# Supplementary material for: Single‐cell profiling and zebrafish avatars reveal LGALS1 as immunomodulating target in glioblastoma
Source: EMBO Mol Med. 2023 Oct 4;15(11):e18144. doi: 10.15252/emmm.202318144 (PMC10630887; doi:10.15252/emmm.202318144)
Supplement: Supplementary file 2 — Table EV1 [file EMMM-15-e18144-s010.xlsx]

## Sheet: Sheet1
Table EV1: Number of cells per sample and cell type used for scRNA-seq.
	BT333	BT569	CME037	CME038	LBT001	LBT003	LBT070	LBT123	Macrophages	TOTAL
Macrophages	262	230	242	481	81	233	144	112	206	1991
GBM_cells	211	183	463	440	594	135	221	1070	12	3329
TOTAL	473	413	705	921	675	368	365	1182	218	5320
GBM_filtered	20	31	53	98	54	13	8	118	12	407
TOTAL_clean	453	382	652	823	621	355	357	1064	206	4913

## Sheet: README
Row 1	Different samples (8 co-cultures + 1 monoculture of macrophages)
Row 2	Number of macrophages per sample
Row 3	Number of GBM tumor cells per sample
Row 4	Total number of cells per sample
Row 5	Number of GBM tumor cells filtered out during subclustering of GBM tumor cells
Row 6	Total number of filtered cells per sample (i.e. Row 4 - Row 5)
