# Supplementary material for: Single‐cell profiling and zebrafish avatars reveal LGALS1 as immunomodulating target in glioblastoma
Source: EMBO Mol Med. 2023 Oct 4;15(11):e18144. doi: 10.15252/emmm.202318144 (PMC10630887; doi:10.15252/emmm.202318144)
Supplement: Supplementary file 3 — Table EV2 [file EMMM-15-e18144-s015.xlsx]

## Sheet: Sheet1
Table EV2: Overview of plasmids, transgenic zebrafish lines, antibodies, and gRNAs.
A	Plasmids
pCH-EF1a-eGFP-IRES-Puro			Leuven Viral Vector Core
pXPR023			Broad Institute
pTol2-kdrl:dTomato			Jakobsson et al., 2010
B	Transgenic zebrafish lines
Tg(mpeg1:mCherryF)ump2			EZRC	#37779	ZDB-ALT-130722-1
Tg(kdrl:lynEYFP)md77			EZRC	KIT002453	ZDB-ALT-230627-2
C	Antibodies
Epitope		Supplier	Catalog #	RRID	Host	Clone	Dilution
GAL1		Cell Signaling Technology	13888	AB_2798338	Rabbit	D608T	1:375
SOX2		Thermo Fisher Scientific	14-9811-82	AB_11219471	Rat	Btjce	1:150
D	gRNAs
AACCCTCGCTTCAACGCCCA
GGAGAGTGCCTTCGAGTGCG
ATCGTGTGCAACAGCAAGGA
CCCAGCTTCGTGCTGAACCT
