# Supplementary material for: Single‐cell profiling and zebrafish avatars reveal LGALS1 as immunomodulating target in glioblastoma
Source: EMBO Mol Med. 2023 Oct 4;15(11):e18144. doi: 10.15252/emmm.202318144 (PMC10630887; doi:10.15252/emmm.202318144)
Supplement: Supplementary file 8 — Movie EV5 [file EMMM-15-e18144-s024.zip › Movie EV5.txt]

Movie EV5: Representative time-lapse movies of maximum intensity projections of a z stack of the head region of a Tg(mpeg1:mCherryF)ump2; Tg(kdrl:lynEYFP)md77 zebrafish embryo with a GFP-labeled CME037 tumor at 1 dpi. GBM tumor cells are shown in green, GAMs in red, and blood vessels in yellow. Scale bar = 50 μm, time is indicated in hours:minutes, Ti = 20 min, frame rate = 4 fps.
