# Supplementary material for: Single‐cell profiling and zebrafish avatars reveal LGALS1 as immunomodulating target in glioblastoma
Source: EMBO Mol Med. 2023 Oct 4;15(11):e18144. doi: 10.15252/emmm.202318144 (PMC10630887; doi:10.15252/emmm.202318144)
Supplement: Supplementary file 17 — Movie EV14 [file EMMM-15-e18144-s029.zip]

Archive with 4 entries (4 files):
- Movie EV14 - LBT070 - 5dpi - 50um - 4fps.mov
- __MACOSX/._Movie EV14 - LBT070 - 5dpi - 50um - 4fps.mov
- Movie EV14.txt
- __MACOSX/._Movie EV14.txt
