# Supplementary material for: Single‐cell profiling and zebrafish avatars reveal LGALS1 as immunomodulating target in glioblastoma
Source: EMBO Mol Med. 2023 Oct 4;15(11):e18144. doi: 10.15252/emmm.202318144 (PMC10630887; doi:10.15252/emmm.202318144)
Supplement: Supplementary file 23 — Source Data for Expanded View [file EMMM-15-e18144-s023.zip]

Archive with 10 entries (10 files):
- Figure_EV1.zip
- __MACOSX/._Figure_EV1.zip
- Figure_EV2.zip
- __MACOSX/._Figure_EV2.zip
- Figure_EV3.zip
- __MACOSX/._Figure_EV3.zip
- Figure_EV4.zip
- __MACOSX/._Figure_EV4.zip
- Figure_EV5.zip
- __MACOSX/._Figure_EV5.zip
