# Supplementary material for: Single‐cell profiling and zebrafish avatars reveal LGALS1 as immunomodulating target in glioblastoma
Source: EMBO Mol Med. 2023 Oct 4;15(11):e18144. doi: 10.15252/emmm.202318144 (PMC10630887; doi:10.15252/emmm.202318144)
Supplement: Supplementary file 26 — Source Data for Figure 3 [file EMMM-15-e18144-s008.zip]

Archive with 6 entries (4 files):
- Figure 3/
- Figure 3/3C/
- Figure 3/.DS_Store
- __MACOSX/Figure 3/._.DS_Store
- Figure 3/3C/Macrophage_3clusters_markers.csv
- __MACOSX/Figure 3/3C/._Macrophage_3clusters_markers.csv
