# Supplementary material for: Single‐cell profiling and zebrafish avatars reveal LGALS1 as immunomodulating target in glioblastoma
Source: EMBO Mol Med. 2023 Oct 4;15(11):e18144. doi: 10.15252/emmm.202318144 (PMC10630887; doi:10.15252/emmm.202318144)
Supplement: Supplementary file 26 — Source Data for Figure 3 [file EMMM-15-e18144-s008.zip › Figure 3/3C/Macrophage_3clusters_markers.csv]

	p_val	avg_log2FC	pct.1	pct.2	p_val_adj	cluster	gene
MARCKS	9.37E-84	0.846615559	0.99	0.942	1.72E-79	MC1	MARCKS
NPL	2.64E-77	1.009965325	0.947	0.843	4.84E-73	MC1	NPL
ACP5	2.11E-75	0.849923885	0.997	0.99	3.86E-71	MC1	ACP5
LIPA	2.21E-70	0.911696376	0.977	0.942	4.05E-66	MC1	LIPA
SLCO2B1	6.43E-66	1.742803773	0.733	0.406	1.18E-61	MC1	SLCO2B1
ATP6V0D2	7.62E-66	1.210735011	0.86	0.613	1.40E-61	MC1	ATP6V0D2
GLUL	1.48E-64	0.738094871	0.995	0.974	2.71E-60	MC1	GLUL
FCGR2A	2.24E-64	1.01803639	0.931	0.813	4.10E-60	MC1	FCGR2A
ADA2	1.79E-61	0.890965444	0.933	0.832	3.28E-57	MC1	ADA2
HS3ST2	2.54E-61	1.121854619	0.903	0.71	4.65E-57	MC1	HS3ST2
CD84	8.02E-61	0.850900142	0.94	0.864	1.47E-56	MC1	CD84
MS4A6A	2.91E-60	1.183012853	0.904	0.752	5.33E-56	MC1	MS4A6A
TMSB10	1.08E-57	0.419431894	1	1	1.98E-53	MC1	TMSB10
CTSZ	2.34E-54	0.740683266	1	1	4.29E-50	MC1	CTSZ
HLA-DMB	4.46E-54	0.768082673	0.949	0.854	8.17E-50	MC1	HLA-DMB
SLC40A1	2.51E-53	1.929126308	0.739	0.493	4.60E-49	MC1	SLC40A1
MAFB	4.59E-50	0.867150679	0.933	0.786	8.41E-46	MC1	MAFB
RPL10	8.34E-50	0.539976771	1	0.989	1.53E-45	MC1	RPL10
VIM	3.95E-49	0.514720948	0.999	1	7.24E-45	MC1	VIM
AIF1	1.17E-48	0.918134963	0.936	0.821	2.14E-44	MC1	AIF1
MGLL	1.41E-47	1.197024666	0.764	0.53	2.58E-43	MC1	MGLL
MAF	3.39E-44	0.871467372	0.887	0.746	6.21E-40	MC1	MAF
PLA2G7	2.47E-43	0.818644068	0.907	0.755	4.53E-39	MC1	PLA2G7
CALM2	2.62E-42	0.620928448	0.974	0.947	4.81E-38	MC1	CALM2
MFSD1	3.17E-42	0.803996361	0.91	0.861	5.81E-38	MC1	MFSD1
PSAP	5.79E-41	0.377528715	1	1	1.06E-36	MC1	PSAP
CTSB	3.54E-40	0.434652466	1	1	6.49E-36	MC1	CTSB
PMP22	1.33E-39	1.041546728	0.787	0.542	2.43E-35	MC1	PMP22
HLA-DQB1	1.26E-38	0.701322267	0.969	0.904	2.30E-34	MC1	HLA-DQB1
TXNIP	5.74E-37	0.651808326	0.963	0.894	1.05E-32	MC1	TXNIP
KCTD12	1.05E-36	0.840387932	0.862	0.714	1.93E-32	MC1	KCTD12
MRC1	5.98E-36	0.798295438	0.902	0.758	1.10E-31	MC1	MRC1
FUCA1	1.04E-35	1.032807769	0.977	0.958	1.91E-31	MC1	FUCA1
LAMP1	1.18E-35	0.485575922	0.99	0.979	2.16E-31	MC1	LAMP1
TDP2	1.30E-35	0.706254796	0.919	0.808	2.38E-31	MC1	TDP2
BLVRB	2.82E-35	0.931946499	0.827	0.693	5.17E-31	MC1	BLVRB
FPR3	7.60E-35	0.832484613	0.907	0.787	1.39E-30	MC1	FPR3
SELENOP	1.19E-33	0.477930109	0.998	0.974	2.18E-29	MC1	SELENOP
MSR1	1.61E-32	0.618963477	0.932	0.859	2.94E-28	MC1	MSR1
CMKLR1	2.49E-32	1.461943763	0.502	0.246	4.55E-28	MC1	CMKLR1
COLEC12	2.58E-32	0.883938592	0.818	0.619	4.72E-28	MC1	COLEC12
PLXND1	6.00E-32	0.80414841	0.819	0.68	1.10E-27	MC1	PLXND1
CD163L1	1.65E-31	2.106819937	0.363	0.136	3.02E-27	MC1	CD163L1
KCNJ5	3.78E-31	1.203824669	0.588	0.349	6.93E-27	MC1	KCNJ5
HLA-DOA	4.04E-31	1.073558079	0.646	0.395	7.39E-27	MC1	HLA-DOA
HLA-DMA	1.20E-30	0.477839488	0.963	0.947	2.20E-26	MC1	HLA-DMA
SLC15A3	1.35E-30	0.564091355	0.94	0.89	2.48E-26	MC1	SLC15A3
KLHDC8B	2.90E-30	0.88133695	0.788	0.606	5.32E-26	MC1	KLHDC8B
C6orf62	6.55E-30	0.689967311	0.916	0.832	1.20E-25	MC1	C6orf62
PLAU	6.63E-30	1.04580658	0.748	0.55	1.21E-25	MC1	PLAU
LGMN	9.30E-30	0.52533213	0.997	0.99	1.70E-25	MC1	LGMN
LGALS1	9.96E-30	0.522916569	0.993	0.989	1.82E-25	MC1	LGALS1
PTAFR	1.12E-29	0.836908962	0.763	0.56	2.05E-25	MC1	PTAFR
AP1B1	3.52E-29	0.896042484	0.742	0.589	6.44E-25	MC1	AP1B1
FTL	4.88E-29	0.306686394	1	1	8.93E-25	MC1	FTL
LHFPL2	7.12E-29	0.534750074	0.968	0.902	1.30E-24	MC1	LHFPL2
RPS24	5.49E-27	0.381294399	0.995	0.992	1.01E-22	MC1	RPS24
FCGR2B	5.54E-27	1.159968956	0.557	0.33	1.01E-22	MC1	FCGR2B
A2M	7.26E-27	0.743375305	0.822	0.709	1.33E-22	MC1	A2M
PLXNC1	1.04E-26	0.865302255	0.738	0.538	1.91E-22	MC1	PLXNC1
C1QC	1.08E-26	0.554650971	0.925	0.805	1.98E-22	MC1	C1QC
MPEG1	2.92E-26	0.659073812	0.889	0.755	5.34E-22	MC1	MPEG1
RPL27A	4.58E-26	0.34593459	0.996	0.989	8.38E-22	MC1	RPL27A
LAIR1	1.01E-25	0.993672296	0.632	0.429	1.85E-21	MC1	LAIR1
IQGAP2	1.29E-25	0.633323968	0.87	0.757	2.36E-21	MC1	IQGAP2
CD163	1.41E-25	0.83743637	0.734	0.512	2.59E-21	MC1	CD163
SEMA6B	2.15E-25	1.229027265	0.515	0.288	3.95E-21	MC1	SEMA6B
UCP2	4.51E-25	0.742866911	0.827	0.728	8.25E-21	MC1	UCP2
ARPC1B	6.82E-25	0.427572561	0.977	0.944	1.25E-20	MC1	ARPC1B
NAIP	7.30E-25	1.324169064	0.423	0.248	1.34E-20	MC1	NAIP
PRNP	1.18E-24	0.510208831	0.937	0.898	2.16E-20	MC1	PRNP
RPL9	2.30E-24	0.329029022	0.995	0.994	4.21E-20	MC1	RPL9
SLC7A8	9.66E-24	0.87869693	0.738	0.562	1.77E-19	MC1	SLC7A8
LRP1	1.30E-23	0.59443898	0.892	0.818	2.39E-19	MC1	LRP1
TSPAN4	1.34E-23	0.595193771	0.86	0.731	2.45E-19	MC1	TSPAN4
GSDME	2.04E-23	0.987125982	0.556	0.357	3.74E-19	MC1	GSDME
NR1H3	2.14E-23	0.783190691	0.759	0.587	3.91E-19	MC1	NR1H3
ABHD12	3.04E-23	0.722355755	0.753	0.6	5.57E-19	MC1	ABHD12
TNFSF13	3.95E-23	0.937948079	0.617	0.414	7.23E-19	MC1	TNFSF13
KLF6	5.09E-23	0.529841761	0.952	0.901	9.32E-19	MC1	KLF6
RPL12	9.46E-23	0.337870019	0.997	0.984	1.73E-18	MC1	RPL12
RNASE1	2.67E-22	0.611620974	0.89	0.776	4.88E-18	MC1	RNASE1
SDC3	4.10E-22	0.731186943	0.794	0.682	7.50E-18	MC1	SDC3
RPL21	9.95E-22	0.265990535	0.996	0.997	1.82E-17	MC1	RPL21
SCARB1	1.14E-21	0.868719234	0.643	0.456	2.09E-17	MC1	SCARB1
RNASE6	1.94E-21	0.661630042	0.835	0.744	3.55E-17	MC1	RNASE6
CAPG	2.28E-21	0.518221541	0.965	0.946	4.17E-17	MC1	CAPG
UGCG	2.96E-21	0.683009342	0.755	0.597	5.42E-17	MC1	UGCG
EMILIN2	3.08E-21	0.552392352	0.826	0.734	5.65E-17	MC1	EMILIN2
PABPC1	3.22E-21	0.429182536	0.978	0.962	5.90E-17	MC1	PABPC1
FCHO2	3.94E-21	0.594440819	0.811	0.715	7.21E-17	MC1	FCHO2
TAGLN2	5.61E-21	0.691911526	0.845	0.778	1.03E-16	MC1	TAGLN2
GAA	8.04E-20	0.603457962	0.814	0.72	1.47E-15	MC1	GAA
CCR1	1.95E-19	0.541389945	0.907	0.814	3.58E-15	MC1	CCR1
RAB42	2.94E-19	1.059394057	0.51	0.33	5.38E-15	MC1	RAB42
RAB31	5.25E-19	0.486444332	0.913	0.846	9.61E-15	MC1	RAB31
SAMHD1	5.86E-19	0.544440065	0.87	0.789	1.07E-14	MC1	SAMHD1
RPL34	1.04E-18	0.291815106	0.998	0.995	1.91E-14	MC1	RPL34
RPS8	1.15E-18	0.283100913	0.992	0.981	2.11E-14	MC1	RPS8
RPS3A	1.43E-18	0.312495708	0.988	0.986	2.61E-14	MC1	RPS3A
P2RY13	1.59E-18	1.613511834	0.257	0.094	2.90E-14	MC1	P2RY13
ARL4C	2.75E-18	0.488505537	0.956	0.883	5.04E-14	MC1	ARL4C
LGALS9	2.77E-18	0.886711244	0.578	0.398	5.08E-14	MC1	LGALS9
CRTAP	1.50E-17	0.499141572	0.861	0.779	2.74E-13	MC1	CRTAP
TYMP	1.93E-17	0.592070998	0.83	0.726	3.54E-13	MC1	TYMP
GNB4	2.26E-17	0.679617655	0.748	0.645	4.13E-13	MC1	GNB4
MBP	2.38E-17	0.546068122	0.829	0.723	4.37E-13	MC1	MBP
MS4A4A	3.57E-17	0.41804494	0.921	0.834	6.54E-13	MC1	MS4A4A
TIMP2	4.11E-17	0.259518828	0.991	0.99	7.53E-13	MC1	TIMP2
MERTK	4.73E-17	1.015805644	0.495	0.333	8.67E-13	MC1	MERTK
TPP1	4.86E-17	0.34261794	0.971	0.957	8.91E-13	MC1	TPP1
TNFSF12	5.64E-17	0.874408897	0.525	0.354	1.03E-12	MC1	TNFSF12
KCNMA1	6.44E-17	0.705736239	0.723	0.579	1.18E-12	MC1	KCNMA1
CXCL5	6.57E-17	1.440776714	0.479	0.347	1.20E-12	MC1	CXCL5
PABPC4	9.48E-17	0.661347148	0.751	0.64	1.74E-12	MC1	PABPC4
LGALS3	1.85E-16	0.439719509	0.988	0.989	3.39E-12	MC1	LGALS3
B3GNT2	2.11E-16	0.601442891	0.709	0.629	3.87E-12	MC1	B3GNT2
LILRB5	2.21E-16	0.609559123	0.773	0.606	4.05E-12	MC1	LILRB5
ITGB5	2.83E-16	0.712964517	0.695	0.578	5.19E-12	MC1	ITGB5
CTSL	2.89E-16	0.348000774	0.999	0.984	5.30E-12	MC1	CTSL
SIGLEC1	3.59E-16	0.903571744	0.504	0.33	6.57E-12	MC1	SIGLEC1
S100A9	4.93E-16	0.79340071	0.619	0.448	9.02E-12	MC1	S100A9
SEMA4A	5.06E-16	1.175020229	0.405	0.24	9.26E-12	MC1	SEMA4A
GNAI2	6.73E-16	0.321152189	0.977	0.966	1.23E-11	MC1	GNAI2
PFKL	8.91E-16	0.639590876	0.695	0.571	1.63E-11	MC1	PFKL
FRMD4A	1.16E-15	0.840666749	0.498	0.315	2.12E-11	MC1	FRMD4A
SLC29A3	1.33E-15	0.81827717	0.538	0.378	2.43E-11	MC1	SLC29A3
SLC7A7	2.31E-15	0.708901919	0.676	0.522	4.23E-11	MC1	SLC7A7
NINJ1	3.33E-15	0.412185395	0.975	0.925	6.10E-11	MC1	NINJ1
CYFIP1	3.57E-15	0.556723185	0.76	0.659	6.53E-11	MC1	CYFIP1
COLGALT1	4.71E-15	0.653889894	0.66	0.53	8.63E-11	MC1	COLGALT1
CCL18	6.15E-15	0.319509677	0.999	0.995	1.13E-10	MC1	CCL18
IGSF6	7.11E-15	0.598299373	0.685	0.52	1.30E-10	MC1	IGSF6
TMEM37	7.28E-15	0.703346149	0.597	0.443	1.33E-10	MC1	TMEM37
DPYSL2	9.84E-15	0.534135117	0.755	0.613	1.80E-10	MC1	DPYSL2
BRI3	1.03E-14	0.255267164	0.998	0.997	1.88E-10	MC1	BRI3
CYB561A3	1.36E-14	0.532535481	0.837	0.794	2.50E-10	MC1	CYB561A3
SLC39A11	1.55E-14	0.943224112	0.437	0.282	2.84E-10	MC1	SLC39A11
TNFAIP2	1.55E-14	0.487243603	0.788	0.706	2.84E-10	MC1	TNFAIP2
ABCA1	1.55E-14	0.397033109	0.954	0.933	2.84E-10	MC1	ABCA1
AP2A2	2.07E-14	0.676127427	0.683	0.557	3.79E-10	MC1	AP2A2
SNX5	2.18E-14	0.660997934	0.613	0.48	3.99E-10	MC1	SNX5
MGAT4A	2.77E-14	0.704448008	0.577	0.43	5.08E-10	MC1	MGAT4A
AHR	2.95E-14	0.627819354	0.728	0.634	5.40E-10	MC1	AHR
RGS10	3.22E-14	0.544961595	0.718	0.618	5.89E-10	MC1	RGS10
SDS	3.49E-14	0.595008083	0.712	0.574	6.40E-10	MC1	SDS
SPRED1	5.44E-14	0.770691735	0.532	0.394	9.96E-10	MC1	SPRED1
CALM3	7.79E-14	0.472151984	0.881	0.858	1.43E-09	MC1	CALM3
SNX6	8.25E-14	0.422432778	0.854	0.808	1.51E-09	MC1	SNX6
SLC4A7	9.37E-14	0.662942091	0.641	0.491	1.72E-09	MC1	SLC4A7
RPLP0	9.38E-14	0.341627413	0.969	0.936	1.72E-09	MC1	RPLP0
SAMSN1	9.48E-14	0.661287015	0.638	0.477	1.74E-09	MC1	SAMSN1
TPCN1	1.05E-13	0.815277426	0.473	0.31	1.93E-09	MC1	TPCN1
RNF213	1.44E-13	0.507931908	0.788	0.678	2.64E-09	MC1	RNF213
TNS1	1.92E-13	0.732693197	0.52	0.379	3.52E-09	MC1	TNS1
ADAP2	2.57E-13	0.69449673	0.638	0.52	4.70E-09	MC1	ADAP2
GNAQ	2.77E-13	0.481462877	0.787	0.698	5.08E-09	MC1	GNAQ
EEPD1	3.28E-13	0.890454206	0.418	0.259	6.01E-09	MC1	EEPD1
UNC93B1	3.40E-13	0.490412361	0.813	0.709	6.23E-09	MC1	UNC93B1
SNX24	3.84E-13	0.653061877	0.58	0.453	7.03E-09	MC1	SNX24
CIITA	4.14E-13	0.993605945	0.355	0.2	7.58E-09	MC1	CIITA
RPL36A	4.60E-13	0.26604328	0.967	0.942	8.42E-09	MC1	RPL36A
MYO9B	5.44E-13	0.353252261	0.917	0.875	9.97E-09	MC1	MYO9B
ARPIN	9.23E-13	1.020145527	0.33	0.195	1.69E-08	MC1	ARPIN
RNASEH2B	1.03E-12	0.763992974	0.484	0.342	1.89E-08	MC1	RNASEH2B
LRRFIP1	1.34E-12	0.339200066	0.934	0.894	2.46E-08	MC1	LRRFIP1
TGFBI	1.41E-12	0.54338742	0.919	0.85	2.59E-08	MC1	TGFBI
RPL7	1.48E-12	0.298416772	0.97	0.931	2.70E-08	MC1	RPL7
GPR34	2.20E-12	0.883091824	0.388	0.246	4.02E-08	MC1	GPR34
DAPK1	2.41E-12	0.567223361	0.684	0.582	4.41E-08	MC1	DAPK1
ARHGDIA	2.66E-12	0.526566483	0.719	0.624	4.88E-08	MC1	ARHGDIA
ATG7	2.80E-12	0.826547162	0.445	0.315	5.12E-08	MC1	ATG7
RBPJ	3.07E-12	0.42659262	0.897	0.846	5.62E-08	MC1	RBPJ
FARP1	3.09E-12	0.575210838	0.645	0.547	5.66E-08	MC1	FARP1
SLC25A6	3.20E-12	0.417752321	0.825	0.765	5.87E-08	MC1	SLC25A6
DAZAP2	4.98E-12	0.442547391	0.855	0.786	9.12E-08	MC1	DAZAP2
EIF4B	5.81E-12	0.450040638	0.84	0.741	1.06E-07	MC1	EIF4B
CR1	6.32E-12	0.880022633	0.406	0.256	1.16E-07	MC1	CR1
ACP2	7.32E-12	0.583606906	0.651	0.528	1.34E-07	MC1	ACP2
P2RX4	7.81E-12	0.631432878	0.565	0.432	1.43E-07	MC1	P2RX4
JAKMIP2	9.10E-12	0.451745563	0.717	0.562	1.67E-07	MC1	JAKMIP2
UBL3	9.60E-12	0.492595399	0.774	0.683	1.76E-07	MC1	UBL3
ANXA6	1.04E-11	0.571378205	0.656	0.514	1.91E-07	MC1	ANXA6
PKD2L1	1.35E-11	1.118474334	0.264	0.133	2.48E-07	MC1	PKD2L1
ABCC5	1.72E-11	0.584496943	0.663	0.541	3.15E-07	MC1	ABCC5
RPL3	2.04E-11	0.265549997	0.969	0.965	3.73E-07	MC1	RPL3
EEF1B2	2.10E-11	0.439032361	0.791	0.678	3.85E-07	MC1	EEF1B2
PLA2G15	2.13E-11	0.634212143	0.539	0.387	3.90E-07	MC1	PLA2G15
GRINA	2.18E-11	0.372815629	0.908	0.85	3.98E-07	MC1	GRINA
RB1	2.36E-11	0.661496082	0.688	0.57	4.33E-07	MC1	RB1
DAB2	2.48E-11	0.297485988	0.99	0.989	4.54E-07	MC1	DAB2
FCGR3A	2.67E-11	0.572423302	0.745	0.738	4.89E-07	MC1	FCGR3A
CRYL1	2.78E-11	0.651626733	0.522	0.387	5.09E-07	MC1	CRYL1
NLN	3.45E-11	0.910914987	0.398	0.27	6.32E-07	MC1	NLN
RMDN3	3.70E-11	0.88048956	0.408	0.272	6.77E-07	MC1	RMDN3
BLOC1S2	3.89E-11	0.455861647	0.82	0.744	7.12E-07	MC1	BLOC1S2
SUCLG2	4.25E-11	0.814140228	0.42	0.299	7.77E-07	MC1	SUCLG2
DPEP2	4.34E-11	0.912499576	0.352	0.213	7.95E-07	MC1	DPEP2
RPS6KA2	4.94E-11	0.547466084	0.64	0.509	9.05E-07	MC1	RPS6KA2
GM2A	5.46E-11	0.351870811	0.961	0.946	9.99E-07	MC1	GM2A
ATP6V1B2	5.55E-11	0.367192634	0.923	0.888	1.02E-06	MC1	ATP6V1B2
HMOX1	6.99E-11	0.374220955	0.892	0.846	1.28E-06	MC1	HMOX1
CHCHD6	8.62E-11	0.940863109	0.384	0.259	1.58E-06	MC1	CHCHD6
MCOLN1	9.24E-11	0.508628034	0.736	0.653	1.69E-06	MC1	MCOLN1
LY96	9.58E-11	0.331470415	0.887	0.806	1.75E-06	MC1	LY96
HMGN2	9.77E-11	0.50990454	0.695	0.578	1.79E-06	MC1	HMGN2
TTC3	1.00E-10	0.363063811	0.865	0.778	1.83E-06	MC1	TTC3
ANKH	1.02E-10	0.672778749	0.498	0.342	1.87E-06	MC1	ANKH
SLC37A2	1.06E-10	0.580037724	0.622	0.499	1.94E-06	MC1	SLC37A2
TNS3	1.21E-10	0.542764538	0.613	0.522	2.21E-06	MC1	TNS3
REX1BD	1.28E-10	0.442515302	0.742	0.651	2.34E-06	MC1	REX1BD
KIAA0930	1.35E-10	0.44838718	0.811	0.736	2.47E-06	MC1	KIAA0930
EEF2	1.68E-10	0.366838401	0.929	0.88	3.07E-06	MC1	EEF2
APMAP	2.04E-10	0.42502142	0.709	0.654	3.73E-06	MC1	APMAP
CRIP1	2.74E-10	0.567056257	0.739	0.822	5.02E-06	MC1	CRIP1
TREM2	3.13E-10	0.682532753	0.483	0.35	5.74E-06	MC1	TREM2
TENT2	3.14E-10	0.540019434	0.586	0.517	5.74E-06	MC1	TENT2
CD4	3.17E-10	0.317605918	0.899	0.87	5.81E-06	MC1	CD4
DOCK2	4.69E-10	0.555936383	0.592	0.462	8.60E-06	MC1	DOCK2
CSF2RA	4.96E-10	1.061100565	0.264	0.141	9.09E-06	MC1	CSF2RA
PBRM1	5.85E-10	0.526173914	0.624	0.518	1.07E-05	MC1	PBRM1
SLC22A18	7.55E-10	0.849674943	0.36	0.246	1.38E-05	MC1	SLC22A18
SLC36A1	7.82E-10	0.810274806	0.373	0.245	1.43E-05	MC1	SLC36A1
MMP14	7.83E-10	0.407493455	0.864	0.789	1.43E-05	MC1	MMP14
LSP1	1.09E-09	0.586213026	0.63	0.531	2.00E-05	MC1	LSP1
HPS1	1.17E-09	0.490682955	0.676	0.587	2.15E-05	MC1	HPS1
FYB1	1.30E-09	0.316650878	0.921	0.894	2.38E-05	MC1	FYB1
IDS	1.38E-09	0.45041576	0.843	0.766	2.53E-05	MC1	IDS
RCBTB2	1.42E-09	0.852138765	0.36	0.248	2.60E-05	MC1	RCBTB2
GDI2	1.55E-09	0.464374494	0.704	0.621	2.83E-05	MC1	GDI2
EIF2S3	1.63E-09	0.515811504	0.586	0.482	2.99E-05	MC1	EIF2S3
S1PR1	1.90E-09	0.847313096	0.347	0.23	3.48E-05	MC1	S1PR1
PCBP1-AS1	2.13E-09	1.013953922	0.261	0.157	3.90E-05	MC1	PCBP1-AS1
MS4A7	2.23E-09	0.334334282	0.984	0.978	4.08E-05	MC1	MS4A7
RALGDS	2.56E-09	0.6045997	0.501	0.357	4.68E-05	MC1	RALGDS
GAS6	2.60E-09	0.992229006	0.287	0.176	4.77E-05	MC1	GAS6
PTGFRN	2.62E-09	0.988515702	0.263	0.146	4.80E-05	MC1	PTGFRN
GAPLINC	3.06E-09	0.504218079	0.614	0.51	5.60E-05	MC1	GAPLINC
RPL4	3.15E-09	0.32856029	0.892	0.838	5.76E-05	MC1	RPL4
TK2	3.43E-09	0.613978435	0.51	0.378	6.27E-05	MC1	TK2
SPATS2L	3.48E-09	0.650658206	0.417	0.32	6.38E-05	MC1	SPATS2L
HLA-E	3.60E-09	0.256551317	0.977	0.978	6.60E-05	MC1	HLA-E
SLC27A1	4.98E-09	0.64618641	0.48	0.344	9.13E-05	MC1	SLC27A1
SELENOM	5.74E-09	0.442372028	0.643	0.502	0.000105087	MC1	SELENOM
ARRDC4	6.30E-09	0.634718022	0.442	0.306	0.000115358	MC1	ARRDC4
ITGAX	6.42E-09	0.449479865	0.746	0.691	0.000117574	MC1	ITGAX
CTSO	7.52E-09	0.773184716	0.356	0.24	0.000137634	MC1	CTSO
CSDE1	7.85E-09	0.297582923	0.924	0.896	0.000143731	MC1	CSDE1
SCD	8.55E-09	0.307870036	0.917	0.878	0.000156607	MC1	SCD
SLC38A6	8.94E-09	0.494655933	0.654	0.563	0.000163718	MC1	SLC38A6
IPO7	9.42E-09	0.578123261	0.515	0.414	0.00017251	MC1	IPO7
SLC18B1	9.56E-09	0.551090735	0.597	0.464	0.000175086	MC1	SLC18B1
ARAP1	9.96E-09	0.469968613	0.649	0.554	0.000182462	MC1	ARAP1
ATP6V0A1	1.07E-08	0.365513043	0.764	0.731	0.00019636	MC1	ATP6V0A1
SLC25A24	1.10E-08	0.562019831	0.539	0.435	0.000201873	MC1	SLC25A24
GATAD1	1.14E-08	0.565912238	0.526	0.39	0.00020837	MC1	GATAD1
SLC35F6	1.15E-08	0.415952577	0.72	0.643	0.000210975	MC1	SLC35F6
NAP1L1	1.25E-08	0.278794002	0.867	0.795	0.000229724	MC1	NAP1L1
KDSR	1.26E-08	0.465588892	0.645	0.547	0.000230151	MC1	KDSR
CHCHD10	1.30E-08	0.359668765	0.85	0.786	0.000237711	MC1	CHCHD10
CLN8	1.31E-08	0.584690916	0.584	0.482	0.000239588	MC1	CLN8
CMTM7	1.37E-08	0.468797221	0.624	0.538	0.000250417	MC1	CMTM7
TCN2	1.46E-08	0.475957853	0.753	0.691	0.000267992	MC1	TCN2
PLPP3	1.55E-08	0.47592998	0.718	0.651	0.000284296	MC1	PLPP3
ADCY7	1.76E-08	0.64189983	0.414	0.315	0.000322758	MC1	ADCY7
SLC46A1	1.97E-08	0.886255557	0.268	0.155	0.000359915	MC1	SLC46A1
TRIM14	1.98E-08	0.708090229	0.366	0.264	0.000362534	MC1	TRIM14
GOLIM4	2.42E-08	0.607034462	0.432	0.331	0.000443479	MC1	GOLIM4
MYO5A	2.46E-08	0.470731473	0.672	0.578	0.000450542	MC1	MYO5A
IRF8	2.69E-08	0.466280158	0.65	0.558	0.000491922	MC1	IRF8
TMEM86A	2.89E-08	0.67127293	0.422	0.301	0.000528793	MC1	TMEM86A
SLC47A1	2.91E-08	0.657558286	0.419	0.291	0.000533073	MC1	SLC47A1
RAB10	3.08E-08	0.291749124	0.908	0.861	0.000564695	MC1	RAB10
IDH1	3.09E-08	0.357432939	0.873	0.829	0.000566377	MC1	IDH1
CD37	3.13E-08	0.314448514	0.815	0.749	0.000572705	MC1	CD37
HPRT1	3.26E-08	0.662311277	0.454	0.358	0.00059774	MC1	HPRT1
ZNF330	3.62E-08	0.50145315	0.581	0.485	0.000662969	MC1	ZNF330
SCN1B	3.68E-08	0.605445975	0.419	0.293	0.000673646	MC1	SCN1B
MAP3K1	3.73E-08	0.494434537	0.604	0.49	0.000682532	MC1	MAP3K1
IRF5	4.50E-08	0.659483251	0.384	0.283	0.000823702	MC1	IRF5
TMEM255A	4.62E-08	0.860274571	0.279	0.168	0.000845357	MC1	TMEM255A
RASSF4	4.85E-08	0.452851018	0.682	0.581	0.000888872	MC1	RASSF4
PLEKHO2	5.10E-08	0.524712791	0.591	0.501	0.000934149	MC1	PLEKHO2
RAB20	5.13E-08	0.402845883	0.678	0.606	0.000939134	MC1	RAB20
HS2ST1	5.48E-08	0.421744685	0.602	0.539	0.001003554	MC1	HS2ST1
SNTB1	5.71E-08	0.576308301	0.51	0.389	0.00104618	MC1	SNTB1
ENTPD6	6.16E-08	0.829210491	0.277	0.168	0.001127597	MC1	ENTPD6
TBC1D5	6.42E-08	0.763083306	0.327	0.224	0.001175655	MC1	TBC1D5
SGK3	6.71E-08	0.457165779	0.564	0.502	0.001228724	MC1	SGK3
CMTM6	6.79E-08	0.342247717	0.894	0.837	0.00124257	MC1	CMTM6
COTL1	7.70E-08	0.38609588	0.814	0.763	0.001409882	MC1	COTL1
FAM20C	8.08E-08	0.432922403	0.699	0.605	0.001479066	MC1	FAM20C
NAGA	8.68E-08	0.676125312	0.356	0.235	0.00158964	MC1	NAGA
TPD52L2	8.69E-08	0.414769676	0.61	0.528	0.001591832	MC1	TPD52L2
CD300LF	1.05E-07	0.594655683	0.447	0.315	0.001917232	MC1	CD300LF
LY86	1.16E-07	0.417683919	0.701	0.605	0.002132669	MC1	LY86
NOP53	1.21E-07	0.515815712	0.541	0.427	0.002221609	MC1	NOP53
DRAM2	1.23E-07	0.370328687	0.736	0.67	0.002252637	MC1	DRAM2
GCHFR	1.54E-07	0.422972942	0.927	0.941	0.002822097	MC1	GCHFR
TMEM51	1.61E-07	0.563523851	0.452	0.354	0.002947124	MC1	TMEM51
CYTH4	1.74E-07	0.500403102	0.504	0.438	0.003194804	MC1	CYTH4
ANXA4	1.82E-07	0.398367925	0.7	0.606	0.003331909	MC1	ANXA4
NAAA	2.32E-07	0.507286459	0.526	0.438	0.004244533	MC1	NAAA
CLTC	2.48E-07	0.252355561	0.922	0.878	0.004545144	MC1	CLTC
NAGK	2.61E-07	0.28999454	0.851	0.789	0.004770768	MC1	NAGK
LPGAT1	2.66E-07	0.663763093	0.369	0.262	0.004873652	MC1	LPGAT1
ACE	2.71E-07	0.637398654	0.351	0.235	0.004968304	MC1	ACE
AP1S2	2.93E-07	0.300637297	0.903	0.846	0.005367988	MC1	AP1S2
ZCCHC24	3.05E-07	0.758995096	0.299	0.208	0.005587677	MC1	ZCCHC24
MARCO	3.07E-07	0.456923976	0.557	0.435	0.005629221	MC1	MARCO
ANXA7	3.15E-07	0.395158902	0.665	0.571	0.00577265	MC1	ANXA7
GPCPD1	3.90E-07	0.462617608	0.519	0.389	0.007141623	MC1	GPCPD1
ACSL1	4.00E-07	0.375699801	0.696	0.589	0.007321897	MC1	ACSL1
MGAT5	4.00E-07	0.641265822	0.392	0.28	0.007330865	MC1	MGAT5
IRF2BP2	4.05E-07	0.357752448	0.832	0.757	0.007416996	MC1	IRF2BP2
SNX29	4.06E-07	0.659543162	0.369	0.269	0.007442993	MC1	SNX29
RNPEPL1	4.32E-07	0.423837953	0.634	0.549	0.00791382	MC1	RNPEPL1
NHLRC3	4.39E-07	0.431409387	0.573	0.49	0.008031821	MC1	NHLRC3
ARHGEF10L	4.68E-07	0.763323505	0.272	0.166	0.008569468	MC1	ARHGEF10L
GPR137B	4.69E-07	0.339163175	0.738	0.69	0.008586292	MC1	GPR137B
IRAK1	4.84E-07	0.552604376	0.507	0.405	0.008865742	MC1	IRAK1
RPSA	4.94E-07	0.289280082	0.897	0.848	0.009050637	MC1	RPSA
LPAR6	6.19E-07	0.637448006	0.507	0.442	0.011336442	MC1	LPAR6
GAS7	6.19E-07	0.501288853	0.526	0.469	0.011343154	MC1	GAS7
EPAS1	6.33E-07	0.302599154	0.873	0.829	0.011583323	MC1	EPAS1
ZMIZ1	6.38E-07	0.493390894	0.554	0.451	0.011680829	MC1	ZMIZ1
TRPV4	6.40E-07	0.771936098	0.289	0.205	0.011718228	MC1	TRPV4
LAP3	6.50E-07	0.519445832	0.483	0.379	0.011911627	MC1	LAP3
MKNK1	7.27E-07	0.517398298	0.463	0.395	0.013305164	MC1	MKNK1
ARHGAP26	7.84E-07	0.660175639	0.389	0.29	0.014362969	MC1	ARHGAP26
LNPEP	7.93E-07	0.486677671	0.515	0.424	0.014521355	MC1	LNPEP
CXCL2	8.31E-07	0.2911977	0.791	0.688	0.015217752	MC1	CXCL2
CNDP2	8.69E-07	0.424397835	0.643	0.571	0.015915474	MC1	CNDP2
CD209	9.09E-07	0.707243025	0.286	0.179	0.01664361	MC1	CD209
AKAP11	9.12E-07	0.563759493	0.444	0.352	0.01669264	MC1	AKAP11
ANKRD29	9.29E-07	0.795514671	0.253	0.168	0.01701008	MC1	ANKRD29
MRC2	9.56E-07	0.654022708	0.35	0.25	0.017498376	MC1	MRC2
RPL10A	9.69E-07	0.284697145	0.884	0.826	0.017747996	MC1	RPL10A
FECH	9.83E-07	0.785977203	0.25	0.174	0.018002082	MC1	FECH
KIF16B	1.08E-06	0.581069933	0.429	0.326	0.019749404	MC1	KIF16B
FRMD4B	1.08E-06	0.419945184	0.669	0.587	0.019833153	MC1	FRMD4B
RNH1	1.11E-06	0.3297876	0.82	0.768	0.020239816	MC1	RNH1
ABCC3	1.13E-06	0.711823552	0.307	0.219	0.020779916	MC1	ABCC3
GNPDA1	1.18E-06	0.436120192	0.595	0.494	0.021524037	MC1	GNPDA1
DCAF7	1.34E-06	0.394320384	0.665	0.61	0.024591137	MC1	DCAF7
SEPTIN9	1.38E-06	0.388728685	0.643	0.542	0.025254363	MC1	SEPTIN9
LMNA	1.42E-06	0.38677597	0.79	0.734	0.026052121	MC1	LMNA
CNPPD1	1.47E-06	0.518655112	0.415	0.338	0.027001681	MC1	CNPPD1
FERMT3	1.53E-06	0.352275824	0.752	0.691	0.028026801	MC1	FERMT3
FOS	1.55E-06	0.292967116	0.93	0.909	0.028358737	MC1	FOS
ZC3HAV1	1.55E-06	0.512695594	0.435	0.325	0.028363997	MC1	ZC3HAV1
TMCC1	1.73E-06	0.523674019	0.457	0.342	0.031769299	MC1	TMCC1
XPO6	1.81E-06	0.475960975	0.463	0.389	0.033080991	MC1	XPO6
MICAL1	1.81E-06	0.56099016	0.469	0.365	0.033185924	MC1	MICAL1
NUCKS1	1.88E-06	0.27194828	0.889	0.861	0.034336639	MC1	NUCKS1
MTHFD2	1.90E-06	0.481182135	0.46	0.416	0.034832105	MC1	MTHFD2
GLB1	1.98E-06	0.310506763	0.758	0.71	0.036274334	MC1	GLB1
ARHGAP10	1.99E-06	0.655045128	0.316	0.24	0.036456336	MC1	ARHGAP10
CLEC4A	2.21E-06	0.546794825	0.403	0.294	0.040502345	MC1	CLEC4A
SLC43A2	2.23E-06	0.534658681	0.483	0.403	0.040766259	MC1	SLC43A2
NUDT3	2.24E-06	0.607021731	0.411	0.302	0.040966659	MC1	NUDT3
SLC2A8	2.60E-06	0.602631424	0.351	0.251	0.047552322	MC1	SLC2A8
CPM	2.67E-06	0.26608572	0.894	0.848	0.048810306	MC1	CPM
OSBPL1A	2.73E-06	0.365942736	0.702	0.619	0.050056845	MC1	OSBPL1A
RAP2A	2.75E-06	0.401881845	0.635	0.53	0.050439976	MC1	RAP2A
IGFBP4	2.79E-06	0.520880569	0.46	0.352	0.051098456	MC1	IGFBP4
CIAO2A	2.84E-06	0.325890732	0.661	0.619	0.051956622	MC1	CIAO2A
ZMYND11	2.86E-06	0.553988019	0.388	0.307	0.052368405	MC1	ZMYND11
ARPC4	3.10E-06	0.350353264	0.775	0.71	0.056825348	MC1	ARPC4
SLFN5	3.12E-06	0.517801919	0.415	0.325	0.057214538	MC1	SLFN5
LINC01857	3.25E-06	0.376806963	0.728	0.646	0.059602152	MC1	LINC01857
SCP2	3.37E-06	0.310103113	0.81	0.744	0.061664308	MC1	SCP2
DNASE1L1	3.47E-06	0.700784425	0.264	0.166	0.063598593	MC1	DNASE1L1
PCBD1	3.51E-06	0.327771022	0.712	0.637	0.064296244	MC1	PCBD1
RCSD1	3.59E-06	0.54489241	0.395	0.33	0.065822859	MC1	RCSD1
DNAJC5B	3.68E-06	0.663190274	0.365	0.264	0.06730989	MC1	DNAJC5B
ZSWIM6	3.73E-06	0.499529083	0.495	0.41	0.068236049	MC1	ZSWIM6
SETD7	3.88E-06	0.5275535	0.447	0.355	0.071086995	MC1	SETD7
SLC26A11	3.91E-06	0.499030311	0.532	0.43	0.071645737	MC1	SLC26A11
LACC1	4.19E-06	0.467090217	0.531	0.422	0.076714785	MC1	LACC1
DUSP6	4.22E-06	0.519067532	0.578	0.52	0.077216463	MC1	DUSP6
BCL2L1	4.53E-06	0.3046707	0.75	0.712	0.083017708	MC1	BCL2L1
SIDT2	4.70E-06	0.650685174	0.317	0.226	0.086008397	MC1	SIDT2
SMIM30	4.79E-06	0.372993865	0.691	0.6	0.087685058	MC1	SMIM30
MAPKAP1	5.38E-06	0.531028034	0.436	0.344	0.098474941	MC1	MAPKAP1
PIK3AP1	6.66E-06	0.273237691	0.873	0.827	0.121910654	MC1	PIK3AP1
FUOM	6.76E-06	0.489131342	0.512	0.406	0.123806878	MC1	FUOM
ITPRIPL2	6.79E-06	0.466115651	0.457	0.406	0.124382154	MC1	ITPRIPL2
CXCL3	7.07E-06	0.254853231	0.794	0.71	0.129551951	MC1	CXCL3
RBMS1	7.61E-06	0.346476408	0.714	0.645	0.139280142	MC1	RBMS1
HSD17B12	7.80E-06	0.40498446	0.601	0.506	0.142839534	MC1	HSD17B12
SMIM29	7.81E-06	0.589590448	0.357	0.256	0.142956727	MC1	SMIM29
IFNAR1	7.93E-06	0.294108929	0.737	0.725	0.145242239	MC1	IFNAR1
SGTB	8.19E-06	0.447920209	0.578	0.485	0.150061908	MC1	SGTB
GALC	8.43E-06	0.466574723	0.48	0.387	0.154317731	MC1	GALC
OLFML2B	8.44E-06	0.335541877	0.539	0.422	0.154556794	MC1	OLFML2B
CD300A	8.88E-06	0.489972434	0.508	0.421	0.162609784	MC1	CD300A
DUSP23	9.92E-06	0.411432928	0.477	0.424	0.181665024	MC1	DUSP23
LILRA6	1.03E-05	0.743013096	0.258	0.179	0.188359493	MC1	LILRA6
CISD3	1.03E-05	0.482804977	0.452	0.365	0.188940665	MC1	CISD3
MEF2C	1.09E-05	0.595449241	0.385	0.301	0.200496865	MC1	MEF2C
PAG1	1.10E-05	0.383679606	0.564	0.472	0.202239105	MC1	PAG1
PRRC1	1.11E-05	0.479385595	0.387	0.333	0.202469169	MC1	PRRC1
AP3S2	1.11E-05	0.557131811	0.346	0.282	0.204012541	MC1	AP3S2
LILRB3	1.22E-05	0.534461968	0.396	0.306	0.223179348	MC1	LILRB3
INF2	1.26E-05	0.471733845	0.436	0.36	0.229860352	MC1	INF2
NT5DC1	1.26E-05	0.630535765	0.31	0.216	0.2310823	MC1	NT5DC1
PTGS1	1.30E-05	0.53955904	0.395	0.31	0.238855535	MC1	PTGS1
APOL6	1.41E-05	0.3958511	0.531	0.469	0.258211544	MC1	APOL6
ABI1	1.45E-05	0.324432375	0.693	0.651	0.26599371	MC1	ABI1
HAVCR2	1.50E-05	0.362890004	0.689	0.598	0.275422845	MC1	HAVCR2
PTGES3	1.55E-05	0.275663399	0.82	0.762	0.283505803	MC1	PTGES3
USP22	1.59E-05	0.395958178	0.559	0.488	0.290894977	MC1	USP22
GRK6	1.60E-05	0.544656464	0.423	0.344	0.292340575	MC1	GRK6
PLEKHA2	1.61E-05	0.317945195	0.731	0.659	0.29491494	MC1	PLEKHA2
MMP19	1.79E-05	0.725703586	0.269	0.206	0.327737219	MC1	MMP19
PIK3IP1	1.81E-05	0.427468214	0.543	0.454	0.33168123	MC1	PIK3IP1
SNHG12	1.93E-05	0.637948701	0.335	0.248	0.354066746	MC1	SNHG12
FAAP20	1.97E-05	0.428648026	0.489	0.402	0.360958311	MC1	FAAP20
LAMTOR1	2.05E-05	0.356496057	0.66	0.562	0.376218963	MC1	LAMTOR1
NAA20	2.08E-05	0.31762786	0.481	0.462	0.381618981	MC1	NAA20
VAC14	2.19E-05	0.397460886	0.592	0.504	0.40192909	MC1	VAC14
KLF13	2.25E-05	0.625763957	0.31	0.238	0.41190857	MC1	KLF13
DNASE2	2.28E-05	0.266608094	0.883	0.85	0.416644039	MC1	DNASE2
RBM47	2.56E-05	0.307222821	0.805	0.749	0.469593094	MC1	RBM47
MYO1F	2.71E-05	0.446119503	0.506	0.421	0.495371675	MC1	MYO1F
BTBD7	2.82E-05	0.572898773	0.324	0.237	0.516834206	MC1	BTBD7
TLR8	2.97E-05	0.519731304	0.288	0.194	0.543518074	MC1	TLR8
CHID1	3.22E-05	0.463578642	0.457	0.378	0.59055309	MC1	CHID1
LRRC25	3.28E-05	0.364002123	0.656	0.566	0.600537619	MC1	LRRC25
NCF4	3.37E-05	0.392171804	0.626	0.531	0.61733705	MC1	NCF4
SYK	3.75E-05	0.280122959	0.725	0.691	0.687268851	MC1	SYK
GPR155	3.85E-05	0.393800803	0.532	0.467	0.704421046	MC1	GPR155
PPCS	3.89E-05	0.486750041	0.415	0.326	0.713133871	MC1	PPCS
STMN1	3.97E-05	0.282589296	0.69	0.662	0.72779121	MC1	STMN1
MAN1B1	4.05E-05	0.443597052	0.457	0.357	0.740885738	MC1	MAN1B1
HADH	4.10E-05	0.558719782	0.288	0.234	0.751174017	MC1	HADH
CDK6	4.17E-05	0.596951801	0.313	0.229	0.763452308	MC1	CDK6
B3GAT3	4.20E-05	0.36091158	0.363	0.349	0.768903317	MC1	B3GAT3
SYNE1	4.30E-05	0.574257454	0.316	0.222	0.786957811	MC1	SYNE1
DHRS3	4.36E-05	0.402826945	0.531	0.448	0.797811351	MC1	DHRS3
CHMP3	4.57E-05	0.313149307	0.693	0.624	0.837070934	MC1	CHMP3
PIGS	4.58E-05	0.407719139	0.287	0.259	0.837946668	MC1	PIGS
SLC1A5	4.78E-05	0.575033875	0.305	0.25	0.875730312	MC1	SLC1A5
TMEM219	4.81E-05	0.252881054	0.834	0.8	0.880396104	MC1	TMEM219
NIBAN1	4.95E-05	0.556097969	0.359	0.278	0.906079425	MC1	NIBAN1
WBP2	4.97E-05	0.295366294	0.742	0.691	0.909529819	MC1	WBP2
GMFB	5.01E-05	0.45025108	0.429	0.36	0.917844553	MC1	GMFB
SOCS6	5.15E-05	0.524721884	0.364	0.286	0.943027072	MC1	SOCS6
PLEC	5.20E-05	0.408800687	0.552	0.48	0.952287611	MC1	PLEC
ARHGAP4	5.27E-05	0.536807865	0.369	0.293	0.964441268	MC1	ARHGAP4
TTYH3	5.29E-05	0.283422436	0.853	0.797	0.967928316	MC1	TTYH3
HCLS1	5.46E-05	0.319299866	0.618	0.568	1	MC1	HCLS1
PHACTR2	5.54E-05	0.353274678	0.561	0.522	1	MC1	PHACTR2
VASH1	5.56E-05	0.673840517	0.26	0.186	1	MC1	VASH1
SLC1A3	6.02E-05	0.445089101	0.464	0.384	1	MC1	SLC1A3
SH3PXD2A	6.80E-05	0.592552097	0.3	0.221	1	MC1	SH3PXD2A
HNRNPA0	7.26E-05	0.320094641	0.48	0.445	1	MC1	HNRNPA0
VWA5A	7.58E-05	0.389156337	0.477	0.43	1	MC1	VWA5A
CUX1	8.24E-05	0.400538476	0.458	0.365	1	MC1	CUX1
CDK5RAP3	8.31E-05	0.607837039	0.285	0.202	1	MC1	CDK5RAP3
WDR7	8.33E-05	0.463888942	0.41	0.32	1	MC1	WDR7
CIRBP	8.76E-05	0.315715476	0.633	0.59	1	MC1	CIRBP
LPCAT1	8.90E-05	0.422044071	0.459	0.376	1	MC1	LPCAT1
ATM	8.94E-05	0.378407264	0.561	0.478	1	MC1	ATM
PTPRO	9.33E-05	0.628722494	0.261	0.176	1	MC1	PTPRO
NIPSNAP2	9.76E-05	0.490556176	0.44	0.365	1	MC1	NIPSNAP2
AMFR	9.78E-05	0.338390762	0.652	0.562	1	MC1	AMFR
ST8SIA4	9.84E-05	0.563091673	0.343	0.254	1	MC1	ST8SIA4
CADM1	9.90E-05	0.444856498	0.471	0.419	1	MC1	CADM1
RTL8C	0.000101205	0.430834768	0.529	0.472	1	MC1	RTL8C
EI24	0.000111482	0.428174841	0.383	0.325	1	MC1	EI24
ATL3	0.000112946	0.38964213	0.406	0.339	1	MC1	ATL3
DNPH1	0.000113291	0.629851287	0.271	0.197	1	MC1	DNPH1
SECTM1	0.000119253	0.538758032	0.354	0.28	1	MC1	SECTM1
ACTG1	0.000120718	0.300173554	0.877	0.856	1	MC1	ACTG1
SRC	0.000122317	0.554932232	0.31	0.224	1	MC1	SRC
SNX18	0.000123548	0.325321096	0.525	0.493	1	MC1	SNX18
RBM3	0.000125977	0.476565304	0.366	0.302	1	MC1	RBM3
BACE2	0.000129199	0.576352982	0.337	0.258	1	MC1	BACE2
GLIPR2	0.000130607	0.386900828	0.641	0.589	1	MC1	GLIPR2
OPA1	0.000131764	0.553578466	0.276	0.208	1	MC1	OPA1
EHD4	0.000132959	0.483407841	0.422	0.349	1	MC1	EHD4
SDSL	0.000134697	0.462057423	0.378	0.288	1	MC1	SDSL
CD99L2	0.000141725	0.585847546	0.274	0.206	1	MC1	CD99L2
SCOC	0.000145155	0.413363051	0.41	0.328	1	MC1	SCOC
ARHGDIB	0.000148868	0.283923624	0.719	0.677	1	MC1	ARHGDIB
LRMDA	0.000149344	0.507455393	0.32	0.23	1	MC1	LRMDA
EPSTI1	0.000153317	0.662530864	0.272	0.194	1	MC1	EPSTI1
CMPK1	0.000161749	0.287863569	0.703	0.656	1	MC1	CMPK1
CTBS	0.000162052	0.313202951	0.593	0.534	1	MC1	CTBS
KCNAB2	0.000166112	0.328514788	0.635	0.584	1	MC1	KCNAB2
SLFN11	0.000170881	0.410125062	0.455	0.368	1	MC1	SLFN11
SLAMF8	0.000171598	0.428052817	0.436	0.349	1	MC1	SLAMF8
ACOT13	0.000173137	0.271917825	0.834	0.806	1	MC1	ACOT13
DBNL	0.000178029	0.307087844	0.542	0.523	1	MC1	DBNL
BMF	0.00017953	0.49273575	0.359	0.277	1	MC1	BMF
FCGR1A	0.000184432	0.423744768	0.412	0.365	1	MC1	FCGR1A
SLC12A5	0.000192312	0.264811136	0.624	0.598	1	MC1	SLC12A5
CD109	0.00019416	0.424146149	0.471	0.403	1	MC1	CD109
SWAP70	0.000202663	0.331093968	0.631	0.573	1	MC1	SWAP70
PCK2	0.000216687	0.536799757	0.319	0.254	1	MC1	PCK2
RNF19B	0.000216825	0.56632815	0.287	0.226	1	MC1	RNF19B
HSPA1B	0.000226812	0.255008968	0.395	0.302	1	MC1	HSPA1B
TP53TG1	0.000229071	0.472399631	0.369	0.28	1	MC1	TP53TG1
RGS12	0.000231821	0.585401864	0.299	0.229	1	MC1	RGS12
CDK16	0.000234595	0.357330001	0.348	0.315	1	MC1	CDK16
IMPACT	0.000235423	0.569871459	0.257	0.181	1	MC1	IMPACT
TNRC18	0.000239282	0.489206355	0.4	0.33	1	MC1	TNRC18
WDR81	0.000243944	0.55386351	0.28	0.202	1	MC1	WDR81
SUMF2	0.000287471	0.320039821	0.598	0.522	1	MC1	SUMF2
LILRB2	0.000301275	0.460231868	0.44	0.35	1	MC1	LILRB2
GOLGA3	0.00030258	0.397958234	0.43	0.354	1	MC1	GOLGA3
OGDH	0.000303648	0.369120389	0.477	0.414	1	MC1	OGDH
NNT	0.000311504	0.413388877	0.408	0.355	1	MC1	NNT
FOLR2	0.000311648	0.30424596	0.635	0.557	1	MC1	FOLR2
USP9X	0.000313068	0.285389656	0.577	0.539	1	MC1	USP9X
CARD16	0.000313549	0.284709773	0.732	0.688	1	MC1	CARD16
MGMT	0.000316525	0.472323491	0.337	0.277	1	MC1	MGMT
APH1A	0.000319978	0.359066866	0.638	0.563	1	MC1	APH1A
PIK3R1	0.00033118	0.356740654	0.454	0.36	1	MC1	PIK3R1
WASHC5	0.000338534	0.50614643	0.318	0.242	1	MC1	WASHC5
SFXN3	0.000349473	0.358714833	0.417	0.374	1	MC1	SFXN3
KLHL6	0.000356166	0.384796972	0.514	0.44	1	MC1	KLHL6
ZFYVE26	0.000361288	0.462677844	0.382	0.307	1	MC1	ZFYVE26
FEM1B	0.000378556	0.284581066	0.56	0.485	1	MC1	FEM1B
YBX3	0.000380707	0.271838854	0.727	0.682	1	MC1	YBX3
APPL2	0.000381027	0.508031241	0.331	0.259	1	MC1	APPL2
HINT3	0.000382077	0.418345294	0.305	0.272	1	MC1	HINT3
EFR3A	0.0003953	0.333818539	0.626	0.552	1	MC1	EFR3A
ATRAID	0.000395655	0.270331298	0.768	0.699	1	MC1	ATRAID
NDUFA10	0.000396369	0.402705446	0.414	0.354	1	MC1	NDUFA10
GRAMD4	0.000397818	0.468719095	0.391	0.333	1	MC1	GRAMD4
TBC1D14	0.000400241	0.489411115	0.327	0.248	1	MC1	TBC1D14
RNF135	0.000402598	0.408060963	0.443	0.379	1	MC1	RNF135
CYBRD1	0.000402879	0.352288699	0.606	0.526	1	MC1	CYBRD1
ITPR2	0.000403697	0.281064852	0.62	0.584	1	MC1	ITPR2
APEH	0.000403908	0.492522955	0.354	0.27	1	MC1	APEH
TBC1D2	0.000404762	0.313598114	0.621	0.56	1	MC1	TBC1D2
CCDC93	0.00040763	0.393215163	0.462	0.381	1	MC1	CCDC93
MFHAS1	0.00040773	0.361002509	0.537	0.483	1	MC1	MFHAS1
SPIN1	0.000411342	0.33262808	0.454	0.426	1	MC1	SPIN1
KLF10	0.000433146	0.505445279	0.394	0.323	1	MC1	KLF10
UFL1	0.000440459	0.379541318	0.435	0.35	1	MC1	UFL1
MAP3K7	0.000441413	0.362894181	0.353	0.315	1	MC1	MAP3K7
SLC2A4RG	0.000451918	0.529422516	0.284	0.21	1	MC1	SLC2A4RG
ATF5	0.000463759	0.470400099	0.406	0.346	1	MC1	ATF5
GLOD4	0.000467648	0.456307404	0.398	0.325	1	MC1	GLOD4
C17orf49	0.000473507	0.38923606	0.392	0.317	1	MC1	C17orf49
TGFBR1	0.000483693	0.322988453	0.596	0.53	1	MC1	TGFBR1
PNPLA6	0.000485603	0.374066958	0.433	0.384	1	MC1	PNPLA6
DENND11	0.000570701	0.388445142	0.335	0.306	1	MC1	DENND11
ZBED1	0.000570722	0.437965186	0.344	0.286	1	MC1	ZBED1
PARVB	0.000572421	0.491293118	0.307	0.256	1	MC1	PARVB
DOK2	0.000584384	0.349015122	0.592	0.546	1	MC1	DOK2
SSH1	0.000585708	0.299620968	0.523	0.43	1	MC1	SSH1
CELF2	0.000585896	0.254333276	0.736	0.674	1	MC1	CELF2
AHCY	0.000599493	0.569189543	0.252	0.184	1	MC1	AHCY
UBAC1	0.000639614	0.261331478	0.533	0.499	1	MC1	UBAC1
IDH2	0.000644134	0.42706878	0.387	0.31	1	MC1	IDH2
C2	0.000646407	0.275112309	0.756	0.691	1	MC1	C2
SNX4	0.00065159	0.263484083	0.355	0.346	1	MC1	SNX4
THBD	0.000652444	0.518897914	0.329	0.25	1	MC1	THBD
RNF187	0.000679991	0.298799236	0.584	0.544	1	MC1	RNF187
NSMCE1	0.000688272	0.54877149	0.25	0.202	1	MC1	NSMCE1
ZSCAN16-AS1	0.000717019	0.273924865	0.551	0.528	1	MC1	ZSCAN16-AS1
TREM1	0.000717235	0.650322498	0.252	0.181	1	MC1	TREM1
ARL14EP	0.000743561	0.472119122	0.308	0.246	1	MC1	ARL14EP
ABCD1	0.000774099	0.46211403	0.312	0.262	1	MC1	ABCD1
BTF3L4	0.000782777	0.340068389	0.561	0.501	1	MC1	BTF3L4
CPT2	0.000801583	0.418890887	0.282	0.234	1	MC1	CPT2
DENND6A	0.000808799	0.466823615	0.294	0.232	1	MC1	DENND6A
PRXL2C	0.000811012	0.402919268	0.288	0.259	1	MC1	PRXL2C
MLEC	0.000823767	0.288029909	0.624	0.573	1	MC1	MLEC
TRAPPC6A	0.00082874	0.464685736	0.337	0.261	1	MC1	TRAPPC6A
PAPSS2	0.000837805	0.315066795	0.645	0.579	1	MC1	PAPSS2
UTRN	0.000861616	0.306504479	0.582	0.541	1	MC1	UTRN
EMC10	0.00089743	0.293677974	0.584	0.502	1	MC1	EMC10
TSPAN14	0.000912038	0.292991822	0.568	0.523	1	MC1	TSPAN14
PITPNA	0.000916319	0.326783321	0.481	0.44	1	MC1	PITPNA
PPIP5K2	0.000929907	0.287769913	0.415	0.392	1	MC1	PPIP5K2
PDGFC	0.000939174	0.299956125	0.545	0.501	1	MC1	PDGFC
EPDR1	0.001013683	0.367256873	0.419	0.349	1	MC1	EPDR1
HSPD1	0.001027955	0.343523361	0.554	0.485	1	MC1	HSPD1
CUL5	0.001041733	0.443282506	0.373	0.309	1	MC1	CUL5
STX12	0.001056686	0.267154944	0.569	0.533	1	MC1	STX12
LPP	0.001060013	0.368833718	0.561	0.501	1	MC1	LPP
PGLS	0.001193147	0.288725761	0.609	0.538	1	MC1	PGLS
MCRIP1	0.001196568	0.500021934	0.264	0.205	1	MC1	MCRIP1
EXOC5	0.001325894	0.288197983	0.531	0.512	1	MC1	EXOC5
SH3BP2	0.001361347	0.3169218	0.572	0.494	1	MC1	SH3BP2
PDE8A	0.001404586	0.258369012	0.327	0.33	1	MC1	PDE8A
EPS15	0.001408331	0.257552183	0.595	0.518	1	MC1	EPS15
MCUB	0.001409772	0.467286718	0.323	0.253	1	MC1	MCUB
ST3GAL1	0.00141741	0.267629335	0.688	0.658	1	MC1	ST3GAL1
HAGHL	0.001435549	0.528845405	0.272	0.208	1	MC1	HAGHL
MAPKAPK3	0.00144061	0.324567427	0.295	0.275	1	MC1	MAPKAPK3
EIF4EBP3	0.001473923	0.412978763	0.351	0.282	1	MC1	EIF4EBP3
RNF111	0.001508402	0.304947356	0.333	0.317	1	MC1	RNF111
NEK6	0.001550643	0.417604927	0.355	0.286	1	MC1	NEK6
P4HA1	0.001600116	0.281453899	0.66	0.622	1	MC1	P4HA1
SGSH	0.001615687	0.356927547	0.432	0.368	1	MC1	SGSH
UBE3A	0.001651591	0.27854529	0.594	0.565	1	MC1	UBE3A
AOAH	0.001654186	0.422757429	0.382	0.318	1	MC1	AOAH
EVI5	0.001670832	0.372634187	0.397	0.346	1	MC1	EVI5
CARM1	0.001829017	0.396970115	0.41	0.349	1	MC1	CARM1
TRIM44	0.001834782	0.293103387	0.422	0.387	1	MC1	TRIM44
API5	0.001870961	0.408241847	0.391	0.331	1	MC1	API5
SGMS1	0.001973134	0.270130346	0.381	0.374	1	MC1	SGMS1
MYO1E	0.002005674	0.346549747	0.414	0.37	1	MC1	MYO1E
LAMB2	0.002041216	0.350779462	0.441	0.36	1	MC1	LAMB2
ALDH9A1	0.002106208	0.296452445	0.463	0.398	1	MC1	ALDH9A1
THAP12	0.002123839	0.43433948	0.299	0.245	1	MC1	THAP12
APRT	0.002147019	0.255833133	0.666	0.608	1	MC1	APRT
LONP2	0.002199396	0.30974954	0.383	0.357	1	MC1	LONP2
C1orf54	0.002213084	0.356169974	0.497	0.429	1	MC1	C1orf54
VAMP3	0.002274524	0.301049807	0.573	0.509	1	MC1	VAMP3
CMTM3	0.002276678	0.300320681	0.501	0.448	1	MC1	CMTM3
ADAMTSL4	0.002282256	0.398224987	0.363	0.31	1	MC1	ADAMTSL4
ZNF217	0.002290104	0.334098171	0.482	0.434	1	MC1	ZNF217
AP3B1	0.002319105	0.277407486	0.485	0.448	1	MC1	AP3B1
PBX3	0.002356605	0.368072104	0.383	0.312	1	MC1	PBX3
PDK4	0.002378166	0.505566331	0.318	0.258	1	MC1	PDK4
GAMT	0.002389715	0.258424221	0.346	0.328	1	MC1	GAMT
BTK	0.002390031	0.292147904	0.272	0.261	1	MC1	BTK
MAP3K3	0.002437403	0.379626503	0.365	0.307	1	MC1	MAP3K3
GALNT7	0.002548735	0.412497919	0.37	0.307	1	MC1	GALNT7
SLC66A3	0.002615153	0.296968846	0.526	0.451	1	MC1	SLC66A3
ARHGAP17	0.002630176	0.343068102	0.414	0.362	1	MC1	ARHGAP17
SPG21	0.002660549	0.251527381	0.71	0.656	1	MC1	SPG21
GIMAP4	0.002732633	0.30143755	0.357	0.318	1	MC1	GIMAP4
COMMD7	0.00282442	0.28188582	0.464	0.414	1	MC1	COMMD7
PTPN6	0.002858893	0.25180162	0.638	0.565	1	MC1	PTPN6
PPP1R21	0.002892905	0.490286305	0.282	0.226	1	MC1	PPP1R21
PSMB10	0.002893143	0.379799302	0.392	0.338	1	MC1	PSMB10
IGFLR1	0.002895886	0.31752037	0.505	0.442	1	MC1	IGFLR1
BOLA3	0.002938564	0.481963787	0.282	0.213	1	MC1	BOLA3
GSAP	0.002941241	0.459862277	0.265	0.205	1	MC1	GSAP
GIT2	0.003027462	0.292919524	0.537	0.488	1	MC1	GIT2
GAB3	0.003056813	0.416646753	0.303	0.235	1	MC1	GAB3
HAUS4	0.00312055	0.424900378	0.311	0.248	1	MC1	HAUS4
TMEM141	0.003123839	0.31236185	0.456	0.379	1	MC1	TMEM141
CUL1	0.003214264	0.296355842	0.307	0.301	1	MC1	CUL1
NHP2	0.003253714	0.417260518	0.332	0.282	1	MC1	NHP2
ECPAS	0.003338523	0.298945776	0.279	0.259	1	MC1	ECPAS
CPSF7	0.00336293	0.251067417	0.337	0.33	1	MC1	CPSF7
MIF4GD	0.0033896	0.423311939	0.301	0.242	1	MC1	MIF4GD
DCTD	0.003402335	0.319984242	0.296	0.274	1	MC1	DCTD
MAP3K5	0.003441587	0.350384741	0.356	0.309	1	MC1	MAP3K5
KIAA0100	0.003662545	0.315468521	0.526	0.462	1	MC1	KIAA0100
RASA1	0.003680969	0.424869847	0.324	0.27	1	MC1	RASA1
ARMCX6	0.003705338	0.325151621	0.458	0.395	1	MC1	ARMCX6
ITPA	0.003760936	0.449571925	0.277	0.24	1	MC1	ITPA
PHF10	0.003812506	0.389833606	0.317	0.245	1	MC1	PHF10
FMN1	0.003823347	0.379811071	0.316	0.256	1	MC1	FMN1
PXDC1	0.003853702	0.282470002	0.38	0.365	1	MC1	PXDC1
ICOSLG	0.003871488	0.428051189	0.288	0.246	1	MC1	ICOSLG
TCF12	0.003942831	0.335928291	0.378	0.336	1	MC1	TCF12
SLC11A2	0.004121564	0.250483073	0.587	0.523	1	MC1	SLC11A2
R3HDM2	0.004224691	0.420938962	0.318	0.259	1	MC1	R3HDM2
COMMD3	0.004246702	0.350289041	0.369	0.318	1	MC1	COMMD3
EIF3F	0.004257023	0.286181688	0.602	0.56	1	MC1	EIF3F
ANKRD28	0.00436646	0.271564583	0.572	0.542	1	MC1	ANKRD28
XAF1	0.004404704	0.421893773	0.296	0.254	1	MC1	XAF1
ACO2	0.004507766	0.335253298	0.408	0.352	1	MC1	ACO2
CMIP	0.004792847	0.266476261	0.613	0.581	1	MC1	CMIP
MYO10	0.004908377	0.491455648	0.255	0.195	1	MC1	MYO10
TULP4	0.004992109	0.293414178	0.488	0.44	1	MC1	TULP4
GLUD1	0.005013662	0.29837418	0.553	0.498	1	MC1	GLUD1
ELOVL5	0.00501678	0.304769488	0.449	0.386	1	MC1	ELOVL5
MELTF	0.005038973	0.377491346	0.27	0.245	1	MC1	MELTF
TRPM2	0.005108193	0.397230612	0.348	0.294	1	MC1	TRPM2
CORO7	0.005234028	0.34042533	0.36	0.31	1	MC1	CORO7
RPP25	0.005301714	0.38239696	0.391	0.334	1	MC1	RPP25
ETV6	0.005361335	0.359508935	0.439	0.368	1	MC1	ETV6
ABL1	0.005439268	0.382632447	0.329	0.274	1	MC1	ABL1
PPP2R5E	0.005465978	0.272928335	0.52	0.469	1	MC1	PPP2R5E
ATP13A3	0.005761797	0.255827054	0.592	0.53	1	MC1	ATP13A3
SPTLC2	0.005801326	0.396720514	0.329	0.283	1	MC1	SPTLC2
RSBN1	0.005823621	0.262062471	0.299	0.286	1	MC1	RSBN1
EIF3L	0.005888537	0.332855525	0.458	0.395	1	MC1	EIF3L
ARMC1	0.005927969	0.318699058	0.351	0.315	1	MC1	ARMC1
ENOPH1	0.006116615	0.317925195	0.334	0.266	1	MC1	ENOPH1
FAM3A	0.006282979	0.316337427	0.264	0.24	1	MC1	FAM3A
SPART	0.006352068	0.266421467	0.519	0.477	1	MC1	SPART
DOCK4	0.006356367	0.25061677	0.623	0.576	1	MC1	DOCK4
TBC1D22A	0.006482466	0.429209647	0.279	0.226	1	MC1	TBC1D22A
DPP8	0.006538888	0.253662368	0.313	0.304	1	MC1	DPP8
CCDC152	0.00673913	0.370832824	0.284	0.245	1	MC1	CCDC152
OAS2	0.006752932	0.476291097	0.258	0.202	1	MC1	OAS2
ADAM8	0.006824795	0.336865321	0.416	0.381	1	MC1	ADAM8
KDM3B	0.006969168	0.411992342	0.264	0.21	1	MC1	KDM3B
SOS2	0.006995631	0.348159773	0.359	0.293	1	MC1	SOS2
HERC1	0.007258479	0.261980625	0.437	0.408	1	MC1	HERC1
DHX30	0.007474878	0.384468655	0.338	0.286	1	MC1	DHX30
THEMIS2	0.007506497	0.263326207	0.649	0.61	1	MC1	THEMIS2
GAS2L3	0.007527656	0.391214354	0.313	0.254	1	MC1	GAS2L3
ALOX5	0.007823681	0.305595756	0.447	0.374	1	MC1	ALOX5
TRIB1	0.007937531	0.332560651	0.424	0.37	1	MC1	TRIB1
PIKFYVE	0.007962107	0.308146746	0.326	0.294	1	MC1	PIKFYVE
BFAR	0.007999434	0.266060204	0.341	0.32	1	MC1	BFAR
RIN2	0.008034241	0.304155897	0.475	0.411	1	MC1	RIN2
PARP12	0.008076983	0.330459986	0.417	0.373	1	MC1	PARP12
TASOR	0.008126808	0.286210858	0.465	0.408	1	MC1	TASOR
CHMP4A	0.008208941	0.321300694	0.461	0.402	1	MC1	CHMP4A
FAR1	0.008209276	0.276354112	0.514	0.453	1	MC1	FAR1
CAMSAP2	0.008241515	0.341303524	0.354	0.312	1	MC1	CAMSAP2
CRK	0.008298662	0.335875688	0.423	0.368	1	MC1	CRK
FLI1	0.008312347	0.337363397	0.378	0.32	1	MC1	FLI1
MRPL54	0.008419438	0.292916852	0.366	0.306	1	MC1	MRPL54
CHST13	0.008648476	0.365592388	0.347	0.301	1	MC1	CHST13
NF1	0.008758307	0.322512588	0.374	0.326	1	MC1	NF1
MCL1	0.008804166	0.26742104	0.737	0.686	1	MC1	MCL1
MFSD13A	0.00895995	0.417935789	0.255	0.202	1	MC1	MFSD13A
PDPK1	0.008966802	0.271971703	0.416	0.392	1	MC1	PDPK1
HPS3	0.009023865	0.301044076	0.506	0.461	1	MC1	HPS3
SMURF2	0.009402541	0.353879835	0.291	0.256	1	MC1	SMURF2
TMEM106B	0.009576301	0.294105364	0.505	0.464	1	MC1	TMEM106B
NADK	0.009655042	0.281998146	0.558	0.501	1	MC1	NADK
AKR1B1	6.34E-247	2.378834619	1	0.967	1.16E-242	MC2	AKR1B1
WTAP	4.67E-191	2.456661089	0.952	0.708	8.55E-187	MC2	WTAP
HSPH1	3.04E-167	1.994944718	0.959	0.747	5.57E-163	MC2	HSPH1
SLC5A3	2.59E-151	1.744730106	0.993	0.881	4.73E-147	MC2	SLC5A3
MMD	6.60E-131	1.662446705	0.967	0.804	1.21E-126	MC2	MMD
SOD2	7.70E-125	1.367814518	1	0.997	1.41E-120	MC2	SOD2
SLC6A12	4.60E-99	2.66393125	0.666	0.207	8.42E-95	MC2	SLC6A12
ITGAV	5.60E-95	1.430938084	0.937	0.729	1.03E-90	MC2	ITGAV
MRPS6	2.07E-88	1.227494076	0.998	0.95	3.79E-84	MC2	MRPS6
ATP1B3	2.45E-88	0.986407419	0.987	0.947	4.49E-84	MC2	ATP1B3
ANXA5	5.07E-86	0.900710935	0.996	0.975	9.29E-82	MC2	ANXA5
IFI6	6.58E-84	1.630295565	0.959	0.891	1.21E-79	MC2	IFI6
S100A4	1.32E-82	0.901097003	1	0.996	2.42E-78	MC2	S100A4
PPP1R12A	9.39E-81	1.27287519	0.941	0.773	1.72E-76	MC2	PPP1R12A
ATP1B1	4.20E-80	1.421247324	0.924	0.711	7.70E-76	MC2	ATP1B1
DSTN	5.18E-76	0.99663148	0.993	0.932	9.49E-72	MC2	DSTN
IER3	2.67E-68	1.380969219	0.943	0.783	4.89E-64	MC2	IER3
CD44	4.65E-67	0.81605119	0.991	0.978	8.51E-63	MC2	CD44
GLIPR1	1.68E-58	1.292422649	0.876	0.645	3.08E-54	MC2	GLIPR1
SLC44A1	5.58E-58	1.0913979	0.921	0.734	1.02E-53	MC2	SLC44A1
SLCO4A1	1.56E-57	3.545005872	0.29	0.026	2.85E-53	MC2	SLCO4A1
SLC38A2	1.57E-56	0.994168914	0.95	0.849	2.87E-52	MC2	SLC38A2
AHI1	1.77E-54	1.68638238	0.655	0.307	3.24E-50	MC2	AHI1
ATP6V1A	1.92E-54	0.80881342	0.989	0.933	3.52E-50	MC2	ATP6V1A
NTAN1	3.10E-54	0.883293814	0.948	0.821	5.68E-50	MC2	NTAN1
PRSS35	9.72E-54	4.244832444	0.262	0.022	1.78E-49	MC2	PRSS35
MKLN1	6.45E-53	1.197113143	0.814	0.564	1.18E-48	MC2	MKLN1
ARL4A	2.46E-51	1.637310456	0.631	0.329	4.51E-47	MC2	ARL4A
MPP1	2.22E-49	0.74073489	0.976	0.914	4.06E-45	MC2	MPP1
PKM	2.85E-49	0.74900798	0.998	0.974	5.22E-45	MC2	PKM
CCL5	8.96E-49	3.380492082	0.36	0.091	1.64E-44	MC2	CCL5
CCL8	1.02E-47	1.472909909	0.801	0.55	1.86E-43	MC2	CCL8
CCN3	1.60E-47	1.938932335	0.498	0.175	2.92E-43	MC2	CCN3
GAPDH	9.78E-47	0.613818475	0.998	0.988	1.79E-42	MC2	GAPDH
ETS2	1.32E-46	1.255421602	0.751	0.412	2.43E-42	MC2	ETS2
ASRGL1	3.46E-46	1.305627458	0.727	0.435	6.34E-42	MC2	ASRGL1
SEMA4D	1.27E-45	1.568562676	0.616	0.288	2.32E-41	MC2	SEMA4D
ATP6V0E1	3.18E-45	0.505040092	0.998	0.994	5.83E-41	MC2	ATP6V0E1
SERPINA1	4.09E-44	1.215963907	0.769	0.459	7.49E-40	MC2	SERPINA1
PSMA6	9.89E-44	0.877054792	0.873	0.759	1.81E-39	MC2	PSMA6
KYNU	1.41E-42	1.060633424	0.836	0.556	2.58E-38	MC2	KYNU
ME1	3.34E-42	0.840544205	0.952	0.826	6.12E-38	MC2	ME1
AKR1C3	8.19E-41	1.885880558	0.48	0.19	1.50E-36	MC2	AKR1C3
MALAT1	8.77E-41	0.998409606	1	0.998	1.61E-36	MC2	MALAT1
PNRC2	2.05E-40	1.121015492	0.771	0.545	3.76E-36	MC2	PNRC2
EVI2B	2.61E-38	0.787421866	0.95	0.828	4.77E-34	MC2	EVI2B
CREM	2.64E-38	1.253730209	0.775	0.578	4.83E-34	MC2	CREM
LINC-PINT	5.61E-38	1.477843855	0.59	0.309	1.03E-33	MC2	LINC-PINT
NFKBIA	9.59E-38	0.960204923	0.913	0.791	1.76E-33	MC2	NFKBIA
GNG2	3.71E-37	1.463557121	0.559	0.247	6.79E-33	MC2	GNG2
HPS4	1.66E-36	1.19285679	0.666	0.419	3.04E-32	MC2	HPS4
ITGA6	7.96E-36	1.224908309	0.672	0.421	1.46E-31	MC2	ITGA6
VMP1	8.22E-36	0.83364997	0.937	0.874	1.51E-31	MC2	VMP1
FAM107B	4.94E-35	0.81916744	0.917	0.791	9.05E-31	MC2	FAM107B
CKS2	9.63E-35	1.48635934	0.537	0.352	1.76E-30	MC2	CKS2
PFKFB3	1.37E-34	1.004185466	0.799	0.577	2.51E-30	MC2	PFKFB3
EVI2A	2.40E-34	0.757503068	0.93	0.825	4.40E-30	MC2	EVI2A
PRRG4	3.03E-34	1.656037635	0.496	0.216	5.55E-30	MC2	PRRG4
GALNT1	9.20E-34	1.042441522	0.812	0.64	1.68E-29	MC2	GALNT1
ARG2	5.60E-33	1.485421193	0.48	0.196	1.03E-28	MC2	ARG2
GK	5.83E-33	1.027124761	0.727	0.446	1.07E-28	MC2	GK
EPHX1	1.55E-32	0.539729424	0.985	0.934	2.84E-28	MC2	EPHX1
CCL2	1.81E-32	0.836070132	0.967	0.85	3.32E-28	MC2	CCL2
CXCL8	3.99E-32	1.06280294	0.934	0.832	7.30E-28	MC2	CXCL8
OAZ1	9.05E-32	0.301828629	1	1	1.66E-27	MC2	OAZ1
PTMS	1.60E-31	0.510418406	0.991	0.971	2.93E-27	MC2	PTMS
TLE1	2.94E-31	1.774271447	0.384	0.13	5.39E-27	MC2	TLE1
ATP1A1	7.02E-31	0.709429351	0.919	0.814	1.29E-26	MC2	ATP1A1
C15orf48	8.46E-31	0.792287099	0.915	0.803	1.55E-26	MC2	C15orf48
B2M	8.52E-31	0.322028845	1	1	1.56E-26	MC2	B2M
PTTG1	8.63E-31	1.811427153	0.441	0.204	1.58E-26	MC2	PTTG1
B3GLCT	7.11E-30	1.733130665	0.369	0.125	1.30E-25	MC2	B3GLCT
VOPP1	7.80E-30	0.720114656	0.889	0.755	1.43E-25	MC2	VOPP1
ECM1	1.12E-29	0.917535572	0.755	0.558	2.05E-25	MC2	ECM1
IFI27	1.31E-29	2.435850339	0.347	0.135	2.41E-25	MC2	IFI27
SNCA	2.00E-29	0.763231574	0.843	0.623	3.66E-25	MC2	SNCA
SH3BGRL3	4.34E-29	0.476246349	1	0.999	7.94E-25	MC2	SH3BGRL3
TMEM176A	1.79E-28	0.728934809	0.939	0.897	3.27E-24	MC2	TMEM176A
APP	2.22E-28	0.703572162	0.889	0.757	4.07E-24	MC2	APP
SGPL1	3.46E-28	0.83029481	0.841	0.697	6.34E-24	MC2	SGPL1
UQCRC2	3.74E-28	0.924367355	0.799	0.67	6.84E-24	MC2	UQCRC2
NEU1	4.74E-28	0.715205095	0.865	0.749	8.68E-24	MC2	NEU1
ANXA1	7.71E-28	0.728820827	0.976	0.948	1.41E-23	MC2	ANXA1
TMEM176B	7.98E-28	0.608986471	0.963	0.937	1.46E-23	MC2	TMEM176B
COX20	9.16E-27	1.122294963	0.59	0.37	1.68E-22	MC2	COX20
RGCC	1.27E-26	0.914468148	0.769	0.547	2.32E-22	MC2	RGCC
PC	1.99E-26	1.458455322	0.426	0.188	3.65E-22	MC2	PC
KLF2	3.52E-26	1.552976193	0.439	0.205	6.44E-22	MC2	KLF2
HCFC1R1	8.43E-26	0.712583237	0.893	0.785	1.54E-21	MC2	HCFC1R1
ETF1	1.79E-25	0.898151794	0.734	0.544	3.28E-21	MC2	ETF1
HNRNPA2B1	2.80E-25	0.618387703	0.924	0.828	5.13E-21	MC2	HNRNPA2B1
LY6E	3.40E-25	0.987930319	0.79	0.622	6.23E-21	MC2	LY6E
USP25	3.79E-25	1.13072943	0.557	0.303	6.94E-21	MC2	USP25
CCDC88A	5.95E-25	0.553310043	0.961	0.919	1.09E-20	MC2	CCDC88A
CAB39L	1.74E-24	1.500221966	0.421	0.2	3.18E-20	MC2	CAB39L
CALR	1.94E-24	0.49574463	0.967	0.951	3.55E-20	MC2	CALR
MYL6	2.77E-24	0.409220237	0.998	0.988	5.08E-20	MC2	MYL6
S100A6	8.33E-24	0.427985797	0.998	0.992	1.53E-19	MC2	S100A6
PECAM1	1.69E-23	0.58165965	0.932	0.879	3.10E-19	MC2	PECAM1
RTN4	1.77E-23	0.453021094	0.983	0.969	3.24E-19	MC2	RTN4
SAT1	2.44E-23	0.374665672	1	0.999	4.47E-19	MC2	SAT1
SPN	3.01E-23	1.259071357	0.489	0.249	5.51E-19	MC2	SPN
C3AR1	3.73E-23	0.641505994	0.926	0.845	6.83E-19	MC2	C3AR1
MARK3	6.35E-23	0.88033884	0.644	0.47	1.16E-18	MC2	MARK3
RNASEH2C	6.87E-23	0.72146579	0.819	0.67	1.26E-18	MC2	RNASEH2C
GLRX	1.67E-22	0.649005244	0.934	0.881	3.07E-18	MC2	GLRX
SARAF	2.41E-22	0.423936875	0.983	0.972	4.41E-18	MC2	SARAF
FAM13B	4.16E-22	1.209028811	0.454	0.259	7.63E-18	MC2	FAM13B
PTGR1	4.93E-22	0.983393603	0.662	0.486	9.02E-18	MC2	PTGR1
WSB1	9.93E-22	0.684461884	0.906	0.823	1.82E-17	MC2	WSB1
GPS2	1.84E-21	0.793739386	0.734	0.553	3.37E-17	MC2	GPS2
EMP3	1.92E-21	0.451940894	0.985	0.941	3.51E-17	MC2	EMP3
STARD10	3.90E-21	0.941243208	0.646	0.441	7.14E-17	MC2	STARD10
FNDC3B	5.90E-21	0.520903618	0.932	0.879	1.08E-16	MC2	FNDC3B
LUCAT1	5.92E-21	1.009682341	0.614	0.398	1.08E-16	MC2	LUCAT1
CISD2	8.96E-21	0.514540232	0.924	0.851	1.64E-16	MC2	CISD2
FAM241A	3.49E-20	1.390362236	0.371	0.18	6.39E-16	MC2	FAM241A
DAP	4.74E-20	0.832214776	0.721	0.549	8.68E-16	MC2	DAP
CLEC2B	5.20E-20	0.674453512	0.873	0.733	9.53E-16	MC2	CLEC2B
C1GALT1C1	8.40E-20	0.911010584	0.603	0.391	1.54E-15	MC2	C1GALT1C1
TUBA1C	9.68E-20	0.799369723	0.734	0.595	1.77E-15	MC2	TUBA1C
CYSTM1	1.09E-19	0.613804803	0.93	0.849	2.00E-15	MC2	CYSTM1
SLTM	1.85E-19	0.751213897	0.718	0.549	3.38E-15	MC2	SLTM
SASH1	2.03E-19	0.917698692	0.594	0.392	3.71E-15	MC2	SASH1
IFIT1	3.32E-19	1.100665198	0.513	0.301	6.08E-15	MC2	IFIT1
NAMPT	3.48E-19	0.591350488	0.902	0.795	6.37E-15	MC2	NAMPT
TNFSF9	5.02E-19	1.092640205	0.52	0.306	9.20E-15	MC2	TNFSF9
GLA	5.71E-19	0.761693658	0.832	0.701	1.05E-14	MC2	GLA
RNF145	6.46E-19	0.715987546	0.799	0.684	1.18E-14	MC2	RNF145
WIPF1	7.97E-19	0.508233045	0.972	0.937	1.46E-14	MC2	WIPF1
CCL13	9.34E-19	0.839426467	0.712	0.491	1.71E-14	MC2	CCL13
PTPN12	1.04E-18	0.573081593	0.869	0.746	1.90E-14	MC2	PTPN12
ENG	1.61E-18	0.511619467	0.954	0.919	2.95E-14	MC2	ENG
FOSL2	4.03E-18	0.777294475	0.71	0.528	7.38E-14	MC2	FOSL2
FXYD2	4.80E-18	0.566495851	0.852	0.688	8.79E-14	MC2	FXYD2
PHLDA2	5.53E-18	1.405045455	0.349	0.175	1.01E-13	MC2	PHLDA2
CYTIP	6.56E-18	0.859680779	0.631	0.414	1.20E-13	MC2	CYTIP
EVA1B	9.43E-18	0.688779479	0.808	0.676	1.73E-13	MC2	EVA1B
TMEM59	1.29E-17	0.411239135	0.967	0.925	2.35E-13	MC2	TMEM59
CHMP1B	1.40E-17	0.787963817	0.734	0.611	2.56E-13	MC2	CHMP1B
S100A10	2.48E-17	0.374459791	0.996	0.984	4.54E-13	MC2	S100A10
C1orf21	2.49E-17	0.78481047	0.662	0.507	4.56E-13	MC2	C1orf21
ELOC	2.70E-17	0.651998019	0.83	0.743	4.94E-13	MC2	ELOC
MSANTD3	4.60E-17	0.972359622	0.502	0.314	8.42E-13	MC2	MSANTD3
SLC7A11	9.81E-17	0.668598477	0.707	0.506	1.80E-12	MC2	SLC7A11
JUND	1.06E-16	0.428084107	0.989	0.969	1.94E-12	MC2	JUND
HOMER3	1.44E-16	0.507822641	0.893	0.812	2.64E-12	MC2	HOMER3
GPR183	1.49E-16	0.742983678	0.766	0.608	2.73E-12	MC2	GPR183
QPRT	1.92E-16	0.648462434	0.751	0.609	3.51E-12	MC2	QPRT
HNRNPH3	2.24E-16	0.671606791	0.714	0.539	4.10E-12	MC2	HNRNPH3
GSTM3	2.24E-16	0.81906815	0.587	0.401	4.11E-12	MC2	GSTM3
SYNGR1	3.68E-16	0.745764074	0.515	0.298	6.73E-12	MC2	SYNGR1
PTMA	3.96E-16	0.299521921	1	0.996	7.25E-12	MC2	PTMA
LRP12	7.75E-16	0.723418376	0.701	0.539	1.42E-11	MC2	LRP12
TNFAIP6	1.17E-15	1.328525755	0.288	0.12	2.14E-11	MC2	TNFAIP6
RDX	1.24E-15	0.58785308	0.889	0.804	2.26E-11	MC2	RDX
GLS	1.49E-15	0.942686771	0.659	0.551	2.73E-11	MC2	GLS
RERE	1.53E-15	0.848639538	0.563	0.392	2.80E-11	MC2	RERE
TUBB4B	1.69E-15	0.804357546	0.622	0.444	3.09E-11	MC2	TUBB4B
PLEKHO1	2.00E-15	0.691056841	0.738	0.588	3.66E-11	MC2	PLEKHO1
MCOLN3	2.03E-15	0.820893324	0.581	0.387	3.72E-11	MC2	MCOLN3
ISG15	2.50E-15	0.910467548	0.716	0.547	4.58E-11	MC2	ISG15
PPT1	2.78E-15	0.407691375	0.963	0.896	5.09E-11	MC2	PPT1
TUBB	3.40E-15	0.67963717	0.86	0.772	6.23E-11	MC2	TUBB
AGAP3	4.19E-15	0.678214591	0.707	0.565	7.67E-11	MC2	AGAP3
TUSC2	5.11E-15	0.677804726	0.694	0.517	9.35E-11	MC2	TUSC2
STK4	7.90E-15	0.56400532	0.753	0.669	1.45E-10	MC2	STK4
BAG1	1.06E-14	0.585714614	0.769	0.616	1.94E-10	MC2	BAG1
ARHGAP25	1.06E-14	0.772888779	0.655	0.491	1.95E-10	MC2	ARHGAP25
IER2	1.60E-14	0.777190725	0.716	0.577	2.92E-10	MC2	IER2
CCL4	1.61E-14	1.280386124	0.328	0.16	2.95E-10	MC2	CCL4
GOLGA4	1.84E-14	0.602908435	0.786	0.665	3.36E-10	MC2	GOLGA4
CCL7	2.12E-14	1.869354357	0.341	0.179	3.88E-10	MC2	CCL7
TUBA4A	3.09E-14	1.156544952	0.343	0.175	5.66E-10	MC2	TUBA4A
SNAPC1	3.20E-14	1.136217604	0.349	0.202	5.86E-10	MC2	SNAPC1
SLC16A10	3.74E-14	0.695504287	0.596	0.409	6.86E-10	MC2	SLC16A10
MAP3K8	5.18E-14	0.600835325	0.729	0.584	9.48E-10	MC2	MAP3K8
PRXL2A	5.60E-14	0.431028675	0.897	0.853	1.03E-09	MC2	PRXL2A
ARL6IP1	6.10E-14	0.275390283	0.991	0.99	1.12E-09	MC2	ARL6IP1
GBA	8.84E-14	0.541309015	0.812	0.709	1.62E-09	MC2	GBA
UBB	9.11E-14	0.346456915	0.991	0.982	1.67E-09	MC2	UBB
HIPK1	1.35E-13	0.632209466	0.697	0.551	2.48E-09	MC2	HIPK1
SLC36A4	2.08E-13	0.623845667	0.723	0.594	3.81E-09	MC2	SLC36A4
SNX27	3.14E-13	0.520400212	0.79	0.705	5.74E-09	MC2	SNX27
TMEM70	3.33E-13	0.535136987	0.782	0.644	6.09E-09	MC2	TMEM70
DDX46	4.54E-13	0.602060987	0.692	0.573	8.31E-09	MC2	DDX46
CD83	4.63E-13	0.648441823	0.775	0.641	8.48E-09	MC2	CD83
HK1	5.11E-13	0.657228351	0.653	0.494	9.36E-09	MC2	HK1
NRP2	6.37E-13	0.461285583	0.937	0.912	1.17E-08	MC2	NRP2
SPINT1	6.63E-13	0.576174425	0.675	0.489	1.21E-08	MC2	SPINT1
CFLAR	7.58E-13	0.4348941	0.858	0.815	1.39E-08	MC2	CFLAR
DBI	8.67E-13	0.354954588	0.991	0.979	1.59E-08	MC2	DBI
CALU	9.96E-13	0.324733677	0.959	0.951	1.82E-08	MC2	CALU
NPTN	1.02E-12	0.528292577	0.777	0.691	1.88E-08	MC2	NPTN
FILIP1L	1.11E-12	1.16941934	0.334	0.179	2.04E-08	MC2	FILIP1L
SLC31A2	1.30E-12	0.572847278	0.766	0.641	2.37E-08	MC2	SLC31A2
SH3KBP1	1.31E-12	0.580491766	0.782	0.686	2.40E-08	MC2	SH3KBP1
ABHD3	1.54E-12	0.818973452	0.448	0.27	2.81E-08	MC2	ABHD3
MRPS24	1.62E-12	0.578509506	0.668	0.558	2.96E-08	MC2	MRPS24
USP47	1.70E-12	0.746127481	0.585	0.454	3.12E-08	MC2	USP47
CYB5R4	1.84E-12	0.673933893	0.638	0.492	3.37E-08	MC2	CYB5R4
DNAJC3	2.16E-12	0.692746714	0.694	0.586	3.95E-08	MC2	DNAJC3
MRPL52	2.80E-12	0.499887908	0.775	0.69	5.12E-08	MC2	MRPL52
RALA	2.81E-12	0.417298922	0.913	0.859	5.15E-08	MC2	RALA
MXD1	3.34E-12	0.837182595	0.524	0.38	6.12E-08	MC2	MXD1
DNAJC8	4.98E-12	0.421809733	0.856	0.774	9.13E-08	MC2	DNAJC8
ZBTB38	7.29E-12	0.553717164	0.738	0.617	1.34E-07	MC2	ZBTB38
GTF3C6	7.73E-12	0.589261643	0.655	0.513	1.42E-07	MC2	GTF3C6
CD81	9.87E-12	0.281325715	0.996	0.987	1.81E-07	MC2	CD81
LPXN	1.05E-11	0.440668351	0.847	0.778	1.91E-07	MC2	LPXN
ACO1	1.22E-11	0.456933847	0.828	0.7	2.24E-07	MC2	ACO1
SAR1A	1.27E-11	0.544480241	0.749	0.611	2.33E-07	MC2	SAR1A
MAGED2	1.55E-11	0.637552674	0.592	0.432	2.83E-07	MC2	MAGED2
SPHK1	1.79E-11	0.889725569	0.371	0.207	3.29E-07	MC2	SPHK1
OSBPL3	2.58E-11	0.797143023	0.439	0.277	4.72E-07	MC2	OSBPL3
CLEC2D	2.73E-11	1.187498333	0.293	0.153	5.00E-07	MC2	CLEC2D
SRP14	4.23E-11	0.286364578	0.996	0.989	7.75E-07	MC2	SRP14
LPCAT2	4.70E-11	0.448024391	0.784	0.622	8.60E-07	MC2	LPCAT2
DMXL2	4.75E-11	0.346506983	0.943	0.911	8.70E-07	MC2	DMXL2
GOLGB1	6.04E-11	0.497210386	0.738	0.647	1.11E-06	MC2	GOLGB1
AK1	6.63E-11	0.597977592	0.618	0.491	1.21E-06	MC2	AK1
GBP2	7.38E-11	0.661025185	0.574	0.4	1.35E-06	MC2	GBP2
IFITM3	7.39E-11	0.665055994	0.694	0.592	1.35E-06	MC2	IFITM3
DRAM1	7.76E-11	0.338446859	0.961	0.918	1.42E-06	MC2	DRAM1
CLCN7	8.27E-11	0.429644762	0.832	0.738	1.52E-06	MC2	CLCN7
BSG	8.67E-11	0.367450658	0.952	0.888	1.59E-06	MC2	BSG
RNF7	9.48E-11	0.490226162	0.819	0.72	1.74E-06	MC2	RNF7
GSN	9.75E-11	0.47143484	0.838	0.758	1.78E-06	MC2	GSN
DEXI	1.06E-10	0.615256815	0.618	0.464	1.95E-06	MC2	DEXI
GLMP	1.17E-10	0.405436858	0.878	0.806	2.15E-06	MC2	GLMP
GABPB1-IT1	1.19E-10	1.007187589	0.255	0.12	2.17E-06	MC2	GABPB1-IT1
MBD2	1.27E-10	0.500703205	0.786	0.665	2.33E-06	MC2	MBD2
CCL3	1.27E-10	0.828118925	0.766	0.706	2.33E-06	MC2	CCL3
PHACTR1	1.32E-10	0.704131722	0.563	0.417	2.42E-06	MC2	PHACTR1
G0S2	1.56E-10	0.87023844	0.277	0.14	2.86E-06	MC2	G0S2
UCHL1	1.75E-10	0.962706895	0.343	0.197	3.20E-06	MC2	UCHL1
MRPS34	1.78E-10	0.494071252	0.762	0.654	3.25E-06	MC2	MRPS34
MYL6B	1.83E-10	0.696770983	0.504	0.356	3.36E-06	MC2	MYL6B
SPPL2A	1.84E-10	0.478887831	0.782	0.714	3.36E-06	MC2	SPPL2A
CEMIP2	2.01E-10	0.590140142	0.683	0.534	3.67E-06	MC2	CEMIP2
HPGDS	2.06E-10	0.720860034	0.493	0.353	3.77E-06	MC2	HPGDS
CCDC69	2.09E-10	0.591678839	0.662	0.516	3.83E-06	MC2	CCDC69
SLC29A1	2.30E-10	0.574590484	0.664	0.594	4.22E-06	MC2	SLC29A1
CDA	2.34E-10	0.585369158	0.509	0.335	4.29E-06	MC2	CDA
ARL6IP5	2.44E-10	0.385457994	0.965	0.929	4.47E-06	MC2	ARL6IP5
IER5L	2.49E-10	0.573033706	0.736	0.624	4.57E-06	MC2	IER5L
PTP4A2	2.60E-10	0.310761725	0.974	0.94	4.76E-06	MC2	PTP4A2
PRKAG2	2.69E-10	0.756088569	0.48	0.345	4.92E-06	MC2	PRKAG2
EIF5	2.69E-10	0.395923589	0.9	0.817	4.93E-06	MC2	EIF5
BCL2L13	2.91E-10	0.725956011	0.454	0.292	5.34E-06	MC2	BCL2L13
DYNLRB1	3.02E-10	0.394596528	0.915	0.859	5.54E-06	MC2	DYNLRB1
TMEM160	3.74E-10	0.533782533	0.76	0.637	6.85E-06	MC2	TMEM160
LGALS3BP	4.71E-10	0.492883203	0.803	0.742	8.62E-06	MC2	LGALS3BP
SLC30A1	4.79E-10	0.593896799	0.568	0.445	8.76E-06	MC2	SLC30A1
LCP1	6.62E-10	0.353445768	0.945	0.916	1.21E-05	MC2	LCP1
TBC1D15	7.11E-10	0.537223782	0.635	0.499	1.30E-05	MC2	TBC1D15
ATP2B1	1.02E-09	0.407842553	0.788	0.705	1.87E-05	MC2	ATP2B1
EMC3	1.03E-09	0.414268642	0.817	0.733	1.88E-05	MC2	EMC3
TUBA1A	1.03E-09	0.704443904	0.605	0.482	1.89E-05	MC2	TUBA1A
MAPKAPK2	1.05E-09	0.534873601	0.662	0.556	1.92E-05	MC2	MAPKAPK2
OAS1	1.31E-09	0.654803938	0.528	0.369	2.39E-05	MC2	OAS1
TLR7	1.36E-09	1.043608899	0.286	0.16	2.50E-05	MC2	TLR7
GGCT	1.50E-09	0.706460697	0.459	0.338	2.75E-05	MC2	GGCT
GNPTAB	1.78E-09	0.319974099	0.959	0.93	3.26E-05	MC2	GNPTAB
PHF3	1.79E-09	0.605200405	0.653	0.527	3.28E-05	MC2	PHF3
NPC1	2.03E-09	0.369519085	0.895	0.853	3.72E-05	MC2	NPC1
TMEM65	2.09E-09	0.64187164	0.531	0.385	3.83E-05	MC2	TMEM65
AMD1	4.07E-09	0.450666145	0.775	0.696	7.46E-05	MC2	AMD1
GYPC	4.42E-09	0.450414006	0.701	0.574	8.10E-05	MC2	GYPC
CHPT1	4.46E-09	0.444984344	0.799	0.707	8.18E-05	MC2	CHPT1
KTN1	4.80E-09	0.281606201	0.943	0.926	8.79E-05	MC2	KTN1
RNF130	4.95E-09	0.284392554	0.983	0.973	9.06E-05	MC2	RNF130
TUBA1B	5.03E-09	0.439210938	0.847	0.799	9.22E-05	MC2	TUBA1B
ZNF219	5.30E-09	0.65374844	0.445	0.291	9.70E-05	MC2	ZNF219
ANKLE2	5.51E-09	0.646582803	0.441	0.286	0.000100854	MC2	ANKLE2
QPCT	5.61E-09	0.667804419	0.445	0.293	0.000102817	MC2	QPCT
TMED8	5.74E-09	0.573390908	0.563	0.423	0.000105035	MC2	TMED8
ATP6V1H	6.21E-09	0.414269781	0.782	0.705	0.000113757	MC2	ATP6V1H
RABAC1	6.27E-09	0.323505575	0.95	0.9	0.000114883	MC2	RABAC1
ARRDC3	6.54E-09	0.686601304	0.509	0.361	0.000119814	MC2	ARRDC3
TESK1	6.96E-09	0.665439103	0.509	0.374	0.000127396	MC2	TESK1
ATP6AP2	7.06E-09	0.268786641	0.991	0.978	0.000129323	MC2	ATP6AP2
GHITM	7.72E-09	0.37003465	0.838	0.77	0.000141325	MC2	GHITM
PIM1	8.97E-09	0.901123585	0.328	0.239	0.000164299	MC2	PIM1
MAP2K3	1.06E-08	0.703984371	0.489	0.346	0.000193826	MC2	MAP2K3
SUCNR1	1.14E-08	0.52560219	0.705	0.614	0.000208821	MC2	SUCNR1
SLC4A11	1.14E-08	1.031015612	0.286	0.177	0.000209448	MC2	SLC4A11
CAPZB	1.17E-08	0.32429626	0.897	0.825	0.000213508	MC2	CAPZB
CDK2AP1	1.26E-08	0.414618566	0.771	0.647	0.000230865	MC2	CDK2AP1
HNRNPH1	1.26E-08	0.428307138	0.725	0.644	0.000231425	MC2	HNRNPH1
NDUFC2	1.38E-08	0.339908362	0.891	0.849	0.000253475	MC2	NDUFC2
ZFP91	1.57E-08	0.437092701	0.753	0.65	0.000288079	MC2	ZFP91
HNRNPU	1.60E-08	0.342280331	0.91	0.837	0.000292434	MC2	HNRNPU
ANKRD12	1.65E-08	0.515301131	0.753	0.663	0.000301507	MC2	ANKRD12
GMCL1	1.69E-08	0.666151803	0.434	0.285	0.000309816	MC2	GMCL1
POLR2J3	2.00E-08	0.66906752	0.491	0.374	0.000366693	MC2	POLR2J3
TSPAN3	2.04E-08	0.373747458	0.845	0.748	0.000374165	MC2	TSPAN3
CAVIN1	2.15E-08	0.845141973	0.303	0.175	0.000394542	MC2	CAVIN1
ATP8B4	2.35E-08	0.900242674	0.332	0.203	0.000430134	MC2	ATP8B4
NDUFA12	2.38E-08	0.468093909	0.679	0.586	0.000434917	MC2	NDUFA12
PPM1N	2.48E-08	0.841084585	0.317	0.187	0.000454041	MC2	PPM1N
SLC20A1	2.55E-08	0.630771091	0.596	0.491	0.000467144	MC2	SLC20A1
MTDH	2.59E-08	0.303885997	0.974	0.947	0.000473751	MC2	MTDH
RHEB	2.59E-08	0.411817671	0.862	0.776	0.000474543	MC2	RHEB
SESN3	2.60E-08	0.855290999	0.354	0.225	0.000475572	MC2	SESN3
HSD17B14	2.66E-08	0.642391745	0.557	0.423	0.000486194	MC2	HSD17B14
SELENOW	2.68E-08	0.295401426	0.932	0.89	0.000490603	MC2	SELENOW
HECA	2.84E-08	0.51747207	0.609	0.468	0.000520035	MC2	HECA
PIM3	2.86E-08	0.630061322	0.585	0.456	0.00052412	MC2	PIM3
SUDS3	3.10E-08	0.752681762	0.417	0.289	0.000567025	MC2	SUDS3
RALBP1	3.15E-08	0.329764498	0.917	0.869	0.000576559	MC2	RALBP1
RANBP9	3.38E-08	0.721384486	0.417	0.307	0.000619561	MC2	RANBP9
SRSF10	3.39E-08	0.559487627	0.581	0.465	0.000620801	MC2	SRSF10
MCFD2	3.80E-08	0.391109584	0.799	0.703	0.000695516	MC2	MCFD2
CD80	3.97E-08	0.919383662	0.275	0.159	0.000727861	MC2	CD80
FOSB	4.10E-08	0.728662011	0.585	0.475	0.000751511	MC2	FOSB
PLAAT3	4.31E-08	0.875005673	0.301	0.177	0.000789262	MC2	PLAAT3
SH3D21	4.61E-08	0.682241426	0.439	0.299	0.00084389	MC2	SH3D21
ST6GALNAC4	4.66E-08	0.759397687	0.338	0.207	0.000853148	MC2	ST6GALNAC4
EIF1B	4.84E-08	0.42530967	0.891	0.835	0.000887043	MC2	EIF1B
RPS19BP1	4.92E-08	0.308915381	0.917	0.862	0.000900215	MC2	RPS19BP1
MESD	5.13E-08	0.438796911	0.747	0.639	0.000938833	MC2	MESD
PRKCB	5.16E-08	0.694145462	0.417	0.283	0.000944876	MC2	PRKCB
HEIH	5.20E-08	0.579424737	0.563	0.432	0.000953094	MC2	HEIH
PHF21A	6.61E-08	0.637826495	0.452	0.307	0.001210087	MC2	PHF21A
PRPF4B	6.73E-08	0.556014977	0.548	0.423	0.001231891	MC2	PRPF4B
MXI1	6.97E-08	0.546582183	0.609	0.507	0.001276295	MC2	MXI1
DNAJC2	7.16E-08	0.717823818	0.389	0.254	0.001311672	MC2	DNAJC2
NEAT1	7.26E-08	0.283919336	0.996	0.989	0.001329486	MC2	NEAT1
ILRUN	7.33E-08	0.468201095	0.592	0.443	0.001341589	MC2	ILRUN
FUS	7.45E-08	0.442214564	0.71	0.603	0.00136464	MC2	FUS
DYNC1H1	7.67E-08	0.403121063	0.745	0.671	0.001404769	MC2	DYNC1H1
MBNL1	7.84E-08	0.327554045	0.948	0.901	0.001435007	MC2	MBNL1
MAFG	8.30E-08	0.726605979	0.483	0.365	0.001519634	MC2	MAFG
IKZF1	9.04E-08	0.592161004	0.504	0.36	0.001656286	MC2	IKZF1
ELL2	9.30E-08	0.433633551	0.812	0.708	0.001703847	MC2	ELL2
BORCS7	1.20E-07	0.705901824	0.36	0.228	0.002203423	MC2	BORCS7
COASY	1.22E-07	0.572230554	0.517	0.387	0.002234582	MC2	COASY
TRPS1	1.23E-07	0.474347504	0.701	0.592	0.002246269	MC2	TRPS1
ST6GALNAC6	1.32E-07	0.694799863	0.417	0.282	0.00241171	MC2	ST6GALNAC6
PPP1R12C	1.32E-07	0.660742828	0.354	0.22	0.002413517	MC2	PPP1R12C
G6PD	1.41E-07	0.570834289	0.568	0.442	0.002587604	MC2	G6PD
METTL26	1.51E-07	0.479451001	0.611	0.468	0.002772706	MC2	METTL26
SNX10	1.88E-07	0.363721908	0.834	0.787	0.003440454	MC2	SNX10
SRGN	1.90E-07	0.379900145	0.998	0.997	0.003480758	MC2	SRGN
PGP	1.97E-07	0.447161085	0.679	0.554	0.00361035	MC2	PGP
RABGEF1	2.14E-07	0.69624232	0.404	0.288	0.003918378	MC2	RABGEF1
STX3	2.41E-07	0.553137319	0.59	0.489	0.004421535	MC2	STX3
ZNF654	2.44E-07	0.762098319	0.319	0.196	0.004464457	MC2	ZNF654
WIPI1	2.58E-07	0.48288428	0.686	0.578	0.004717167	MC2	WIPI1
RARRES1	2.58E-07	0.829015008	0.491	0.392	0.00472702	MC2	RARRES1
MRPL34	2.65E-07	0.389139096	0.745	0.69	0.004844843	MC2	MRPL34
EPB41L3	2.85E-07	0.428096258	0.734	0.626	0.005209928	MC2	EPB41L3
ITGA5	2.95E-07	0.537270947	0.561	0.462	0.005410516	MC2	ITGA5
SRRD	3.03E-07	0.785588055	0.314	0.2	0.005555745	MC2	SRRD
SPP1	3.15E-07	0.367211193	0.672	0.57	0.005776306	MC2	SPP1
KLF4	3.34E-07	0.743751602	0.395	0.269	0.006112712	MC2	KLF4
PTOV1	3.40E-07	0.483987881	0.605	0.465	0.006223726	MC2	PTOV1
GNA12	3.44E-07	0.441441918	0.666	0.567	0.00629121	MC2	GNA12
GDF15	3.47E-07	0.713733272	0.522	0.457	0.006353253	MC2	GDF15
TFE3	3.67E-07	0.54506463	0.496	0.356	0.006713323	MC2	TFE3
LDHA	3.84E-07	0.361119044	0.852	0.78	0.007023415	MC2	LDHA
POLR2H	3.86E-07	0.663765828	0.395	0.267	0.007075501	MC2	POLR2H
PLEKHM1	3.87E-07	0.469848984	0.587	0.47	0.007080022	MC2	PLEKHM1
AP5B1	3.95E-07	0.539471888	0.502	0.365	0.007232429	MC2	AP5B1
PDCD6IP	4.00E-07	0.381002367	0.786	0.721	0.007318155	MC2	PDCD6IP
MTMR2	4.06E-07	0.818562923	0.279	0.174	0.007438986	MC2	MTMR2
ADI1	4.18E-07	0.411007827	0.718	0.642	0.007656258	MC2	ADI1
TFRC	4.21E-07	0.377562163	0.98	0.961	0.007707045	MC2	TFRC
USP12	4.95E-07	0.5982188	0.443	0.367	0.009066104	MC2	USP12
ALOX5AP	5.01E-07	0.569007467	0.609	0.517	0.009178127	MC2	ALOX5AP
ENSA	5.20E-07	0.399199735	0.566	0.423	0.009514704	MC2	ENSA
MSRA	5.85E-07	0.67661619	0.352	0.225	0.010705738	MC2	MSRA
UBE2Q1	5.90E-07	0.413488118	0.672	0.566	0.010798486	MC2	UBE2Q1
SLAMF7	6.24E-07	0.60501857	0.568	0.438	0.011424958	MC2	SLAMF7
MRPL14	6.45E-07	0.407058387	0.699	0.574	0.011813282	MC2	MRPL14
C19orf53	6.46E-07	0.323670309	0.897	0.826	0.011831567	MC2	C19orf53
WDR26	6.71E-07	0.33237678	0.869	0.796	0.012281373	MC2	WDR26
TAPT1	6.87E-07	0.74238304	0.325	0.212	0.012572631	MC2	TAPT1
OSTM1	6.92E-07	0.372102202	0.747	0.654	0.012669812	MC2	OSTM1
ARF6	6.95E-07	0.320393461	0.865	0.789	0.01272858	MC2	ARF6
METTL7A	7.25E-07	0.414687867	0.716	0.628	0.013272448	MC2	METTL7A
NDUFB11	8.31E-07	0.308117109	0.88	0.804	0.015210623	MC2	NDUFB11
TMEM255B	8.59E-07	0.744798719	0.301	0.2	0.015729465	MC2	TMEM255B
NUMB	8.79E-07	0.480030261	0.605	0.512	0.016098558	MC2	NUMB
EMP1	8.92E-07	0.423954603	0.559	0.436	0.016341496	MC2	EMP1
CD53	8.95E-07	0.258456737	0.948	0.917	0.016396537	MC2	CD53
CERS4	9.39E-07	0.637289928	0.282	0.169	0.017192005	MC2	CERS4
ZMPSTE24	9.78E-07	0.503632304	0.581	0.455	0.017902755	MC2	ZMPSTE24
ZBTB7B	9.87E-07	0.488627762	0.448	0.313	0.018073397	MC2	ZBTB7B
SLC12A7	1.02E-06	0.504680684	0.563	0.456	0.01874786	MC2	SLC12A7
RNF5	1.05E-06	0.539964085	0.502	0.371	0.019217869	MC2	RNF5
MIS18BP1	1.06E-06	0.530475971	0.474	0.347	0.019325815	MC2	MIS18BP1
PLSCR1	1.10E-06	0.45235415	0.635	0.53	0.020089413	MC2	PLSCR1
TNFSF13B	1.13E-06	0.485701777	0.675	0.575	0.020757699	MC2	TNFSF13B
MAP1LC3B	1.15E-06	0.314821931	0.928	0.895	0.021104262	MC2	MAP1LC3B
GRAMD1A	1.18E-06	0.537465836	0.48	0.382	0.021518808	MC2	GRAMD1A
FKBP1B	1.22E-06	0.717040893	0.301	0.186	0.022357816	MC2	FKBP1B
SEC22B	1.33E-06	0.263170375	0.948	0.886	0.024434319	MC2	SEC22B
RBM25	1.35E-06	0.412233262	0.692	0.581	0.024777342	MC2	RBM25
CXXC1	1.45E-06	0.738352636	0.319	0.204	0.026523257	MC2	CXXC1
MTSS1	1.50E-06	0.523634468	0.544	0.422	0.027466816	MC2	MTSS1
ZBTB43	1.70E-06	0.593728834	0.41	0.286	0.031185964	MC2	ZBTB43
ARSB	1.71E-06	0.50978479	0.552	0.455	0.031399235	MC2	ARSB
PILRA	1.78E-06	0.316463383	0.967	0.952	0.032655347	MC2	PILRA
MAPRE2	1.80E-06	0.471771972	0.614	0.493	0.032964306	MC2	MAPRE2
LRCH4	1.80E-06	0.5207364	0.513	0.411	0.033035233	MC2	LRCH4
GCLM	1.86E-06	0.687346208	0.406	0.29	0.034113397	MC2	GCLM
ADGRE2	1.99E-06	0.51964499	0.371	0.247	0.036358574	MC2	ADGRE2
PDPN	2.00E-06	0.65977666	0.496	0.402	0.036614798	MC2	PDPN
PHLDA1	2.06E-06	0.609178882	0.391	0.272	0.03776163	MC2	PHLDA1
ZDHHC3	2.08E-06	0.51919754	0.522	0.404	0.038067301	MC2	ZDHHC3
MALT1	2.10E-06	0.667794796	0.336	0.219	0.038436768	MC2	MALT1
COX6A1	2.11E-06	0.257959355	0.934	0.886	0.038624967	MC2	COX6A1
REEP5	2.36E-06	0.293436217	0.873	0.815	0.043139627	MC2	REEP5
PTPRM	2.49E-06	0.54612609	0.382	0.258	0.045678172	MC2	PTPRM
CORO1C	2.53E-06	0.310410803	0.854	0.777	0.046274301	MC2	CORO1C
CARHSP1	2.58E-06	0.605271384	0.459	0.352	0.047173767	MC2	CARHSP1
SHFL	2.64E-06	0.662745324	0.38	0.271	0.048330299	MC2	SHFL
HNRNPA3	2.80E-06	0.415999462	0.598	0.519	0.051308997	MC2	HNRNPA3
TPM3	2.95E-06	0.266903558	0.961	0.926	0.053938378	MC2	TPM3
COX7B	3.18E-06	0.333260923	0.952	0.915	0.058280773	MC2	COX7B
DPP4	3.18E-06	0.299295622	0.908	0.853	0.058310568	MC2	DPP4
OGFRL1	3.28E-06	0.366672997	0.847	0.776	0.060106823	MC2	OGFRL1
PAPSS1	3.35E-06	0.413472831	0.742	0.669	0.061430705	MC2	PAPSS1
CARD6	3.56E-06	0.643941485	0.362	0.25	0.065208912	MC2	CARD6
TMEM132A	3.59E-06	0.674312345	0.306	0.193	0.065781242	MC2	TMEM132A
CSGALNACT2	3.73E-06	0.410384274	0.742	0.653	0.068226777	MC2	CSGALNACT2
NUPR1	3.78E-06	0.276196271	0.996	0.976	0.06920781	MC2	NUPR1
MCTP1	3.84E-06	0.389824298	0.572	0.51	0.070379128	MC2	MCTP1
ITM2C	3.87E-06	0.578764716	0.437	0.322	0.070830077	MC2	ITM2C
OSGIN2	4.29E-06	0.485476517	0.644	0.528	0.078544854	MC2	OSGIN2
NDUFB8	4.39E-06	0.304968673	0.825	0.772	0.080442745	MC2	NDUFB8
ARHGAP9	4.43E-06	0.568461395	0.432	0.31	0.081056346	MC2	ARHGAP9
AHNAK	4.74E-06	0.283815325	0.969	0.952	0.086837722	MC2	AHNAK
PPP6R3	4.75E-06	0.524303808	0.408	0.285	0.086981379	MC2	PPP6R3
MED31	4.94E-06	0.614660043	0.408	0.294	0.09053238	MC2	MED31
UBE2K	5.04E-06	0.35767147	0.734	0.641	0.092231347	MC2	UBE2K
VNN2	5.10E-06	0.460309288	0.487	0.358	0.093467536	MC2	VNN2
BTG2	5.17E-06	0.493992032	0.548	0.431	0.094694603	MC2	BTG2
UBE2H	5.28E-06	0.343303635	0.747	0.634	0.096776992	MC2	UBE2H
PDXDC1	5.47E-06	0.337664243	0.771	0.673	0.100148542	MC2	PDXDC1
RSRC2	5.50E-06	0.343089015	0.677	0.553	0.100647318	MC2	RSRC2
HES4	5.56E-06	0.744255961	0.384	0.339	0.101745144	MC2	HES4
RSRP1	5.59E-06	0.332714467	0.544	0.414	0.10244903	MC2	RSRP1
DDX3X	5.68E-06	0.333114812	0.88	0.834	0.104013325	MC2	DDX3X
XPR1	6.25E-06	0.651598027	0.356	0.244	0.114457294	MC2	XPR1
SLC4A2	6.27E-06	0.604193259	0.376	0.289	0.114816215	MC2	SLC4A2
TMEM251	6.54E-06	0.375619221	0.659	0.56	0.119727947	MC2	TMEM251
CCDC47	7.29E-06	0.380525171	0.662	0.577	0.133507683	MC2	CCDC47
ARPP19	7.51E-06	0.3206773	0.832	0.748	0.137471225	MC2	ARPP19
SLC39A8	8.18E-06	0.539334631	0.426	0.328	0.149770235	MC2	SLC39A8
IFIT3	8.19E-06	0.470108568	0.443	0.329	0.149903641	MC2	IFIT3
FAM89B	8.19E-06	0.500086524	0.526	0.411	0.149937406	MC2	FAM89B
STK40	8.25E-06	0.43213179	0.579	0.485	0.151024345	MC2	STK40
MMP2	8.33E-06	0.611571946	0.476	0.356	0.152626246	MC2	MMP2
RAB7B	8.41E-06	0.39301622	0.609	0.484	0.154049645	MC2	RAB7B
OMG	8.49E-06	0.754125965	0.271	0.198	0.155508436	MC2	OMG
COX14	8.73E-06	0.302055363	0.88	0.84	0.159837881	MC2	COX14
TNFRSF12A	9.07E-06	0.473170031	0.389	0.269	0.166109312	MC2	TNFRSF12A
BCL6	9.50E-06	0.573028793	0.496	0.398	0.173902496	MC2	BCL6
NAPA	1.01E-05	0.376438662	0.71	0.612	0.185006753	MC2	NAPA
OGT	1.03E-05	0.532812839	0.413	0.297	0.187701028	MC2	OGT
PDHX	1.06E-05	0.664882697	0.301	0.215	0.193908786	MC2	PDHX
IFRD1	1.06E-05	0.467285155	0.6	0.494	0.194486808	MC2	IFRD1
IL27RA	1.07E-05	0.778555561	0.297	0.198	0.196412651	MC2	IL27RA
RND3	1.07E-05	0.469120564	0.559	0.436	0.196730399	MC2	RND3
ZNF267	1.12E-05	0.616805	0.41	0.318	0.205836692	MC2	ZNF267
BRD2	1.12E-05	0.386036063	0.727	0.65	0.205978864	MC2	BRD2
UBE2M	1.14E-05	0.331180944	0.718	0.675	0.209214711	MC2	UBE2M
CNIH4	1.19E-05	0.371446437	0.697	0.597	0.217787198	MC2	CNIH4
PPM1G	1.19E-05	0.432874418	0.552	0.44	0.217898952	MC2	PPM1G
C1S	1.35E-05	0.837083009	0.258	0.184	0.247599243	MC2	C1S
SPCS3	1.38E-05	0.261456373	0.834	0.747	0.251810666	MC2	SPCS3
PARVG	1.45E-05	0.432168476	0.614	0.505	0.266028088	MC2	PARVG
DDX3Y	1.46E-05	0.535368588	0.581	0.488	0.268194098	MC2	DDX3Y
RPN1	1.48E-05	0.285551443	0.86	0.8	0.270235607	MC2	RPN1
NDUFAF2	1.53E-05	0.553771561	0.474	0.359	0.280393508	MC2	NDUFAF2
ZNF638	1.62E-05	0.443190462	0.557	0.459	0.296003055	MC2	ZNF638
SCAND1	1.68E-05	0.312226926	0.819	0.753	0.306976412	MC2	SCAND1
SFPQ	1.73E-05	0.589526821	0.493	0.406	0.317127383	MC2	SFPQ
POLR2F	1.75E-05	0.391322249	0.627	0.519	0.321331205	MC2	POLR2F
FHOD1	1.76E-05	0.635463152	0.325	0.217	0.322127929	MC2	FHOD1
VAV3	1.81E-05	0.615758414	0.354	0.252	0.331846407	MC2	VAV3
STUB1	1.88E-05	0.302988051	0.793	0.714	0.34451556	MC2	STUB1
DMAC1	1.93E-05	0.28585666	0.491	0.552	0.352757646	MC2	DMAC1
ORMDL1	1.93E-05	0.422455537	0.672	0.574	0.353849289	MC2	ORMDL1
MED21	1.94E-05	0.591056209	0.358	0.256	0.354561327	MC2	MED21
RABIF	1.94E-05	0.587440851	0.395	0.283	0.355332849	MC2	RABIF
USP32	1.96E-05	0.629026596	0.33	0.23	0.359700427	MC2	USP32
OSTF1	2.02E-05	0.276666716	0.823	0.75	0.370672037	MC2	OSTF1
NDUFV2	2.16E-05	0.285634782	0.803	0.758	0.395225085	MC2	NDUFV2
LRRFIP2	2.22E-05	0.485010013	0.445	0.351	0.406812561	MC2	LRRFIP2
NARF	2.27E-05	0.402230231	0.443	0.326	0.415391321	MC2	NARF
SLC39A10	2.31E-05	0.435767635	0.5	0.382	0.423303947	MC2	SLC39A10
TUFM	2.32E-05	0.353982764	0.686	0.608	0.425235318	MC2	TUFM
TBC1D20	2.33E-05	0.493473128	0.443	0.371	0.426386056	MC2	TBC1D20
NOSIP	2.40E-05	0.535765582	0.441	0.329	0.440229793	MC2	NOSIP
EPM2AIP1	2.49E-05	0.671929096	0.293	0.191	0.455578505	MC2	EPM2AIP1
TMEM63A	2.57E-05	0.495856362	0.48	0.382	0.470458297	MC2	TMEM63A
CISD1	2.58E-05	0.490944562	0.454	0.343	0.47190788	MC2	CISD1
PTPRE	2.69E-05	0.256662842	0.871	0.815	0.492137463	MC2	PTPRE
STAT5B	2.70E-05	0.568367863	0.397	0.301	0.493560065	MC2	STAT5B
AMPD2	2.82E-05	0.50651115	0.406	0.294	0.515952932	MC2	AMPD2
VEGFA	2.87E-05	0.673107379	0.319	0.227	0.525841376	MC2	VEGFA
DEF8	2.89E-05	0.347319295	0.644	0.532	0.52955136	MC2	DEF8
CLN5	3.07E-05	0.45379283	0.557	0.459	0.562664702	MC2	CLN5
DDIT3	3.07E-05	0.632073225	0.472	0.363	0.563040737	MC2	DDIT3
VPS35L	3.24E-05	0.620564971	0.336	0.257	0.592709385	MC2	VPS35L
GNA13	3.43E-05	0.337932619	0.755	0.673	0.628769602	MC2	GNA13
SELENOK	3.44E-05	0.302511554	0.828	0.766	0.630554991	MC2	SELENOK
OTUD1	3.49E-05	0.330330607	0.699	0.616	0.638503321	MC2	OTUD1
ACAA1	3.55E-05	0.393694416	0.537	0.474	0.65040583	MC2	ACAA1
C1orf35	3.60E-05	0.594238678	0.352	0.256	0.659879619	MC2	C1orf35
XRCC5	3.62E-05	0.346048643	0.758	0.676	0.662492437	MC2	XRCC5
HES6	3.68E-05	0.636062369	0.288	0.192	0.673077429	MC2	HES6
FURIN	3.92E-05	0.433036336	0.566	0.458	0.717361047	MC2	FURIN
PPP6R1	4.10E-05	0.389554253	0.629	0.533	0.750155435	MC2	PPP6R1
SREK1	4.14E-05	0.449855363	0.487	0.373	0.758458089	MC2	SREK1
ARHGAP12	4.14E-05	0.481862533	0.391	0.279	0.758540639	MC2	ARHGAP12
TNNT1	4.36E-05	0.411918102	0.537	0.423	0.799135333	MC2	TNNT1
ALDH1A1	4.55E-05	0.290157806	0.799	0.711	0.833370282	MC2	ALDH1A1
SERPINB8	4.61E-05	0.667033342	0.273	0.183	0.844878254	MC2	SERPINB8
TECR	4.91E-05	0.349272129	0.771	0.703	0.898670733	MC2	TECR
TOM1	4.91E-05	0.386202582	0.561	0.444	0.898691682	MC2	TOM1
RAB32	4.93E-05	0.30867268	0.939	0.907	0.903475325	MC2	RAB32
HSD17B11	5.01E-05	0.407990676	0.583	0.482	0.917103674	MC2	HSD17B11
BTG3	5.18E-05	0.532335693	0.345	0.239	0.948387551	MC2	BTG3
TTC14	5.25E-05	0.309918599	0.341	0.243	0.961064262	MC2	TTC14
SETD2	5.38E-05	0.467996399	0.454	0.346	0.985331635	MC2	SETD2
DNAJA1	5.50E-05	0.310826763	0.803	0.769	1	MC2	DNAJA1
SERPING1	5.74E-05	0.427222363	0.513	0.399	1	MC2	SERPING1
ATP6V1D	5.77E-05	0.265905246	0.749	0.712	1	MC2	ATP6V1D
CKB	5.87E-05	0.529590074	0.376	0.27	1	MC2	CKB
SUPT4H1	6.21E-05	0.32583955	0.668	0.568	1	MC2	SUPT4H1
DNTTIP2	6.34E-05	0.47100373	0.378	0.269	1	MC2	DNTTIP2
RASGEF1B	6.41E-05	0.452726314	0.491	0.388	1	MC2	RASGEF1B
CPEB4	6.57E-05	0.285842677	0.834	0.757	1	MC2	CPEB4
ZDHHC21	6.79E-05	0.692188322	0.277	0.188	1	MC2	ZDHHC21
CREBZF	6.84E-05	0.586579961	0.297	0.199	1	MC2	CREBZF
CLPTM1	6.89E-05	0.334140722	0.648	0.594	1	MC2	CLPTM1
PCNX4	6.96E-05	0.516248421	0.461	0.353	1	MC2	PCNX4
UQCRC1	7.15E-05	0.264924389	0.69	0.578	1	MC2	UQCRC1
ARGLU1	7.17E-05	0.386567961	0.598	0.496	1	MC2	ARGLU1
AKAP8L	7.19E-05	0.449808618	0.434	0.324	1	MC2	AKAP8L
ITSN1	7.56E-05	0.445310775	0.36	0.254	1	MC2	ITSN1
ZNF580	7.66E-05	0.462834369	0.45	0.338	1	MC2	ZNF580
ITPK1	7.79E-05	0.522231609	0.397	0.291	1	MC2	ITPK1
PKN1	8.15E-05	0.377783586	0.688	0.584	1	MC2	PKN1
LINC00520	8.32E-05	0.387322836	0.4	0.291	1	MC2	LINC00520
PLAGL2	9.59E-05	0.631640024	0.26	0.168	1	MC2	PLAGL2
IL18	9.71E-05	0.254472888	0.616	0.503	1	MC2	IL18
SPINT2	0.000100592	0.256741288	0.843	0.81	1	MC2	SPINT2
SSR1	0.000101078	0.26099257	0.867	0.806	1	MC2	SSR1
METRNL	0.000103577	0.300892693	0.771	0.682	1	MC2	METRNL
ND5	0.000104265	0.468142836	0.852	0.798	1	MC2	ND5
PCED1B-AS1	0.000106784	0.531653927	0.317	0.217	1	MC2	PCED1B-AS1
MFSD14C	0.00010787	0.342117125	0.343	0.249	1	MC2	MFSD14C
CCDC50	0.000108503	0.440611915	0.539	0.44	1	MC2	CCDC50
SLC39A13	0.000111897	0.598314603	0.303	0.209	1	MC2	SLC39A13
SF3B2	0.000112178	0.284393478	0.727	0.625	1	MC2	SF3B2
RABEP1	0.000112471	0.334057495	0.697	0.599	1	MC2	RABEP1
PSMB6	0.000115367	0.336299356	0.679	0.599	1	MC2	PSMB6
EIF4G1	0.000118415	0.26299557	0.701	0.657	1	MC2	EIF4G1
HPCAL1	0.000119457	0.418208129	0.592	0.503	1	MC2	HPCAL1
BHLHE40	0.000120091	0.532456687	0.465	0.372	1	MC2	BHLHE40
DESI2	0.000121455	0.404535958	0.454	0.344	1	MC2	DESI2
TRIM8	0.000123011	0.484302639	0.472	0.372	1	MC2	TRIM8
PDLIM7	0.000123086	0.515628078	0.323	0.224	1	MC2	PDLIM7
MECP2	0.000128503	0.382426183	0.563	0.461	1	MC2	MECP2
TMEM41B	0.000129818	0.500145443	0.4	0.302	1	MC2	TMEM41B
SCARF1	0.000132991	0.597049204	0.271	0.22	1	MC2	SCARF1
CCNG1	0.000133899	0.420445926	0.48	0.378	1	MC2	CCNG1
ATP5IF1	0.000136111	0.262966073	0.913	0.894	1	MC2	ATP5IF1
SIRT7	0.000142348	0.529635548	0.349	0.258	1	MC2	SIRT7
TMEM126B	0.000142804	0.439455696	0.509	0.408	1	MC2	TMEM126B
LST1	0.000142934	0.25803425	0.884	0.832	1	MC2	LST1
MAPRE3	0.000144297	0.640655956	0.308	0.217	1	MC2	MAPRE3
ATP6V1C1	0.000151052	0.274509372	0.747	0.691	1	MC2	ATP6V1C1
YY1AP1	0.000163967	0.550784338	0.354	0.26	1	MC2	YY1AP1
AAMP	0.000165317	0.443480529	0.428	0.329	1	MC2	AAMP
PCGF5	0.000165623	0.452562239	0.483	0.384	1	MC2	PCGF5
ZBTB18	0.000175025	0.433311046	0.277	0.19	1	MC2	ZBTB18
PNN	0.000181834	0.504526814	0.419	0.33	1	MC2	PNN
WBP4	0.000187802	0.656377586	0.297	0.212	1	MC2	WBP4
PANK2	0.000192924	0.489494966	0.419	0.339	1	MC2	PANK2
MITD1	0.000193722	0.545786118	0.36	0.28	1	MC2	MITD1
GET3	0.000194485	0.380669243	0.552	0.45	1	MC2	GET3
GNL1	0.000198541	0.572129902	0.349	0.265	1	MC2	GNL1
ALCAM	0.000200439	0.321743827	0.697	0.596	1	MC2	ALCAM
MAP2K1	0.000201152	0.354525037	0.563	0.458	1	MC2	MAP2K1
TLR2	0.000205087	0.489832436	0.31	0.215	1	MC2	TLR2
NDUFAB1	0.000209734	0.274650539	0.622	0.591	1	MC2	NDUFAB1
ARID5B	0.000221045	0.434071249	0.365	0.264	1	MC2	ARID5B
NR3C1	0.000221948	0.312881485	0.793	0.727	1	MC2	NR3C1
POLR2B	0.000224017	0.460795645	0.417	0.33	1	MC2	POLR2B
PLPPR2	0.000226185	0.575790876	0.273	0.189	1	MC2	PLPPR2
CSNK1G2	0.000239439	0.424194363	0.376	0.275	1	MC2	CSNK1G2
ANKRD9	0.000244585	0.418288054	0.537	0.438	1	MC2	ANKRD9
PELO	0.000247355	0.612395877	0.251	0.184	1	MC2	PELO
PIK3CD	0.000255743	0.466878704	0.352	0.253	1	MC2	PIK3CD
JUNB	0.000255939	0.320838535	0.843	0.785	1	MC2	JUNB
THOC2	0.000259417	0.339096294	0.622	0.53	1	MC2	THOC2
STARD4	0.000261593	0.600589678	0.253	0.167	1	MC2	STARD4
ARPC5L	0.000265714	0.346386142	0.485	0.431	1	MC2	ARPC5L
C5AR2	0.000284905	0.588130405	0.389	0.295	1	MC2	C5AR2
LEPROTL1	0.000285953	0.29024123	0.699	0.62	1	MC2	LEPROTL1
FBXO22	0.000287969	0.460935382	0.321	0.226	1	MC2	FBXO22
AQP9	0.000293621	0.320130085	0.659	0.601	1	MC2	AQP9
TNFRSF10B	0.000301262	0.517608666	0.373	0.278	1	MC2	TNFRSF10B
NAA60	0.000301703	0.327616976	0.513	0.407	1	MC2	NAA60
EED	0.000308946	0.649177444	0.273	0.189	1	MC2	EED
KANSL1	0.00031587	0.326159596	0.535	0.431	1	MC2	KANSL1
GLCE	0.000322301	0.510054202	0.358	0.261	1	MC2	GLCE
MVB12A	0.000322426	0.448057891	0.445	0.379	1	MC2	MVB12A
AZI2	0.000323048	0.312617999	0.533	0.427	1	MC2	AZI2
TLK2	0.000330134	0.564510203	0.334	0.255	1	MC2	TLK2
HEXIM1	0.000341345	0.470537192	0.43	0.335	1	MC2	HEXIM1
ADIPOR2	0.000345432	0.470489021	0.404	0.31	1	MC2	ADIPOR2
NXPE3	0.000355101	0.561564421	0.271	0.186	1	MC2	NXPE3
IP6K2	0.00036785	0.523182507	0.33	0.236	1	MC2	IP6K2
FUCA2	0.000368725	0.348517032	0.607	0.513	1	MC2	FUCA2
VASP	0.000379881	0.378864603	0.596	0.511	1	MC2	VASP
NSMAF	0.000383844	0.380551585	0.548	0.449	1	MC2	NSMAF
CCNYL1	0.000389695	0.435032291	0.441	0.341	1	MC2	CCNYL1
TOP1	0.000410001	0.287570633	0.653	0.62	1	MC2	TOP1
LTBR	0.000410356	0.404264608	0.504	0.424	1	MC2	LTBR
PATL1	0.000434788	0.395679005	0.509	0.41	1	MC2	PATL1
ANKRD40	0.000437856	0.472141954	0.356	0.261	1	MC2	ANKRD40
TMCO1	0.000444796	0.272498491	0.681	0.641	1	MC2	TMCO1
AFF4	0.000447127	0.391297255	0.576	0.496	1	MC2	AFF4
TOR1AIP2	0.000453881	0.307962009	0.688	0.631	1	MC2	TOR1AIP2
TRABD	0.000453953	0.460107397	0.395	0.304	1	MC2	TRABD
ZSWIM8	0.000454518	0.471294672	0.373	0.278	1	MC2	ZSWIM8
LINC00623	0.000455768	0.549745366	0.319	0.231	1	MC2	LINC00623
PIK3CG	0.000466163	0.489385783	0.4	0.32	1	MC2	PIK3CG
DDRGK1	0.000473842	0.288905347	0.664	0.571	1	MC2	DDRGK1
CLIP2	0.000475099	0.395190969	0.349	0.255	1	MC2	CLIP2
SOCS3	0.000480255	0.39355151	0.445	0.345	1	MC2	SOCS3
TANC2	0.00048327	0.457375191	0.434	0.345	1	MC2	TANC2
TAB2	0.0004909	0.306964064	0.648	0.55	1	MC2	TAB2
UBE2F	0.000494264	0.330172877	0.576	0.495	1	MC2	UBE2F
LUC7L3	0.000499808	0.327439125	0.568	0.519	1	MC2	LUC7L3
MYD88	0.000505217	0.408460361	0.448	0.352	1	MC2	MYD88
PHF6	0.00050531	0.438465826	0.408	0.332	1	MC2	PHF6
ZNF326	0.000512405	0.463775918	0.279	0.194	1	MC2	ZNF326
SNF8	0.000515653	0.317886279	0.622	0.549	1	MC2	SNF8
TLR4	0.000532964	0.273352221	0.797	0.775	1	MC2	TLR4
BAZ2A	0.000538436	0.344708516	0.522	0.423	1	MC2	BAZ2A
PHPT1	0.000538676	0.253862117	0.823	0.791	1	MC2	PHPT1
TSC22D4	0.000538781	0.343983303	0.594	0.496	1	MC2	TSC22D4
ADO	0.000559229	0.560722167	0.303	0.223	1	MC2	ADO
GRPEL1	0.000560972	0.520301668	0.352	0.264	1	MC2	GRPEL1
CRIPT	0.000576367	0.418496178	0.419	0.324	1	MC2	CRIPT
DVL3	0.00058071	0.370458968	0.41	0.312	1	MC2	DVL3
DUSP10	0.000581187	0.503507884	0.384	0.299	1	MC2	DUSP10
TET2	0.000584588	0.491740847	0.341	0.273	1	MC2	TET2
STK38L	0.000586312	0.612294537	0.271	0.187	1	MC2	STK38L
MAPK9	0.000587854	0.40050107	0.413	0.316	1	MC2	MAPK9
TUBB4A	0.000591414	0.55445767	0.323	0.252	1	MC2	TUBB4A
GSK3A	0.000602796	0.445247319	0.358	0.264	1	MC2	GSK3A
NELFE	0.000607014	0.27656032	0.533	0.431	1	MC2	NELFE
C5orf15	0.000611979	0.327201399	0.487	0.44	1	MC2	C5orf15
ROCK2	0.000615457	0.314097183	0.415	0.318	1	MC2	ROCK2
TMEM144	0.00064106	0.418669071	0.491	0.395	1	MC2	TMEM144
ENO2	0.000643021	0.492311127	0.262	0.179	1	MC2	ENO2
SUSD1	0.000657283	0.46595065	0.362	0.291	1	MC2	SUSD1
MX1	0.000657644	0.285358191	0.43	0.333	1	MC2	MX1
PSME2	0.000661323	0.375543476	0.614	0.518	1	MC2	PSME2
CSNK2A1	0.000663447	0.309669643	0.666	0.594	1	MC2	CSNK2A1
SAMD4A	0.000667044	0.377661109	0.557	0.476	1	MC2	SAMD4A
AIFM2	0.000670839	0.438524409	0.308	0.221	1	MC2	AIFM2
ABL2	0.000676561	0.513364974	0.417	0.328	1	MC2	ABL2
CENPX	0.000700326	0.32071876	0.507	0.406	1	MC2	CENPX
CLIC4	0.000701801	0.259230377	0.727	0.669	1	MC2	CLIC4
SLC2A5	0.000703639	0.552461248	0.332	0.252	1	MC2	SLC2A5
SAMD9	0.000707275	0.407817043	0.419	0.323	1	MC2	SAMD9
ARFGEF2	0.000734949	0.512397761	0.332	0.252	1	MC2	ARFGEF2
TRERF1	0.000763334	0.595886607	0.262	0.195	1	MC2	TRERF1
MDH1	0.000765084	0.256264705	0.71	0.64	1	MC2	MDH1
LEPROT	0.0007801	0.250257845	0.867	0.825	1	MC2	LEPROT
CHCHD7	0.000781363	0.327151868	0.439	0.341	1	MC2	CHCHD7
CBX4	0.000783361	0.445500594	0.36	0.268	1	MC2	CBX4
TRPT1	0.000787531	0.365408032	0.334	0.244	1	MC2	TRPT1
HMGXB3	0.000791631	0.428335311	0.419	0.347	1	MC2	HMGXB3
NDUFS3	0.000796957	0.346938521	0.531	0.441	1	MC2	NDUFS3
MBD3	0.000832561	0.433788575	0.408	0.317	1	MC2	MBD3
SLC9A3R1	0.000838584	0.335308955	0.336	0.247	1	MC2	SLC9A3R1
LPIN2	0.000838598	0.404820974	0.485	0.403	1	MC2	LPIN2
MRPL36	0.000843172	0.458835909	0.456	0.372	1	MC2	MRPL36
GDAP2	0.000857263	0.513961553	0.279	0.196	1	MC2	GDAP2
NDRG1	0.000859042	0.315375575	0.478	0.38	1	MC2	NDRG1
CORO1A	0.000880055	0.311261869	0.282	0.205	1	MC2	CORO1A
LCORL	0.000901921	0.435953082	0.369	0.297	1	MC2	LCORL
DLG1	0.000918962	0.474011185	0.273	0.19	1	MC2	DLG1
PHF1	0.000944824	0.504124114	0.354	0.269	1	MC2	PHF1
PTS	0.000948557	0.532621078	0.271	0.189	1	MC2	PTS
NAB2	0.000955014	0.557140285	0.264	0.184	1	MC2	NAB2
TMEM179B	0.000955245	0.269282444	0.686	0.618	1	MC2	TMEM179B
NUP50	0.000970625	0.365673191	0.463	0.368	1	MC2	NUP50
UCK1	0.000973566	0.521654633	0.31	0.229	1	MC2	UCK1
UXT	0.000978887	0.283222796	0.67	0.589	1	MC2	UXT
ZFP36	0.00098785	0.273354959	0.703	0.615	1	MC2	ZFP36
HEG1	0.000991622	0.521803614	0.371	0.295	1	MC2	HEG1
CDC26	0.000992736	0.340838352	0.544	0.456	1	MC2	CDC26
ATF3	0.001029311	0.586825424	0.404	0.333	1	MC2	ATF3
NAV1	0.001032854	0.427432908	0.365	0.276	1	MC2	NAV1
PINK1	0.001036912	0.282344858	0.653	0.564	1	MC2	PINK1
DSE	0.001037921	0.342409232	0.583	0.487	1	MC2	DSE
PTBP1	0.001046686	0.310779231	0.644	0.553	1	MC2	PTBP1
RNF10	0.001092987	0.333785093	0.557	0.476	1	MC2	RNF10
RASSF2	0.001102452	0.436301275	0.413	0.34	1	MC2	RASSF2
SPPL3	0.00110942	0.325049049	0.557	0.483	1	MC2	SPPL3
STK11	0.001133378	0.417804927	0.445	0.358	1	MC2	STK11
TTL	0.001148435	0.326324009	0.504	0.412	1	MC2	TTL
UBE2J1	0.001182195	0.287372201	0.672	0.599	1	MC2	UBE2J1
ZFAND3	0.001185887	0.449258583	0.419	0.335	1	MC2	ZFAND3
PLOD1	0.001231209	0.278961953	0.646	0.558	1	MC2	PLOD1
UBE2A	0.001243157	0.330989995	0.555	0.468	1	MC2	UBE2A
NCS1	0.001246028	0.525784086	0.293	0.22	1	MC2	NCS1
MCRIP2	0.001252056	0.304722888	0.622	0.538	1	MC2	MCRIP2
ZNF655	0.001261667	0.365222112	0.469	0.381	1	MC2	ZNF655
OTUB1	0.001298202	0.333073532	0.533	0.453	1	MC2	OTUB1
GRK3	0.001301959	0.341039175	0.622	0.556	1	MC2	GRK3
CXCL1	0.00130741	0.583842346	0.48	0.408	1	MC2	CXCL1
TBC1D10B	0.001317039	0.449355733	0.402	0.318	1	MC2	TBC1D10B
CCDC85B	0.00132317	0.292486909	0.666	0.583	1	MC2	CCDC85B
ZNF358	0.001399058	0.256969179	0.659	0.577	1	MC2	ZNF358
AKT1	0.001445859	0.323957597	0.539	0.473	1	MC2	AKT1
TFDP2	0.001459821	0.473830294	0.321	0.241	1	MC2	TFDP2
HEBP2	0.001465429	0.284353537	0.59	0.525	1	MC2	HEBP2
KLHL2	0.001465769	0.442725764	0.332	0.254	1	MC2	KLHL2
TMEM63B	0.001466475	0.440577422	0.317	0.234	1	MC2	TMEM63B
RFNG	0.001484872	0.416706757	0.402	0.314	1	MC2	RFNG
GADD45A	0.001499287	0.51256252	0.376	0.308	1	MC2	GADD45A
SLC25A4	0.001509968	0.395038642	0.271	0.192	1	MC2	SLC25A4
CPSF6	0.001531179	0.477528497	0.352	0.279	1	MC2	CPSF6
C9orf72	0.00157182	0.343808976	0.596	0.538	1	MC2	C9orf72
N4BP2L2	0.001583642	0.256846523	0.814	0.764	1	MC2	N4BP2L2
MPDU1	0.001595373	0.375536985	0.476	0.41	1	MC2	MPDU1
UBE2S	0.001600253	0.498732358	0.371	0.292	1	MC2	UBE2S
TSC22D1	0.001618245	0.297724644	0.594	0.516	1	MC2	TSC22D1
SMG7	0.001706029	0.400667186	0.408	0.32	1	MC2	SMG7
NAXE	0.001720947	0.342756294	0.493	0.424	1	MC2	NAXE
ARMC9	0.001721828	0.323979687	0.522	0.442	1	MC2	ARMC9
TRPM7	0.001748336	0.310041507	0.502	0.412	1	MC2	TRPM7
RAB30-DT	0.00186275	0.557342358	0.251	0.176	1	MC2	RAB30-DT
RUNX3	0.001866448	0.263157668	0.413	0.329	1	MC2	RUNX3
ZNF644	0.001887653	0.44828258	0.38	0.295	1	MC2	ZNF644
TOR1B	0.001909445	0.542141873	0.266	0.203	1	MC2	TOR1B
ZNF589	0.001970384	0.498232049	0.29	0.226	1	MC2	ZNF589
NCF1	0.001981501	0.273798261	0.657	0.574	1	MC2	NCF1
AURKAIP1	0.001982375	0.251669593	0.779	0.711	1	MC2	AURKAIP1
PCMT1	0.002000562	0.326252652	0.609	0.522	1	MC2	PCMT1
MED14	0.002030237	0.265103911	0.262	0.196	1	MC2	MED14
RRAGA	0.002046114	0.311816883	0.52	0.429	1	MC2	RRAGA
TPR	0.002052077	0.268530273	0.57	0.479	1	MC2	TPR
HBP1	0.002059038	0.364674217	0.624	0.543	1	MC2	HBP1
ELOF1	0.002077699	0.381165429	0.406	0.326	1	MC2	ELOF1
RNF6	0.002083479	0.325232029	0.395	0.307	1	MC2	RNF6
NAGPA	0.002099194	0.469803868	0.328	0.252	1	MC2	NAGPA
TMEM165	0.002103281	0.288948819	0.618	0.547	1	MC2	TMEM165
STX4	0.00213519	0.260310056	0.594	0.502	1	MC2	STX4
MEA1	0.002143652	0.360429866	0.483	0.396	1	MC2	MEA1
ANKRD42	0.002157452	0.322835135	0.277	0.203	1	MC2	ANKRD42
TIMM29	0.002162514	0.505732362	0.251	0.176	1	MC2	TIMM29
HERC5	0.002191808	0.380843912	0.38	0.307	1	MC2	HERC5
RB1CC1	0.002195618	0.301953269	0.635	0.554	1	MC2	RB1CC1
BRD4	0.002240186	0.260270682	0.762	0.705	1	MC2	BRD4
HDGF	0.002362412	0.291194995	0.598	0.515	1	MC2	HDGF
UBTD1	0.002387909	0.432635337	0.341	0.258	1	MC2	UBTD1
ZBTB20	0.002397228	0.495708428	0.299	0.219	1	MC2	ZBTB20
METTL9	0.002474301	0.289484769	0.657	0.578	1	MC2	METTL9
CCDC25	0.002482005	0.415773982	0.382	0.318	1	MC2	CCDC25
NFAT5	0.00251583	0.326375396	0.382	0.295	1	MC2	NFAT5
PPP4R2	0.002518607	0.303380237	0.528	0.442	1	MC2	PPP4R2
ARID3A	0.002525521	0.435857074	0.354	0.291	1	MC2	ARID3A
ZDHHC6	0.002588636	0.36333903	0.29	0.213	1	MC2	ZDHHC6
SGSM3	0.002626929	0.386426726	0.463	0.376	1	MC2	SGSM3
SEC11C	0.002637585	0.446171421	0.321	0.249	1	MC2	SEC11C
BAD	0.002665583	0.30913348	0.622	0.539	1	MC2	BAD
ARAP2	0.002670887	0.428035216	0.328	0.253	1	MC2	ARAP2
HGS	0.002689395	0.438520516	0.391	0.318	1	MC2	HGS
CCNT2	0.002712204	0.515051322	0.295	0.219	1	MC2	CCNT2
DUSP14	0.0027128	0.489769994	0.277	0.2	1	MC2	DUSP14
JMJD1C	0.002722134	0.311527412	0.546	0.476	1	MC2	JMJD1C
ANPEP	0.00275345	0.362454502	0.537	0.452	1	MC2	ANPEP
ATP11B	0.00278151	0.292377011	0.424	0.336	1	MC2	ATP11B
RPRD1A	0.002824189	0.364683034	0.338	0.256	1	MC2	RPRD1A
PTK2B	0.00285203	0.412095847	0.515	0.44	1	MC2	PTK2B
DENND10	0.002855744	0.250444309	0.694	0.614	1	MC2	DENND10
PDE3B	0.002865702	0.337585844	0.253	0.184	1	MC2	PDE3B
STX10	0.002874193	0.31517762	0.561	0.498	1	MC2	STX10
CCDC82	0.002885227	0.379256877	0.43	0.346	1	MC2	CCDC82
AP1AR	0.002905981	0.323183709	0.443	0.355	1	MC2	AP1AR
FAM234A	0.002928947	0.290093578	0.55	0.496	1	MC2	FAM234A
ILF2	0.002934945	0.361370582	0.434	0.382	1	MC2	ILF2
SH3BP1	0.002943474	0.380351569	0.397	0.312	1	MC2	SH3BP1
ORMDL2	0.002972223	0.373301741	0.467	0.386	1	MC2	ORMDL2
CLTB	0.002975403	0.305031535	0.528	0.441	1	MC2	CLTB
ANKRD13A	0.002986725	0.423708024	0.4	0.335	1	MC2	ANKRD13A
SUN2	0.003023571	0.386331057	0.459	0.387	1	MC2	SUN2
NOL7	0.003032453	0.309780207	0.557	0.481	1	MC2	NOL7
MFSD5	0.003069764	0.279392228	0.437	0.349	1	MC2	MFSD5
UPF3A	0.003110064	0.380263414	0.45	0.395	1	MC2	UPF3A
TMEM68	0.003115361	0.415922539	0.264	0.19	1	MC2	TMEM68
JPX	0.003115459	0.40208052	0.397	0.314	1	MC2	JPX
SLC6A8	0.003125665	0.435367051	0.365	0.287	1	MC2	SLC6A8
KDM1A	0.003129821	0.464855262	0.345	0.27	1	MC2	KDM1A
MRPS15	0.003275424	0.292433174	0.592	0.536	1	MC2	MRPS15
ZFAND2A	0.003320087	0.464188973	0.286	0.21	1	MC2	ZFAND2A
NFKB1	0.003344244	0.364513972	0.434	0.35	1	MC2	NFKB1
RCAN1	0.003408488	0.47756359	0.378	0.316	1	MC2	RCAN1
EOGT	0.003424593	0.42715555	0.343	0.308	1	MC2	EOGT
CPPED1	0.003457855	0.321008681	0.504	0.416	1	MC2	CPPED1
FUNDC2	0.003467182	0.353614307	0.428	0.351	1	MC2	FUNDC2
HSPA4	0.003525969	0.312191315	0.581	0.536	1	MC2	HSPA4
TMED1	0.00355475	0.335846816	0.362	0.28	1	MC2	TMED1
POR	0.003594965	0.252003566	0.675	0.598	1	MC2	POR
SEC61A1	0.00360258	0.273529167	0.705	0.635	1	MC2	SEC61A1
COMMD4	0.003641997	0.31946697	0.443	0.357	1	MC2	COMMD4
CHST12	0.003695844	0.307292711	0.277	0.209	1	MC2	CHST12
SCAF4	0.003715774	0.441723478	0.255	0.183	1	MC2	SCAF4
MRPL42	0.003770248	0.335318858	0.358	0.276	1	MC2	MRPL42
CAMK2D	0.003787105	0.340247774	0.404	0.319	1	MC2	CAMK2D
MFSD6	0.003862686	0.451707432	0.299	0.224	1	MC2	MFSD6
BCLAF1	0.003871388	0.262540617	0.561	0.478	1	MC2	BCLAF1
TM2D2	0.003912444	0.312718183	0.498	0.461	1	MC2	TM2D2
DGAT1	0.00391295	0.363631877	0.483	0.406	1	MC2	DGAT1
RNF24	0.003920578	0.519621129	0.255	0.189	1	MC2	RNF24
SIGLEC9	0.003973449	0.470109603	0.297	0.231	1	MC2	SIGLEC9
ANO10	0.00399754	0.486928829	0.31	0.247	1	MC2	ANO10
IFIH1	0.0040634	0.396532368	0.323	0.245	1	MC2	IFIH1
LMO2	0.00414519	0.433032201	0.345	0.268	1	MC2	LMO2
SAFB	0.004202269	0.323676558	0.391	0.308	1	MC2	SAFB
PSMC5	0.004236266	0.294196999	0.52	0.467	1	MC2	PSMC5
DNAJC15	0.004252544	0.307033385	0.559	0.487	1	MC2	DNAJC15
IFIT2	0.004379866	0.287271312	0.4	0.321	1	MC2	IFIT2
YKT6	0.004380743	0.258445313	0.432	0.348	1	MC2	YKT6
REL	0.004416958	0.289731502	0.38	0.299	1	MC2	REL
AFF1	0.004439994	0.339029766	0.548	0.475	1	MC2	AFF1
SLC2A3	0.004485672	0.433424991	0.36	0.284	1	MC2	SLC2A3
CLEC12A	0.004497221	0.553775877	0.279	0.239	1	MC2	CLEC12A
AGTPBP1	0.00453785	0.461601248	0.321	0.258	1	MC2	AGTPBP1
SNRNP27	0.004568837	0.277465133	0.52	0.432	1	MC2	SNRNP27
CHCHD1	0.004580215	0.256524511	0.703	0.629	1	MC2	CHCHD1
CYC1	0.004640582	0.308901643	0.524	0.458	1	MC2	CYC1
GPR108	0.004724075	0.284802549	0.618	0.537	1	MC2	GPR108
SRP19	0.004780983	0.280276845	0.581	0.504	1	MC2	SRP19
AK2	0.004791362	0.428318865	0.295	0.22	1	MC2	AK2
GCC2	0.004904336	0.262796057	0.622	0.57	1	MC2	GCC2
MFN1	0.004963093	0.456860554	0.279	0.208	1	MC2	MFN1
HMGN5	0.00498739	0.494201694	0.26	0.189	1	MC2	HMGN5
FBXO7	0.004996771	0.27785245	0.607	0.534	1	MC2	FBXO7
CLCN5	0.005008639	0.29476537	0.288	0.217	1	MC2	CLCN5
CCL23	0.005059489	0.431880538	0.29	0.216	1	MC2	CCL23
SLC9A1	0.005149002	0.2687702	0.273	0.206	1	MC2	SLC9A1
LSM10	0.005169367	0.285159665	0.694	0.635	1	MC2	LSM10
ALDH3A2	0.005187813	0.254093557	0.638	0.554	1	MC2	ALDH3A2
ZMYM2	0.005234085	0.273753369	0.563	0.481	1	MC2	ZMYM2
DNAJC10	0.005267247	0.319418386	0.419	0.337	1	MC2	DNAJC10
TNK2	0.005382618	0.501715009	0.262	0.215	1	MC2	TNK2
PPP2R2A	0.005400093	0.341740661	0.478	0.405	1	MC2	PPP2R2A
CFAP36	0.005422048	0.469463975	0.332	0.262	1	MC2	CFAP36
SNHG7	0.005447965	0.419983309	0.378	0.315	1	MC2	SNHG7
HSPA5	0.005471865	0.592604676	0.775	0.725	1	MC2	HSPA5
USE1	0.005481462	0.438991433	0.303	0.232	1	MC2	USE1
MRAS	0.005542079	0.254221099	0.55	0.464	1	MC2	MRAS
C8orf76	0.00556524	0.377472224	0.301	0.227	1	MC2	C8orf76
MYOF	0.005601817	0.352292348	0.352	0.273	1	MC2	MYOF
GMPS	0.005654742	0.401627535	0.275	0.203	1	MC2	GMPS
HSPA13	0.005660226	0.338708054	0.373	0.316	1	MC2	HSPA13
FBXO34	0.005952851	0.456789069	0.262	0.192	1	MC2	FBXO34
THUMPD3-AS1	0.005983958	0.41869646	0.356	0.285	1	MC2	THUMPD3-AS1
TXNL1	0.006041031	0.284618449	0.592	0.53	1	MC2	TXNL1
CHFR	0.006055651	0.462294743	0.312	0.237	1	MC2	CHFR
CC2D1A	0.006104396	0.508954957	0.262	0.198	1	MC2	CC2D1A
PSMD6	0.006138105	0.450173603	0.323	0.254	1	MC2	PSMD6
MAP2K2	0.006143588	0.285574788	0.668	0.625	1	MC2	MAP2K2
TRAPPC6B	0.006145078	0.411909216	0.266	0.196	1	MC2	TRAPPC6B
FAM199X	0.006202988	0.308475435	0.393	0.359	1	MC2	FAM199X
STAT3	0.006250909	0.276275548	0.624	0.569	1	MC2	STAT3
SNRPN	0.006260933	0.277774165	0.701	0.631	1	MC2	SNRPN
EXOSC7	0.006260974	0.460662481	0.277	0.207	1	MC2	EXOSC7
CLN3	0.006295632	0.260901584	0.566	0.487	1	MC2	CLN3
RSBN1L	0.006524898	0.337314106	0.419	0.339	1	MC2	RSBN1L
PHKG2	0.006526459	0.420346877	0.306	0.233	1	MC2	PHKG2
FNIP1	0.006574516	0.330005723	0.491	0.425	1	MC2	FNIP1
CCR5	0.006645123	0.460361699	0.279	0.209	1	MC2	CCR5
RASGRP3	0.00670181	0.272983458	0.624	0.567	1	MC2	RASGRP3
HDAC2	0.006738042	0.282322147	0.603	0.547	1	MC2	HDAC2
RAP2C	0.006743578	0.376622817	0.36	0.287	1	MC2	RAP2C
EXOC7	0.006792529	0.357989647	0.428	0.35	1	MC2	EXOC7
TUBG1	0.006871873	0.435436861	0.279	0.208	1	MC2	TUBG1
GPBP1	0.00690973	0.270228181	0.616	0.555	1	MC2	GPBP1
NRIP3	0.006910289	0.39297771	0.362	0.285	1	MC2	NRIP3
SP3	0.00699561	0.252432168	0.627	0.586	1	MC2	SP3
SNRNP25	0.007036714	0.390578179	0.402	0.326	1	MC2	SNRNP25
TLNRD1	0.007042204	0.277812003	0.537	0.462	1	MC2	TLNRD1
KIFC3	0.007092334	0.38065004	0.349	0.275	1	MC2	KIFC3
RBM8A	0.007123719	0.254391362	0.646	0.571	1	MC2	RBM8A
ARIH1	0.007141298	0.28135864	0.598	0.534	1	MC2	ARIH1
PSMB7	0.007158974	0.292316159	0.528	0.466	1	MC2	PSMB7
CIR1	0.007256819	0.427432829	0.572	0.504	1	MC2	CIR1
PLK3	0.007289739	0.337557779	0.384	0.306	1	MC2	PLK3
SMIM3	0.007298196	0.286993546	0.467	0.397	1	MC2	SMIM3
UBXN7	0.007367939	0.358761713	0.408	0.339	1	MC2	UBXN7
RNF11	0.007697123	0.319770523	0.517	0.47	1	MC2	RNF11
DYSF	0.007854984	0.451699204	0.288	0.223	1	MC2	DYSF
PPP2R2D	0.007871169	0.368436868	0.354	0.277	1	MC2	PPP2R2D
THAP11	0.007879636	0.38984487	0.367	0.312	1	MC2	THAP11
NAA50	0.008028133	0.264796145	0.668	0.615	1	MC2	NAA50
ENOSF1	0.008071198	0.350981829	0.389	0.312	1	MC2	ENOSF1
MINPP1	0.008127865	0.403170822	0.293	0.221	1	MC2	MINPP1
UBTD2	0.008137235	0.258634623	0.251	0.189	1	MC2	UBTD2
WDR45	0.008147483	0.425073149	0.345	0.284	1	MC2	WDR45
TBC1D17	0.008266334	0.423155846	0.277	0.208	1	MC2	TBC1D17
BRMS1	0.008290491	0.416325167	0.356	0.283	1	MC2	BRMS1
TSC22D3	0.008308221	0.394867566	0.507	0.444	1	MC2	TSC22D3
TADA3	0.00841328	0.268656271	0.485	0.403	1	MC2	TADA3
RUBCN	0.008453758	0.436220388	0.282	0.234	1	MC2	RUBCN
PLEKHA3	0.008528281	0.370823495	0.413	0.356	1	MC2	PLEKHA3
C1orf52	0.008663933	0.406652459	0.319	0.26	1	MC2	C1orf52
NAA10	0.008687154	0.315677345	0.443	0.363	1	MC2	NAA10
RRN3	0.008749779	0.369150631	0.314	0.242	1	MC2	RRN3
CASP1	0.008831447	0.265825436	0.498	0.417	1	MC2	CASP1
CNOT8	0.008885587	0.389450942	0.41	0.342	1	MC2	CNOT8
CD276	0.008946086	0.31752435	0.498	0.423	1	MC2	CD276
TMPO	0.009035788	0.367233598	0.349	0.277	1	MC2	TMPO
OSER1	0.009281913	0.289654489	0.391	0.315	1	MC2	OSER1
PPP1R15A	0.009292924	0.270960708	0.616	0.539	1	MC2	PPP1R15A
TP53BP2	0.009383001	0.412650502	0.29	0.22	1	MC2	TP53BP2
BCL7B	0.009416334	0.330227231	0.373	0.297	1	MC2	BCL7B
FAM133B	0.009456792	0.303020733	0.546	0.483	1	MC2	FAM133B
TMEM60	0.00952824	0.276666664	0.513	0.442	1	MC2	TMEM60
GLRX2	0.009542976	0.364856909	0.362	0.287	1	MC2	GLRX2
ANKRD11	0.009569387	0.347511031	0.616	0.558	1	MC2	ANKRD11
SNHG3	0.009902328	0.358159622	0.288	0.219	1	MC2	SNHG3
RDH10	0.009950645	0.337049364	0.345	0.315	1	MC2	RDH10
CHIT1	6.49E-170	5.256466873	0.964	0.235	1.19E-165	MC3	CHIT1
PTGDS	1.16E-127	5.762262724	0.868	0.15	2.13E-123	MC3	PTGDS
HLA-B	3.35E-87	1.226563671	1	0.998	6.14E-83	MC3	HLA-B
CD52	3.48E-84	3.571484137	0.862	0.298	6.37E-80	MC3	CD52
CHI3L1	3.20E-83	2.6377454	0.946	0.434	5.86E-79	MC3	CHI3L1
MGST1	4.91E-82	2.943509207	0.874	0.321	8.99E-78	MC3	MGST1
LYZ	1.53E-59	1.539348484	1	0.999	2.80E-55	MC3	LYZ
SDC2	2.40E-51	1.564593349	0.952	0.788	4.39E-47	MC3	SDC2
HLA-C	2.40E-51	1.0588167	1	0.991	4.40E-47	MC3	HLA-C
APOC1	1.20E-48	1.622031768	0.994	0.939	2.20E-44	MC3	APOC1
APOE	9.12E-43	1.0611608	1	0.999	1.67E-38	MC3	APOE
B2M1	2.19E-37	0.570830712	1	1	4.02E-33	MC3	B2M
HLA-A	9.37E-37	0.641862554	1	0.999	1.72E-32	MC3	HLA-A
SEZ6L2	3.08E-36	1.963144447	0.671	0.249	5.64E-32	MC3	SEZ6L2
SYNGR11	3.09E-36	1.945682581	0.713	0.315	5.66E-32	MC3	SYNGR1
HCST	1.11E-35	1.615692679	0.868	0.595	2.02E-31	MC3	HCST
SPARC	1.67E-31	1.110435778	0.976	0.731	3.05E-27	MC3	SPARC
RPL41	2.79E-31	0.501978634	1	0.999	5.11E-27	MC3	RPL41
ZFAS1	3.93E-31	0.936828768	1	0.948	7.20E-27	MC3	ZFAS1
GPC4	6.61E-31	2.604307322	0.389	0.055	1.21E-26	MC3	GPC4
TMSB4X	1.07E-30	0.584871539	1	1	1.96E-26	MC3	TMSB4X
CSTA	1.14E-30	1.606200664	0.772	0.41	2.08E-26	MC3	CSTA
TYROBP	1.39E-29	0.53132615	1	1	2.55E-25	MC3	TYROBP
CLU	2.07E-29	2.532504079	0.563	0.219	3.80E-25	MC3	CLU
LPL	2.16E-27	1.787866385	0.623	0.223	3.95E-23	MC3	LPL
FCMR	3.61E-27	2.298951301	0.437	0.092	6.61E-23	MC3	FCMR
FTH1	4.88E-27	0.491174026	1	1	8.94E-23	MC3	FTH1
ELOB	4.76E-26	0.619088569	1	0.985	8.72E-22	MC3	ELOB
GPX3	1.25E-25	1.137932701	0.928	0.751	2.29E-21	MC3	GPX3
SSR4	1.26E-25	0.892681506	0.952	0.845	2.30E-21	MC3	SSR4
TGM2	3.80E-25	1.601355833	0.796	0.497	6.96E-21	MC3	TGM2
PLAUR	8.07E-25	1.321630727	0.94	0.805	1.48E-20	MC3	PLAUR
JPT1	1.43E-24	1.057198654	0.934	0.728	2.62E-20	MC3	JPT1
DIXDC1	1.97E-24	2.454593013	0.395	0.089	3.61E-20	MC3	DIXDC1
CA2	2.44E-24	2.166371433	0.563	0.265	4.47E-20	MC3	CA2
CDKN2A	3.14E-23	2.235008786	0.431	0.123	5.74E-19	MC3	CDKN2A
AQP91	7.20E-23	1.201782001	0.844	0.593	1.32E-18	MC3	AQP9
CTSS	8.11E-23	0.524617763	1	0.998	1.49E-18	MC3	CTSS
HES2	1.80E-22	2.210654447	0.365	0.073	3.30E-18	MC3	HES2
TSTD1	4.05E-22	1.39220536	0.653	0.27	7.42E-18	MC3	TSTD1
CLEC4E	4.65E-22	2.200260242	0.359	0.072	8.51E-18	MC3	CLEC4E
BASP1	8.59E-22	0.889438347	0.928	0.839	1.57E-17	MC3	BASP1
FABP5	9.17E-22	1.017949374	0.97	0.918	1.68E-17	MC3	FABP5
LINC02244	1.01E-21	2.684724957	0.275	0.038	1.85E-17	MC3	LINC02244
HLA-F	1.03E-21	1.309612671	0.749	0.419	1.89E-17	MC3	HLA-F
OST4	1.46E-21	0.605890741	0.994	0.964	2.68E-17	MC3	OST4
FAH	2.54E-21	1.369753444	0.677	0.419	4.65E-17	MC3	FAH
MME	2.75E-21	3.011248238	0.263	0.046	5.04E-17	MC3	MME
TMA7	4.82E-21	0.586378773	1	0.965	8.82E-17	MC3	TMA7
ZNF667-AS1	1.29E-20	1.871211368	0.449	0.129	2.36E-16	MC3	ZNF667-AS1
ASPHD1	1.45E-20	2.357996126	0.305	0.053	2.66E-16	MC3	ASPHD1
LINC02154	1.90E-20	2.728832473	0.311	0.092	3.49E-16	MC3	LINC02154
OSBPL8	2.90E-20	0.798405404	0.886	0.843	5.31E-16	MC3	OSBPL8
RETREG1	4.00E-20	1.965429508	0.419	0.124	7.33E-16	MC3	RETREG1
RGS20	1.90E-19	2.251565638	0.335	0.075	3.47E-15	MC3	RGS20
STK17A	3.37E-19	1.517409564	0.593	0.294	6.18E-15	MC3	STK17A
CD9	1.11E-18	0.638306343	0.994	0.976	2.03E-14	MC3	CD9
RPS27A	1.30E-18	0.493651663	1	0.992	2.38E-14	MC3	RPS27A
SPN1	2.22E-18	1.437878085	0.617	0.276	4.06E-14	MC3	SPN
RPS19	2.24E-18	0.429881849	1	0.999	4.10E-14	MC3	RPS19
RPS28	3.29E-18	0.401145985	1	0.999	6.02E-14	MC3	RPS28
SPCS1	3.37E-18	0.803789913	0.892	0.745	6.17E-14	MC3	SPCS1
CYBA	4.78E-18	0.501562537	1	0.991	8.74E-14	MC3	CYBA
GNG5	5.14E-18	0.577387665	0.988	0.943	9.41E-14	MC3	GNG5
IL1R1	1.52E-17	1.080190079	0.79	0.533	2.78E-13	MC3	IL1R1
CDA1	1.79E-17	1.342395913	0.647	0.35	3.28E-13	MC3	CDA
ISCU	2.28E-17	0.730903201	0.958	0.863	4.18E-13	MC3	ISCU
PLIN2	2.42E-17	0.738900102	0.994	0.896	4.44E-13	MC3	PLIN2
TFPI	2.72E-17	0.879902493	0.862	0.703	4.99E-13	MC3	TFPI
PALLD	6.16E-17	1.488714336	0.491	0.183	1.13E-12	MC3	PALLD
GPAT3	7.20E-17	1.669718058	0.443	0.155	1.32E-12	MC3	GPAT3
RPS81	8.27E-17	0.546483227	1	0.987	1.51E-12	MC3	RPS8
VSIR	1.08E-16	1.013569074	0.79	0.52	1.97E-12	MC3	VSIR
RPL30	1.08E-16	0.479681614	1	0.991	1.98E-12	MC3	RPL30
RPS27	1.13E-16	0.425537371	1	0.998	2.07E-12	MC3	RPS27
SLC11A1	1.47E-16	1.04087756	0.85	0.573	2.69E-12	MC3	SLC11A1
TIMP1	2.19E-16	1.029169574	0.964	0.907	4.00E-12	MC3	TIMP1
TMEM591	3.06E-16	0.630413631	0.988	0.93	5.61E-12	MC3	TMEM59
SNX101	3.35E-16	0.950664666	0.904	0.788	6.14E-12	MC3	SNX10
TOMM6	3.44E-16	0.746093781	0.91	0.755	6.29E-12	MC3	TOMM6
MT2A	1.18E-15	2.679383697	0.611	0.36	2.16E-11	MC3	MT2A
PCSK1N	1.24E-15	1.999971285	0.365	0.109	2.26E-11	MC3	PCSK1N
MTRNR2L12	2.13E-15	1.392267371	0.575	0.279	3.90E-11	MC3	MTRNR2L12
RPL26	2.34E-15	0.489867072	1	0.993	4.29E-11	MC3	RPL26
FHL1	7.51E-15	2.121575783	0.305	0.088	1.38E-10	MC3	FHL1
VNN21	1.36E-14	1.321214768	0.647	0.364	2.48E-10	MC3	VNN2
LCP11	1.40E-14	0.696806773	0.964	0.919	2.57E-10	MC3	LCP1
DCSTAMP	1.67E-14	1.68865573	0.407	0.151	3.06E-10	MC3	DCSTAMP
S100A11	1.95E-14	0.425992397	1	0.999	3.57E-10	MC3	S100A11
NDUFB9	1.98E-14	0.823098769	0.844	0.679	3.62E-10	MC3	NDUFB9
DYNLL1	2.54E-14	0.555040335	0.994	0.954	4.66E-10	MC3	DYNLL1
CAMP	2.68E-14	1.586505562	0.521	0.26	4.91E-10	MC3	CAMP
APOC2	2.74E-14	3.008704367	0.281	0.125	5.01E-10	MC3	APOC2
DDX24	2.79E-14	0.642744246	0.97	0.843	5.12E-10	MC3	DDX24
RPL37A	2.85E-14	0.384426871	1	0.998	5.21E-10	MC3	RPL37A
ITGB2	3.06E-14	0.597269337	0.982	0.961	5.61E-10	MC3	ITGB2
NOTCH3	3.21E-14	1.307947797	0.485	0.198	5.87E-10	MC3	NOTCH3
SLC16A101	3.37E-14	0.952508266	0.731	0.427	6.17E-10	MC3	SLC16A10
KYNU1	3.72E-14	0.96659769	0.832	0.601	6.82E-10	MC3	KYNU
FAU	4.12E-14	0.433735095	1	0.992	7.54E-10	MC3	FAU
FAM162A	4.45E-14	1.135311685	0.641	0.414	8.14E-10	MC3	FAM162A
FAM107B1	7.57E-14	0.803090188	0.922	0.81	1.39E-09	MC3	FAM107B
ALOX15B	8.98E-14	1.691394674	0.329	0.096	1.64E-09	MC3	ALOX15B
CYB5A	1.48E-13	0.669268977	0.916	0.787	2.71E-09	MC3	CYB5A
NDUFS5	1.56E-13	0.514249537	0.976	0.93	2.85E-09	MC3	NDUFS5
TNFRSF21	1.73E-13	1.587655566	0.425	0.188	3.17E-09	MC3	TNFRSF21
CXCL16	2.21E-13	0.508069788	1	0.969	4.05E-09	MC3	CXCL16
CCND2	2.22E-13	1.796451258	0.293	0.078	4.06E-09	MC3	CCND2
ANO5	2.27E-13	1.897436804	0.299	0.083	4.15E-09	MC3	ANO5
PLBD1	2.37E-13	0.977101387	0.707	0.52	4.34E-09	MC3	PLBD1
ALDH2	2.38E-13	0.701065431	0.922	0.8	4.37E-09	MC3	ALDH2
RPL32	3.11E-13	0.437887834	0.988	0.993	5.69E-09	MC3	RPL32
PFDN2	3.88E-13	0.79595411	0.76	0.478	7.10E-09	MC3	PFDN2
DHRS7	4.22E-13	0.785941874	0.802	0.604	7.72E-09	MC3	DHRS7
PDCD4	8.32E-13	0.943281482	0.683	0.483	1.52E-08	MC3	PDCD4
MYDGF	9.94E-13	0.68046977	0.91	0.749	1.82E-08	MC3	MYDGF
OLR1	1.01E-12	1.971944179	0.359	0.185	1.86E-08	MC3	OLR1
RPL22	1.45E-12	0.428516793	1	0.98	2.66E-08	MC3	RPL22
RPL35A	1.54E-12	0.485287745	0.994	0.984	2.82E-08	MC3	RPL35A
RPL28	2.20E-12	0.355359469	1	0.999	4.03E-08	MC3	RPL28
RNASEK	2.40E-12	0.369232483	1	0.997	4.40E-08	MC3	RNASEK
ATP6V0E11	3.90E-12	0.389474422	1	0.995	7.13E-08	MC3	ATP6V0E1
SERP1	4.19E-12	0.48430981	0.988	0.931	7.66E-08	MC3	SERP1
MOSPD1	4.19E-12	1.187399074	0.545	0.286	7.67E-08	MC3	MOSPD1
SERPING11	4.29E-12	0.922414417	0.683	0.402	7.86E-08	MC3	SERPING1
SERF2	5.84E-12	0.275682388	1	1	1.07E-07	MC3	SERF2
CISD21	6.15E-12	0.570679474	0.952	0.86	1.13E-07	MC3	CISD2
TMEM258	6.83E-12	0.557231041	0.976	0.861	1.25E-07	MC3	TMEM258
SIL1	6.94E-12	0.869335482	0.754	0.537	1.27E-07	MC3	SIL1
PHLDA3	7.21E-12	0.902640036	0.695	0.419	1.32E-07	MC3	PHLDA3
RPS21	7.52E-12	0.382094293	1	0.99	1.38E-07	MC3	RPS21
BCL2A1	7.65E-12	0.887148571	0.778	0.539	1.40E-07	MC3	BCL2A1
ATP1B11	7.89E-12	0.724194842	0.916	0.746	1.44E-07	MC3	ATP1B1
ATP5MC2	8.26E-12	0.543622638	0.964	0.912	1.51E-07	MC3	ATP5MC2
GPX4	1.24E-11	0.362525566	1	0.997	2.27E-07	MC3	GPX4
FBP1	1.32E-11	1.115769299	0.581	0.388	2.41E-07	MC3	FBP1
RPS15	1.34E-11	0.329537187	1	0.998	2.46E-07	MC3	RPS15
SH3BP5	1.39E-11	0.77194409	0.772	0.638	2.55E-07	MC3	SH3BP5
ALDH1A11	1.67E-11	0.674051864	0.874	0.718	3.05E-07	MC3	ALDH1A1
RPL23A	1.82E-11	0.398287762	1	0.98	3.34E-07	MC3	RPL23A
RPL11	2.16E-11	0.385909873	1	0.996	3.96E-07	MC3	RPL11
NDUFA7	2.24E-11	0.876754297	0.695	0.438	4.10E-07	MC3	NDUFA7
RPS14	2.27E-11	0.350075482	1	0.996	4.16E-07	MC3	RPS14
APLP2	2.54E-11	0.379822624	1	0.996	4.65E-07	MC3	APLP2
COX5B	2.74E-11	0.439315237	0.994	0.957	5.01E-07	MC3	COX5B
PFDN5	3.27E-11	0.362441265	1	0.995	6.00E-07	MC3	PFDN5
SOX4	3.37E-11	1.077679048	0.623	0.384	6.16E-07	MC3	SOX4
SLC44A11	6.33E-11	0.6996023	0.898	0.766	1.16E-06	MC3	SLC44A1
CEBPB	6.68E-11	0.551938918	0.988	0.955	1.22E-06	MC3	CEBPB
IFNGR1	7.49E-11	0.633860891	0.91	0.854	1.37E-06	MC3	IFNGR1
LSM6	8.60E-11	0.784808972	0.778	0.564	1.57E-06	MC3	LSM6
CLEC12A1	1.22E-10	1.036471705	0.479	0.228	2.24E-06	MC3	CLEC12A
RAB13	1.28E-10	0.583248667	0.904	0.755	2.34E-06	MC3	RAB13
NCKAP1	1.28E-10	1.470025062	0.329	0.121	2.35E-06	MC3	NCKAP1
FDX1	1.34E-10	0.619601599	0.916	0.794	2.46E-06	MC3	FDX1
C19orf81	1.49E-10	1.489593579	0.371	0.171	2.73E-06	MC3	C19orf81
CYTIP1	1.58E-10	0.897161967	0.683	0.444	2.90E-06	MC3	CYTIP
RPL18A	1.73E-10	0.365677524	1	0.982	3.17E-06	MC3	RPL18A
PHPT11	2.15E-10	0.661661937	0.904	0.788	3.94E-06	MC3	PHPT1
NMB	2.36E-10	1.057438366	0.587	0.371	4.32E-06	MC3	NMB
RPL39	2.57E-10	0.347309896	1	0.997	4.70E-06	MC3	RPL39
DDX27	2.77E-10	0.89771084	0.611	0.353	5.07E-06	MC3	DDX27
RPS6	3.20E-10	0.390120657	0.994	0.979	5.87E-06	MC3	RPS6
RPL36A1	3.21E-10	0.431049431	0.994	0.956	5.87E-06	MC3	RPL36A
UQCRB	3.32E-10	0.393959676	0.994	0.957	6.08E-06	MC3	UQCRB
NACA	3.60E-10	0.365747068	1	0.973	6.59E-06	MC3	NACA
DAD1	3.65E-10	0.494358883	0.946	0.846	6.69E-06	MC3	DAD1
TNFAIP61	3.92E-10	1.579585932	0.347	0.141	7.18E-06	MC3	TNFAIP6
AVPI1	4.70E-10	0.934475123	0.593	0.347	8.60E-06	MC3	AVPI1
IL2RG	4.78E-10	1.487619624	0.323	0.12	8.76E-06	MC3	IL2RG
CXXC5	5.44E-10	0.659280394	0.838	0.638	9.96E-06	MC3	CXXC5
EMC31	5.81E-10	0.605533627	0.892	0.74	1.06E-05	MC3	EMC3
TMEM205	6.07E-10	0.809355038	0.719	0.474	1.11E-05	MC3	TMEM205
RPS23	6.78E-10	0.381877511	0.994	0.987	1.24E-05	MC3	RPS23
SRGN1	7.38E-10	0.501104768	1	0.997	1.35E-05	MC3	SRGN
YIF1A	7.65E-10	0.837769586	0.659	0.423	1.40E-05	MC3	YIF1A
ECH1	7.74E-10	0.737908775	0.778	0.606	1.42E-05	MC3	ECH1
ERP29	7.74E-10	0.590043204	0.922	0.805	1.42E-05	MC3	ERP29
CKLF	7.84E-10	0.67821375	0.856	0.709	1.44E-05	MC3	CKLF
RPS9	8.96E-10	0.387989918	1	0.986	1.64E-05	MC3	RPS9
GSTO1	1.19E-09	0.464214153	0.976	0.929	2.19E-05	MC3	GSTO1
ANG	1.32E-09	0.858877707	0.599	0.344	2.42E-05	MC3	ANG
SYTL3	1.48E-09	1.386669507	0.263	0.086	2.71E-05	MC3	SYTL3
PRDX4	1.62E-09	0.683703748	0.772	0.598	2.97E-05	MC3	PRDX4
FAIM	1.63E-09	1.270702874	0.419	0.206	2.98E-05	MC3	FAIM
SNHG8	1.76E-09	0.778782355	0.689	0.463	3.22E-05	MC3	SNHG8
COX6A11	1.99E-09	0.450350828	0.97	0.891	3.64E-05	MC3	COX6A1
RPL17	2.52E-09	0.346173846	1	0.992	4.62E-05	MC3	RPL17
CD48	2.60E-09	0.683624038	0.814	0.639	4.77E-05	MC3	CD48
ITGAE	2.68E-09	0.812727691	0.659	0.452	4.90E-05	MC3	ITGAE
PRELID1	2.89E-09	0.539196409	0.874	0.736	5.30E-05	MC3	PRELID1
RPS3	2.91E-09	0.375478811	0.994	0.974	5.33E-05	MC3	RPS3
TFRC1	2.96E-09	0.463830321	0.994	0.963	5.41E-05	MC3	TFRC
KRTCAP2	3.16E-09	0.521755845	0.934	0.836	5.78E-05	MC3	KRTCAP2
SPATA13	3.45E-09	1.468554442	0.293	0.108	6.32E-05	MC3	SPATA13
KDM5B	3.81E-09	0.827643564	0.635	0.465	6.98E-05	MC3	KDM5B
AGPAT2	4.20E-09	0.579330611	0.79	0.554	7.69E-05	MC3	AGPAT2
ITGB1	4.53E-09	0.39650821	0.976	0.961	8.29E-05	MC3	ITGB1
GPR65	5.34E-09	0.924751727	0.623	0.429	9.78E-05	MC3	GPR65
TLR1	5.52E-09	0.961190976	0.485	0.252	0.000101099	MC3	TLR1
SLAMF9	5.69E-09	1.16808393	0.473	0.26	0.000104114	MC3	SLAMF9
TTC31	5.78E-09	0.510895106	0.928	0.829	0.000105843	MC3	TTC3
MEIKIN	6.38E-09	1.571505409	0.251	0.083	0.000116896	MC3	MEIKIN
RPS13	6.43E-09	0.345682525	1	0.984	0.000117714	MC3	RPS13
LINC01827	7.06E-09	1.023398304	0.449	0.228	0.000129374	MC3	LINC01827
RPS25	9.22E-09	0.327178077	1	0.986	0.000168746	MC3	RPS25
ACTN1	1.02E-08	0.432432252	0.97	0.88	0.000186831	MC3	ACTN1
RPS18	1.05E-08	0.310011982	1	0.997	0.000192831	MC3	RPS18
HTRA1	1.23E-08	0.82988175	0.617	0.38	0.00022547	MC3	HTRA1
TBRG1	1.24E-08	0.762942642	0.665	0.452	0.000226641	MC3	TBRG1
METTL91	1.36E-08	0.667587787	0.76	0.581	0.000249591	MC3	METTL9
EIF2S2	1.39E-08	0.457619001	0.964	0.886	0.000254478	MC3	EIF2S2
ZYX	1.48E-08	0.499236068	0.916	0.819	0.000270645	MC3	ZYX
NDUFAF8	1.48E-08	0.702498385	0.737	0.519	0.000271355	MC3	NDUFAF8
RPL36AL	1.51E-08	0.361177507	0.988	0.956	0.000276966	MC3	RPL36AL
USP15	1.56E-08	0.671951224	0.707	0.476	0.000286158	MC3	USP15
MDK	1.61E-08	1.27390652	0.449	0.26	0.00029439	MC3	MDK
EMC7	1.66E-08	0.549230005	0.85	0.662	0.000303082	MC3	EMC7
SIRPB1	1.78E-08	1.095612161	0.377	0.173	0.000326035	MC3	SIRPB1
ACO11	1.79E-08	0.599932123	0.838	0.719	0.000327672	MC3	ACO1
AFAP1L1	1.84E-08	0.903250487	0.449	0.229	0.000336831	MC3	AFAP1L1
UBL5	1.91E-08	0.331014436	0.982	0.978	0.000350372	MC3	UBL5
RPL19	1.94E-08	0.318138621	1	0.991	0.000354746	MC3	RPL19
CPD	2.00E-08	0.711495722	0.713	0.569	0.000366426	MC3	CPD
NDUFA2	2.05E-08	0.522690791	0.934	0.81	0.000375007	MC3	NDUFA2
C15orf481	2.18E-08	0.895094593	0.91	0.821	0.000398291	MC3	C15orf48
FAM89A	2.32E-08	1.176426214	0.365	0.167	0.000424757	MC3	FAM89A
CCPG1	2.38E-08	0.447587324	0.952	0.85	0.000435577	MC3	CCPG1
MRPL51	2.44E-08	0.578257768	0.838	0.664	0.000446868	MC3	MRPL51
MPC1	2.63E-08	0.793024422	0.683	0.485	0.000481955	MC3	MPC1
HINT1	3.10E-08	0.376042968	0.982	0.954	0.000567781	MC3	HINT1
CAT	3.94E-08	0.570214434	0.814	0.722	0.000721528	MC3	CAT
RPS5	4.03E-08	0.35859572	0.994	0.938	0.000738351	MC3	RPS5
GADD45GIP1	4.30E-08	0.542838799	0.85	0.699	0.000787988	MC3	GADD45GIP1
RNF181	4.38E-08	0.430598611	0.934	0.825	0.000802435	MC3	RNF181
SNHG29	4.47E-08	0.650092708	0.832	0.72	0.000819104	MC3	SNHG29
PRDX2	4.85E-08	0.701184859	0.701	0.495	0.000888363	MC3	PRDX2
HK2	5.10E-08	0.767582685	0.617	0.395	0.000933399	MC3	HK2
LTA4H	5.34E-08	0.61935832	0.856	0.692	0.000978197	MC3	LTA4H
ZNF593	5.41E-08	0.975968885	0.449	0.24	0.000990731	MC3	ZNF593
REEP51	5.52E-08	0.504248543	0.922	0.82	0.001010232	MC3	REEP5
C12orf57	5.92E-08	0.782496995	0.611	0.393	0.00108323	MC3	C12orf57
RAB34	6.28E-08	1.172983226	0.365	0.174	0.001149089	MC3	RAB34
CPM1	6.32E-08	0.537334825	0.94	0.874	0.001156576	MC3	CPM
SELENOS	6.45E-08	0.546149001	0.814	0.616	0.001181411	MC3	SELENOS
UBE2B	7.06E-08	0.525060864	0.91	0.781	0.001293329	MC3	UBE2B
GLA1	7.31E-08	0.601956778	0.85	0.72	0.001338583	MC3	GLA
VMO1	7.51E-08	1.233527982	0.659	0.563	0.001374441	MC3	VMO1
WDR83OS	7.55E-08	0.416053397	0.97	0.879	0.001382582	MC3	WDR83OS
NAP1L11	7.58E-08	0.483257037	0.922	0.837	0.001388689	MC3	NAP1L1
SPTAN1	8.23E-08	0.653862512	0.731	0.52	0.001506546	MC3	SPTAN1
ND51	8.75E-08	0.781125845	0.874	0.805	0.001601989	MC3	ND5
FDX2	9.06E-08	0.885004788	0.509	0.29	0.001659436	MC3	FDX2
IL17RA	9.63E-08	0.816831273	0.581	0.363	0.001763399	MC3	IL17RA
CXCR4	1.06E-07	0.588276286	0.94	0.854	0.001943087	MC3	CXCR4
VKORC1	1.11E-07	0.490851677	0.91	0.768	0.002031487	MC3	VKORC1
GSTK1	1.20E-07	0.544116198	0.826	0.633	0.002192693	MC3	GSTK1
ITGAL	1.27E-07	1.153038457	0.293	0.121	0.002333279	MC3	ITGAL
ARPC3	1.39E-07	0.31054288	0.994	0.956	0.002546651	MC3	ARPC3
MRPS241	1.55E-07	0.676026531	0.731	0.57	0.00283371	MC3	MRPS24
RPS16	1.58E-07	0.312224256	1	0.997	0.002888268	MC3	RPS16
C2orf74	1.82E-07	0.950449332	0.509	0.308	0.003338173	MC3	C2orf74
ARID5B1	1.87E-07	0.931665771	0.479	0.27	0.003424406	MC3	ARID5B
PDE3B1	2.04E-07	1.231568231	0.347	0.186	0.003727594	MC3	PDE3B
CD441	2.15E-07	0.426759841	1	0.979	0.003944063	MC3	CD44
RPS4X	2.36E-07	0.31914507	0.994	0.969	0.004323568	MC3	RPS4X
PTP4A21	2.38E-07	0.366631644	0.982	0.945	0.004349233	MC3	PTP4A2
MS4A4A1	2.55E-07	0.485021399	0.946	0.889	0.004670112	MC3	MS4A4A
NDUFB111	2.66E-07	0.46309372	0.922	0.812	0.004872291	MC3	NDUFB11
MFSD61	2.80E-07	1.052578711	0.395	0.228	0.005118624	MC3	MFSD6
RPL29	3.04E-07	0.300123047	1	0.995	0.00556985	MC3	RPL29
ND2	3.11E-07	0.711391077	0.91	0.885	0.005695505	MC3	ND2
RPS29	3.25E-07	0.255868277	1	0.996	0.005942604	MC3	RPS29
IK	3.58E-07	0.58994603	0.701	0.491	0.006551155	MC3	IK
PSMB8	4.09E-07	0.651141275	0.653	0.435	0.007486437	MC3	PSMB8
MAP4K4	4.16E-07	0.721165308	0.629	0.42	0.00762481	MC3	MAP4K4
PPIB	4.25E-07	0.528419346	0.832	0.769	0.007780632	MC3	PPIB
PILRA1	4.25E-07	0.344000852	0.97	0.954	0.007788283	MC3	PILRA
GLRX21	4.53E-07	0.927355084	0.473	0.289	0.008295722	MC3	GLRX2
SLC35E3	4.73E-07	0.739372833	0.599	0.394	0.008666941	MC3	SLC35E3
RPL14	4.90E-07	0.322027093	0.994	0.947	0.008965144	MC3	RPL14
PNRC1	5.03E-07	0.425929145	0.94	0.907	0.009212724	MC3	PNRC1
RPS15A	5.21E-07	0.268242976	1	0.992	0.009543174	MC3	RPS15A
MT1X	5.62E-07	2.987284213	0.335	0.188	0.010287253	MC3	MT1X
CCDC107	6.06E-07	0.595484962	0.766	0.605	0.011096679	MC3	CCDC107
CNIH41	6.35E-07	0.583864001	0.778	0.605	0.011619842	MC3	CNIH4
PRKAR1A	7.12E-07	0.401352531	0.97	0.907	0.013035723	MC3	PRKAR1A
SMARCC1	7.31E-07	0.452716638	0.479	0.293	0.013384282	MC3	SMARCC1
EPB41L4A-AS1	7.89E-07	0.923312781	0.461	0.264	0.014440596	MC3	EPB41L4A-AS1
ATP6	9.21E-07	0.837434025	0.988	0.962	0.016867781	MC3	ATP6
CEBPZ	9.43E-07	0.54176085	0.533	0.328	0.017268623	MC3	CEBPZ
MRPS18C	9.71E-07	0.547211299	0.754	0.56	0.017787263	MC3	MRPS18C
ITGA3	9.96E-07	0.954620972	0.449	0.258	0.018240881	MC3	ITGA3
LIMD2	1.12E-06	0.935159974	0.275	0.12	0.020502966	MC3	LIMD2
SEC62	1.12E-06	0.406543729	0.976	0.913	0.02054224	MC3	SEC62
ADGRE21	1.15E-06	0.986693179	0.437	0.261	0.021001408	MC3	ADGRE2
EVI2B1	1.15E-06	0.467108445	0.94	0.848	0.021029542	MC3	EVI2B
ITGA61	1.27E-06	0.743342728	0.647	0.464	0.023236	MC3	ITGA6
DPM3	1.30E-06	0.686094262	0.689	0.513	0.023731656	MC3	DPM3
OXLD1	1.45E-06	0.631349452	0.575	0.368	0.026609747	MC3	OXLD1
JTB	1.50E-06	0.395142759	0.964	0.885	0.027408581	MC3	JTB
MPG	1.50E-06	0.647909704	0.653	0.468	0.027492496	MC3	MPG
SMPDL3A	1.62E-06	0.595559608	0.689	0.492	0.02967305	MC3	SMPDL3A
PSENEN	1.69E-06	0.460370457	0.737	0.537	0.03098959	MC3	PSENEN
PGBD5	1.82E-06	0.743778915	0.401	0.219	0.033296373	MC3	PGBD5
RPS27L	1.87E-06	0.253147608	1	0.99	0.034174269	MC3	RPS27L
MEGF9	1.87E-06	0.842625425	0.515	0.328	0.034247782	MC3	MEGF9
ANAPC16	1.88E-06	0.491407737	0.838	0.719	0.034428214	MC3	ANAPC16
HVCN1	2.02E-06	0.648377594	0.635	0.435	0.036990886	MC3	HVCN1
MTHFS	2.05E-06	0.843506116	0.473	0.292	0.037575348	MC3	MTHFS
DECR1	2.19E-06	0.619951431	0.647	0.442	0.040103233	MC3	DECR1
NDUFA13	2.29E-06	0.305373884	0.976	0.968	0.041944023	MC3	NDUFA13
TOMM7	2.50E-06	0.322074432	0.976	0.957	0.045787638	MC3	TOMM7
RPS2	2.53E-06	0.259471268	1	0.995	0.046392467	MC3	RPS2
PTPN1	2.58E-06	0.685512964	0.665	0.513	0.047286069	MC3	PTPN1
NOP10	2.60E-06	0.297124366	0.988	0.971	0.047547482	MC3	NOP10
RPS10	2.60E-06	0.330002991	0.97	0.911	0.047585801	MC3	RPS10
KRT10	2.66E-06	0.571777569	0.784	0.67	0.048790307	MC3	KRT10
SSR2	2.86E-06	0.430493345	0.898	0.793	0.052292983	MC3	SSR2
SNHG25	2.94E-06	0.725123852	0.599	0.413	0.053909259	MC3	SNHG25
FIS1	3.16E-06	0.544679065	0.802	0.713	0.057819569	MC3	FIS1
RSL1D1	3.24E-06	0.726611069	0.605	0.413	0.0594095	MC3	RSL1D1
ST14	3.39E-06	0.784559073	0.407	0.225	0.061988702	MC3	ST14
TMEM208	3.43E-06	0.515395361	0.76	0.587	0.06286003	MC3	TMEM208
CDKN1A	3.75E-06	0.373369909	0.958	0.858	0.06867059	MC3	CDKN1A
DGUOK	3.83E-06	0.510445703	0.796	0.646	0.07004847	MC3	DGUOK
SNHG16	3.90E-06	0.734508481	0.515	0.365	0.071401546	MC3	SNHG16
PLEKHA5	3.99E-06	1.184936856	0.311	0.163	0.073116981	MC3	PLEKHA5
TIMP3	4.16E-06	1.17024525	0.263	0.115	0.076111736	MC3	TIMP3
STXBP5-AS1	4.47E-06	0.831044758	0.287	0.136	0.081780123	MC3	STXBP5-AS1
MRPL33	4.58E-06	0.485022369	0.844	0.704	0.083851522	MC3	MRPL33
GAS5	5.03E-06	0.730263789	0.671	0.505	0.092027331	MC3	GAS5
FAM120AOS	5.03E-06	0.79452074	0.557	0.375	0.092179663	MC3	FAM120AOS
SDS1	5.09E-06	0.638172154	0.778	0.658	0.093297311	MC3	SDS
SRSF9	5.41E-06	0.402898509	0.88	0.735	0.09915361	MC3	SRSF9
GASK1B	5.42E-06	0.588614179	0.766	0.635	0.099246515	MC3	GASK1B
GUSB	5.78E-06	0.599557192	0.731	0.566	0.105801206	MC3	GUSB
GABARAPL2	5.83E-06	0.395501552	0.91	0.815	0.106729274	MC3	GABARAPL2
RGS2	6.20E-06	0.761863709	0.485	0.297	0.113592211	MC3	RGS2
MZT2B	6.47E-06	0.416879273	0.904	0.794	0.11851547	MC3	MZT2B
NUP214	6.58E-06	0.645679945	0.629	0.451	0.120551755	MC3	NUP214
[truncated: 534 more rows]
