# Supplementary material for: Single‐cell profiling and zebrafish avatars reveal LGALS1 as immunomodulating target in glioblastoma
Source: EMBO Mol Med. 2023 Oct 4;15(11):e18144. doi: 10.15252/emmm.202318144 (PMC10630887; doi:10.15252/emmm.202318144)
Supplement: Supplementary file 27 — Source Data for Figure 4 [file EMMM-15-e18144-s006.zip]

Archive with 12 entries (8 files):
- Figure 4/
- Figure 4/.DS_Store
- __MACOSX/Figure 4/._.DS_Store
- Figure 4/4E/
- Figure 4/4B/
- Figure 4/4F/
- Figure 4/4E/Pseudotime_genes_pvalues.csv
- __MACOSX/Figure 4/4E/._Pseudotime_genes_pvalues.csv
- Figure 4/4B/Proportions_2clusters.csv
- __MACOSX/Figure 4/4B/._Proportions_2clusters.csv
- Figure 4/4F/CellphoneDB_gbm_to_mac.csv
- __MACOSX/Figure 4/4F/._CellphoneDB_gbm_to_mac.csv
