# Supplementary material for: Single‐cell profiling and zebrafish avatars reveal LGALS1 as immunomodulating target in glioblastoma
Source: EMBO Mol Med. 2023 Oct 4;15(11):e18144. doi: 10.15252/emmm.202318144 (PMC10630887; doi:10.15252/emmm.202318144)
Supplement: Supplementary file 27 — Source Data for Figure 4 [file EMMM-15-e18144-s006.zip › Figure 4/4E/Pseudotime_genes_pvalues.csv]

Gene	pval	FDR
MALAT1	1.47E-54	2.53E-53
CTSK	0.000276753	0.000480474
ND3	0.318739323	0.367634744
CXCL5	0.020033843	0.028097956
ATP6	0.583482141	0.628752307
ND4	0.66765823	0.708766698
RNASE1	6.05E-07	1.30E-06
CCL18	9.32E-05	0.000169058
APOC1	8.06E-17	3.20E-16
ND5	4.83E-05	8.92E-05
ND2	0.006565809	0.00976458
CXCL8	3.43E-57	6.35E-56
AKR1B1	0	0
MMP9	0.58564281	0.630401302
ND1	0.927568969	0.934107723
CCL2	1.25E-16	4.89E-16
CCL8	3.58E-60	7.62E-59
SLC5A3	2.78E-261	9.27E-259
CCL3	2.06E-08	4.91E-08
TFRC	3.02E-54	5.11E-53
CRIP1	0.569225026	0.616044401
HLA-DRB5	1.77E-09	4.62E-09
CCL13	4.88E-13	1.56E-12
TGFBI	0.660598179	0.70276402
SPP1	0.000683932	0.001136099
RBP1	0.062631625	0.082955795
TIMP1	5.34E-18	2.22E-17
IFI6	6.56E-99	3.13E-97
HS3ST2	4.91E-59	9.83E-58
NEAT1	9.00E-14	2.99E-13
SOD2	1.11E-256	2.77E-254
CYP1B1	0.761272479	0.792166992
CXCL3	0.000446463	0.00075938
FUCA1	4.19E-18	1.76E-17
FABP5	1.14E-35	1.07E-34
IER3	2.70E-109	1.35E-107
VMO1	2.80E-09	7.20E-09
SRGN	2.69E-47	4.02E-46
WTAP	2.67E-265	1.34E-262
SLC40A1	2.86E-53	4.76E-52
FCGR3A	5.24E-08	1.22E-07
CTSL	1.48E-20	7.12E-20
CD14	0.00103699	0.001686162
PLIN2	3.70E-15	1.36E-14
S100A9	1.91E-19	8.83E-19
NUPR1	0.903383161	0.912508243
IFI27	6.43E-34	5.64E-33
SDS	1.47E-28	1.04E-27
CXCL2	0.000663128	0.001103374
HSPH1	3.55E-183	7.11E-181
IGSF6	1.22E-20	5.90E-20
C15orf48	9.83E-77	3.39E-75
MRPS6	2.13E-165	3.55E-163
MMD	1.50E-144	1.67E-142
C1QB	0.160116215	0.196944914
CDKN1A	1.86E-06	3.87E-06
HLA-DQA1	0.015417011	0.021992883
TXNIP	4.83E-63	1.12E-61
MS4A6A	4.29E-59	8.76E-58
CXCL1	2.47E-08	5.84E-08
LIPA	1.93E-141	1.93E-139
MS4A7	6.89E-06	1.38E-05
FPR3	1.81E-21	9.14E-21
FOS	0.038793992	0.052852851
LYZ	0.738458331	0.770833331
HMOX1	1.26E-14	4.41E-14
ARL4C	0.41763665	0.470311543
SPARC	0.063261766	0.083569044
ACTG1	2.69E-07	5.88E-07
CXCR4	0.003749872	0.00574253
CCL7	2.55E-19	1.17E-18
DUSP6	0.044097921	0.059431161
A2M	2.61E-49	4.20E-48
SCD	4.97E-37	4.87E-36
SDC2	0.000209206	0.000367674
ATP1B1	6.60E-151	9.42E-149
APOE	0.618116757	0.660188398
FXYD2	8.16E-41	9.49E-40
BLVRB	5.90E-56	1.05E-54
ACP5	2.90E-114	1.71E-112
CYP27A1	5.31E-09	1.32E-08
LGALS3	6.66E-35	6.00E-34
SLCO2B1	9.23E-83	3.42E-81
CYBB	0.296503399	0.345172758
GPX3	0.000120466	0.000216665
AIF1	1.25E-73	3.57E-72
JUN	0.401569856	0.454264543
CD163	5.14E-21	2.51E-20
C1QC	7.13E-21	3.46E-20
ISG15	9.78E-13	3.05E-12
ANXA1	1.77E-21	8.98E-21
LY6E	3.28E-24	1.85E-23
PLAU	1.19E-25	7.28E-25
NFKBIA	6.13E-76	1.98E-74
MPEG1	7.60E-09	1.85E-08
HLA-DQB1	2.66E-11	7.86E-11
CD36	0.446054382	0.498942262
MAFB	2.20E-46	3.19E-45
MARCO	4.48E-09	1.14E-08
MSR1	1.43E-41	1.70E-40
PLAUR	0.790744421	0.816884733
JAKMIP2	6.38E-05	0.000116917
GCHFR	1.05E-14	3.71E-14
JUNB	1.79E-05	3.44E-05
PPP1R12A	1.82E-115	1.14E-113
GPR183	8.88E-42	1.07E-40
CYB561A3	6.19E-05	0.000113653
ALOX5AP	1.54E-12	4.78E-12
VMP1	2.20E-38	2.32E-37
IER2	2.73E-18	1.16E-17
FCGR2A	1.23E-60	2.68E-59
MDM2	0.000129605	0.000231438
RGCC	4.76E-34	4.25E-33
FAM107B	6.70E-76	2.09E-74
ATP6V0D2	3.68E-114	2.05E-112
RAB32	0.707103758	0.745104066
PLA2G7	8.13E-38	8.30E-37
SLC38A2	1.23E-62	2.72E-61
LILRB4	7.55E-07	1.61E-06
MRC1	1.96E-27	1.33E-26
FOSB	0.000159916	0.000283539
CCL4	3.00E-26	1.92E-25
SERPINA1	1.64E-85	6.31E-84
KLF6	3.33E-17	1.34E-16
DUSP1	0.525791568	0.577158691
GDF15	1.25E-07	2.83E-07
SLC44A1	3.25E-125	2.50E-123
EGR1	0.231377046	0.277098258
SLC11A1	2.63E-06	5.39E-06
CSTB	2.96E-11	8.71E-11
TMEM176A	5.01E-45	6.86E-44
RND3	0.185130245	0.225493599
LST1	2.51E-05	4.75E-05
NR1H3	2.55E-42	3.14E-41
MS4A4A	3.22E-30	2.40E-29
ZFP36L2	0.001304064	0.002086503
LILRB5	8.14E-05	0.000148479
TYMP	1.24E-28	8.86E-28
PLPP3	6.88E-16	2.65E-15
MAF	2.20E-31	1.72E-30
FDX1	0.066562016	0.08769699
KLHDC8B	1.37E-70	3.51E-69
NAMPT	1.41E-31	1.11E-30
UCP2	4.94E-37	4.87E-36
ITGAV	3.38E-96	1.54E-94
C2	0.259718711	0.306633662
BTG1	5.56E-19	2.48E-18
ENG	2.21E-39	2.43E-38
LY96	9.18E-22	4.73E-21
SELENOP	0.004172764	0.006351239
KCTD12	2.25E-46	3.22E-45
TNFRSF1B	2.04E-06	4.24E-06
CD83	3.74E-26	2.37E-25
CAPG	5.07E-38	5.28E-37
NRP1	0.590305969	0.634737602
ND4L	0.083088049	0.107766601
CD84	1.18E-76	3.93E-75
CFD	0.14640405	0.181417658
FNIP2	0.007464064	0.011008943
LINC01857	5.70E-15	2.05E-14
NPL	1.35E-92	5.88E-91
NPC1	0.00081142	0.00133238
SDC3	1.44E-21	7.38E-21
RAB31	1.25E-29	9.21E-29
UGCG	2.13E-24	1.22E-23
SLC7A11	5.57E-31	4.29E-30
TCN2	4.06E-06	8.27E-06
LGALS3BP	5.15E-11	1.47E-10
CD44	1.14E-145	1.42E-143
HCST	1.35E-09	3.53E-09
PLTP	0.00405272	0.006187358
SLC7A8	1.28E-26	8.37E-26
RNASE6	1.47E-18	6.40E-18
NABP1	0.664993324	0.706687911
RPL10A	1.86E-32	1.52E-31
ZFP36L1	0.431590889	0.484389326
GLA	3.86E-37	3.86E-36
CCR1	9.90E-11	2.78E-10
TAGLN2	3.71E-16	1.44E-15
ALDH1A1	7.21E-07	1.54E-06
FOLR2	0.367029856	0.418506107
C6orf62	1.06E-38	1.12E-37
LSP1	3.78E-18	1.60E-17
EVI2A	2.49E-66	6.08E-65
KCNMA1	2.19E-15	8.11E-15
PTPRE	1.44E-19	6.68E-19
CPM	4.26E-19	1.92E-18
HLA-DPA1	0.000374534	0.000644637
ACOT13	1.53E-10	4.26E-10
CREM	1.82E-73	5.07E-72
DSTN	8.71E-112	4.59E-110
OTOA	0.422674564	0.474915241
GALNT1	4.91E-44	6.55E-43
MMP14	5.33E-08	1.23E-07
NCF1	5.18E-10	1.40E-09
GLRX	5.46E-26	3.41E-25
EEF1B2	5.55E-46	7.82E-45
TUBB	2.84E-12	8.75E-12
GLIPR1	7.53E-82	2.69E-80
MGLL	3.36E-63	8.00E-62
EVI2B	4.65E-72	1.26E-70
GSN	5.60E-10	1.51E-09
UQCRC2	1.43E-14	4.99E-14
CALM3	1.05E-27	7.22E-27
SLA	4.40E-08	1.02E-07
CEBPD	0.105933426	0.135291732
ME2	0.97682595	0.977803754
DHRS9	0.023876871	0.033162321
FNDC3B	4.62E-19	2.07E-18
ZFYVE16	0.133579047	0.166973808
MFSD1	5.47E-44	7.20E-43
IFITM3	3.12E-10	8.52E-10
BASP1	0.061101446	0.081144019
CTSZ	3.15E-22	1.65E-21
LHFPL2	3.66E-19	1.66E-18
CHMP1B	1.19E-35	1.11E-34
HLA-DQA2	0.002047553	0.003214369
TUBA1B	8.64E-05	0.000157133
BHLHE41	0.743751724	0.775549243
HSPA1A	0.215718262	0.260215032
LGMN	9.27E-13	2.91E-12
AHR	4.55E-05	8.46E-05
MMP2	0.571540974	0.617882134
TDRD3	0.883791858	0.893621697
TDP2	2.19E-30	1.65E-29
CLEC2B	5.49E-34	4.86E-33
CEBPB	0.01318429	0.01902495
ELL2	0.000428742	0.000732179
TXNRD1	0.050479115	0.067575789
TMEM176B	9.95E-39	1.07E-37
CHI3L1	1.03E-26	6.75E-26
CITED2	0.535081652	0.58478869
ADA2	2.97E-75	8.74E-74
LIMS1	6.14E-10	1.65E-09
CD52	1.57E-05	3.03E-05
HLA-DPB1	0.018538227	0.026183936
AQP9	1.07E-24	6.28E-24
GM2A	1.72E-22	9.13E-22
SNX10	9.59E-14	3.17E-13
WSB1	2.33E-25	1.41E-24
HLA-DRA	9.54E-05	0.000172774
PMP22	5.97E-40	6.71E-39
HLA-DOA	3.06E-15	1.13E-14
ABCA1	1.79E-25	1.08E-24
HLA-DMB	2.59E-47	3.92E-46
ACO1	2.36E-26	1.54E-25
PLEK	0.036464159	0.049746465
PECAM1	8.57E-37	8.32E-36
SGPL1	3.59E-41	4.22E-40
CCDC88A	7.69E-28	5.34E-27
CTSH	0.500698975	0.552038561
C1QA	0.495535307	0.546948462
COLEC12	8.41E-17	3.33E-16
SAMHD1	4.17E-23	2.28E-22
ZMAT3	0.001605647	0.002544606
ATP5IF1	1.02E-06	2.16E-06
HSPE1	8.35E-07	1.77E-06
TTYH3	0.007111038	0.010534872
APOC2	0.193126077	0.234376307
KYNU	2.48E-120	1.65E-118
FKBP15	0.731031167	0.764676953
RDX	3.65E-18	1.55E-17
CHCHD10	4.71E-31	3.65E-30
C3AR1	3.05E-32	2.48E-31
LMNA	7.26E-06	1.45E-05
JPT1	0.019202396	0.027007589
PLEKHO1	4.56E-26	2.87E-25
PHPT1	0.000409842	0.000704195
PSMA7	0.960061827	0.963101441
GLUL	1.49E-75	4.52E-74
PLXDC2	4.96E-09	1.24E-08
C1orf162	0.810291224	0.830216418
LCP1	2.39E-24	1.36E-23
ACTB	0.01420502	0.020380229
DPP4	0.404964016	0.457586458
LINC00520	0.143863006	0.17866724
PGD	0.001837143	0.002897702
CYSTM1	1.21E-22	6.52E-22
OGFRL1	8.04E-06	1.60E-05
CPVL	1.17E-08	2.84E-08
ATF4	0.001622556	0.002567336
TMEM70	1.89E-12	5.86E-12
SUCNR1	0.002723787	0.004222925
SLC3A2	0.483093257	0.535580108
PLXNC1	2.67E-35	2.45E-34
COTL1	8.28E-12	2.51E-11
COX7B	5.08E-09	1.27E-08
PDE4DIP	6.26E-24	3.51E-23
BEX3	0.618596529	0.660188398
SELENOM	1.22E-10	3.40E-10
TMEM30A	4.74E-09	1.19E-08
COX17	0.116096323	0.146771584
TPM4	2.22E-05	4.21E-05
LRPAP1	0.289840902	0.338382724
QPRT	3.93E-14	1.34E-13
NDUFC2	6.27E-13	1.99E-12
PABPC4	6.63E-28	4.63E-27
ATP6V1A	2.09E-48	3.22E-47
SEC22B	1.04E-17	4.33E-17
OLFML2B	0.727294566	0.762933525
IDS	4.64E-07	1.01E-06
ZFP36	0.006023408	0.009017077
LDHA	8.12E-12	2.47E-11
KIAA0930	9.60E-11	2.70E-10
NAP1L1	3.47E-33	2.91E-32
SERINC2	0.129639541	0.163068605
FABP3	0.36993599	0.421339396
HSPA5	0.004681843	0.00707227
LRP1	2.81E-33	2.42E-32
HSPA8	0.012762653	0.018469831
ME1	8.97E-44	1.16E-42
ARHGAP18	0.243993659	0.29081485
FLNA	0.007425672	0.01098438
BCL2A1	0.530104534	0.581254972
B3GNT2	3.37E-17	1.35E-16
IVNS1ABP	0.579099439	0.624702739
EVA1B	1.23E-19	5.74E-19
AP1B1	2.30E-29	1.68E-28
ITGAX	3.15E-09	8.06E-09
HCFC1R1	7.45E-23	4.03E-22
HSPB1	0.000575978	0.000964787
DNASE2	1.60E-07	3.59E-07
HSP90AB1	6.67E-13	2.10E-12
BCAT1	5.27E-09	1.31E-08
ZNF385A	0.023300492	0.032451939
LPXN	1.45E-15	5.43E-15
ZEB2	0.01811066	0.025652493
IL10RA	0.127098815	0.160074074
CREBRF	0.015293225	0.021878719
PLXND1	2.86E-40	3.29E-39
IER5	0.131548355	0.164847562
YWHAH	0.004426379	0.006727021
SNCA	4.03E-19	1.82E-18
ZFAS1	0.188484867	0.229300324
MT2A	0.10109262	0.129605923
MGST3	0.000176646	0.000312647
RB1	4.11E-11	1.19E-10
CLEC7A	0.727838583	0.762933525
S100A10	4.14E-11	1.19E-10
DMXL2	1.48E-22	7.89E-22
COX6A1	2.14E-09	5.55E-09
ELOC	1.32E-15	4.93E-15
SSR4	0.039880068	0.054111354
SLC16A10	3.25E-55	5.71E-54
VAT1	0.010382555	0.01511289
NRP2	5.58E-14	1.88E-13
IQGAP2	1.95E-22	1.03E-21
PNRC1	1.01E-05	1.99E-05
SH3KBP1	5.38E-15	1.94E-14
CD48	1.13E-14	3.96E-14
GAA	1.90E-21	9.55E-21
RALA	9.63E-15	3.40E-14
ATP1A1	1.12E-29	8.27E-29
ST3GAL1	0.114557326	0.145193063
CAPZB	1.37E-05	2.65E-05
SGK1	0.007498527	0.011043485
SLC25A6	6.53E-27	4.35E-26
SOAT1	0.086010626	0.111412728
TMEM138	0.011108958	0.016146741
PSMA6	7.85E-50	1.29E-48
HSP90B1	0.008623251	0.012625551
ANKRD12	6.65E-08	1.52E-07
JUND	1.17E-31	9.32E-31
PFKFB3	1.26E-48	1.99E-47
AP1S2	1.54E-06	3.21E-06
RNASEH2C	3.60E-26	2.29E-25
CSF1R	0.044510296	0.059825666
ATP1B3	2.37E-120	1.65E-118
HLA-DRB1	0.003717032	0.00570097
N4BP2L2	4.27E-05	7.96E-05
ITGB5	1.36E-18	5.97E-18
NDUFB4	0.00147047	0.002345247
IER5L	1.03E-09	2.72E-09
NINJ1	2.32E-19	1.07E-18
C5AR1	2.98E-09	7.64E-09
ATP2B1	6.20E-11	1.76E-10
IFNGR1	0.000128161	0.000229267
CD37	7.40E-25	4.41E-24
BLOC1S1	3.79E-08	8.85E-08
MCL1	0.103314761	0.132285225
ALDH2	0.030448129	0.042171924
RGL1	0.006501061	0.009688615
ASAP1	3.38E-06	6.91E-06
NTAN1	4.72E-45	6.55E-44
TTC3	4.07E-28	2.87E-27
SIGLEC1	2.20E-18	9.39E-18
IFI27L2	0.671657406	0.712255998
DDX24	3.39E-11	9.87E-11
RPS4Y1	0.00120926	0.001950419
TNFSF13B	1.92E-09	4.99E-09
TNFAIP2	1.26E-15	4.76E-15
SLC29A1	0.005813209	0.008715455
BLOC1S2	2.23E-23	1.23E-22
EPB41L3	1.27E-24	7.45E-24
MKLN1	6.22E-70	1.56E-68
MAP3K8	1.86E-24	1.07E-23
ECM1	2.11E-18	9.05E-18
MIF	0.523311598	0.57506769
RNF149	0.006571562	0.00976458
S100A4	1.59E-132	1.32E-130
RPL14	6.86E-32	5.49E-31
VOPP1	5.65E-29	4.09E-28
CD4	5.94E-07	1.28E-06
HNRNPA2B1	2.37E-21	1.18E-20
EIF1B	6.26E-14	2.11E-13
CEMIP2	9.22E-15	3.27E-14
NPM1	4.18E-16	1.61E-15
IRF2BP2	1.76E-07	3.93E-07
CISD2	1.59E-39	1.76E-38
PRNP	1.72E-24	1.00E-23
PRXL2A	1.89E-20	9.04E-20
APP	5.80E-31	4.43E-30
CARD16	2.15E-05	4.09E-05
TMBIM4	0.036339897	0.049644668
CREBL2	0.000415115	0.000712032
MBNL1	1.03E-13	3.38E-13
EIF5B	0.000103925	0.000187929
ZYX	0.012864737	0.018590661
TLR4	0.040133421	0.054381329
NCEH1	0.035650246	0.048869328
EIF4B	1.43E-23	7.91E-23
ARHGDIB	5.26E-07	1.14E-06
GNB4	1.51E-27	1.03E-26
SNHG29	4.51E-18	1.89E-17
OPN3	3.21E-08	7.56E-08
GLIPR2	9.12E-06	1.81E-05
KRTCAP2	0.001528943	0.002430752
GBA	1.37E-06	2.89E-06
RPS8	8.00E-91	3.20E-89
DRAM1	7.01E-15	2.49E-14
ADAP2	5.07E-22	2.63E-21
LGALS1	1.31E-43	1.66E-42
TALDO1	2.23E-05	4.23E-05
TFPI	0.001242192	0.001997093
DBI	5.23E-11	1.49E-10
RNF145	4.11E-22	2.14E-21
FXYD6	0.105322281	0.134683223
PYCARD	0.000368884	0.000636006
SLC6A6	2.61E-06	5.37E-06
GYPC	0.246310049	0.293226249
STMN1	1.75E-07	3.91E-07
OSBPL8	0.838803423	0.85504936
SYNGR2	3.06E-06	6.27E-06
LUCAT1	2.35E-39	2.55E-38
ZBTB38	1.48E-18	6.41E-18
DAD1	0.08661001	0.112043998
MBP	1.88E-17	7.74E-17
PET100	0.140902555	0.175908309
EMC3	7.39E-14	2.48E-13
PPDPF	1.31E-08	3.15E-08
GPNMB	1.56E-11	4.67E-11
FCHO2	7.63E-26	4.71E-25
PTPN12	8.97E-27	5.94E-26
PTAFR	4.01E-35	3.64E-34
USF2	0.772472395	0.802152019
HERPUD1	0.379242956	0.430957905
TNFRSF14	0.001510757	0.002405664
FYB1	4.71E-23	2.56E-22
ASPH	0.061653381	0.081768409
FOSL2	3.70E-37	3.73E-36
CKLF	0.0180875	0.025652493
DDX3X	8.06E-13	2.53E-12
EMP1	0.612986174	0.655600186
RPS5	1.71E-21	8.74E-21
DPYSL2	1.08E-13	3.54E-13
NDUFB2	0.020887891	0.029213834
ATP5F1D	1.37E-08	3.29E-08
PIK3AP1	0.002139235	0.003349197
MARCKS	7.43E-91	3.10E-89
SELENOW	7.15E-09	1.74E-08
WNK1	0.227415002	0.272679859
CTNNB1	0.256356672	0.303715866
CMTM6	6.65E-05	0.0001215
TUBA1C	3.13E-13	1.01E-12
EIF3E	4.70E-17	1.87E-16
MPP1	1.25E-46	1.84E-45
RNF213	1.02E-18	4.51E-18
NDUFA2	0.553491544	0.602275892
NDUFA4	0.032347298	0.044616962
RBM47	3.35E-08	7.87E-08
GNAQ	6.94E-12	2.12E-11
CPEB4	0.000124253	0.000222676
ATP6V1B2	1.29E-16	5.02E-16
THBD	0.289993994	0.338382724
EEF1D	5.10E-07	1.10E-06
EEF2	9.99E-28	6.89E-27
HNRNPU	3.80E-11	1.10E-10
NCOA4	0.633860463	0.675757423
RPL4	3.38E-33	2.87E-32
UNC93B1	7.49E-16	2.86E-15
MICOS10	0.550420397	0.600240345
IDH1	2.30E-10	6.31E-10
WIPF1	7.73E-38	7.96E-37
TUBA1A	9.69E-06	1.91E-05
ATP5MC3	0.99083184	0.99083184
GOLGA4	1.46E-18	6.39E-18
CRTAP	6.58E-34	5.72E-33
LPAR6	0.004121155	0.006282249
TGM2	1.13E-23	6.27E-23
PRDX5	0.00106621	0.001730861
SLC16A3	0.163059523	0.200073035
GMFG	4.59E-05	8.51E-05
FAM20C	7.03E-06	1.41E-05
SNX6	9.55E-13	2.98E-12
GSTO1	0.552943329	0.602275892
TKT	0.010010349	0.014592345
EPAS1	1.29E-09	3.41E-09
IFI16	0.70049792	0.739055022
SCPEP1	0.250669342	0.297707057
BST2	0.020480794	0.028684586
PARP14	0.154712841	0.191003507
RNH1	6.08E-15	2.17E-14
KCNJ5	3.14E-40	3.57E-39
CYB5A	0.219235782	0.264139496
LAMTOR5	0.022739357	0.031714584
DDX17	0.715674441	0.753341517
PDPN	6.38E-08	1.47E-07
ITGB2	1.12E-05	2.18E-05
CXCL16	0.384518456	0.436146588
LMO4	0.000271395	0.000471991
ENO1	0.0321586	0.044417955
BCL2L1	1.13E-10	3.16E-10
RPSA	1.32E-25	8.04E-25
RASSF4	2.00E-14	6.92E-14
NCF2	0.559782869	0.607139771
ATP5MF	0.592778687	0.636711801
RRM2B	5.85E-11	1.66E-10
ID2	0.881305746	0.892009865
RNASET2	7.13E-11	2.02E-10
PTPRC	0.541618851	0.591286955
GASK1B	0.000993344	0.001620463
CFLAR	8.73E-17	3.44E-16
YBX3	3.87E-09	9.84E-09
NDUFB3	0.040358381	0.054612153
NDUFB8	1.01E-05	1.97E-05
CYFIP1	4.41E-21	2.17E-20
GLMP	0.000294448	0.000509425
NEU1	4.02E-21	1.99E-20
TRPS1	6.42E-09	1.58E-08
NDUFC1	2.12E-05	4.05E-05
TSPAN4	4.04E-25	2.42E-24
RPL10	1.22E-132	1.11E-130
PTBP3	0.017921035	0.025456016
CLCN7	4.03E-07	8.80E-07
SELENOH	9.43E-06	1.86E-05
ATP5PD	0.174824846	0.21346135
ACTN1	0.013730561	0.019784671
METTL7A	3.49E-11	1.01E-10
SNHG5	7.59E-10	2.04E-09
GNA13	4.15E-15	1.51E-14
EMILIN2	1.95E-12	6.01E-12
TLE5	5.79E-05	0.000106428
SPINT2	2.20E-06	4.55E-06
PAPSS1	2.15E-06	4.45E-06
TMEM33	0.0153374	0.021910571
UPP1	0.408589492	0.461161955
RBPJ	8.53E-06	1.69E-05
G3BP1	0.80487072	0.825508431
MCOLN1	7.56E-16	2.88E-15
CCPG1	3.46E-08	8.09E-08
NDUFB11	5.01E-10	1.36E-09
TMEM123	1.08E-07	2.44E-07
AMD1	1.18E-11	3.53E-11
NUCKS1	7.79E-10	2.08E-09
CHIT1	0.441673453	0.494595133
HEBP1	0.000507511	0.000858732
HNMT	0.476649612	0.530199791
ACTR3	0.007960789	0.011689852
NME2	2.21E-07	4.86E-07
BAX	1.20E-06	2.52E-06
TRAPPC5	0.141814298	0.176825808
IL1B	0.10808605	0.137689236
DST	0.797043087	0.821693904
NDUFB1	0.964375967	0.966308584
LEPROT	1.33E-07	3.01E-07
FERMT3	2.68E-11	7.91E-11
HM13	3.12E-05	5.84E-05
CD86	1.42E-07	3.21E-07
SYK	2.20E-06	4.55E-06
HIF1A	2.35E-17	9.57E-17
C19orf53	4.81E-09	1.21E-08
NAA38	0.006820236	0.010119045
TMEM258	4.04E-07	8.80E-07
EIF3A	5.70E-09	1.41E-08
COX7A2	0.27910575	0.326821721
ATRX	0.00112545	0.001824068
RPL36A	5.19E-58	9.98E-57
TOMM20	0.008537353	0.012518113
MAP3K2	0.81797329	0.83722957
BMP2K	0.108705484	0.138302143
FKBP1A	0.907290052	0.91552982
SLIRP	0.067980388	0.089330339
PILRA	4.65E-32	3.75E-31
PDXK	1.58E-05	3.04E-05
NENF	0.001393044	0.002225311
ATP6V1D	0.054814761	0.073183927
DDT	0.011887797	0.017253696
TBXAS1	0.246758979	0.29341139
COX14	1.51E-06	3.17E-06
CALM2	3.78E-56	6.87E-55
LDHB	0.47074057	0.524794393
ATP13A3	4.05E-05	7.56E-05
PCBP1	5.78E-05	0.000106405
SRSF7	0.002426086	0.003778951
ARPC4	2.06E-10	5.68E-10
FMNL2	0.448944145	0.50161357
SEC61G	0.038919787	0.052952091
TXN	0.000801102	0.001317601
AHCYL1	0.004643008	0.007024218
MSN	0.000462034	0.000784438
SET	0.131119959	0.164516887
IFNAR1	0.008938002	0.013067254
ARRB2	0.071104026	0.093068097
WDR26	8.96E-12	2.71E-11
RHOG	0.69292704	0.732481015
YPEL3	1.29E-08	3.10E-08
ADAM8	0.31528066	0.364908171
CD47	3.02E-05	5.66E-05
RPL6	3.50E-21	1.74E-20
HOMER3	2.26E-14	7.78E-14
MTCH1	0.005682643	0.008532497
OTUD1	2.27E-08	5.39E-08
PRRC2C	0.022182361	0.03098095
IGF2R	1.57E-07	3.52E-07
CNBP	4.36E-11	1.25E-10
RNF7	1.29E-09	3.41E-09
PNRC2	1.61E-57	3.04E-56
ARPP19	0.000826772	0.001355364
ADI1	1.19E-08	2.87E-08
UBL3	2.56E-13	8.31E-13
ABHD12	1.29E-17	5.32E-17
RAB5IF	9.41E-07	1.99E-06
NDUFB9	0.480512183	0.533675366
GTF2I	0.000106888	0.000192592
SLC25A5	0.001212668	0.001952767
SLC4A7	1.58E-09	4.15E-09
MRPL52	2.38E-10	6.51E-10
SLC15A3	1.09E-43	1.40E-42
RAB11FIP1	0.19829737	0.240360449
GPR137B	0.000238202	0.000417166
CAPZA1	0.273513774	0.320649208
IL1R1	3.16E-19	1.44E-18
NAGK	2.05E-18	8.84E-18
LYN	0.000566978	0.000951306
ARHGDIA	1.78E-14	6.19E-14
PPP1CB	0.728732936	0.763071137
GNB2	0.601634441	0.645530516
ABCC5	3.01E-11	8.82E-11
PPP1R14B	0.26486948	0.312346085
DYNLRB1	6.60E-09	1.62E-08
NCL	0.002283807	0.003562882
RAP2B	0.017679484	0.025148626
COPE	0.001579644	0.002507371
TBC1D2	4.54E-09	1.15E-08
PPIB	6.95E-07	1.48E-06
ZFHX3	0.268511999	0.315154928
EPHX1	6.82E-31	5.16E-30
SPCS1	0.001286548	0.002065086
SAMSN1	2.69E-05	5.06E-05
ALCAM	0.142472553	0.177425346
MYDGF	0.522554963	0.574867946
EIF3K	0.076485554	0.099720409
RGS10	2.59E-15	9.57E-15
PAPOLA	0.003093106	0.004765958
CELF1	0.173168042	0.211955987
NFE2L2	0.0922382	0.11886366
EIF4G2	0.043686099	0.0589556
CORO1C	0.018446086	0.026090645
ACSL1	0.001301225	0.002085296
SELENOK	2.19E-09	5.65E-09
CHURC1	0.115676205	0.146425576
PAK2	0.005120042	0.007699311
TPI1	0.074905511	0.097787873
TCEAL9	0.019113697	0.0269207
STAT1	0.258689721	0.305779812
BSG	1.56E-10	4.32E-10
SELPLG	0.300109095	0.348964064
METRNL	0.00447606	0.006792201
TACC1	0.144005795	0.17866724
ATP5PF	6.09E-06	1.23E-05
PSMB3	0.000646581	0.001077636
RPLP0	5.23E-60	1.09E-58
SRRM1	0.954205872	0.959000877
KDELR2	2.57E-05	4.86E-05
AHNAK	0.415018258	0.467889806
SIRPA	0.047269425	0.063363841
DNAJB6	0.191972069	0.233258893
OAZ2	0.155895151	0.192225833
RBX1	0.113126183	0.143743562
TBCA	0.000686761	0.001138907
TIMM8B	0.070112262	0.092010842
REX1BD	1.59E-15	5.92E-15
PKM	2.11E-58	4.14E-57
CAST	0.13091345	0.164464133
HDLBP	1.47E-10	4.09E-10
RNF181	2.38E-09	6.13E-09
B4GALT5	0.090255633	0.116458881
GNPTAB	6.79E-09	1.66E-08
GLB1	0.000718485	0.001189545
AP2A2	8.63E-10	2.30E-09
DAZAP2	5.74E-08	1.33E-07
CALU	6.21E-09	1.53E-08
CMIP	0.062821559	0.0830973
MGAT1	0.352551625	0.404766503
CD302	0.003098947	0.004767611
STK4	3.97E-17	1.59E-16
GOLGB1	7.75E-10	2.07E-09
RPL5	1.57E-35	1.46E-34
RABAC1	6.64E-13	2.10E-12
PITHD1	0.76837213	0.798723628
VEGFB	0.00075173	0.001240478
FARP1	6.73E-19	2.98E-18
YY1	0.312415492	0.362010999
SLC31A2	3.90E-33	3.25E-32
GLS	4.61E-20	2.18E-19
LRRC25	0.000185409	0.000327579
SLC17A5	0.305823243	0.354783344
CSNK1A1	0.464920387	0.518884361
RPL31	1.15E-16	4.51E-16
EDF1	0.079400097	0.103251101
ENY2	0.606835146	0.64971643
CD151	0.034007033	0.046841644
LITAF	0.007436425	0.01098438
MBD2	3.03E-20	1.45E-19
DEK	0.0004285	0.000732179
CAPNS1	1.02E-09	2.70E-09
P4HA1	0.007633482	0.011225709
GRB2	0.096576625	0.123975128
DPP7	1.15E-13	3.75E-13
DYNC1H1	1.10E-05	2.13E-05
CDK2AP1	6.91E-16	2.65E-15
DNAJA1	0.000250639	0.000438181
RHEB	2.30E-08	5.44E-08
YWHAG	0.080969222	0.105154834
AKR1A1	4.39E-14	1.50E-13
SUB1	0.361103735	0.413635436
SLC35F6	3.32E-10	9.04E-10
GTF3A	0.017085398	0.024338174
HADHA	5.07E-06	1.02E-05
COX5A	0.773401787	0.802284012
SLC25A3	4.67E-09	1.18E-08
FIS1	0.17439143	0.213192457
PLXNB2	0.000133499	0.000237966
VAC14	6.27E-06	1.26E-05
VSIR	1.11E-05	2.16E-05
NCKAP1L	4.79E-05	8.86E-05
GAPLINC	4.99E-14	1.69E-13
LPCAT2	7.29E-20	3.42E-19
SEPHS2	0.176428467	0.215156668
EMP3	4.89E-20	2.31E-19
UBXN4	0.57406451	0.619940076
SNHG6	0.000253226	0.000441161
PDCD6IP	4.39E-06	8.89E-06
SSR2	0.000208508	0.000367092
ADIPOR1	6.87E-07	1.47E-06
LAIR1	2.97E-44	4.02E-43
NME4	0.237692049	0.283642063
SOD1	0.783470182	0.811886199
TSPAN3	6.03E-08	1.39E-07
ATP6V0A1	1.45E-05	2.81E-05
LRRFIP1	3.96E-15	1.45E-14
TCF4	0.001872772	0.002949248
POLD4	2.98E-12	9.15E-12
CDV3	0.000105959	0.000191261
ZFAND5	0.002140137	0.003349197
EIF5	2.62E-11	7.81E-11
RPS6KA2	1.02E-13	3.36E-13
SKAP2	2.23E-08	5.32E-08
CELF2	0.001193651	0.001928354
CSGALNACT2	2.07E-07	4.58E-07
VPS28	0.002702094	0.004195799
F11R	0.856255154	0.870178002
LY86	9.47E-12	2.85E-11
WASHC4	0.153012377	0.189371754
SLC31A1	0.107335951	0.1369081
RALBP1	5.03E-13	1.61E-12
CERT1	0.005000058	0.007541566
MRPL33	7.89E-08	1.80E-07
CLN8	4.65E-09	1.17E-08
SLC18B1	2.22E-07	4.89E-07
ATRAID	5.31E-13	1.69E-12
RPN1	0.000617953	0.001031641
MRPL57	0.47589532	0.529950245
TLN1	0.746413183	0.777513733
SSR3	0.203555576	0.245840067
TNFSF13	9.57E-25	5.66E-24
SLC7A7	5.23E-27	3.51E-26
TAOK3	0.000279267	0.000483998
PLEKHB2	0.855153657	0.869942682
CIB1	0.328346845	0.377844471
PTGES3	4.70E-14	1.60E-13
RAB1A	0.114261932	0.145002452
ISCU	4.75E-11	1.36E-10
PSMB1	0.556220406	0.604587398
NUFIP2	0.002814786	0.004357254
NUCB1	0.510297444	0.56200159
SRRM2	0.480841505	0.533675366
REEP5	4.69E-13	1.51E-12
EIF2S2	0.488861572	0.540178533
TCIRG1	0.824123014	0.841488973
NDUFA1	0.320432277	0.369161609
SRSF11	0.067106792	0.088298411
PJA2	0.002861647	0.004422948
YWHAE	0.78764678	0.814526143
SAP18	0.795943131	0.82140674
FAM120A	3.65E-05	6.83E-05
FOXN3	0.014252686	0.020419321
CLDN23	0.001162849	0.001881633
TGOLN2	0.00508727	0.007661552
TMEM147	0.087591243	0.11316698
NDUFS7	0.000216908	0.00038054
EID1	0.908585534	0.915912837
CAT	0.878309173	0.889877581
SF3B1	0.603364481	0.646692906
TSC22D1	4.18E-08	9.75E-08
RBMS1	1.10E-08	2.66E-08
NDUFB7	0.53392642	0.584164574
RPS19BP1	8.99E-14	2.99E-13
DOK2	0.000743006	0.001228109
MYO9B	3.78E-12	1.15E-11
FCGR2B	2.89E-33	2.47E-32
ITGA6	1.95E-48	3.04E-47
SPPL2A	8.40E-14	2.81E-13
MERTK	1.82E-24	1.05E-23
TMED9	3.24E-06	6.63E-06
ANPEP	2.55E-14	8.75E-14
PLEKHM2	0.366972804	0.418506107
LTA4H	1.97E-07	4.36E-07
JAK1	0.533785544	0.584164574
PPT1	4.60E-15	1.67E-14
TRMT112	4.81E-05	8.89E-05
SEMA6B	2.03E-17	8.29E-17
ARL5A	0.224958038	0.270382258
ADAM10	0.487637357	0.539694841
FLOT1	0.223342342	0.268763348
RPS10	2.09E-22	1.10E-21
RAP1B	1.74E-07	3.89E-07
NDUFB10	0.04115528	0.055615244
CD46	1.90E-09	4.96E-09
BNIP3L	0.009149812	0.01335739
HAVCR2	0.000148422	0.000263627
NR3C1	8.67E-08	1.97E-07
QKI	0.267864758	0.314764697
DEGS1	0.234640233	0.280670135
GSTP1	0.143163807	0.178064437
SLAMF7	1.74E-13	5.67E-13
MACF1	0.384681291	0.436146588
LAMTOR2	5.52E-06	1.11E-05
CLTA	0.202554273	0.244926569
ATP6V0D1	0.162798086	0.199997648
SCP2	2.00E-08	4.79E-08
SMS	0.000525972	0.000885475
PRDX3	0.006366324	0.00951618
PTP4A2	2.38E-26	1.54E-25
EFHD2	0.092760694	0.119383133
RAB7A	0.012605606	0.018268995
TOMM5	0.036282733	0.049634382
TRAPPC1	0.06070267	0.080721636
ATP5MC2	4.46E-21	2.19E-20
WAC	0.941508226	0.947191374
SERINC3	0.267432334	0.314626275
ERP29	0.029602514	0.041057578
STOM	0.006486111	0.009680762
NDUFA3	0.653730756	0.696198888
GABARAPL2	0.001882937	0.002960593
MCFD2	2.97E-08	7.02E-08
ASRGL1	2.40E-43	3.00E-42
GABARAPL1	4.23E-07	9.19E-07
MYH9	0.364908506	0.417038293
RPN2	0.000429057	0.000732179
ZNF706	0.055733867	0.074212873
BTF3	2.00E-07	4.43E-07
ARF6	1.92E-05	3.67E-05
ZNF207	0.002653408	0.004126606
C1orf122	0.070519307	0.092423731
HEXA	0.351352472	0.403853416
TGFBR2	0.126793181	0.159890518
TCEA1	0.153898541	0.190233055
ANXA4	2.64E-11	7.85E-11
BBX	0.05475782	0.073183927
PRCP	1.48E-06	3.11E-06
ZBTB7A	0.400213396	0.453242805
HIPK2	0.317167611	0.366667759
RAB13	0.804237176	0.825508431
TAOK1	0.225583658	0.270808713
DNAJC3	6.33E-19	2.81E-18
C4orf3	0.055678763	0.074212873
CCNL1	0.487884137	0.539694841
IL18	0.688100188	0.728148347
ATP6V1H	1.80E-05	3.46E-05
HSBP1	0.25202483	0.298961838
SCAF11	0.031553128	0.043641948
RAB20	1.29E-15	4.87E-15
CIR1	0.078260152	0.10190124
TAF10	0.300780727	0.349338823
CARD19	0.000520589	0.00087789
UBE2D1	0.002892812	0.004464216
APMAP	0.000997116	0.001623968
TPM3	0.000966379	0.001581635
RPL7	5.12E-42	6.24E-41
AKAP13	0.960212137	0.963101441
SPG21	7.00E-09	1.71E-08
SRSF5	0.06349272	0.083763482
STMP1	0.000193775	0.000341755
TRIM38	0.000987194	0.001613061
NAPA	8.16E-05	0.000148627
IRF8	9.48E-06	1.87E-05
DRAP1	0.733896677	0.766872181
MRPL41	1.95E-05	3.73E-05
CHMP5	0.03553971	0.048818282
BRD4	0.000477337	0.000809046
MRPL20	0.568580843	0.616013915
ST13	0.869206122	0.881547791
PICALM	3.02E-05	5.66E-05
EEF1G	6.74E-24	3.76E-23
CEP170	0.019817583	0.027833685
FXYD5	7.94E-08	1.81E-07
ARF1	0.002251445	0.003517883
COPS9	0.845643862	0.861144462
LRP12	1.91E-17	7.83E-17
ATP6V1C1	0.000446516	0.00075938
SEC61B	0.786892614	0.814526143
RAB5C	0.000514626	0.0008693
MESD	2.06E-11	6.14E-11
ANXA11	0.000121874	0.000218804
ARL8B	0.70062416	0.739055022
MPC2	0.684605677	0.725217879
NDUFV2	7.17E-06	1.43E-05
ANXA5	7.39E-71	1.95E-69
NOP10	0.095958769	0.12334032
DYNLL1	0.000138044	0.000245629
RBM39	0.044276165	0.059591069
HMGN1	0.07312115	0.095583203
ANAPC11	0.802000345	0.825103236
SERBP1	0.00399065	0.006101911
CUTA	0.167449013	0.205207124
BTG2	3.12E-11	9.12E-11
CPQ	0.283052736	0.331055832
RARRES1	3.62E-09	9.24E-09
COMT	0.436129274	0.488934164
SNX27	1.12E-15	4.24E-15
ATP6V1E1	0.379049995	0.430957905
GADD45GIP1	0.720697403	0.757035087
NPTN	2.19E-10	6.05E-10
MRPL34	2.64E-07	5.79E-07
MZT2B	9.96E-06	1.96E-05
SLC36A4	1.03E-28	7.40E-28
FTX	0.000251846	0.000439522
SEC14L1	0.014173175	0.020363758
CAP1	0.799248683	0.823119138
ARF4	0.291426121	0.339657484
ADAMDEC1	0.419127842	0.47145989
PCBD1	4.86E-13	1.56E-12
NDUFA11	1.08E-05	2.11E-05
MR1	0.265298033	0.312482961
UBE2B	6.46E-08	1.48E-07
RHOQ	0.000323933	0.00055947
ETS2	7.75E-63	1.76E-61
YPEL5	0.132011578	0.165220999
RPS4X	5.72E-36	5.50E-35
COMMD6	2.43E-17	9.83E-17
COPB1	0.359714013	0.41251607
KMT2E	0.000773518	0.00127433
SH3BGRL	2.14E-05	4.07E-05
EIF4A2	0.00060995	0.001019983
CHD4	0.363930524	0.416396481
PLBD2	0.03567461	0.048869328
ERBIN	0.82125538	0.839729428
NSA2	2.20E-06	4.55E-06
FRMD4B	5.22E-10	1.41E-09
SEC62	4.22E-06	8.58E-06
TRIR	0.003110312	0.004777745
PLEKHA2	1.20E-06	2.52E-06
CTSD	1.77E-07	3.93E-07
RAPGEF1	0.039677901	0.053910192
HMGN2	7.40E-26	4.59E-25
SUMO3	0.035103942	0.048286027
NDUFS6	0.558250262	0.606134921
CBX3	0.000549399	0.00092336
ARL6IP4	0.02349063	0.032671252
KIF5B	0.867057219	0.880261136
CIAO2B	0.824659194	0.841488973
VNN2	1.08E-35	1.03E-34
LACC1	0.018812426	0.026533746
ATP5F1B	0.803224154	0.825508431
TCF25	0.124119733	0.156716835
LACTB	0.256639907	0.303715866
DNAJC8	5.84E-07	1.26E-06
RWDD1	0.237536261	0.283642063
ADAR	4.34E-06	8.80E-06
VKORC1	0.156724394	0.193010337
DAPK1	5.84E-15	2.09E-14
SEPTIN2	0.720507284	0.757035087
SON	0.001775471	0.002804851
HNRNPC	0.004582499	0.00694318
ICAM1	0.045570444	0.061168382
SNRPD2	0.19929628	0.241278789
S100A6	5.42E-33	4.48E-32
LASP1	0.318205328	0.367442642
SELENOF	0.013894389	0.019991927
