# Supplementary material for: Single‐cell profiling and zebrafish avatars reveal LGALS1 as immunomodulating target in glioblastoma
Source: EMBO Mol Med. 2023 Oct 4;15(11):e18144. doi: 10.15252/emmm.202318144 (PMC10630887; doi:10.15252/emmm.202318144)
Supplement: Supplementary file 27 — Source Data for Figure 4 [file EMMM-15-e18144-s006.zip › Figure 4/4B/Proportions_2clusters.csv]

Cluster	Sample	Count	Percentage
MC1	BT333	169	77.88018433
MC2	BT333	48	22.11981567
MC1	BT569	162	83.93782383
MC2	BT569	31	16.06217617
MC1	CME037	147	71.70731707
MC2	CME037	58	28.29268293
MC1	CME038	359	88.64197531
MC2	CME038	46	11.35802469
MC1	LBT001	60	89.55223881
MC2	LBT001	7	10.44776119
MC1	LBT003	66	31.88405797
MC2	LBT003	141	68.11594203
MC1	LBT070	92	74.19354839
MC2	LBT070	32	25.80645161
MC1	LBT123	84	90.32258065
MC2	LBT123	9	9.677419355
MC1	Macrophages	3	1.587301587
MC2	Macrophages	186	98.41269841
