# Supplementary material for: Single‐cell profiling and zebrafish avatars reveal LGALS1 as immunomodulating target in glioblastoma
Source: EMBO Mol Med. 2023 Oct 4;15(11):e18144. doi: 10.15252/emmm.202318144 (PMC10630887; doi:10.15252/emmm.202318144)
Supplement: Supplementary file 27 — Source Data for Figure 4 [file EMMM-15-e18144-s006.zip › Figure 4/4F/CellphoneDB_gbm_to_mac.csv]

interacting_pair.x	partner_a	partner_b	gene_a	gene_b	interacting_cells	significant_mean	interacting_pair.y	variable	p-value
12oxoLeukotrieneB4_byPTGR1_LTB4R	complex:12oxoLeukotrieneB4_byPTGR1	simple:Q15722		LTB4R	gbm_CME038|mac_CME038	0.166	12oxoLeukotrieneB4_byPTGR1_LTB4R	gbm_CME038|mac_CME038	0.007
Adenosine_byNT5E_and_SLC29A1_ADORA3	complex:Adenosine_byNT5E_and_SLC29A1	simple:P0DMS8		ADORA3	gbm_CME038|mac_CME038	0.133	Adenosine_byNT5E_and_SLC29A1_ADORA3	gbm_CME038|mac_CME038	0
Adenosine_byNT5E_and_SLC29A4_ADORA2B	complex:Adenosine_byNT5E_and_SLC29A4	simple:P29275		ADORA2B	gbm_LBT001|mac_LBT001	0.117	Adenosine_byNT5E_and_SLC29A4_ADORA2B	gbm_LBT001|mac_LBT001	0.029
Adenosine_byNT5E_and_SLC29A4_ADORA3	complex:Adenosine_byNT5E_and_SLC29A4	simple:P0DMS8		ADORA3	gbm_CME037|mac_CME037	0.152	Adenosine_byNT5E_and_SLC29A4_ADORA3	gbm_CME037|mac_CME037	0
Adenosine_byNT5E_and_SLC29A4_ADORA3	complex:Adenosine_byNT5E_and_SLC29A4	simple:P0DMS8		ADORA3	gbm_CME038|mac_CME038	0.209	Adenosine_byNT5E_and_SLC29A4_ADORA3	gbm_CME038|mac_CME038	0
ADORA1_ENTPD1	simple:P30542	simple:P49961	ADORA1	ENTPD1	gbm_BT333|mac_BT333	0.107	ADORA1_ENTPD1	gbm_BT333|mac_BT333	0.047
ADORA1_ENTPD1	simple:P30542	simple:P49961	ADORA1	ENTPD1	gbm_CME038|mac_CME038	0.164	ADORA1_ENTPD1	gbm_CME038|mac_CME038	0
ANXA1_FPR3	simple:P04083	simple:P25089	ANXA1	FPR3	gbm_BT333|mac_BT333	1.171	ANXA1_FPR3	gbm_BT333|mac_BT333	0
ANXA1_FPR3	simple:P04083	simple:P25089	ANXA1	FPR3	gbm_CME037|mac_CME037	1.014	ANXA1_FPR3	gbm_CME037|mac_CME037	0
ANXA1_FPR3	simple:P04083	simple:P25089	ANXA1	FPR3	gbm_CME038|mac_CME038	1.308	ANXA1_FPR3	gbm_CME038|mac_CME038	0
ANXA1_FPR3	simple:P04083	simple:P25089	ANXA1	FPR3	gbm_LBT003|mac_LBT003	0.953	ANXA1_FPR3	gbm_LBT003|mac_LBT003	0
ANXA1_FPR3	simple:P04083	simple:P25089	ANXA1	FPR3	gbm_LBT123|mac_LBT123	0.903	ANXA1_FPR3	gbm_LBT123|mac_LBT123	0
APP_CD74	simple:P05067	simple:P04233	APP	CD74	gbm_BT333|mac_BT333	2.408	APP_CD74	gbm_BT333|mac_BT333	0
APP_CD74	simple:P05067	simple:P04233	APP	CD74	gbm_BT569|mac_BT569	2.779	APP_CD74	gbm_BT569|mac_BT569	0
APP_CD74	simple:P05067	simple:P04233	APP	CD74	gbm_CME037|mac_CME037	2.597	APP_CD74	gbm_CME037|mac_CME037	0
APP_CD74	simple:P05067	simple:P04233	APP	CD74	gbm_CME038|mac_CME038	2.646	APP_CD74	gbm_CME038|mac_CME038	0
APP_CD74	simple:P05067	simple:P04233	APP	CD74	gbm_LBT001|mac_LBT001	2.483	APP_CD74	gbm_LBT001|mac_LBT001	0
APP_CD74	simple:P05067	simple:P04233	APP	CD74	gbm_LBT003|mac_LBT003	2.687	APP_CD74	gbm_LBT003|mac_LBT003	0
APP_CD74	simple:P05067	simple:P04233	APP	CD74	gbm_LBT070|mac_LBT070	2.844	APP_CD74	gbm_LBT070|mac_LBT070	0
APP_CD74	simple:P05067	simple:P04233	APP	CD74	gbm_LBT123|mac_LBT123	2.747	APP_CD74	gbm_LBT123|mac_LBT123	0
APP_SORL1	simple:P05067	simple:Q92673	APP	SORL1	gbm_LBT001|mac_LBT001	0.775	APP_SORL1	gbm_LBT001|mac_LBT001	0.016
APP_SORL1	simple:P05067	simple:Q92673	APP	SORL1	gbm_LBT003|mac_LBT003	0.835	APP_SORL1	gbm_LBT003|mac_LBT003	0.001
APP_TNFRSF21	simple:P05067	simple:O75509	APP	TNFRSF21	gbm_BT569|mac_BT569	0.925	APP_TNFRSF21	gbm_BT569|mac_BT569	0
APP_TNFRSF21	simple:P05067	simple:O75509	APP	TNFRSF21	gbm_CME038|mac_CME038	0.798	APP_TNFRSF21	gbm_CME038|mac_CME038	0.042
APP_TNFRSF21	simple:P05067	simple:O75509	APP	TNFRSF21	gbm_LBT001|mac_LBT001	0.817	APP_TNFRSF21	gbm_LBT001|mac_LBT001	0.043
APP_TNFRSF21	simple:P05067	simple:O75509	APP	TNFRSF21	gbm_LBT003|mac_LBT003	0.867	APP_TNFRSF21	gbm_LBT003|mac_LBT003	0
APP_TNFRSF21	simple:P05067	simple:O75509	APP	TNFRSF21	gbm_LBT123|mac_LBT123	0.862	APP_TNFRSF21	gbm_LBT123|mac_LBT123	0
APP_TREM2_receptor	simple:P05067	complex:TREM2_receptor	APP		gbm_BT569|mac_BT569	1.055	APP_TREM2_receptor	gbm_BT569|mac_BT569	0
APP_TREM2_receptor	simple:P05067	complex:TREM2_receptor	APP		gbm_CME037|mac_CME037	0.879	APP_TREM2_receptor	gbm_CME037|mac_CME037	0
APP_TREM2_receptor	simple:P05067	complex:TREM2_receptor	APP		gbm_CME038|mac_CME038	0.96	APP_TREM2_receptor	gbm_CME038|mac_CME038	0
APP_TREM2_receptor	simple:P05067	complex:TREM2_receptor	APP		gbm_LBT001|mac_LBT001	0.899	APP_TREM2_receptor	gbm_LBT001|mac_LBT001	0
APP_TREM2_receptor	simple:P05067	complex:TREM2_receptor	APP		gbm_LBT003|mac_LBT003	0.91	APP_TREM2_receptor	gbm_LBT003|mac_LBT003	0
APP_TREM2_receptor	simple:P05067	complex:TREM2_receptor	APP		gbm_LBT070|mac_LBT070	1.018	APP_TREM2_receptor	gbm_LBT070|mac_LBT070	0
APP_TREM2_receptor	simple:P05067	complex:TREM2_receptor	APP		gbm_LBT123|mac_LBT123	1.018	APP_TREM2_receptor	gbm_LBT123|mac_LBT123	0
BDNF_SORT1	simple:P23560	simple:Q99523	BDNF	SORT1	gbm_BT569|mac_BT569	0.361	BDNF_SORT1	gbm_BT569|mac_BT569	0
BDNF_SORT1	simple:P23560	simple:Q99523	BDNF	SORT1	gbm_CME037|mac_CME037	0.218	BDNF_SORT1	gbm_CME037|mac_CME037	0.005
BDNF_SORT1	simple:P23560	simple:Q99523	BDNF	SORT1	gbm_CME038|mac_CME038	0.236	BDNF_SORT1	gbm_CME038|mac_CME038	0
BDNF_SORT1	simple:P23560	simple:Q99523	BDNF	SORT1	gbm_LBT070|mac_LBT070	0.234	BDNF_SORT1	gbm_LBT070|mac_LBT070	0.003
BMP7_ACVR_1A2A_receptor	simple:P18075	complex:ACVR_1A2A_receptor	BMP7		gbm_BT569|mac_BT569	0.308	BMP7_ACVR_1A2A_receptor	gbm_BT569|mac_BT569	0
BMP7_ACVR_1A2A_receptor	simple:P18075	complex:ACVR_1A2A_receptor	BMP7		gbm_CME037|mac_CME037	0.228	BMP7_ACVR_1A2A_receptor	gbm_CME037|mac_CME037	0
BMP7_ACVR_1A2B_receptor	simple:P18075	complex:ACVR_1A2B_receptor	BMP7		gbm_LBT123|mac_LBT123	0.33	BMP7_ACVR_1A2B_receptor	gbm_LBT123|mac_LBT123	0
BMP7_ACVR1_BMPR2	simple:P18075	complex:ACVR1_BMPR2	BMP7		gbm_BT333|mac_BT333	0.275	BMP7_ACVR1_BMPR2	gbm_BT333|mac_BT333	0
BMP7_ACVR1_BMPR2	simple:P18075	complex:ACVR1_BMPR2	BMP7		gbm_BT569|mac_BT569	0.413	BMP7_ACVR1_BMPR2	gbm_BT569|mac_BT569	0
BMP7_ACVR1_BMPR2	simple:P18075	complex:ACVR1_BMPR2	BMP7		gbm_CME037|mac_CME037	0.31	BMP7_ACVR1_BMPR2	gbm_CME037|mac_CME037	0
BMP7_ACVR1_BMPR2	simple:P18075	complex:ACVR1_BMPR2	BMP7		gbm_CME038|mac_CME038	0.306	BMP7_ACVR1_BMPR2	gbm_CME038|mac_CME038	0
BMP7_ACVR1_BMPR2	simple:P18075	complex:ACVR1_BMPR2	BMP7		gbm_LBT123|mac_LBT123	0.392	BMP7_ACVR1_BMPR2	gbm_LBT123|mac_LBT123	0
BMP7_BMPR1A_BMPR2	simple:P18075	complex:BMPR1A_BMPR2	BMP7		gbm_BT569|mac_BT569	0.318	BMP7_BMPR1A_BMPR2	gbm_BT569|mac_BT569	0
BMP7_BMPR1A_BMPR2	simple:P18075	complex:BMPR1A_BMPR2	BMP7		gbm_CME037|mac_CME037	0.246	BMP7_BMPR1A_BMPR2	gbm_CME037|mac_CME037	0.002
BMP7_BMPR1A_BMPR2	simple:P18075	complex:BMPR1A_BMPR2	BMP7		gbm_LBT123|mac_LBT123	0.347	BMP7_BMPR1A_BMPR2	gbm_LBT123|mac_LBT123	0
BMP7_BMR1A_ACR2A	simple:P18075	complex:BMR1A_ACR2A	BMP7		gbm_BT569|mac_BT569	0.308	BMP7_BMR1A_ACR2A	gbm_BT569|mac_BT569	0
BMP7_BMR1A_ACR2A	simple:P18075	complex:BMR1A_ACR2A	BMP7		gbm_CME037|mac_CME037	0.228	BMP7_BMR1A_ACR2A	gbm_CME037|mac_CME037	0
BMP7_BMR1A_AVR2B	simple:P18075	complex:BMR1A_AVR2B	BMP7		gbm_LBT123|mac_LBT123	0.33	BMP7_BMR1A_AVR2B	gbm_LBT123|mac_LBT123	0
C5_C5AR1	simple:P01031	simple:P21730	C5	C5AR1	gbm_BT333|mac_BT333	0.84	C5_C5AR1	gbm_BT333|mac_BT333	0
C5_C5AR1	simple:P01031	simple:P21730	C5	C5AR1	gbm_BT569|mac_BT569	0.842	C5_C5AR1	gbm_BT569|mac_BT569	0
C5_C5AR2	simple:P01031	simple:Q9P296	C5	C5AR2	gbm_BT333|mac_BT333	0.11	C5_C5AR2	gbm_BT333|mac_BT333	0
C5_C5AR2	simple:P01031	simple:Q9P296	C5	C5AR2	gbm_BT569|mac_BT569	0.127	C5_C5AR2	gbm_BT569|mac_BT569	0
CADM1_CADM1	simple:Q9BY67	simple:Q9BY67	CADM1	CADM1	gbm_CME038|mac_CME038	0.622	CADM1_CADM1	gbm_CME038|mac_CME038	0
CADM3_EPB41L1	simple:Q8N126	simple:Q9H4G0	CADM3	EPB41L1	gbm_BT333|mac_BT333	0.201	CADM3_EPB41L1	gbm_BT333|mac_BT333	0
CADM3_EPB41L1	simple:Q8N126	simple:Q9H4G0	CADM3	EPB41L1	gbm_CME037|mac_CME037	0.218	CADM3_EPB41L1	gbm_CME037|mac_CME037	0
CADM3_EPB41L1	simple:Q8N126	simple:Q9H4G0	CADM3	EPB41L1	gbm_CME038|mac_CME038	0.173	CADM3_EPB41L1	gbm_CME038|mac_CME038	0
CADM3_EPB41L1	simple:Q8N126	simple:Q9H4G0	CADM3	EPB41L1	gbm_LBT003|mac_LBT003	0.16	CADM3_EPB41L1	gbm_LBT003|mac_LBT003	0
CD200_CD200R1	simple:P41217	simple:Q8TD46	CD200	CD200R1	gbm_BT333|mac_BT333	0.11	CD200_CD200R1	gbm_BT333|mac_BT333	0
CD200_CD200R1	simple:P41217	simple:Q8TD46	CD200	CD200R1	gbm_BT569|mac_BT569	0.236	CD200_CD200R1	gbm_BT569|mac_BT569	0
CD200_CD200R1	simple:P41217	simple:Q8TD46	CD200	CD200R1	gbm_CME037|mac_CME037	0.119	CD200_CD200R1	gbm_CME037|mac_CME037	0
CD200_CD200R1	simple:P41217	simple:Q8TD46	CD200	CD200R1	gbm_CME038|mac_CME038	0.131	CD200_CD200R1	gbm_CME038|mac_CME038	0
CD200_CD200R1	simple:P41217	simple:Q8TD46	CD200	CD200R1	gbm_LBT003|mac_LBT003	0.146	CD200_CD200R1	gbm_LBT003|mac_LBT003	0
CD320_JAML	simple:Q9NPF0	simple:Q86YT9	CD320	JAML	gbm_BT333|mac_BT333	0.416	CD320_JAML	gbm_BT333|mac_BT333	0
CD320_JAML	simple:Q9NPF0	simple:Q86YT9	CD320	JAML	gbm_BT569|mac_BT569	0.431	CD320_JAML	gbm_BT569|mac_BT569	0
CD320_JAML	simple:Q9NPF0	simple:Q86YT9	CD320	JAML	gbm_CME037|mac_CME037	0.42	CD320_JAML	gbm_CME037|mac_CME037	0
CD320_JAML	simple:Q9NPF0	simple:Q86YT9	CD320	JAML	gbm_CME038|mac_CME038	0.442	CD320_JAML	gbm_CME038|mac_CME038	0
CD320_JAML	simple:Q9NPF0	simple:Q86YT9	CD320	JAML	gbm_LBT001|mac_LBT001	0.341	CD320_JAML	gbm_LBT001|mac_LBT001	0.001
CD320_JAML	simple:Q9NPF0	simple:Q86YT9	CD320	JAML	gbm_LBT003|mac_LBT003	0.484	CD320_JAML	gbm_LBT003|mac_LBT003	0
CD320_JAML	simple:Q9NPF0	simple:Q86YT9	CD320	JAML	gbm_LBT070|mac_LBT070	0.648	CD320_JAML	gbm_LBT070|mac_LBT070	0
CD320_JAML	simple:Q9NPF0	simple:Q86YT9	CD320	JAML	gbm_LBT123|mac_LBT123	0.472	CD320_JAML	gbm_LBT123|mac_LBT123	0
CD47_SIRB1_complex	simple:Q08722	complex:SIRB1_complex	CD47		gbm_CME037|mac_CME037	0.366	CD47_SIRB1_complex	gbm_CME037|mac_CME037	0
CD47_SIRB1_complex	simple:Q08722	complex:SIRB1_complex	CD47		gbm_CME038|mac_CME038	0.433	CD47_SIRB1_complex	gbm_CME038|mac_CME038	0
CD47_SIRB1_complex	simple:Q08722	complex:SIRB1_complex	CD47		gbm_LBT003|mac_LBT003	0.403	CD47_SIRB1_complex	gbm_LBT003|mac_LBT003	0.001
CD47_SIRB1_complex	simple:Q08722	complex:SIRB1_complex	CD47		gbm_LBT070|mac_LBT070	0.396	CD47_SIRB1_complex	gbm_LBT070|mac_LBT070	0
CD99_PILRA	simple:P14209	simple:Q9UKJ1	CD99	PILRA	gbm_BT333|mac_BT333	1.171	CD99_PILRA	gbm_BT333|mac_BT333	0
CD99_PILRA	simple:P14209	simple:Q9UKJ1	CD99	PILRA	gbm_CME037|mac_CME037	1.395	CD99_PILRA	gbm_CME037|mac_CME037	0
CD99_PILRA	simple:P14209	simple:Q9UKJ1	CD99	PILRA	gbm_CME038|mac_CME038	1.51	CD99_PILRA	gbm_CME038|mac_CME038	0
CD99_PILRA	simple:P14209	simple:Q9UKJ1	CD99	PILRA	gbm_LBT001|mac_LBT001	1.178	CD99_PILRA	gbm_LBT001|mac_LBT001	0
CD99_PILRA	simple:P14209	simple:Q9UKJ1	CD99	PILRA	gbm_LBT003|mac_LBT003	1.213	CD99_PILRA	gbm_LBT003|mac_LBT003	0
CD99_PILRA	simple:P14209	simple:Q9UKJ1	CD99	PILRA	gbm_LBT070|mac_LBT070	1.464	CD99_PILRA	gbm_LBT070|mac_LBT070	0
CD99_PILRA	simple:P14209	simple:Q9UKJ1	CD99	PILRA	gbm_LBT123|mac_LBT123	1.295	CD99_PILRA	gbm_LBT123|mac_LBT123	0
Cholesterol_byDHCR24_RORA	complex:Cholesterol_byDHCR24	simple:P35398		RORA	gbm_BT569|mac_BT569	0.216	Cholesterol_byDHCR24_RORA	gbm_BT569|mac_BT569	0.051
Cholesterol_byDHCR24_RORA	complex:Cholesterol_byDHCR24	simple:P35398		RORA	gbm_LBT123|mac_LBT123	0.304	Cholesterol_byDHCR24_RORA	gbm_LBT123|mac_LBT123	0
Cholesterol_byDHCR7_RORA	complex:Cholesterol_byDHCR7	simple:P35398		RORA	gbm_BT569|mac_BT569	0.295	Cholesterol_byDHCR7_RORA	gbm_BT569|mac_BT569	0
Cholesterol_byDHCR7_RORA	complex:Cholesterol_byDHCR7	simple:P35398		RORA	gbm_LBT123|mac_LBT123	0.311	Cholesterol_byDHCR7_RORA	gbm_LBT123|mac_LBT123	0
CLU_TREM2_receptor	simple:P10909	complex:TREM2_receptor	CLU		gbm_BT333|mac_BT333	1.599	CLU_TREM2_receptor	gbm_BT333|mac_BT333	0
CLU_TREM2_receptor	simple:P10909	complex:TREM2_receptor	CLU		gbm_BT569|mac_BT569	1.231	CLU_TREM2_receptor	gbm_BT569|mac_BT569	0
CLU_TREM2_receptor	simple:P10909	complex:TREM2_receptor	CLU		gbm_CME037|mac_CME037	1.717	CLU_TREM2_receptor	gbm_CME037|mac_CME037	0
CLU_TREM2_receptor	simple:P10909	complex:TREM2_receptor	CLU		gbm_CME038|mac_CME038	1.896	CLU_TREM2_receptor	gbm_CME038|mac_CME038	0
CLU_TREM2_receptor	simple:P10909	complex:TREM2_receptor	CLU		gbm_LBT001|mac_LBT001	1.747	CLU_TREM2_receptor	gbm_LBT001|mac_LBT001	0
CLU_TREM2_receptor	simple:P10909	complex:TREM2_receptor	CLU		gbm_LBT070|mac_LBT070	1.187	CLU_TREM2_receptor	gbm_LBT070|mac_LBT070	0
CLU_TREM2_receptor	simple:P10909	complex:TREM2_receptor	CLU		gbm_LBT123|mac_LBT123	1.574	CLU_TREM2_receptor	gbm_LBT123|mac_LBT123	0
CNTN1_NOTCH2	simple:Q12860	simple:Q04721	CNTN1	NOTCH2	gbm_LBT003|mac_LBT003	0.29	CNTN1_NOTCH2	gbm_LBT003|mac_LBT003	0
CSF1_CSF1R	simple:P09603	simple:P07333	CSF1	CSF1R	gbm_BT333|mac_BT333	0.357	CSF1_CSF1R	gbm_BT333|mac_BT333	0
CSF1_CSF1R	simple:P09603	simple:P07333	CSF1	CSF1R	gbm_BT569|mac_BT569	0.418	CSF1_CSF1R	gbm_BT569|mac_BT569	0
CSF1_CSF1R	simple:P09603	simple:P07333	CSF1	CSF1R	gbm_CME037|mac_CME037	0.43	CSF1_CSF1R	gbm_CME037|mac_CME037	0
CSF1_CSF1R	simple:P09603	simple:P07333	CSF1	CSF1R	gbm_CME038|mac_CME038	0.449	CSF1_CSF1R	gbm_CME038|mac_CME038	0
CSF1_CSF1R	simple:P09603	simple:P07333	CSF1	CSF1R	gbm_LBT003|mac_LBT003	0.484	CSF1_CSF1R	gbm_LBT003|mac_LBT003	0
CSF1_CSF1R	simple:P09603	simple:P07333	CSF1	CSF1R	gbm_LBT070|mac_LBT070	0.379	CSF1_CSF1R	gbm_LBT070|mac_LBT070	0
CSF1_CSF1R	simple:P09603	simple:P07333	CSF1	CSF1R	gbm_LBT123|mac_LBT123	0.252	CSF1_CSF1R	gbm_LBT123|mac_LBT123	0.003
CXCL12_CXCR4	simple:P48061	simple:P61073	CXCL12	CXCR4	gbm_BT333|mac_BT333	0.81	CXCL12_CXCR4	gbm_BT333|mac_BT333	0
CXCL12_CXCR4	simple:P48061	simple:P61073	CXCL12	CXCR4	gbm_CME037|mac_CME037	0.716	CXCL12_CXCR4	gbm_CME037|mac_CME037	0
CXCL12_CXCR4	simple:P48061	simple:P61073	CXCL12	CXCR4	gbm_CME038|mac_CME038	0.629	CXCL12_CXCR4	gbm_CME038|mac_CME038	0
CXCL12_CXCR4	simple:P48061	simple:P61073	CXCL12	CXCR4	gbm_LBT003|mac_LBT003	0.538	CXCL12_CXCR4	gbm_LBT003|mac_LBT003	0
CXCL12_CXCR4	simple:P48061	simple:P61073	CXCL12	CXCR4	gbm_LBT123|mac_LBT123	0.583	CXCL12_CXCR4	gbm_LBT123|mac_LBT123	0
CXCL12_DPP4	simple:P48061	simple:P27487	CXCL12	DPP4	gbm_BT333|mac_BT333	0.741	CXCL12_DPP4	gbm_BT333|mac_BT333	0
CXCL12_DPP4	simple:P48061	simple:P27487	CXCL12	DPP4	gbm_CME037|mac_CME037	0.733	CXCL12_DPP4	gbm_CME037|mac_CME037	0
CXCL12_DPP4	simple:P48061	simple:P27487	CXCL12	DPP4	gbm_CME038|mac_CME038	0.658	CXCL12_DPP4	gbm_CME038|mac_CME038	0
CXCL12_DPP4	simple:P48061	simple:P27487	CXCL12	DPP4	gbm_LBT003|mac_LBT003	0.649	CXCL12_DPP4	gbm_LBT003|mac_LBT003	0
CXCL12_DPP4	simple:P48061	simple:P27487	CXCL12	DPP4	gbm_LBT123|mac_LBT123	0.569	CXCL12_DPP4	gbm_LBT123|mac_LBT123	0
CXCL14_CXCR4	simple:O95715	simple:P61073	CXCL14	CXCR4	gbm_CME038|mac_CME038	0.64	CXCL14_CXCR4	gbm_CME038|mac_CME038	0
CXCL14_CXCR4	simple:O95715	simple:P61073	CXCL14	CXCR4	gbm_LBT070|mac_LBT070	0.971	CXCL14_CXCR4	gbm_LBT070|mac_LBT070	0
CXCL14_CXCR4	simple:O95715	simple:P61073	CXCL14	CXCR4	gbm_LBT123|mac_LBT123	0.575	CXCL14_CXCR4	gbm_LBT123|mac_LBT123	0
CXCL2_DPP4	simple:P19875	simple:P27487	CXCL2	DPP4	gbm_BT333|mac_BT333	0.705	CXCL2_DPP4	gbm_BT333|mac_BT333	0
Dehydroepiandrosterone_bySTS_PPARA	complex:Dehydroepiandrosterone_bySTS	simple:Q07869		PPARA	gbm_BT569|mac_BT569	0.436	Dehydroepiandrosterone_bySTS_PPARA	gbm_BT569|mac_BT569	0
Desmosterol_byDHCR7_NR1H2	complex:Desmosterol_byDHCR7	simple:P55055		NR1H2	gbm_BT569|mac_BT569	0.427	Desmosterol_byDHCR7_NR1H2	gbm_BT569|mac_BT569	0
Desmosterol_byDHCR7_NR1H2	complex:Desmosterol_byDHCR7	simple:P55055		NR1H2	gbm_CME038|mac_CME038	0.323	Desmosterol_byDHCR7_NR1H2	gbm_CME038|mac_CME038	0
Desmosterol_byDHCR7_NR1H2	complex:Desmosterol_byDHCR7	simple:P55055		NR1H2	gbm_LBT001|mac_LBT001	0.334	Desmosterol_byDHCR7_NR1H2	gbm_LBT001|mac_LBT001	0.007
Desmosterol_byDHCR7_NR1H2	complex:Desmosterol_byDHCR7	simple:P55055		NR1H2	gbm_LBT003|mac_LBT003	0.312	Desmosterol_byDHCR7_NR1H2	gbm_LBT003|mac_LBT003	0.027
Desmosterol_byDHCR7_NR1H2	complex:Desmosterol_byDHCR7	simple:P55055		NR1H2	gbm_LBT123|mac_LBT123	0.455	Desmosterol_byDHCR7_NR1H2	gbm_LBT123|mac_LBT123	0
Desmosterol_byDHCR7_NR1H3	complex:Desmosterol_byDHCR7	simple:Q13133		NR1H3	gbm_BT333|mac_BT333	0.437	Desmosterol_byDHCR7_NR1H3	gbm_BT333|mac_BT333	0
Desmosterol_byDHCR7_NR1H3	complex:Desmosterol_byDHCR7	simple:Q13133		NR1H3	gbm_BT569|mac_BT569	0.576	Desmosterol_byDHCR7_NR1H3	gbm_BT569|mac_BT569	0
Desmosterol_byDHCR7_NR1H3	complex:Desmosterol_byDHCR7	simple:Q13133		NR1H3	gbm_CME037|mac_CME037	0.436	Desmosterol_byDHCR7_NR1H3	gbm_CME037|mac_CME037	0
Desmosterol_byDHCR7_NR1H3	complex:Desmosterol_byDHCR7	simple:Q13133		NR1H3	gbm_CME038|mac_CME038	0.554	Desmosterol_byDHCR7_NR1H3	gbm_CME038|mac_CME038	0
Desmosterol_byDHCR7_NR1H3	complex:Desmosterol_byDHCR7	simple:Q13133		NR1H3	gbm_LBT001|mac_LBT001	0.607	Desmosterol_byDHCR7_NR1H3	gbm_LBT001|mac_LBT001	0
Desmosterol_byDHCR7_NR1H3	complex:Desmosterol_byDHCR7	simple:Q13133		NR1H3	gbm_LBT003|mac_LBT003	0.505	Desmosterol_byDHCR7_NR1H3	gbm_LBT003|mac_LBT003	0
Desmosterol_byDHCR7_NR1H3	complex:Desmosterol_byDHCR7	simple:Q13133		NR1H3	gbm_LBT070|mac_LBT070	0.474	Desmosterol_byDHCR7_NR1H3	gbm_LBT070|mac_LBT070	0
Desmosterol_byDHCR7_NR1H3	complex:Desmosterol_byDHCR7	simple:Q13133		NR1H3	gbm_LBT123|mac_LBT123	0.624	Desmosterol_byDHCR7_NR1H3	gbm_LBT123|mac_LBT123	0
DLK1_NOTCH1	simple:P80370	simple:P46531	DLK1	NOTCH1	gbm_LBT003|mac_LBT003	0.358	DLK1_NOTCH1	gbm_LBT003|mac_LBT003	0
DLK1_NOTCH2	simple:P80370	simple:Q04721	DLK1	NOTCH2	gbm_LBT003|mac_LBT003	0.494	DLK1_NOTCH2	gbm_LBT003|mac_LBT003	0
DLK1_NOTCH2	simple:P80370	simple:Q04721	DLK1	NOTCH2	gbm_LBT123|mac_LBT123	0.364	DLK1_NOTCH2	gbm_LBT123|mac_LBT123	0
DLK1_NOTCH3	simple:P80370	simple:Q9UM47	DLK1	NOTCH3	gbm_LBT003|mac_LBT003	0.327	DLK1_NOTCH3	gbm_LBT003|mac_LBT003	0
DLL1_NOTCH2	simple:O00548	simple:Q04721	DLL1	NOTCH2	gbm_LBT003|mac_LBT003	0.3	DLL1_NOTCH2	gbm_LBT003|mac_LBT003	0.001
DLL1_NOTCH2	simple:O00548	simple:Q04721	DLL1	NOTCH2	gbm_LBT123|mac_LBT123	0.344	DLL1_NOTCH2	gbm_LBT123|mac_LBT123	0
DLL3_NOTCH2	simple:Q9NYJ7	simple:Q04721	DLL3	NOTCH2	gbm_BT333|mac_BT333	0.271	DLL3_NOTCH2	gbm_BT333|mac_BT333	0.03
DLL3_NOTCH2	simple:Q9NYJ7	simple:Q04721	DLL3	NOTCH2	gbm_LBT003|mac_LBT003	0.377	DLL3_NOTCH2	gbm_LBT003|mac_LBT003	0
DLL3_NOTCH2	simple:Q9NYJ7	simple:Q04721	DLL3	NOTCH2	gbm_LBT123|mac_LBT123	0.394	DLL3_NOTCH2	gbm_LBT123|mac_LBT123	0
EFNA5_EPHB2	simple:P52803	simple:P29323	EFNA5	EPHB2	gbm_LBT070|mac_LBT070	0.113	EFNA5_EPHB2	gbm_LBT070|mac_LBT070	0
EFNB1_EPHB2	simple:P98172	simple:P29323	EFNB1	EPHB2	gbm_BT333|mac_BT333	0.147	EFNB1_EPHB2	gbm_BT333|mac_BT333	0
EFNB1_EPHB2	simple:P98172	simple:P29323	EFNB1	EPHB2	gbm_BT569|mac_BT569	0.191	EFNB1_EPHB2	gbm_BT569|mac_BT569	0
EFNB1_EPHB2	simple:P98172	simple:P29323	EFNB1	EPHB2	gbm_CME037|mac_CME037	0.145	EFNB1_EPHB2	gbm_CME037|mac_CME037	0
EFNB1_EPHB2	simple:P98172	simple:P29323	EFNB1	EPHB2	gbm_CME038|mac_CME038	0.17	EFNB1_EPHB2	gbm_CME038|mac_CME038	0
EFNB1_EPHB2	simple:P98172	simple:P29323	EFNB1	EPHB2	gbm_LBT001|mac_LBT001	0.127	EFNB1_EPHB2	gbm_LBT001|mac_LBT001	0.015
EFNB1_EPHB2	simple:P98172	simple:P29323	EFNB1	EPHB2	gbm_LBT003|mac_LBT003	0.158	EFNB1_EPHB2	gbm_LBT003|mac_LBT003	0
EFNB1_EPHB2	simple:P98172	simple:P29323	EFNB1	EPHB2	gbm_LBT070|mac_LBT070	0.166	EFNB1_EPHB2	gbm_LBT070|mac_LBT070	0
EFNB1_EPHB2	simple:P98172	simple:P29323	EFNB1	EPHB2	gbm_LBT123|mac_LBT123	0.125	EFNB1_EPHB2	gbm_LBT123|mac_LBT123	0.003
EFNB1_EPHB6	simple:P98172	simple:O15197	EFNB1	EPHB6	gbm_LBT003|mac_LBT003	0.108	EFNB1_EPHB6	gbm_LBT003|mac_LBT003	0
EFNB2_EPHB2	simple:P52799	simple:P29323	EFNB2	EPHB2	gbm_BT333|mac_BT333	0.205	EFNB2_EPHB2	gbm_BT333|mac_BT333	0
EFNB2_EPHB2	simple:P52799	simple:P29323	EFNB2	EPHB2	gbm_BT569|mac_BT569	0.277	EFNB2_EPHB2	gbm_BT569|mac_BT569	0
EFNB2_EPHB2	simple:P52799	simple:P29323	EFNB2	EPHB2	gbm_CME037|mac_CME037	0.22	EFNB2_EPHB2	gbm_CME037|mac_CME037	0
EFNB2_EPHB2	simple:P52799	simple:P29323	EFNB2	EPHB2	gbm_CME038|mac_CME038	0.254	EFNB2_EPHB2	gbm_CME038|mac_CME038	0
EFNB2_EPHB2	simple:P52799	simple:P29323	EFNB2	EPHB2	gbm_LBT001|mac_LBT001	0.164	EFNB2_EPHB2	gbm_LBT001|mac_LBT001	0.011
EFNB2_EPHB2	simple:P52799	simple:P29323	EFNB2	EPHB2	gbm_LBT003|mac_LBT003	0.163	EFNB2_EPHB2	gbm_LBT003|mac_LBT003	0.013
EFNB2_EPHB2	simple:P52799	simple:P29323	EFNB2	EPHB2	gbm_LBT070|mac_LBT070	0.418	EFNB2_EPHB2	gbm_LBT070|mac_LBT070	0
EFNB2_EPHB2	simple:P52799	simple:P29323	EFNB2	EPHB2	gbm_LBT123|mac_LBT123	0.144	EFNB2_EPHB2	gbm_LBT123|mac_LBT123	0.055
EFNB3_EPHB2	simple:Q15768	simple:P29323	EFNB3	EPHB2	gbm_BT333|mac_BT333	0.182	EFNB3_EPHB2	gbm_BT333|mac_BT333	0
EFNB3_EPHB2	simple:Q15768	simple:P29323	EFNB3	EPHB2	gbm_BT569|mac_BT569	0.191	EFNB3_EPHB2	gbm_BT569|mac_BT569	0
EFNB3_EPHB2	simple:Q15768	simple:P29323	EFNB3	EPHB2	gbm_CME037|mac_CME037	0.193	EFNB3_EPHB2	gbm_CME037|mac_CME037	0
EFNB3_EPHB2	simple:Q15768	simple:P29323	EFNB3	EPHB2	gbm_CME038|mac_CME038	0.216	EFNB3_EPHB2	gbm_CME038|mac_CME038	0
EFNB3_EPHB2	simple:Q15768	simple:P29323	EFNB3	EPHB2	gbm_LBT003|mac_LBT003	0.234	EFNB3_EPHB2	gbm_LBT003|mac_LBT003	0
EFNB3_EPHB2	simple:Q15768	simple:P29323	EFNB3	EPHB2	gbm_LBT123|mac_LBT123	0.22	EFNB3_EPHB2	gbm_LBT123|mac_LBT123	0
EFNB3_EPHB6	simple:Q15768	simple:O15197	EFNB3	EPHB6	gbm_LBT003|mac_LBT003	0.185	EFNB3_EPHB6	gbm_LBT003|mac_LBT003	0
FBN1_integrin_a5b1_complex	simple:P35555	complex:integrin_a5b1_complex	FBN1		gbm_BT333|mac_BT333	0.231	FBN1_integrin_a5b1_complex	gbm_BT333|mac_BT333	0
FBN1_integrin_a5b1_complex	simple:P35555	complex:integrin_a5b1_complex	FBN1		gbm_LBT003|mac_LBT003	0.234	FBN1_integrin_a5b1_complex	gbm_LBT003|mac_LBT003	0
FBN1_integrin_a5b1_complex	simple:P35555	complex:integrin_a5b1_complex	FBN1		gbm_LBT070|mac_LBT070	0.205	FBN1_integrin_a5b1_complex	gbm_LBT070|mac_LBT070	0
FGF1_integrin_aVb3_complex	simple:P05230	complex:integrin_aVb3_complex	FGF1		gbm_BT333|mac_BT333	0.214	FGF1_integrin_aVb3_complex	gbm_BT333|mac_BT333	0
FGF1_integrin_aVb3_complex	simple:P05230	complex:integrin_aVb3_complex	FGF1		gbm_BT569|mac_BT569	0.157	FGF1_integrin_aVb3_complex	gbm_BT569|mac_BT569	0
FGF1_integrin_aVb3_complex	simple:P05230	complex:integrin_aVb3_complex	FGF1		gbm_CME037|mac_CME037	0.108	FGF1_integrin_aVb3_complex	gbm_CME037|mac_CME037	0.026
FGF1_integrin_aVb3_complex	simple:P05230	complex:integrin_aVb3_complex	FGF1		gbm_CME038|mac_CME038	0.144	FGF1_integrin_aVb3_complex	gbm_CME038|mac_CME038	0
FGF1_integrin_aVb3_complex	simple:P05230	complex:integrin_aVb3_complex	FGF1		gbm_LBT001|mac_LBT001	0.251	FGF1_integrin_aVb3_complex	gbm_LBT001|mac_LBT001	0
FGF1_integrin_aVb3_complex	simple:P05230	complex:integrin_aVb3_complex	FGF1		gbm_LBT070|mac_LBT070	0.208	FGF1_integrin_aVb3_complex	gbm_LBT070|mac_LBT070	0
FGF2_integrin_aVb3_complex	simple:P09038	complex:integrin_aVb3_complex	FGF2		gbm_BT333|mac_BT333	0.105	FGF2_integrin_aVb3_complex	gbm_BT333|mac_BT333	0.013
FGF2_integrin_aVb3_complex	simple:P09038	complex:integrin_aVb3_complex	FGF2		gbm_BT569|mac_BT569	0.115	FGF2_integrin_aVb3_complex	gbm_BT569|mac_BT569	0.001
FGF2_integrin_aVb3_complex	simple:P09038	complex:integrin_aVb3_complex	FGF2		gbm_CME037|mac_CME037	0.158	FGF2_integrin_aVb3_complex	gbm_CME037|mac_CME037	0
FGF2_integrin_aVb3_complex	simple:P09038	complex:integrin_aVb3_complex	FGF2		gbm_CME038|mac_CME038	0.159	FGF2_integrin_aVb3_complex	gbm_CME038|mac_CME038	0
FGF2_integrin_aVb3_complex	simple:P09038	complex:integrin_aVb3_complex	FGF2		gbm_LBT001|mac_LBT001	0.152	FGF2_integrin_aVb3_complex	gbm_LBT001|mac_LBT001	0
FGF2_integrin_aVb3_complex	simple:P09038	complex:integrin_aVb3_complex	FGF2		gbm_LBT003|mac_LBT003	0.161	FGF2_integrin_aVb3_complex	gbm_LBT003|mac_LBT003	0
FN1_integrin_a4b1_complex	simple:P02751	complex:integrin_a4b1_complex	FN1		gbm_LBT003|mac_LBT003	0.236	FN1_integrin_a4b1_complex	gbm_LBT003|mac_LBT003	0
FN1_integrin_a4b1_complex	simple:P02751	complex:integrin_a4b1_complex	FN1		gbm_LBT123|mac_LBT123	0.251	FN1_integrin_a4b1_complex	gbm_LBT123|mac_LBT123	0
FN1_integrin_a5b1_complex	simple:P02751	complex:integrin_a5b1_complex	FN1		gbm_CME037|mac_CME037	0.222	FN1_integrin_a5b1_complex	gbm_CME037|mac_CME037	0.003
FN1_integrin_a5b1_complex	simple:P02751	complex:integrin_a5b1_complex	FN1		gbm_CME038|mac_CME038	0.223	FN1_integrin_a5b1_complex	gbm_CME038|mac_CME038	0.001
FN1_integrin_a5b1_complex	simple:P02751	complex:integrin_a5b1_complex	FN1		gbm_LBT003|mac_LBT003	0.406	FN1_integrin_a5b1_complex	gbm_LBT003|mac_LBT003	0
FN1_integrin_a5b1_complex	simple:P02751	complex:integrin_a5b1_complex	FN1		gbm_LBT123|mac_LBT123	0.376	FN1_integrin_a5b1_complex	gbm_LBT123|mac_LBT123	0
FN1_integrin_aVb1_complex	simple:P02751	complex:integrin_aVb1_complex	FN1		gbm_CME037|mac_CME037	0.57	FN1_integrin_aVb1_complex	gbm_CME037|mac_CME037	0
FN1_integrin_aVb1_complex	simple:P02751	complex:integrin_aVb1_complex	FN1		gbm_LBT003|mac_LBT003	0.678	FN1_integrin_aVb1_complex	gbm_LBT003|mac_LBT003	0
FN1_integrin_aVb3_complex	simple:P02751	complex:integrin_aVb3_complex	FN1		gbm_LBT003|mac_LBT003	0.26	FN1_integrin_aVb3_complex	gbm_LBT003|mac_LBT003	0
FN1_integrin_aVb3_complex	simple:P02751	complex:integrin_aVb3_complex	FN1		gbm_LBT123|mac_LBT123	0.241	FN1_integrin_aVb3_complex	gbm_LBT123|mac_LBT123	0
FN1_integrin_aVb5_complex	simple:P02751	complex:integrin_aVb5_complex	FN1		gbm_BT569|mac_BT569	0.356	FN1_integrin_aVb5_complex	gbm_BT569|mac_BT569	0.013
FN1_integrin_aVb5_complex	simple:P02751	complex:integrin_aVb5_complex	FN1		gbm_CME037|mac_CME037	0.342	FN1_integrin_aVb5_complex	gbm_CME037|mac_CME037	0.026
FN1_integrin_aVb5_complex	simple:P02751	complex:integrin_aVb5_complex	FN1		gbm_CME038|mac_CME038	0.371	FN1_integrin_aVb5_complex	gbm_CME038|mac_CME038	0
FN1_integrin_aVb5_complex	simple:P02751	complex:integrin_aVb5_complex	FN1		gbm_LBT003|mac_LBT003	0.546	FN1_integrin_aVb5_complex	gbm_LBT003|mac_LBT003	0
FN1_integrin_aVb5_complex	simple:P02751	complex:integrin_aVb5_complex	FN1		gbm_LBT123|mac_LBT123	0.485	FN1_integrin_aVb5_complex	gbm_LBT123|mac_LBT123	0
GAS6_MERTK	simple:Q14393	simple:Q12866	GAS6	MERTK	gbm_BT569|mac_BT569	0.228	GAS6_MERTK	gbm_BT569|mac_BT569	0
GAS6_MERTK	simple:Q14393	simple:Q12866	GAS6	MERTK	gbm_CME037|mac_CME037	0.285	GAS6_MERTK	gbm_CME037|mac_CME037	0
GAS6_MERTK	simple:Q14393	simple:Q12866	GAS6	MERTK	gbm_CME038|mac_CME038	0.32	GAS6_MERTK	gbm_CME038|mac_CME038	0
GAS6_MERTK	simple:Q14393	simple:Q12866	GAS6	MERTK	gbm_LBT070|mac_LBT070	0.194	GAS6_MERTK	gbm_LBT070|mac_LBT070	0.011
GDF11_ACVR_1B2A_receptor	simple:O95390	complex:ACVR_1B2A_receptor	GDF11		gbm_BT569|mac_BT569	0.229	GDF11_ACVR_1B2A_receptor	gbm_BT569|mac_BT569	0.008
GDF11_ACVR_1B2A_receptor	simple:O95390	complex:ACVR_1B2A_receptor	GDF11		gbm_CME037|mac_CME037	0.279	GDF11_ACVR_1B2A_receptor	gbm_CME037|mac_CME037	0
GDF11_ACVR_1B2A_receptor	simple:O95390	complex:ACVR_1B2A_receptor	GDF11		gbm_LBT001|mac_LBT001	0.206	GDF11_ACVR_1B2A_receptor	gbm_LBT001|mac_LBT001	0.021
GDF11_ACVR_1B2B_receptor	simple:O95390	complex:ACVR_1B2B_receptor	GDF11		gbm_LBT123|mac_LBT123	0.225	GDF11_ACVR_1B2B_receptor	gbm_LBT123|mac_LBT123	0
GDF11_TGFR_AVR2A	simple:O95390	complex:TGFR_AVR2A	GDF11		gbm_BT569|mac_BT569	0.229	GDF11_TGFR_AVR2A	gbm_BT569|mac_BT569	0.019
GDF11_TGFR_AVR2A	simple:O95390	complex:TGFR_AVR2A	GDF11		gbm_CME037|mac_CME037	0.279	GDF11_TGFR_AVR2A	gbm_CME037|mac_CME037	0
HEBP1_FPR3	simple:Q9NRV9	simple:P25089	HEBP1	FPR3	gbm_BT333|mac_BT333	0.877	HEBP1_FPR3	gbm_BT333|mac_BT333	0
HEBP1_FPR3	simple:Q9NRV9	simple:P25089	HEBP1	FPR3	gbm_BT569|mac_BT569	0.664	HEBP1_FPR3	gbm_BT569|mac_BT569	0
HEBP1_FPR3	simple:Q9NRV9	simple:P25089	HEBP1	FPR3	gbm_CME037|mac_CME037	0.79	HEBP1_FPR3	gbm_CME037|mac_CME037	0
HEBP1_FPR3	simple:Q9NRV9	simple:P25089	HEBP1	FPR3	gbm_CME038|mac_CME038	0.968	HEBP1_FPR3	gbm_CME038|mac_CME038	0
HEBP1_FPR3	simple:Q9NRV9	simple:P25089	HEBP1	FPR3	gbm_LBT001|mac_LBT001	0.648	HEBP1_FPR3	gbm_LBT001|mac_LBT001	0
HEBP1_FPR3	simple:Q9NRV9	simple:P25089	HEBP1	FPR3	gbm_LBT003|mac_LBT003	0.831	HEBP1_FPR3	gbm_LBT003|mac_LBT003	0
HEBP1_FPR3	simple:Q9NRV9	simple:P25089	HEBP1	FPR3	gbm_LBT070|mac_LBT070	0.81	HEBP1_FPR3	gbm_LBT070|mac_LBT070	0
HEBP1_FPR3	simple:Q9NRV9	simple:P25089	HEBP1	FPR3	gbm_LBT123|mac_LBT123	0.669	HEBP1_FPR3	gbm_LBT123|mac_LBT123	0
HLA-F_LILRB1	simple:P30511	simple:Q8NHL6	HLA-F	LILRB1	gbm_BT333|mac_BT333	0.205	HLA-F_LILRB1	gbm_BT333|mac_BT333	0
HLA-F_LILRB1	simple:P30511	simple:Q8NHL6	HLA-F	LILRB1	gbm_CME037|mac_CME037	0.244	HLA-F_LILRB1	gbm_CME037|mac_CME037	0
HLA-F_LILRB1	simple:P30511	simple:Q8NHL6	HLA-F	LILRB1	gbm_CME038|mac_CME038	0.25	HLA-F_LILRB1	gbm_CME038|mac_CME038	0
HLA-F_LILRB2	simple:P30511	simple:Q8N423	HLA-F	LILRB2	gbm_BT333|mac_BT333	0.213	HLA-F_LILRB2	gbm_BT333|mac_BT333	0
HLA-F_LILRB2	simple:P30511	simple:Q8N423	HLA-F	LILRB2	gbm_CME037|mac_CME037	0.189	HLA-F_LILRB2	gbm_CME037|mac_CME037	0
HLA-F_LILRB2	simple:P30511	simple:Q8N423	HLA-F	LILRB2	gbm_CME038|mac_CME038	0.285	HLA-F_LILRB2	gbm_CME038|mac_CME038	0
ICAM1_integrin_aMb2_complex	simple:P05362	complex:integrin_aMb2_complex	ICAM1		gbm_CME038|mac_CME038	0.25	ICAM1_integrin_aMb2_complex	gbm_CME038|mac_CME038	0
ICAM1_integrin_aMb2_complex	simple:P05362	complex:integrin_aMb2_complex	ICAM1		gbm_LBT003|mac_LBT003	0.244	ICAM1_integrin_aMb2_complex	gbm_LBT003|mac_LBT003	0
ICAM1_integrin_aMb2_complex	simple:P05362	complex:integrin_aMb2_complex	ICAM1		gbm_LBT070|mac_LBT070	0.227	ICAM1_integrin_aMb2_complex	gbm_LBT070|mac_LBT070	0
ICAM1_integrin_aXb2_complex	simple:P05362	complex:integrin_aXb2_complex	ICAM1		gbm_CME038|mac_CME038	0.414	ICAM1_integrin_aXb2_complex	gbm_CME038|mac_CME038	0
ICAM1_integrin_aXb2_complex	simple:P05362	complex:integrin_aXb2_complex	ICAM1		gbm_LBT003|mac_LBT003	0.412	ICAM1_integrin_aXb2_complex	gbm_LBT003|mac_LBT003	0
ICAM1_integrin_aXb2_complex	simple:P05362	complex:integrin_aXb2_complex	ICAM1		gbm_LBT070|mac_LBT070	0.448	ICAM1_integrin_aXb2_complex	gbm_LBT070|mac_LBT070	0
ICAM1_SPN	simple:P05362	simple:P16150	ICAM1	SPN	gbm_LBT003|mac_LBT003	0.191	ICAM1_SPN	gbm_LBT003|mac_LBT003	0.003
ICAM1_SPN	simple:P05362	simple:P16150	ICAM1	SPN	gbm_LBT070|mac_LBT070	0.176	ICAM1_SPN	gbm_LBT070|mac_LBT070	0.012
ICAM3_CD209	simple:P32942	simple:Q9NNX6	ICAM3	CD209	gbm_BT333|mac_BT333	0.14	ICAM3_CD209	gbm_BT333|mac_BT333	0
ICAM3_CD209	simple:P32942	simple:Q9NNX6	ICAM3	CD209	gbm_LBT003|mac_LBT003	0.115	ICAM3_CD209	gbm_LBT003|mac_LBT003	0
ICAM3_CD209	simple:P32942	simple:Q9NNX6	ICAM3	CD209	gbm_LBT070|mac_LBT070	0.134	ICAM3_CD209	gbm_LBT070|mac_LBT070	0
IGFBP3_TMEM219	simple:P17936	simple:Q86XT9	IGFBP3	TMEM219	gbm_BT333|mac_BT333	0.476	IGFBP3_TMEM219	gbm_BT333|mac_BT333	0.027
IGFBP3_TMEM219	simple:P17936	simple:Q86XT9	IGFBP3	TMEM219	gbm_BT569|mac_BT569	0.722	IGFBP3_TMEM219	gbm_BT569|mac_BT569	0
IGFBP3_TMEM219	simple:P17936	simple:Q86XT9	IGFBP3	TMEM219	gbm_CME037|mac_CME037	0.592	IGFBP3_TMEM219	gbm_CME037|mac_CME037	0
IGFBP3_TMEM219	simple:P17936	simple:Q86XT9	IGFBP3	TMEM219	gbm_CME038|mac_CME038	0.534	IGFBP3_TMEM219	gbm_CME038|mac_CME038	0
IGFBP3_TMEM219	simple:P17936	simple:Q86XT9	IGFBP3	TMEM219	gbm_LBT003|mac_LBT003	0.583	IGFBP3_TMEM219	gbm_LBT003|mac_LBT003	0
IGFBP3_TMEM219	simple:P17936	simple:Q86XT9	IGFBP3	TMEM219	gbm_LBT070|mac_LBT070	0.912	IGFBP3_TMEM219	gbm_LBT070|mac_LBT070	0
IGFBP3_TMEM219	simple:P17936	simple:Q86XT9	IGFBP3	TMEM219	gbm_LBT123|mac_LBT123	0.497	IGFBP3_TMEM219	gbm_LBT123|mac_LBT123	0.003
integrin_aVb1_complex_ADGRE2	complex:integrin_aVb1_complex	simple:Q9UHX3		ADGRE2	gbm_BT333|mac_BT333	0.506	integrin_aVb1_complex_ADGRE2	gbm_BT333|mac_BT333	0
integrin_aVb1_complex_ADGRE2	complex:integrin_aVb1_complex	simple:Q9UHX3		ADGRE2	gbm_CME037|mac_CME037	0.614	integrin_aVb1_complex_ADGRE2	gbm_CME037|mac_CME037	0
integrin_aVb1_complex_ADGRE2	complex:integrin_aVb1_complex	simple:Q9UHX3		ADGRE2	gbm_CME038|mac_CME038	0.681	integrin_aVb1_complex_ADGRE2	gbm_CME038|mac_CME038	0
integrin_aVb1_complex_ADGRE5	complex:integrin_aVb1_complex	simple:P48960		ADGRE5	gbm_CME037|mac_CME037	0.706	integrin_aVb1_complex_ADGRE5	gbm_CME037|mac_CME037	0
integrin_aVb1_complex_ADGRE5	complex:integrin_aVb1_complex	simple:P48960		ADGRE5	gbm_CME038|mac_CME038	0.775	integrin_aVb1_complex_ADGRE5	gbm_CME038|mac_CME038	0
integrin_aVb3_complex_ADGRE2	complex:integrin_aVb3_complex	simple:Q9UHX3		ADGRE2	gbm_CME038|mac_CME038	0.119	integrin_aVb3_complex_ADGRE2	gbm_CME038|mac_CME038	0
JAG1_CD46	simple:P78504	simple:P15529	JAG1	CD46	gbm_BT333|mac_BT333	0.782	JAG1_CD46	gbm_BT333|mac_BT333	0
JAG1_CD46	simple:P78504	simple:P15529	JAG1	CD46	gbm_BT569|mac_BT569	0.737	JAG1_CD46	gbm_BT569|mac_BT569	0
JAG1_CD46	simple:P78504	simple:P15529	JAG1	CD46	gbm_CME037|mac_CME037	0.935	JAG1_CD46	gbm_CME037|mac_CME037	0
JAG1_CD46	simple:P78504	simple:P15529	JAG1	CD46	gbm_CME038|mac_CME038	0.868	JAG1_CD46	gbm_CME038|mac_CME038	0
JAG1_CD46	simple:P78504	simple:P15529	JAG1	CD46	gbm_LBT001|mac_LBT001	0.819	JAG1_CD46	gbm_LBT001|mac_LBT001	0
JAG1_CD46	simple:P78504	simple:P15529	JAG1	CD46	gbm_LBT003|mac_LBT003	0.8	JAG1_CD46	gbm_LBT003|mac_LBT003	0
JAG1_CD46	simple:P78504	simple:P15529	JAG1	CD46	gbm_LBT070|mac_LBT070	1.136	JAG1_CD46	gbm_LBT070|mac_LBT070	0
JAG1_CD46	simple:P78504	simple:P15529	JAG1	CD46	gbm_LBT123|mac_LBT123	0.672	JAG1_CD46	gbm_LBT123|mac_LBT123	0
JAG1_NOTCH1	simple:P78504	simple:P46531	JAG1	NOTCH1	gbm_CME037|mac_CME037	0.623	JAG1_NOTCH1	gbm_CME037|mac_CME037	0
JAG1_NOTCH1	simple:P78504	simple:P46531	JAG1	NOTCH1	gbm_CME038|mac_CME038	0.557	JAG1_NOTCH1	gbm_CME038|mac_CME038	0
JAG1_NOTCH1	simple:P78504	simple:P46531	JAG1	NOTCH1	gbm_LBT001|mac_LBT001	0.532	JAG1_NOTCH1	gbm_LBT001|mac_LBT001	0.044
JAG1_NOTCH1	simple:P78504	simple:P46531	JAG1	NOTCH1	gbm_LBT070|mac_LBT070	0.78	JAG1_NOTCH1	gbm_LBT070|mac_LBT070	0
JAG1_NOTCH2	simple:P78504	simple:Q04721	JAG1	NOTCH2	gbm_BT333|mac_BT333	0.598	JAG1_NOTCH2	gbm_BT333|mac_BT333	0
JAG1_NOTCH2	simple:P78504	simple:Q04721	JAG1	NOTCH2	gbm_BT569|mac_BT569	0.597	JAG1_NOTCH2	gbm_BT569|mac_BT569	0.001
JAG1_NOTCH2	simple:P78504	simple:Q04721	JAG1	NOTCH2	gbm_CME037|mac_CME037	0.744	JAG1_NOTCH2	gbm_CME037|mac_CME037	0
JAG1_NOTCH2	simple:P78504	simple:Q04721	JAG1	NOTCH2	gbm_CME038|mac_CME038	0.711	JAG1_NOTCH2	gbm_CME038|mac_CME038	0
JAG1_NOTCH2	simple:P78504	simple:Q04721	JAG1	NOTCH2	gbm_LBT001|mac_LBT001	0.718	JAG1_NOTCH2	gbm_LBT001|mac_LBT001	0
JAG1_NOTCH2	simple:P78504	simple:Q04721	JAG1	NOTCH2	gbm_LBT003|mac_LBT003	0.623	JAG1_NOTCH2	gbm_LBT003|mac_LBT003	0.001
JAG1_NOTCH2	simple:P78504	simple:Q04721	JAG1	NOTCH2	gbm_LBT070|mac_LBT070	0.887	JAG1_NOTCH2	gbm_LBT070|mac_LBT070	0
JAG1_NOTCH2	simple:P78504	simple:Q04721	JAG1	NOTCH2	gbm_LBT123|mac_LBT123	0.591	JAG1_NOTCH2	gbm_LBT123|mac_LBT123	0
JAG1_NOTCH3	simple:P78504	simple:Q9UM47	JAG1	NOTCH3	gbm_CME037|mac_CME037	0.562	JAG1_NOTCH3	gbm_CME037|mac_CME037	0
JAG1_NOTCH3	simple:P78504	simple:Q9UM47	JAG1	NOTCH3	gbm_CME038|mac_CME038	0.531	JAG1_NOTCH3	gbm_CME038|mac_CME038	0
JAG1_NOTCH3	simple:P78504	simple:Q9UM47	JAG1	NOTCH3	gbm_LBT001|mac_LBT001	0.504	JAG1_NOTCH3	gbm_LBT001|mac_LBT001	0.022
JAG1_NOTCH3	simple:P78504	simple:Q9UM47	JAG1	NOTCH3	gbm_LBT070|mac_LBT070	0.775	JAG1_NOTCH3	gbm_LBT070|mac_LBT070	0
JAG2_NOTCH2	simple:Q9Y219	simple:Q04721	JAG2	NOTCH2	gbm_LBT123|mac_LBT123	0.313	JAG2_NOTCH2	gbm_LBT123|mac_LBT123	0
JAM2_integrin_a4b1_complex	simple:P57087	complex:integrin_a4b1_complex	JAM2		gbm_BT333|mac_BT333	0.17	JAM2_integrin_a4b1_complex	gbm_BT333|mac_BT333	0.009
JAM2_integrin_a4b1_complex	simple:P57087	complex:integrin_a4b1_complex	JAM2		gbm_BT569|mac_BT569	0.243	JAM2_integrin_a4b1_complex	gbm_BT569|mac_BT569	0
JAM2_integrin_a4b1_complex	simple:P57087	complex:integrin_a4b1_complex	JAM2		gbm_CME038|mac_CME038	0.254	JAM2_integrin_a4b1_complex	gbm_CME038|mac_CME038	0
JAM2_integrin_a4b1_complex	simple:P57087	complex:integrin_a4b1_complex	JAM2		gbm_LBT003|mac_LBT003	0.237	JAM2_integrin_a4b1_complex	gbm_LBT003|mac_LBT003	0
JAM2_integrin_a4b1_complex	simple:P57087	complex:integrin_a4b1_complex	JAM2		gbm_LBT123|mac_LBT123	0.209	JAM2_integrin_a4b1_complex	gbm_LBT123|mac_LBT123	0
JAM3_integrin_aMb2_complex	simple:Q9BX67	complex:integrin_aMb2_complex	JAM3		gbm_BT333|mac_BT333	0.331	JAM3_integrin_aMb2_complex	gbm_BT333|mac_BT333	0
JAM3_integrin_aMb2_complex	simple:Q9BX67	complex:integrin_aMb2_complex	JAM3		gbm_BT569|mac_BT569	0.403	JAM3_integrin_aMb2_complex	gbm_BT569|mac_BT569	0
JAM3_integrin_aMb2_complex	simple:Q9BX67	complex:integrin_aMb2_complex	JAM3		gbm_CME037|mac_CME037	0.292	JAM3_integrin_aMb2_complex	gbm_CME037|mac_CME037	0
JAM3_integrin_aMb2_complex	simple:Q9BX67	complex:integrin_aMb2_complex	JAM3		gbm_CME038|mac_CME038	0.32	JAM3_integrin_aMb2_complex	gbm_CME038|mac_CME038	0
JAM3_integrin_aMb2_complex	simple:Q9BX67	complex:integrin_aMb2_complex	JAM3		gbm_LBT001|mac_LBT001	0.27	JAM3_integrin_aMb2_complex	gbm_LBT001|mac_LBT001	0
JAM3_integrin_aMb2_complex	simple:Q9BX67	complex:integrin_aMb2_complex	JAM3		gbm_LBT003|mac_LBT003	0.399	JAM3_integrin_aMb2_complex	gbm_LBT003|mac_LBT003	0
JAM3_integrin_aMb2_complex	simple:Q9BX67	complex:integrin_aMb2_complex	JAM3		gbm_LBT070|mac_LBT070	0.241	JAM3_integrin_aMb2_complex	gbm_LBT070|mac_LBT070	0
JAM3_integrin_aMb2_complex	simple:Q9BX67	complex:integrin_aMb2_complex	JAM3		gbm_LBT123|mac_LBT123	0.33	JAM3_integrin_aMb2_complex	gbm_LBT123|mac_LBT123	0
L1CAM_integrin_a5b1_complex	simple:P32004	complex:integrin_a5b1_complex	L1CAM		gbm_BT333|mac_BT333	0.26	L1CAM_integrin_a5b1_complex	gbm_BT333|mac_BT333	0
L1CAM_integrin_a5b1_complex	simple:P32004	complex:integrin_a5b1_complex	L1CAM		gbm_BT569|mac_BT569	0.216	L1CAM_integrin_a5b1_complex	gbm_BT569|mac_BT569	0
L1CAM_integrin_a5b1_complex	simple:P32004	complex:integrin_a5b1_complex	L1CAM		gbm_LBT003|mac_LBT003	0.241	L1CAM_integrin_a5b1_complex	gbm_LBT003|mac_LBT003	0
L1CAM_integrin_a5b1_complex	simple:P32004	complex:integrin_a5b1_complex	L1CAM		gbm_LBT123|mac_LBT123	0.296	L1CAM_integrin_a5b1_complex	gbm_LBT123|mac_LBT123	0
L1CAM_integrin_aVb1_complex	simple:P32004	complex:integrin_aVb1_complex	L1CAM		gbm_BT333|mac_BT333	0.531	L1CAM_integrin_aVb1_complex	gbm_BT333|mac_BT333	0
L1CAM_integrin_aVb1_complex	simple:P32004	complex:integrin_aVb1_complex	L1CAM		gbm_LBT003|mac_LBT003	0.513	L1CAM_integrin_aVb1_complex	gbm_LBT003|mac_LBT003	0
L1CAM_integrin_aVb3_complex	simple:P32004	complex:integrin_aVb3_complex	L1CAM		gbm_BT333|mac_BT333	0.118	L1CAM_integrin_aVb3_complex	gbm_BT333|mac_BT333	0
L1CAM_integrin_aVb3_complex	simple:P32004	complex:integrin_aVb3_complex	L1CAM		gbm_BT569|mac_BT569	0.092	L1CAM_integrin_aVb3_complex	gbm_BT569|mac_BT569	0.009
L1CAM_integrin_aVb3_complex	simple:P32004	complex:integrin_aVb3_complex	L1CAM		gbm_LBT003|mac_LBT003	0.096	L1CAM_integrin_aVb3_complex	gbm_LBT003|mac_LBT003	0.006
L1CAM_integrin_aVb3_complex	simple:P32004	complex:integrin_aVb3_complex	L1CAM		gbm_LBT123|mac_LBT123	0.161	L1CAM_integrin_aVb3_complex	gbm_LBT123|mac_LBT123	0
LAMC1_integrin_a6b1_complex	simple:P11047	complex:integrin_a6b1_complex	LAMC1		gbm_BT333|mac_BT333	0.661	LAMC1_integrin_a6b1_complex	gbm_BT333|mac_BT333	0
LAMC1_integrin_a6b1_complex	simple:P11047	complex:integrin_a6b1_complex	LAMC1		gbm_BT569|mac_BT569	0.598	LAMC1_integrin_a6b1_complex	gbm_BT569|mac_BT569	0.002
LAMC1_integrin_a6b1_complex	simple:P11047	complex:integrin_a6b1_complex	LAMC1		gbm_CME037|mac_CME037	0.574	LAMC1_integrin_a6b1_complex	gbm_CME037|mac_CME037	0.004
LAMC1_integrin_a6b1_complex	simple:P11047	complex:integrin_a6b1_complex	LAMC1		gbm_CME038|mac_CME038	0.652	LAMC1_integrin_a6b1_complex	gbm_CME038|mac_CME038	0
LAMC1_integrin_a6b1_complex	simple:P11047	complex:integrin_a6b1_complex	LAMC1		gbm_LBT003|mac_LBT003	0.575	LAMC1_integrin_a6b1_complex	gbm_LBT003|mac_LBT003	0.045
LAMC1_integrin_a6b1_complex	simple:P11047	complex:integrin_a6b1_complex	LAMC1		gbm_LBT070|mac_LBT070	0.769	LAMC1_integrin_a6b1_complex	gbm_LBT070|mac_LBT070	0
LAMC1_integrin_aVb3_complex	simple:P11047	complex:integrin_aVb3_complex	LAMC1		gbm_BT333|mac_BT333	0.506	LAMC1_integrin_aVb3_complex	gbm_BT333|mac_BT333	0
LAMC1_integrin_aVb3_complex	simple:P11047	complex:integrin_aVb3_complex	LAMC1		gbm_BT569|mac_BT569	0.49	LAMC1_integrin_aVb3_complex	gbm_BT569|mac_BT569	0
LAMC1_integrin_aVb3_complex	simple:P11047	complex:integrin_aVb3_complex	LAMC1		gbm_CME037|mac_CME037	0.428	LAMC1_integrin_aVb3_complex	gbm_CME037|mac_CME037	0
LAMC1_integrin_aVb3_complex	simple:P11047	complex:integrin_aVb3_complex	LAMC1		gbm_CME038|mac_CME038	0.534	LAMC1_integrin_aVb3_complex	gbm_CME038|mac_CME038	0
LAMC1_integrin_aVb3_complex	simple:P11047	complex:integrin_aVb3_complex	LAMC1		gbm_LBT003|mac_LBT003	0.408	LAMC1_integrin_aVb3_complex	gbm_LBT003|mac_LBT003	0.001
LAMC1_integrin_aVb3_complex	simple:P11047	complex:integrin_aVb3_complex	LAMC1		gbm_LBT070|mac_LBT070	0.635	LAMC1_integrin_aVb3_complex	gbm_LBT070|mac_LBT070	0
LAMC1_integrin_aVb3_complex	simple:P11047	complex:integrin_aVb3_complex	LAMC1		gbm_LBT123|mac_LBT123	0.392	LAMC1_integrin_aVb3_complex	gbm_LBT123|mac_LBT123	0
LGALS3_MERTK	simple:P17931	simple:Q12866	LGALS3	MERTK	gbm_LBT001|mac_LBT001	1.09	LGALS3_MERTK	gbm_LBT001|mac_LBT001	0
LGALS3_MERTK	simple:P17931	simple:Q12866	LGALS3	MERTK	gbm_LBT070|mac_LBT070	1.196	LGALS3_MERTK	gbm_LBT070|mac_LBT070	0
LPAR1_ADGRE5	simple:Q92633	simple:P48960	LPAR1	ADGRE5	gbm_BT569|mac_BT569	0.31	LPAR1_ADGRE5	gbm_BT569|mac_BT569	0
LPAR1_ADGRE5	simple:Q92633	simple:P48960	LPAR1	ADGRE5	gbm_LBT003|mac_LBT003	0.279	LPAR1_ADGRE5	gbm_LBT003|mac_LBT003	0.007
MDK_ALK	simple:P21741	simple:Q9UM73	MDK	ALK	gbm_BT333|mac_BT333	0.363	MDK_ALK	gbm_BT333|mac_BT333	0.004
MDK_ALK	simple:P21741	simple:Q9UM73	MDK	ALK	gbm_CME037|mac_CME037	0.431	MDK_ALK	gbm_CME037|mac_CME037	0
MDK_ALK	simple:P21741	simple:Q9UM73	MDK	ALK	gbm_CME038|mac_CME038	0.609	MDK_ALK	gbm_CME038|mac_CME038	0
MDK_ALK	simple:P21741	simple:Q9UM73	MDK	ALK	gbm_LBT003|mac_LBT003	0.403	MDK_ALK	gbm_LBT003|mac_LBT003	0.001
MDK_ALK	simple:P21741	simple:Q9UM73	MDK	ALK	gbm_LBT070|mac_LBT070	0.844	MDK_ALK	gbm_LBT070|mac_LBT070	0
MDK_ALK	simple:P21741	simple:Q9UM73	MDK	ALK	gbm_LBT123|mac_LBT123	0.413	MDK_ALK	gbm_LBT123|mac_LBT123	0
MMP2_integrin_aVb3_complex	simple:P08253	complex:integrin_aVb3_complex	MMP2		gbm_BT333|mac_BT333	0.23	MMP2_integrin_aVb3_complex	gbm_BT333|mac_BT333	0.004
MMP2_integrin_aVb3_complex	simple:P08253	complex:integrin_aVb3_complex	MMP2		gbm_CME037|mac_CME037	0.272	MMP2_integrin_aVb3_complex	gbm_CME037|mac_CME037	0
MMP2_integrin_aVb3_complex	simple:P08253	complex:integrin_aVb3_complex	MMP2		gbm_CME038|mac_CME038	0.217	MMP2_integrin_aVb3_complex	gbm_CME038|mac_CME038	0.012
MMP2_integrin_aVb3_complex	simple:P08253	complex:integrin_aVb3_complex	MMP2		gbm_LBT070|mac_LBT070	0.253	MMP2_integrin_aVb3_complex	gbm_LBT070|mac_LBT070	0
MPZL1_MPZL1	simple:O95297	simple:O95297	MPZL1	MPZL1	gbm_LBT003|mac_LBT003	0.388	MPZL1_MPZL1	gbm_LBT003|mac_LBT003	0.001
MPZL1_MPZL1	simple:O95297	simple:O95297	MPZL1	MPZL1	gbm_LBT123|mac_LBT123	0.361	MPZL1_MPZL1	gbm_LBT123|mac_LBT123	0.061
NCAM1_FGFR1	simple:P13591	simple:P11362	NCAM1	FGFR1	gbm_LBT123|mac_LBT123	0.484	NCAM1_FGFR1	gbm_LBT123|mac_LBT123	0.047
NECTIN1_NECTIN4	simple:Q15223	simple:Q96NY8	NECTIN1	NECTIN4	gbm_BT333|mac_BT333	0.087	NECTIN1_NECTIN4	gbm_BT333|mac_BT333	0
NECTIN1_NECTIN4	simple:Q15223	simple:Q96NY8	NECTIN1	NECTIN4	gbm_BT569|mac_BT569	0.101	NECTIN1_NECTIN4	gbm_BT569|mac_BT569	0
NECTIN1_NECTIN4	simple:Q15223	simple:Q96NY8	NECTIN1	NECTIN4	gbm_CME037|mac_CME037	0.08	NECTIN1_NECTIN4	gbm_CME037|mac_CME037	0
NECTIN1_NECTIN4	simple:Q15223	simple:Q96NY8	NECTIN1	NECTIN4	gbm_CME038|mac_CME038	0.083	NECTIN1_NECTIN4	gbm_CME038|mac_CME038	0
NECTIN1_NECTIN4	simple:Q15223	simple:Q96NY8	NECTIN1	NECTIN4	gbm_LBT003|mac_LBT003	0.068	NECTIN1_NECTIN4	gbm_LBT003|mac_LBT003	0.028
NECTIN1_NECTIN4	simple:Q15223	simple:Q96NY8	NECTIN1	NECTIN4	gbm_LBT070|mac_LBT070	0.079	NECTIN1_NECTIN4	gbm_LBT070|mac_LBT070	0.002
NECTIN3_PVR	simple:Q9NQS3	simple:P15151	NECTIN3	PVR	gbm_BT569|mac_BT569	0.435	NECTIN3_PVR	gbm_BT569|mac_BT569	0
NECTIN3_PVR	simple:Q9NQS3	simple:P15151	NECTIN3	PVR	gbm_LBT070|mac_LBT070	0.451	NECTIN3_PVR	gbm_LBT070|mac_LBT070	0
NRXN3_CLSTN1	simple:Q9HDB5	simple:O94985	NRXN3	CLSTN1	gbm_BT569|mac_BT569	0.52	NRXN3_CLSTN1	gbm_BT569|mac_BT569	0
NRXN3_CLSTN1	simple:Q9HDB5	simple:O94985	NRXN3	CLSTN1	gbm_LBT070|mac_LBT070	0.265	NRXN3_CLSTN1	gbm_LBT070|mac_LBT070	0.004
NRXN3_DAG1	simple:Q9HDB5	simple:Q14118	NRXN3	DAG1	gbm_BT569|mac_BT569	0.443	NRXN3_DAG1	gbm_BT569|mac_BT569	0
PGF_NRP1	simple:P49763	simple:O14786	PGF	NRP1	gbm_LBT003|mac_LBT003	0.577	PGF_NRP1	gbm_LBT003|mac_LBT003	0
PGF_NRP2	simple:P49763	simple:O60462	PGF	NRP2	gbm_LBT003|mac_LBT003	0.687	PGF_NRP2	gbm_LBT003|mac_LBT003	0.005
PLAU_PLAUR	simple:P00749	simple:Q03405	PLAU	PLAUR	gbm_BT333|mac_BT333	0.78	PLAU_PLAUR	gbm_BT333|mac_BT333	0
PLAU_PLAUR	simple:P00749	simple:Q03405	PLAU	PLAUR	gbm_BT569|mac_BT569	0.587	PLAU_PLAUR	gbm_BT569|mac_BT569	0
PLAU_PLAUR	simple:P00749	simple:Q03405	PLAU	PLAUR	gbm_CME037|mac_CME037	0.532	PLAU_PLAUR	gbm_CME037|mac_CME037	0
PLAU_PLAUR	simple:P00749	simple:Q03405	PLAU	PLAUR	gbm_CME038|mac_CME038	0.645	PLAU_PLAUR	gbm_CME038|mac_CME038	0
PLAU_PLAUR	simple:P00749	simple:Q03405	PLAU	PLAUR	gbm_LBT001|mac_LBT001	0.69	PLAU_PLAUR	gbm_LBT001|mac_LBT001	0
PLAU_PLAUR	simple:P00749	simple:Q03405	PLAU	PLAUR	gbm_LBT003|mac_LBT003	0.706	PLAU_PLAUR	gbm_LBT003|mac_LBT003	0
PLAU_PLAUR	simple:P00749	simple:Q03405	PLAU	PLAUR	gbm_LBT070|mac_LBT070	0.506	PLAU_PLAUR	gbm_LBT070|mac_LBT070	0.01
PLAU_PLAUR	simple:P00749	simple:Q03405	PLAU	PLAUR	gbm_LBT123|mac_LBT123	0.508	PLAU_PLAUR	gbm_LBT123|mac_LBT123	0.002
PPIA_BSG	simple:P62937	simple:P35613	PPIA	BSG	gbm_LBT070|mac_LBT070	1.974	PPIA_BSG	gbm_LBT070|mac_LBT070	0
ProstaglandinE2_byPTGES2_PTGER2	complex:ProstaglandinE2_byPTGES2	simple:P43116		PTGER2	gbm_BT569|mac_BT569	0.233	ProstaglandinE2_byPTGES2_PTGER2	gbm_BT569|mac_BT569	0
ProstaglandinE2_byPTGES2_PTGER2	complex:ProstaglandinE2_byPTGES2	simple:P43116		PTGER2	gbm_CME038|mac_CME038	0.191	ProstaglandinE2_byPTGES2_PTGER2	gbm_CME038|mac_CME038	0.004
ProstaglandinE2_byPTGES2_PTGER2	complex:ProstaglandinE2_byPTGES2	simple:P43116		PTGER2	gbm_LBT001|mac_LBT001	0.189	ProstaglandinE2_byPTGES2_PTGER2	gbm_LBT001|mac_LBT001	0.022
ProstaglandinE2_byPTGES2_PTGER2	complex:ProstaglandinE2_byPTGES2	simple:P43116		PTGER2	gbm_LBT003|mac_LBT003	0.243	ProstaglandinE2_byPTGES2_PTGER2	gbm_LBT003|mac_LBT003	0
ProstaglandinE2_byPTGES2_PTGER2	complex:ProstaglandinE2_byPTGES2	simple:P43116		PTGER2	gbm_LBT123|mac_LBT123	0.193	ProstaglandinE2_byPTGES2_PTGER2	gbm_LBT123|mac_LBT123	0
ProstaglandinE2_byPTGES2_PTGER4	complex:ProstaglandinE2_byPTGES2	simple:P35408		PTGER4	gbm_BT333|mac_BT333	0.428	ProstaglandinE2_byPTGES2_PTGER4	gbm_BT333|mac_BT333	0
ProstaglandinE2_byPTGES2_PTGER4	complex:ProstaglandinE2_byPTGES2	simple:P35408		PTGER4	gbm_BT569|mac_BT569	0.328	ProstaglandinE2_byPTGES2_PTGER4	gbm_BT569|mac_BT569	0
ProstaglandinE2_byPTGES2_PTGER4	complex:ProstaglandinE2_byPTGES2	simple:P35408		PTGER4	gbm_CME037|mac_CME037	0.354	ProstaglandinE2_byPTGES2_PTGER4	gbm_CME037|mac_CME037	0
ProstaglandinE2_byPTGES2_PTGER4	complex:ProstaglandinE2_byPTGES2	simple:P35408		PTGER4	gbm_CME038|mac_CME038	0.354	ProstaglandinE2_byPTGES2_PTGER4	gbm_CME038|mac_CME038	0
ProstaglandinE2_byPTGES2_PTGER4	complex:ProstaglandinE2_byPTGES2	simple:P35408		PTGER4	gbm_LBT001|mac_LBT001	0.269	ProstaglandinE2_byPTGES2_PTGER4	gbm_LBT001|mac_LBT001	0.008
ProstaglandinE2_byPTGES2_PTGER4	complex:ProstaglandinE2_byPTGES2	simple:P35408		PTGER4	gbm_LBT003|mac_LBT003	0.411	ProstaglandinE2_byPTGES2_PTGER4	gbm_LBT003|mac_LBT003	0
ProstaglandinE2_byPTGES2_PTGER4	complex:ProstaglandinE2_byPTGES2	simple:P35408		PTGER4	gbm_LBT070|mac_LBT070	0.309	ProstaglandinE2_byPTGES2_PTGER4	gbm_LBT070|mac_LBT070	0
ProstaglandinE2_byPTGES2_PTGER4	complex:ProstaglandinE2_byPTGES2	simple:P35408		PTGER4	gbm_LBT123|mac_LBT123	0.271	ProstaglandinE2_byPTGES2_PTGER4	gbm_LBT123|mac_LBT123	0.001
ProstaglandinE2_byPTGES3_PTGER2	complex:ProstaglandinE2_byPTGES3	simple:P43116		PTGER2	gbm_BT569|mac_BT569	0.673	ProstaglandinE2_byPTGES3_PTGER2	gbm_BT569|mac_BT569	0
ProstaglandinE2_byPTGES3_PTGER2	complex:ProstaglandinE2_byPTGES3	simple:P43116		PTGER2	gbm_CME038|mac_CME038	0.596	ProstaglandinE2_byPTGES3_PTGER2	gbm_CME038|mac_CME038	0
ProstaglandinE2_byPTGES3_PTGER2	complex:ProstaglandinE2_byPTGES3	simple:P43116		PTGER2	gbm_LBT001|mac_LBT001	0.606	ProstaglandinE2_byPTGES3_PTGER2	gbm_LBT001|mac_LBT001	0
ProstaglandinE2_byPTGES3_PTGER2	complex:ProstaglandinE2_byPTGES3	simple:P43116		PTGER2	gbm_LBT003|mac_LBT003	0.659	ProstaglandinE2_byPTGES3_PTGER2	gbm_LBT003|mac_LBT003	0
ProstaglandinE2_byPTGES3_PTGER2	complex:ProstaglandinE2_byPTGES3	simple:P43116		PTGER2	gbm_LBT070|mac_LBT070	0.58	ProstaglandinE2_byPTGES3_PTGER2	gbm_LBT070|mac_LBT070	0.011
ProstaglandinE2_byPTGES3_PTGER2	complex:ProstaglandinE2_byPTGES3	simple:P43116		PTGER2	gbm_LBT123|mac_LBT123	0.682	ProstaglandinE2_byPTGES3_PTGER2	gbm_LBT123|mac_LBT123	0
ProstaglandinE2_byPTGES3_PTGER4	complex:ProstaglandinE2_byPTGES3	simple:P35408		PTGER4	gbm_BT333|mac_BT333	0.905	ProstaglandinE2_byPTGES3_PTGER4	gbm_BT333|mac_BT333	0
ProstaglandinE2_byPTGES3_PTGER4	complex:ProstaglandinE2_byPTGES3	simple:P35408		PTGER4	gbm_BT569|mac_BT569	0.768	ProstaglandinE2_byPTGES3_PTGER4	gbm_BT569|mac_BT569	0
ProstaglandinE2_byPTGES3_PTGER4	complex:ProstaglandinE2_byPTGES3	simple:P35408		PTGER4	gbm_CME037|mac_CME037	0.718	ProstaglandinE2_byPTGES3_PTGER4	gbm_CME037|mac_CME037	0
ProstaglandinE2_byPTGES3_PTGER4	complex:ProstaglandinE2_byPTGES3	simple:P35408		PTGER4	gbm_CME038|mac_CME038	0.76	ProstaglandinE2_byPTGES3_PTGER4	gbm_CME038|mac_CME038	0
ProstaglandinE2_byPTGES3_PTGER4	complex:ProstaglandinE2_byPTGES3	simple:P35408		PTGER4	gbm_LBT001|mac_LBT001	0.686	ProstaglandinE2_byPTGES3_PTGER4	gbm_LBT001|mac_LBT001	0
ProstaglandinE2_byPTGES3_PTGER4	complex:ProstaglandinE2_byPTGES3	simple:P35408		PTGER4	gbm_LBT003|mac_LBT003	0.827	ProstaglandinE2_byPTGES3_PTGER4	gbm_LBT003|mac_LBT003	0
ProstaglandinE2_byPTGES3_PTGER4	complex:ProstaglandinE2_byPTGES3	simple:P35408		PTGER4	gbm_LBT070|mac_LBT070	0.707	ProstaglandinE2_byPTGES3_PTGER4	gbm_LBT070|mac_LBT070	0
ProstaglandinE2_byPTGES3_PTGER4	complex:ProstaglandinE2_byPTGES3	simple:P35408		PTGER4	gbm_LBT123|mac_LBT123	0.761	ProstaglandinE2_byPTGES3_PTGER4	gbm_LBT123|mac_LBT123	0
PTN_ALK	simple:P21246	simple:Q9UM73	PTN	ALK	gbm_BT333|mac_BT333	1.994	PTN_ALK	gbm_BT333|mac_BT333	0
PTN_ALK	simple:P21246	simple:Q9UM73	PTN	ALK	gbm_BT569|mac_BT569	2.12	PTN_ALK	gbm_BT569|mac_BT569	0
PTN_ALK	simple:P21246	simple:Q9UM73	PTN	ALK	gbm_CME037|mac_CME037	2.344	PTN_ALK	gbm_CME037|mac_CME037	0
PTN_ALK	simple:P21246	simple:Q9UM73	PTN	ALK	gbm_CME038|mac_CME038	2.372	PTN_ALK	gbm_CME038|mac_CME038	0
PTN_ALK	simple:P21246	simple:Q9UM73	PTN	ALK	gbm_LBT003|mac_LBT003	2.067	PTN_ALK	gbm_LBT003|mac_LBT003	0
PTN_ALK	simple:P21246	simple:Q9UM73	PTN	ALK	gbm_LBT070|mac_LBT070	2.578	PTN_ALK	gbm_LBT070|mac_LBT070	0
PTN_ALK	simple:P21246	simple:Q9UM73	PTN	ALK	gbm_LBT123|mac_LBT123	2.155	PTN_ALK	gbm_LBT123|mac_LBT123	0
PTN_PTPRZ1	simple:P21246	simple:P23471	PTN	PTPRZ1	gbm_LBT070|mac_LBT070	2.659	PTN_PTPRZ1	gbm_LBT070|mac_LBT070	0.002
PTPRD_IL1RAP	simple:P23468	simple:Q9NPH3	PTPRD	IL1RAP	gbm_LBT001|mac_LBT001	0.214	PTPRD_IL1RAP	gbm_LBT001|mac_LBT001	0.001
PTPRD_LRFN4	simple:P23468	simple:Q6PJG9	PTPRD	LRFN4	gbm_BT569|mac_BT569	0.17	PTPRD_LRFN4	gbm_BT569|mac_BT569	0.001
PTPRF_LRFN4	simple:P10586	simple:Q6PJG9	PTPRF	LRFN4	gbm_BT569|mac_BT569	0.209	PTPRF_LRFN4	gbm_BT569|mac_BT569	0.001
SEMA3A_NRP1	simple:Q14563	simple:O14786	SEMA3A	NRP1	gbm_BT333|mac_BT333	0.629	SEMA3A_NRP1	gbm_BT333|mac_BT333	0
SEMA3A_NRP1	simple:Q14563	simple:O14786	SEMA3A	NRP1	gbm_BT569|mac_BT569	0.75	SEMA3A_NRP1	gbm_BT569|mac_BT569	0
SEMA3A_NRP1	simple:Q14563	simple:O14786	SEMA3A	NRP1	gbm_CME037|mac_CME037	0.557	SEMA3A_NRP1	gbm_CME037|mac_CME037	0
SEMA3A_NRP1	simple:Q14563	simple:O14786	SEMA3A	NRP1	gbm_CME038|mac_CME038	0.814	SEMA3A_NRP1	gbm_CME038|mac_CME038	0
SEMA3A_NRP1	simple:Q14563	simple:O14786	SEMA3A	NRP1	gbm_LBT001|mac_LBT001	0.572	SEMA3A_NRP1	gbm_LBT001|mac_LBT001	0
SEMA3A_NRP1	simple:Q14563	simple:O14786	SEMA3A	NRP1	gbm_LBT003|mac_LBT003	0.68	SEMA3A_NRP1	gbm_LBT003|mac_LBT003	0
SEMA3A_NRP1	simple:Q14563	simple:O14786	SEMA3A	NRP1	gbm_LBT070|mac_LBT070	0.568	SEMA3A_NRP1	gbm_LBT070|mac_LBT070	0
SEMA3A_NRP1	simple:Q14563	simple:O14786	SEMA3A	NRP1	gbm_LBT123|mac_LBT123	0.421	SEMA3A_NRP1	gbm_LBT123|mac_LBT123	0
SEMA3A_PlexinA1_complex3	simple:Q14563	complex:PlexinA1_complex3	SEMA3A		gbm_BT333|mac_BT333	0.348	SEMA3A_PlexinA1_complex3	gbm_BT333|mac_BT333	0
SEMA3A_PlexinA1_complex3	simple:Q14563	complex:PlexinA1_complex3	SEMA3A		gbm_BT569|mac_BT569	0.465	SEMA3A_PlexinA1_complex3	gbm_BT569|mac_BT569	0
SEMA3A_PlexinA1_complex3	simple:Q14563	complex:PlexinA1_complex3	SEMA3A		gbm_CME037|mac_CME037	0.326	SEMA3A_PlexinA1_complex3	gbm_CME037|mac_CME037	0
SEMA3A_PlexinA1_complex3	simple:Q14563	complex:PlexinA1_complex3	SEMA3A		gbm_CME038|mac_CME038	0.451	SEMA3A_PlexinA1_complex3	gbm_CME038|mac_CME038	0
SEMA3A_PlexinA1_complex3	simple:Q14563	complex:PlexinA1_complex3	SEMA3A		gbm_LBT070|mac_LBT070	0.391	SEMA3A_PlexinA1_complex3	gbm_LBT070|mac_LBT070	0
SEMA3A_PlexinA3_complex1	simple:Q14563	complex:PlexinA3_complex1	SEMA3A		gbm_BT333|mac_BT333	0.347	SEMA3A_PlexinA3_complex1	gbm_BT333|mac_BT333	0
SEMA3A_PlexinA3_complex1	simple:Q14563	complex:PlexinA3_complex1	SEMA3A		gbm_BT569|mac_BT569	0.441	SEMA3A_PlexinA3_complex1	gbm_BT569|mac_BT569	0
SEMA3A_PlexinA3_complex1	simple:Q14563	complex:PlexinA3_complex1	SEMA3A		gbm_CME037|mac_CME037	0.326	SEMA3A_PlexinA3_complex1	gbm_CME037|mac_CME037	0
SEMA3A_PlexinA3_complex1	simple:Q14563	complex:PlexinA3_complex1	SEMA3A		gbm_CME038|mac_CME038	0.444	SEMA3A_PlexinA3_complex1	gbm_CME038|mac_CME038	0
SEMA3A_PlexinA3_complex1	simple:Q14563	complex:PlexinA3_complex1	SEMA3A		gbm_LBT001|mac_LBT001	0.276	SEMA3A_PlexinA3_complex1	gbm_LBT001|mac_LBT001	0.01
SEMA3A_PlexinA3_complex1	simple:Q14563	complex:PlexinA3_complex1	SEMA3A		gbm_LBT070|mac_LBT070	0.405	SEMA3A_PlexinA3_complex1	gbm_LBT070|mac_LBT070	0
SEMA3E_PLXND1	simple:O15041	simple:Q9Y4D7	SEMA3E	PLXND1	gbm_CME038|mac_CME038	0.484	SEMA3E_PLXND1	gbm_CME038|mac_CME038	0
SEMA3E_PLXND1	simple:O15041	simple:Q9Y4D7	SEMA3E	PLXND1	gbm_LBT003|mac_LBT003	0.487	SEMA3E_PLXND1	gbm_LBT003|mac_LBT003	0
SEMA4C_PLXNB2	simple:Q9C0C4	simple:O15031	SEMA4C	PLXNB2	gbm_BT333|mac_BT333	0.425	SEMA4C_PLXNB2	gbm_BT333|mac_BT333	0
SEMA4C_PLXNB2	simple:Q9C0C4	simple:O15031	SEMA4C	PLXNB2	gbm_BT569|mac_BT569	0.395	SEMA4C_PLXNB2	gbm_BT569|mac_BT569	0
SEMA4C_PLXNB2	simple:Q9C0C4	simple:O15031	SEMA4C	PLXNB2	gbm_CME037|mac_CME037	0.361	SEMA4C_PLXNB2	gbm_CME037|mac_CME037	0
SEMA4C_PLXNB2	simple:Q9C0C4	simple:O15031	SEMA4C	PLXNB2	gbm_CME038|mac_CME038	0.399	SEMA4C_PLXNB2	gbm_CME038|mac_CME038	0
SEMA4C_PLXNB2	simple:Q9C0C4	simple:O15031	SEMA4C	PLXNB2	gbm_LBT001|mac_LBT001	0.354	SEMA4C_PLXNB2	gbm_LBT001|mac_LBT001	0.015
SEMA4C_PLXNB2	simple:Q9C0C4	simple:O15031	SEMA4C	PLXNB2	gbm_LBT003|mac_LBT003	0.397	SEMA4C_PLXNB2	gbm_LBT003|mac_LBT003	0
SEMA4C_PLXNB2	simple:Q9C0C4	simple:O15031	SEMA4C	PLXNB2	gbm_LBT070|mac_LBT070	0.347	SEMA4C_PLXNB2	gbm_LBT070|mac_LBT070	0.004
SEMA4C_PLXNB2	simple:Q9C0C4	simple:O15031	SEMA4C	PLXNB2	gbm_LBT123|mac_LBT123	0.398	SEMA4C_PLXNB2	gbm_LBT123|mac_LBT123	0
SEMA4D_PLXNB2	simple:Q92854	simple:O15031	SEMA4D	PLXNB2	gbm_BT333|mac_BT333	0.421	SEMA4D_PLXNB2	gbm_BT333|mac_BT333	0
SEMA4D_PLXNB2	simple:Q92854	simple:O15031	SEMA4D	PLXNB2	gbm_BT569|mac_BT569	0.405	SEMA4D_PLXNB2	gbm_BT569|mac_BT569	0
SEMA4D_PLXNB2	simple:Q92854	simple:O15031	SEMA4D	PLXNB2	gbm_CME038|mac_CME038	0.39	SEMA4D_PLXNB2	gbm_CME038|mac_CME038	0
SEMA4D_PLXNB2	simple:Q92854	simple:O15031	SEMA4D	PLXNB2	gbm_LBT123|mac_LBT123	0.382	SEMA4D_PLXNB2	gbm_LBT123|mac_LBT123	0.012
SEMA4D_PTPRC	simple:Q92854	simple:P08575	SEMA4D	PTPRC	gbm_BT333|mac_BT333	0.626	SEMA4D_PTPRC	gbm_BT333|mac_BT333	0
SEMA4D_PTPRC	simple:Q92854	simple:P08575	SEMA4D	PTPRC	gbm_BT569|mac_BT569	0.67	SEMA4D_PTPRC	gbm_BT569|mac_BT569	0
SEMA4D_PTPRC	simple:Q92854	simple:P08575	SEMA4D	PTPRC	gbm_CME038|mac_CME038	0.716	SEMA4D_PTPRC	gbm_CME038|mac_CME038	0
SEMA4D_PTPRC	simple:Q92854	simple:P08575	SEMA4D	PTPRC	gbm_LBT123|mac_LBT123	0.595	SEMA4D_PTPRC	gbm_LBT123|mac_LBT123	0
SEMA6D_PlexinA1_complex2	simple:Q8NFY4	complex:PlexinA1_complex2	SEMA6D		gbm_BT333|mac_BT333	0.44	SEMA6D_PlexinA1_complex2	gbm_BT333|mac_BT333	0
SEMA6D_PlexinA1_complex2	simple:Q8NFY4	complex:PlexinA1_complex2	SEMA6D		gbm_CME037|mac_CME037	0.449	SEMA6D_PlexinA1_complex2	gbm_CME037|mac_CME037	0
SEMA6D_PlexinA1_complex2	simple:Q8NFY4	complex:PlexinA1_complex2	SEMA6D		gbm_CME038|mac_CME038	0.46	SEMA6D_PlexinA1_complex2	gbm_CME038|mac_CME038	0
SEMA6D_PlexinA1_complex2	simple:Q8NFY4	complex:PlexinA1_complex2	SEMA6D		gbm_LBT001|mac_LBT001	0.27	SEMA6D_PlexinA1_complex2	gbm_LBT001|mac_LBT001	0.005
SEMA6D_PlexinA1_complex2	simple:Q8NFY4	complex:PlexinA1_complex2	SEMA6D		gbm_LBT070|mac_LBT070	0.359	SEMA6D_PlexinA1_complex2	gbm_LBT070|mac_LBT070	0
SEMA6D_PlexinA1_complex2	simple:Q8NFY4	complex:PlexinA1_complex2	SEMA6D		gbm_LBT123|mac_LBT123	0.257	SEMA6D_PlexinA1_complex2	gbm_LBT123|mac_LBT123	0.007
SEMA7A_PLXNC1	simple:O75326	simple:O60486	SEMA7A	PLXNC1	gbm_BT333|mac_BT333	0.389	SEMA7A_PLXNC1	gbm_BT333|mac_BT333	0
SEMA7A_PLXNC1	simple:O75326	simple:O60486	SEMA7A	PLXNC1	gbm_BT569|mac_BT569	0.382	SEMA7A_PLXNC1	gbm_BT569|mac_BT569	0
SEMA7A_PLXNC1	simple:O75326	simple:O60486	SEMA7A	PLXNC1	gbm_LBT001|mac_LBT001	0.325	SEMA7A_PLXNC1	gbm_LBT001|mac_LBT001	0
SEMA7A_PLXNC1	simple:O75326	simple:O60486	SEMA7A	PLXNC1	gbm_LBT070|mac_LBT070	0.517	SEMA7A_PLXNC1	gbm_LBT070|mac_LBT070	0
SPP1_integrin_a4b1_complex	simple:P10451	complex:integrin_a4b1_complex	SPP1		gbm_BT333|mac_BT333	0.713	SPP1_integrin_a4b1_complex	gbm_BT333|mac_BT333	0.033
SPP1_integrin_a4b1_complex	simple:P10451	complex:integrin_a4b1_complex	SPP1		gbm_BT569|mac_BT569	0.879	SPP1_integrin_a4b1_complex	gbm_BT569|mac_BT569	0
SPP1_integrin_a4b1_complex	simple:P10451	complex:integrin_a4b1_complex	SPP1		gbm_CME038|mac_CME038	1.561	SPP1_integrin_a4b1_complex	gbm_CME038|mac_CME038	0
SPP1_integrin_aVb3_complex	simple:P10451	complex:integrin_aVb3_complex	SPP1		gbm_BT333|mac_BT333	0.73	SPP1_integrin_aVb3_complex	gbm_BT333|mac_BT333	0.015
SPP1_integrin_aVb3_complex	simple:P10451	complex:integrin_aVb3_complex	SPP1		gbm_BT569|mac_BT569	0.879	SPP1_integrin_aVb3_complex	gbm_BT569|mac_BT569	0
SPP1_integrin_aVb3_complex	simple:P10451	complex:integrin_aVb3_complex	SPP1		gbm_CME037|mac_CME037	1.451	SPP1_integrin_aVb3_complex	gbm_CME037|mac_CME037	0
SPP1_integrin_aVb3_complex	simple:P10451	complex:integrin_aVb3_complex	SPP1		gbm_CME038|mac_CME038	1.548	SPP1_integrin_aVb3_complex	gbm_CME038|mac_CME038	0
SPP1_integrin_aVb3_complex	simple:P10451	complex:integrin_aVb3_complex	SPP1		gbm_LBT070|mac_LBT070	1.438	SPP1_integrin_aVb3_complex	gbm_LBT070|mac_LBT070	0
TAFA5_S1PR2	simple:Q7Z5A7	simple:O95136	TAFA5	S1PR2	gbm_BT569|mac_BT569	0.18	TAFA5_S1PR2	gbm_BT569|mac_BT569	0
TAFA5_S1PR2	simple:Q7Z5A7	simple:O95136	TAFA5	S1PR2	gbm_CME037|mac_CME037	0.149	TAFA5_S1PR2	gbm_CME037|mac_CME037	0
TAFA5_S1PR2	simple:Q7Z5A7	simple:O95136	TAFA5	S1PR2	gbm_CME038|mac_CME038	0.149	TAFA5_S1PR2	gbm_CME038|mac_CME038	0
TAFA5_S1PR2	simple:Q7Z5A7	simple:O95136	TAFA5	S1PR2	gbm_LBT003|mac_LBT003	0.118	TAFA5_S1PR2	gbm_LBT003|mac_LBT003	0.041
TAFA5_S1PR2	simple:Q7Z5A7	simple:O95136	TAFA5	S1PR2	gbm_LBT123|mac_LBT123	0.121	TAFA5_S1PR2	gbm_LBT123|mac_LBT123	0.035
TF_TFRC	simple:P02787	simple:P02786	TF	TFRC	gbm_LBT123|mac_LBT123	1.121	TF_TFRC	gbm_LBT123|mac_LBT123	0
TGFB1_TGFbeta_receptor1	simple:P01137	complex:TGFbeta_receptor1	TGFB1		gbm_BT333|mac_BT333	0.417	TGFB1_TGFbeta_receptor1	gbm_BT333|mac_BT333	0
TGFB1_TGFbeta_receptor1	simple:P01137	complex:TGFbeta_receptor1	TGFB1		gbm_BT569|mac_BT569	0.352	TGFB1_TGFbeta_receptor1	gbm_BT569|mac_BT569	0.008
TGFB1_TGFbeta_receptor1	simple:P01137	complex:TGFbeta_receptor1	TGFB1		gbm_CME037|mac_CME037	0.342	TGFB1_TGFbeta_receptor1	gbm_CME037|mac_CME037	0.006
TGFB1_TGFbeta_receptor1	simple:P01137	complex:TGFbeta_receptor1	TGFB1		gbm_CME038|mac_CME038	0.393	TGFB1_TGFbeta_receptor1	gbm_CME038|mac_CME038	0
TGFB1_TGFbeta_receptor1	simple:P01137	complex:TGFbeta_receptor1	TGFB1		gbm_LBT003|mac_LBT003	0.393	TGFB1_TGFbeta_receptor1	gbm_LBT003|mac_LBT003	0
TGFB1_TGFbeta_receptor1	simple:P01137	complex:TGFbeta_receptor1	TGFB1		gbm_LBT070|mac_LBT070	0.421	TGFB1_TGFbeta_receptor1	gbm_LBT070|mac_LBT070	0
TGFB1_TGFbeta_receptor2	simple:P01137	complex:TGFbeta_receptor2	TGFB1		gbm_BT333|mac_BT333	0.283	TGFB1_TGFbeta_receptor2	gbm_BT333|mac_BT333	0.014
TGFB1_TGFbeta_receptor2	simple:P01137	complex:TGFbeta_receptor2	TGFB1		gbm_BT569|mac_BT569	0.274	TGFB1_TGFbeta_receptor2	gbm_BT569|mac_BT569	0.061
TGFB2_TGFbeta_receptor1	simple:P61812	complex:TGFbeta_receptor1	TGFB2		gbm_BT333|mac_BT333	0.291	TGFB2_TGFbeta_receptor1	gbm_BT333|mac_BT333	0
TGFB2_TGFbeta_receptor1	simple:P61812	complex:TGFbeta_receptor1	TGFB2		gbm_CME037|mac_CME037	0.271	TGFB2_TGFbeta_receptor1	gbm_CME037|mac_CME037	0
TGFB2_TGFbeta_receptor1	simple:P61812	complex:TGFbeta_receptor1	TGFB2		gbm_CME038|mac_CME038	0.332	TGFB2_TGFbeta_receptor1	gbm_CME038|mac_CME038	0
TGFB2_TGFbeta_receptor1	simple:P61812	complex:TGFbeta_receptor1	TGFB2		gbm_LBT003|mac_LBT003	0.259	TGFB2_TGFbeta_receptor1	gbm_LBT003|mac_LBT003	0
TGFB2_TGFbeta_receptor1	simple:P61812	complex:TGFbeta_receptor1	TGFB2		gbm_LBT070|mac_LBT070	0.293	TGFB2_TGFbeta_receptor1	gbm_LBT070|mac_LBT070	0
TGFB2_TGFbeta_receptor1	simple:P61812	complex:TGFbeta_receptor1	TGFB2		gbm_LBT123|mac_LBT123	0.257	TGFB2_TGFbeta_receptor1	gbm_LBT123|mac_LBT123	0
TGFB2_TGFbeta_receptor2	simple:P61812	complex:TGFbeta_receptor2	TGFB2		gbm_BT333|mac_BT333	0.156	TGFB2_TGFbeta_receptor2	gbm_BT333|mac_BT333	0
TGFB2_TGFbeta_receptor2	simple:P61812	complex:TGFbeta_receptor2	TGFB2		gbm_CME037|mac_CME037	0.156	TGFB2_TGFbeta_receptor2	gbm_CME037|mac_CME037	0
TGFB2_TGFbeta_receptor2	simple:P61812	complex:TGFbeta_receptor2	TGFB2		gbm_CME038|mac_CME038	0.182	TGFB2_TGFbeta_receptor2	gbm_CME038|mac_CME038	0
TGFB2_TGFbeta_receptor2	simple:P61812	complex:TGFbeta_receptor2	TGFB2		gbm_LBT070|mac_LBT070	0.143	TGFB2_TGFbeta_receptor2	gbm_LBT070|mac_LBT070	0.008
TGFB2_TGFbeta_receptor2	simple:P61812	complex:TGFbeta_receptor2	TGFB2		gbm_LBT123|mac_LBT123	0.174	TGFB2_TGFbeta_receptor2	gbm_LBT123|mac_LBT123	0
TGFB3_TGFbeta_receptor1	simple:P10600	complex:TGFbeta_receptor1	TGFB3		gbm_LBT070|mac_LBT070	0.425	TGFB3_TGFbeta_receptor1	gbm_LBT070|mac_LBT070	0
TGFB3_TGFbeta_receptor2	simple:P10600	complex:TGFbeta_receptor2	TGFB3		gbm_LBT070|mac_LBT070	0.275	TGFB3_TGFbeta_receptor2	gbm_LBT070|mac_LBT070	0
THBS1_CD36	simple:P07996	simple:P16671	THBS1	CD36	gbm_LBT070|mac_LBT070	0.392	THBS1_CD36	gbm_LBT070|mac_LBT070	0
THBS1_integrin_aVb3_complex	simple:P07996	complex:integrin_aVb3_complex	THBS1		gbm_LBT070|mac_LBT070	0.087	THBS1_integrin_aVb3_complex	gbm_LBT070|mac_LBT070	0
THBS2_CD36	simple:P35442	simple:P16671	THBS2	CD36	gbm_LBT001|mac_LBT001	0.289	THBS2_CD36	gbm_LBT001|mac_LBT001	0
THBS2_CD36	simple:P35442	simple:P16671	THBS2	CD36	gbm_LBT003|mac_LBT003	0.41	THBS2_CD36	gbm_LBT003|mac_LBT003	0
THBS2_CD36	simple:P35442	simple:P16671	THBS2	CD36	gbm_LBT123|mac_LBT123	0.316	THBS2_CD36	gbm_LBT123|mac_LBT123	0
THY1_ADGRE2	simple:P04216	simple:Q9UHX3	THY1	ADGRE2	gbm_BT333|mac_BT333	0.396	THY1_ADGRE2	gbm_BT333|mac_BT333	0
THY1_ADGRE2	simple:P04216	simple:Q9UHX3	THY1	ADGRE2	gbm_BT569|mac_BT569	0.658	THY1_ADGRE2	gbm_BT569|mac_BT569	0
THY1_ADGRE2	simple:P04216	simple:Q9UHX3	THY1	ADGRE2	gbm_CME037|mac_CME037	0.543	THY1_ADGRE2	gbm_CME037|mac_CME037	0
THY1_ADGRE2	simple:P04216	simple:Q9UHX3	THY1	ADGRE2	gbm_CME038|mac_CME038	0.475	THY1_ADGRE2	gbm_CME038|mac_CME038	0
THY1_ADGRE2	simple:P04216	simple:Q9UHX3	THY1	ADGRE2	gbm_LBT003|mac_LBT003	0.543	THY1_ADGRE2	gbm_LBT003|mac_LBT003	0
THY1_ADGRE2	simple:P04216	simple:Q9UHX3	THY1	ADGRE2	gbm_LBT070|mac_LBT070	0.523	THY1_ADGRE2	gbm_LBT070|mac_LBT070	0
THY1_ADGRE2	simple:P04216	simple:Q9UHX3	THY1	ADGRE2	gbm_LBT123|mac_LBT123	0.467	THY1_ADGRE2	gbm_LBT123|mac_LBT123	0
THY1_ADGRE5	simple:P04216	simple:P48960	THY1	ADGRE5	gbm_BT569|mac_BT569	0.803	THY1_ADGRE5	gbm_BT569|mac_BT569	0
THY1_ADGRE5	simple:P04216	simple:P48960	THY1	ADGRE5	gbm_CME037|mac_CME037	0.634	THY1_ADGRE5	gbm_CME037|mac_CME037	0
THY1_ADGRE5	simple:P04216	simple:P48960	THY1	ADGRE5	gbm_CME038|mac_CME038	0.57	THY1_ADGRE5	gbm_CME038|mac_CME038	0
THY1_ADGRE5	simple:P04216	simple:P48960	THY1	ADGRE5	gbm_LBT003|mac_LBT003	0.619	THY1_ADGRE5	gbm_LBT003|mac_LBT003	0
THY1_ADGRE5	simple:P04216	simple:P48960	THY1	ADGRE5	gbm_LBT070|mac_LBT070	0.601	THY1_ADGRE5	gbm_LBT070|mac_LBT070	0
THY1_ADGRE5	simple:P04216	simple:P48960	THY1	ADGRE5	gbm_LBT123|mac_LBT123	0.631	THY1_ADGRE5	gbm_LBT123|mac_LBT123	0
THY1_integrin_aMb2_complex	simple:P04216	complex:integrin_aMb2_complex	THY1		gbm_BT333|mac_BT333	0.448	THY1_integrin_aMb2_complex	gbm_BT333|mac_BT333	0
THY1_integrin_aMb2_complex	simple:P04216	complex:integrin_aMb2_complex	THY1		gbm_BT569|mac_BT569	0.853	THY1_integrin_aMb2_complex	gbm_BT569|mac_BT569	0
THY1_integrin_aMb2_complex	simple:P04216	complex:integrin_aMb2_complex	THY1		gbm_CME037|mac_CME037	0.608	THY1_integrin_aMb2_complex	gbm_CME037|mac_CME037	0
THY1_integrin_aMb2_complex	simple:P04216	complex:integrin_aMb2_complex	THY1		gbm_CME038|mac_CME038	0.587	THY1_integrin_aMb2_complex	gbm_CME038|mac_CME038	0
THY1_integrin_aMb2_complex	simple:P04216	complex:integrin_aMb2_complex	THY1		gbm_LBT001|mac_LBT001	0.41	THY1_integrin_aMb2_complex	gbm_LBT001|mac_LBT001	0.001
THY1_integrin_aMb2_complex	simple:P04216	complex:integrin_aMb2_complex	THY1		gbm_LBT003|mac_LBT003	0.651	THY1_integrin_aMb2_complex	gbm_LBT003|mac_LBT003	0
THY1_integrin_aMb2_complex	simple:P04216	complex:integrin_aMb2_complex	THY1		gbm_LBT070|mac_LBT070	0.588	THY1_integrin_aMb2_complex	gbm_LBT070|mac_LBT070	0
THY1_integrin_aMb2_complex	simple:P04216	complex:integrin_aMb2_complex	THY1		gbm_LBT123|mac_LBT123	0.648	THY1_integrin_aMb2_complex	gbm_LBT123|mac_LBT123	0
THY1_integrin_aVb3_complex	simple:P04216	complex:integrin_aVb3_complex	THY1		gbm_BT333|mac_BT333	0.357	THY1_integrin_aVb3_complex	gbm_BT333|mac_BT333	0.007
THY1_integrin_aVb3_complex	simple:P04216	complex:integrin_aVb3_complex	THY1		gbm_BT569|mac_BT569	0.645	THY1_integrin_aVb3_complex	gbm_BT569|mac_BT569	0
THY1_integrin_aVb3_complex	simple:P04216	complex:integrin_aVb3_complex	THY1		gbm_CME037|mac_CME037	0.495	THY1_integrin_aVb3_complex	gbm_CME037|mac_CME037	0
THY1_integrin_aVb3_complex	simple:P04216	complex:integrin_aVb3_complex	THY1		gbm_CME038|mac_CME038	0.429	THY1_integrin_aVb3_complex	gbm_CME038|mac_CME038	0
THY1_integrin_aVb3_complex	simple:P04216	complex:integrin_aVb3_complex	THY1		gbm_LBT003|mac_LBT003	0.501	THY1_integrin_aVb3_complex	gbm_LBT003|mac_LBT003	0
THY1_integrin_aVb3_complex	simple:P04216	complex:integrin_aVb3_complex	THY1		gbm_LBT070|mac_LBT070	0.493	THY1_integrin_aVb3_complex	gbm_LBT070|mac_LBT070	0
THY1_integrin_aVb3_complex	simple:P04216	complex:integrin_aVb3_complex	THY1		gbm_LBT123|mac_LBT123	0.47	THY1_integrin_aVb3_complex	gbm_LBT123|mac_LBT123	0
THY1_integrin_aXb2_complex	simple:P04216	complex:integrin_aXb2_complex	THY1		gbm_BT333|mac_BT333	0.668	THY1_integrin_aXb2_complex	gbm_BT333|mac_BT333	0
THY1_integrin_aXb2_complex	simple:P04216	complex:integrin_aXb2_complex	THY1		gbm_BT569|mac_BT569	0.954	THY1_integrin_aXb2_complex	gbm_BT569|mac_BT569	0
THY1_integrin_aXb2_complex	simple:P04216	complex:integrin_aXb2_complex	THY1		gbm_CME037|mac_CME037	0.759	THY1_integrin_aXb2_complex	gbm_CME037|mac_CME037	0
THY1_integrin_aXb2_complex	simple:P04216	complex:integrin_aXb2_complex	THY1		gbm_CME038|mac_CME038	0.751	THY1_integrin_aXb2_complex	gbm_CME038|mac_CME038	0
THY1_integrin_aXb2_complex	simple:P04216	complex:integrin_aXb2_complex	THY1		gbm_LBT001|mac_LBT001	0.575	THY1_integrin_aXb2_complex	gbm_LBT001|mac_LBT001	0
THY1_integrin_aXb2_complex	simple:P04216	complex:integrin_aXb2_complex	THY1		gbm_LBT003|mac_LBT003	0.819	THY1_integrin_aXb2_complex	gbm_LBT003|mac_LBT003	0
THY1_integrin_aXb2_complex	simple:P04216	complex:integrin_aXb2_complex	THY1		gbm_LBT070|mac_LBT070	0.81	THY1_integrin_aXb2_complex	gbm_LBT070|mac_LBT070	0
THY1_integrin_aXb2_complex	simple:P04216	complex:integrin_aXb2_complex	THY1		gbm_LBT123|mac_LBT123	0.726	THY1_integrin_aXb2_complex	gbm_LBT123|mac_LBT123	0
TNC_integrin_a4b1_complex	simple:P24821	complex:integrin_a4b1_complex	TNC		gbm_BT333|mac_BT333	0.308	TNC_integrin_a4b1_complex	gbm_BT333|mac_BT333	0
TNC_integrin_a4b1_complex	simple:P24821	complex:integrin_a4b1_complex	TNC		gbm_BT569|mac_BT569	0.49	TNC_integrin_a4b1_complex	gbm_BT569|mac_BT569	0
TNC_integrin_a4b1_complex	simple:P24821	complex:integrin_a4b1_complex	TNC		gbm_CME038|mac_CME038	0.358	TNC_integrin_a4b1_complex	gbm_CME038|mac_CME038	0
TNC_integrin_a4b1_complex	simple:P24821	complex:integrin_a4b1_complex	TNC		gbm_LBT003|mac_LBT003	0.371	TNC_integrin_a4b1_complex	gbm_LBT003|mac_LBT003	0
TNC_integrin_aVb3_complex	simple:P24821	complex:integrin_aVb3_complex	TNC		gbm_BT333|mac_BT333	0.326	TNC_integrin_aVb3_complex	gbm_BT333|mac_BT333	0
TNC_integrin_aVb3_complex	simple:P24821	complex:integrin_aVb3_complex	TNC		gbm_BT569|mac_BT569	0.489	TNC_integrin_aVb3_complex	gbm_BT569|mac_BT569	0
TNC_integrin_aVb3_complex	simple:P24821	complex:integrin_aVb3_complex	TNC		gbm_CME037|mac_CME037	0.422	TNC_integrin_aVb3_complex	gbm_CME037|mac_CME037	0
TNC_integrin_aVb3_complex	simple:P24821	complex:integrin_aVb3_complex	TNC		gbm_CME038|mac_CME038	0.345	TNC_integrin_aVb3_complex	gbm_CME038|mac_CME038	0
TNC_integrin_aVb3_complex	simple:P24821	complex:integrin_aVb3_complex	TNC		gbm_LBT003|mac_LBT003	0.395	TNC_integrin_aVb3_complex	gbm_LBT003|mac_LBT003	0
TNC_integrin_aVb3_complex	simple:P24821	complex:integrin_aVb3_complex	TNC		gbm_LBT070|mac_LBT070	0.349	TNC_integrin_aVb3_complex	gbm_LBT070|mac_LBT070	0
VCAM1_integrin_a4b1_complex	simple:P19320	complex:integrin_a4b1_complex	VCAM1		gbm_BT333|mac_BT333	0.102	VCAM1_integrin_a4b1_complex	gbm_BT333|mac_BT333	0
VEGFA_NRP1	simple:P15692	simple:O14786	VEGFA	NRP1	gbm_BT333|mac_BT333	0.628	VEGFA_NRP1	gbm_BT333|mac_BT333	0
VEGFA_NRP1	simple:P15692	simple:O14786	VEGFA	NRP1	gbm_BT569|mac_BT569	0.742	VEGFA_NRP1	gbm_BT569|mac_BT569	0
VEGFA_NRP1	simple:P15692	simple:O14786	VEGFA	NRP1	gbm_CME037|mac_CME037	0.653	VEGFA_NRP1	gbm_CME037|mac_CME037	0
VEGFA_NRP1	simple:P15692	simple:O14786	VEGFA	NRP1	gbm_CME038|mac_CME038	0.754	VEGFA_NRP1	gbm_CME038|mac_CME038	0
VEGFA_NRP1	simple:P15692	simple:O14786	VEGFA	NRP1	gbm_LBT001|mac_LBT001	0.559	VEGFA_NRP1	gbm_LBT001|mac_LBT001	0
VEGFA_NRP1	simple:P15692	simple:O14786	VEGFA	NRP1	gbm_LBT003|mac_LBT003	0.836	VEGFA_NRP1	gbm_LBT003|mac_LBT003	0
VEGFA_NRP1	simple:P15692	simple:O14786	VEGFA	NRP1	gbm_LBT070|mac_LBT070	0.484	VEGFA_NRP1	gbm_LBT070|mac_LBT070	0
VEGFA_NRP1	simple:P15692	simple:O14786	VEGFA	NRP1	gbm_LBT123|mac_LBT123	0.598	VEGFA_NRP1	gbm_LBT123|mac_LBT123	0
VEGFA_NRP2	simple:P15692	simple:O60462	VEGFA	NRP2	gbm_BT333|mac_BT333	0.848	VEGFA_NRP2	gbm_BT333|mac_BT333	0.039
VEGFA_NRP2	simple:P15692	simple:O60462	VEGFA	NRP2	gbm_BT569|mac_BT569	0.937	VEGFA_NRP2	gbm_BT569|mac_BT569	0
VEGFA_NRP2	simple:P15692	simple:O60462	VEGFA	NRP2	gbm_CME037|mac_CME037	0.884	VEGFA_NRP2	gbm_CME037|mac_CME037	0
VEGFA_NRP2	simple:P15692	simple:O60462	VEGFA	NRP2	gbm_CME038|mac_CME038	0.88	VEGFA_NRP2	gbm_CME038|mac_CME038	0
VEGFA_NRP2	simple:P15692	simple:O60462	VEGFA	NRP2	gbm_LBT003|mac_LBT003	0.946	VEGFA_NRP2	gbm_LBT003|mac_LBT003	0
VEGFB_NRP1	simple:P49765	simple:O14786	VEGFB	NRP1	gbm_BT333|mac_BT333	0.745	VEGFB_NRP1	gbm_BT333|mac_BT333	0
VEGFB_NRP1	simple:P49765	simple:O14786	VEGFB	NRP1	gbm_BT569|mac_BT569	0.647	VEGFB_NRP1	gbm_BT569|mac_BT569	0
VEGFB_NRP1	simple:P49765	simple:O14786	VEGFB	NRP1	gbm_CME037|mac_CME037	0.729	VEGFB_NRP1	gbm_CME037|mac_CME037	0
VEGFB_NRP1	simple:P49765	simple:O14786	VEGFB	NRP1	gbm_CME038|mac_CME038	0.909	VEGFB_NRP1	gbm_CME038|mac_CME038	0
VEGFB_NRP1	simple:P49765	simple:O14786	VEGFB	NRP1	gbm_LBT001|mac_LBT001	0.818	VEGFB_NRP1	gbm_LBT001|mac_LBT001	0
VEGFB_NRP1	simple:P49765	simple:O14786	VEGFB	NRP1	gbm_LBT003|mac_LBT003	0.927	VEGFB_NRP1	gbm_LBT003|mac_LBT003	0
VEGFB_NRP1	simple:P49765	simple:O14786	VEGFB	NRP1	gbm_LBT070|mac_LBT070	0.582	VEGFB_NRP1	gbm_LBT070|mac_LBT070	0.028
VEGFB_NRP1	simple:P49765	simple:O14786	VEGFB	NRP1	gbm_LBT123|mac_LBT123	0.649	VEGFB_NRP1	gbm_LBT123|mac_LBT123	0
WNT5A_SFRP4	simple:P41221	simple:Q6FHJ7	WNT5A	SFRP4	gbm_LBT070|mac_LBT070	0.08	WNT5A_SFRP4	gbm_LBT070|mac_LBT070	0
WNT7B_SFRP4	simple:P56706	simple:Q6FHJ7	WNT7B	SFRP4	gbm_LBT070|mac_LBT070	0.279	WNT7B_SFRP4	gbm_LBT070|mac_LBT070	0
