# Supplementary material for: Single‐cell profiling and zebrafish avatars reveal LGALS1 as immunomodulating target in glioblastoma
Source: EMBO Mol Med. 2023 Oct 4;15(11):e18144. doi: 10.15252/emmm.202318144 (PMC10630887; doi:10.15252/emmm.202318144)
Supplement: Supplementary file 28 — Source Data for Figure 6 [file EMMM-15-e18144-s012.zip]

Archive with 36 entries (28 files):
- Figure 6/
- Figure 6/6F/
- Figure 6/6H/
- Figure 6/6G/
- Figure 6/.DS_Store
- __MACOSX/Figure 6/._.DS_Store
- Figure 6/6B/
- Figure 6/6E/
- Figure 6/6D/
- Figure 6/6C/
- Figure 6/6F/Number of ramified GAMs 1+5dpi t0 (paired).xlsx
- __MACOSX/Figure 6/6F/._Number of ramified GAMs 1+5dpi t0 (paired).xlsx
- Figure 6/6H/.DS_Store
- __MACOSX/Figure 6/6H/._.DS_Store
- Figure 6/6H/GAM distance to tumor t0.xlsx
- __MACOSX/Figure 6/6H/._GAM distance to tumor t0.xlsx
- Figure 6/6G/GAM distance to tumor over time.xlsx
- __MACOSX/Figure 6/6G/._GAM distance to tumor over time.xlsx
- Figure 6/6G/.DS_Store
- __MACOSX/Figure 6/6G/._.DS_Store
- Figure 6/6G/~$20230328 In vivo data copy.xlsx
- __MACOSX/Figure 6/6G/._~$20230328 In vivo data copy.xlsx
- Figure 6/6B/.DS_Store
- __MACOSX/Figure 6/6B/._.DS_Store
- Figure 6/6B/Tumor volume 1+5dpi t0 (paired).xlsx
- __MACOSX/Figure 6/6B/._Tumor volume 1+5dpi t0 (paired).xlsx
- Figure 6/6E/Number of ramified GAMs over time.xlsx
- __MACOSX/Figure 6/6E/._Number of ramified GAMs over time.xlsx
- Figure 6/6D/.DS_Store
- __MACOSX/Figure 6/6D/._.DS_Store
- Figure 6/6D/Number of round GAMs 1+5dpi t0 (paired).xlsx
- __MACOSX/Figure 6/6D/._Number of round GAMs 1+5dpi t0 (paired).xlsx
- Figure 6/6C/Number of round GAMs over time.xlsx
- __MACOSX/Figure 6/6C/._Number of round GAMs over time.xlsx
- Figure 6/6C/.DS_Store
- __MACOSX/Figure 6/6C/._.DS_Store
