# Supplementary material for: Single‐cell profiling and zebrafish avatars reveal LGALS1 as immunomodulating target in glioblastoma
Source: EMBO Mol Med. 2023 Oct 4;15(11):e18144. doi: 10.15252/emmm.202318144 (PMC10630887; doi:10.15252/emmm.202318144)
Supplement: Supplementary file 28 — Source Data for Figure 6 [file EMMM-15-e18144-s012.zip › Figure 6/6F/Number of ramified GAMs 1+5dpi t0 (paired).xlsx]

## Sheet: Data
BT333		BT569		CME037		CME038		LBT001		LBT003		LBT070		LBT123
1 dpi	5 dpi	1 dpi	5 dpi	1 dpi	5 dpi	1 dpi	5 dpi	1 dpi	5 dpi	1 dpi	5 dpi	1 dpi	5 dpi	1 dpi	5 dpi
7	4	7	12	8	23	6	11	5	13	6	14	0	7	1	25
5	9	5	7	2	24	0	21	1	13	5	13	3	2	5	12
1	5	4	6	7	17	5	17	2	8	8	9	6	6	2	9
8	4	7	14	4	13	3	12			5	13	1	8	3	15
3	27	2	16	1	14	2	11			1	16			0	11
2	5	4	25	2	8	4	9			7	8			5	18
3	22	4	12	0	14					1	6			8	17
5	20	7	3	1	14					1	20			4	14
0	27	14	6	3	9					11	10			8	12
7	31	8	6							8	24			2	14
		6	10							10	17			3	8
										8	21
										8	19
										3	17
										0	11
										0	12
										8	7
										5	4

## Sheet: README
Row 1	Different patient-derived GBM stem cell cultures (PD-GSCCs) used to generate the zebrafisg avatars
Row 2	Timepoint of imaging: 1 dpi or 5 dpi. (t=0, start of the 1 dpi and 5 dpi movies)
Row 3-20	Number of ramified GAMs in individual zebrafish embryos. Data for 1 dpi and 5 dpi are paired, i.e. GAM numbers are longitudinal/repeated measurements in the same embryo at 1 dpi and 5 dpi.
