# Supplementary material for: Single‐cell profiling and zebrafish avatars reveal LGALS1 as immunomodulating target in glioblastoma
Source: EMBO Mol Med. 2023 Oct 4;15(11):e18144. doi: 10.15252/emmm.202318144 (PMC10630887; doi:10.15252/emmm.202318144)
Supplement: Supplementary file 28 — Source Data for Figure 6 [file EMMM-15-e18144-s012.zip › Figure 6/6H/GAM distance to tumor t0.xlsx]

## Sheet: Data
files	time_point	GAM_number	dt_min	time_in_min	circularity	cancer_cells	t_start	t_end	time_in_h	dpi	distance_to_tumor
200804_LBT070_1dpi_Pos001	0	8	30	1440	0.499	LBT070	1	33	24	1dpi	28.0611
200804_LBT070_1dpi_Pos001	0	10	30	1440	0.5923	LBT070	1	33	24	1dpi	4.0736
200804_LBT070_1dpi_Pos001	0	11	30	1440	0.816	LBT070	1	33	24	1dpi	0
200804_LBT070_1dpi_Pos001	0	12	30	1440	0.699	LBT070	1	33	24	1dpi	11.3202
200804_LBT070_1dpi_Pos001	0	13	30	1440	0.8496	LBT070	1	33	24	1dpi	12.4381
200804_LBT070_1dpi_Pos001	0	15	30	1440	1.039	LBT070	1	33	24	1dpi	9.45743
200804_LBT070_1dpi_Pos001	0	16	30	1440	0.571	LBT070	1	33	24	1dpi	12.5722
200804_LBT070_1dpi_Pos001	0	18	30	1440	0.8516	LBT070	1	33	24	1dpi	6.1104
200804_LBT070_1dpi_Pos001	0	19	30	1440	0.5796	LBT070	1	33	24	1dpi	22.2394
200804_LBT070_1dpi_Pos001	0	20	30	1440	0.378	LBT070	1	33	24	1dpi	4.329
200804_LBT070_1dpi_Pos001	0	22	30	1440	0.8154	LBT070	1	33	24	1dpi	0
200804_LBT070_1dpi_Pos001	0	23	30	1440	0.7305	LBT070	1	33	24	1dpi	14.5613
200804_LBT070_1dpi_Pos001	0	24	30	1440	0.2042	LBT070	1	33	24	1dpi	0
200804_LBT070_1dpi_Pos001	0	25	30	1440	0.725	LBT070	1	33	24	1dpi	17.4851
200804_LBT070_1dpi_Pos001	0	26	30	1440	0.4224	LBT070	1	33	24	1dpi	10.0889
200804_LBT070_1dpi_Pos001	0	27	30	1440	0.63	LBT070	1	33	24	1dpi	20.4631
200804_LBT070_1dpi_Pos001	0	28	30	1440	0.5234	LBT070	1	33	24	1dpi	2.43097
200804_LBT070_1dpi_Pos001	0	29	30	1440	0.7305	LBT070	1	33	24	1dpi	13.1247
200804_LBT070_1dpi_Pos001	0	30	30	1440	0.5474	LBT070	1	33	24	1dpi	6.1104
200804_LBT070_1dpi_Pos001	0	31	30	1440	0.8516	LBT070	1	33	24	1dpi	28.5196
200804_LBT070_1dpi_Pos001	0	33	30	1440	0.7466	LBT070	1	33	24	1dpi	19.1471
200804_LBT070_1dpi_Pos001	0	34	30	1440	0.572	LBT070	1	33	24	1dpi	18.8226
200804_LBT070_1dpi_Pos001	0	35	30	1440	0.891	LBT070	1	33	24	1dpi	0
200804_LBT070_1dpi_Pos001	0	36	30	1440	0.5474	LBT070	1	33	24	1dpi	15.8811
200804_LBT070_1dpi_Pos001	0	37	30	1440	0.7183	LBT070	1	33	24	1dpi	0.612213
200804_LBT070_1dpi_Pos001	0	38	30	1440	0.586	LBT070	1	33	24	1dpi	17.8245
200804_LBT070_1dpi_Pos001	0	39	30	1440	0.5312	LBT070	1	33	24	1dpi	4.94595
200804_LBT070_1dpi_Pos001	0	40	30	1440	0.549	LBT070	1	33	24	1dpi	0
200804_LBT070_1dpi_Pos001	0	41	30	1440	0.8184	LBT070	1	33	24	1dpi	5.03979
200804_LBT070_1dpi_Pos001	0	42	30	1440	0.3523	LBT070	1	33	24	1dpi	10.6408
200804_LBT070_1dpi_Pos001	0	43	30	1440	0.5615	LBT070	1	33	24	1dpi	14.5083
200804_LBT070_1dpi_Pos001	0	48	30	1440	0.6865	LBT070	1	33	24	1dpi	0
200804_LBT070_1dpi_Pos001	0	49	30	1440	0.7617	LBT070	1	33	24	1dpi	21.925
200804_LBT070_1dpi_Pos003	0	6	30	1440	0.59	LBT070	1	33	24	1dpi	22.2151
200804_LBT070_1dpi_Pos003	0	8	30	1440	0.593	LBT070	1	33	24	1dpi	24.1821
200804_LBT070_1dpi_Pos003	0	10	30	1440	0.624	LBT070	1	33	24	1dpi	22.9225
200804_LBT070_1dpi_Pos003	0	12	30	1440	0.6543	LBT070	1	33	24	1dpi	15.3765
200804_LBT070_1dpi_Pos003	0	16	30	1440	0.6235	LBT070	1	33	24	1dpi	19.9958
200804_LBT070_1dpi_Pos003	0	18	30	1440	0.731	LBT070	1	33	24	1dpi	0
200804_LBT070_1dpi_Pos003	0	19	30	1440	0.503	LBT070	1	33	24	1dpi	27.0248
200804_LBT070_1dpi_Pos003	0	21	30	1440	0.798	LBT070	1	33	24	1dpi	5.41642
200804_LBT070_1dpi_Pos003	0	22	30	1440	0.552	LBT070	1	33	24	1dpi	9.85082
200804_LBT070_1dpi_Pos003	0	23	30	1440	0.5615	LBT070	1	33	24	1dpi	5.519
200804_LBT070_1dpi_Pos003	0	24	30	1440	0.484	LBT070	1	33	24	1dpi	17.0275
200804_LBT070_1dpi_Pos003	0	25	30	1440	0.6694	LBT070	1	33	24	1dpi	0
200804_LBT070_1dpi_Pos003	0	26	30	1440	0.938	LBT070	1	33	24	1dpi	21.0043
200804_LBT070_1dpi_Pos003	0	28	30	1440	0.7593	LBT070	1	33	24	1dpi	0
200804_LBT070_1dpi_Pos003	0	30	30	1440	0.3652	LBT070	1	33	24	1dpi	26.9269
200804_LBT070_1dpi_Pos003	0	31	30	1440	0.8564	LBT070	1	33	24	1dpi	1.7316
200804_LBT070_1dpi_Pos003	0	33	30	1440	0.9287	LBT070	1	33	24	1dpi	12.0302
200804_LBT070_1dpi_Pos003	0	34	30	1440	0.5244	LBT070	1	33	24	1dpi	0
200804_LBT070_1dpi_Pos003	0	35	30	1440	0.6465	LBT070	1	33	24	1dpi	2.7379
200804_LBT070_1dpi_Pos003	0	37	30	1440	0.6587	LBT070	1	33	24	1dpi	1.10659
200804_LBT070_1dpi_Pos003	0	38	30	1440	0.868	LBT070	1	33	24	1dpi	19.6349
200804_LBT070_1dpi_Pos003	0	41	30	1440	0.874	LBT070	1	33	24	1dpi	0.967994
200804_LBT070_1dpi_Pos005	0	1	30	1440	0.6436	LBT070	1	33	24	1dpi	28.6715
200804_LBT070_1dpi_Pos005	0	3	30	1440	0.3696	LBT070	1	33	24	1dpi	29.6818
200804_LBT070_1dpi_Pos005	0	5	30	1440	0.745	LBT070	1	33	24	1dpi	25.2874
200804_LBT070_1dpi_Pos005	0	7	30	1440	0.3752	LBT070	1	33	24	1dpi	29.993
200804_LBT070_1dpi_Pos005	0	9	30	1440	0.8936	LBT070	1	33	24	1dpi	12.4581
200804_LBT070_1dpi_Pos005	0	11	30	1440	0.2369	LBT070	1	33	24	1dpi	4.64658
200804_LBT070_1dpi_Pos005	0	14	30	1440	0.637	LBT070	1	33	24	1dpi	15.4771
200804_LBT070_1dpi_Pos005	0	15	30	1440	0.372	LBT070	1	33	24	1dpi	6.03241
200804_LBT070_1dpi_Pos005	0	17	30	1440	0.357	LBT070	1	33	24	1dpi	3.0666
200804_LBT070_1dpi_Pos005	0	19	30	1440	0.4897	LBT070	1	33	24	1dpi	19.4367
200804_LBT070_1dpi_Pos005	0	20	30	1440	0.892	LBT070	1	33	24	1dpi	5.52996
200804_LBT070_1dpi_Pos005	0	23	30	1440	0.8003	LBT070	1	33	24	1dpi	0
200804_LBT070_1dpi_Pos005	0	24	30	1440	0.722	LBT070	1	33	24	1dpi	14.6008
200804_LBT070_1dpi_Pos005	0	26	30	1440	0.871	LBT070	1	33	24	1dpi	22.6406
200804_LBT070_1dpi_Pos005	0	27	30	1440	0.842	LBT070	1	33	24	1dpi	23.9332
200804_LBT070_1dpi_Pos005	0	28	30	1440	0.3108	LBT070	1	33	24	1dpi	10.2951
200804_LBT070_1dpi_Pos005	0	29	30	1440	0.869	LBT070	1	33	24	1dpi	11.5456
200804_LBT070_1dpi_Pos006	0	1	30	1440	0.4763	LBT070	1	33	24	1dpi	13.2145
200804_LBT070_1dpi_Pos006	0	3	30	1440	0.3596	LBT070	1	33	24	1dpi	27.8807
200804_LBT070_1dpi_Pos006	0	4	30	1440	0.816	LBT070	1	33	24	1dpi	16.3604
200804_LBT070_1dpi_Pos006	0	7	30	1440	0.3352	LBT070	1	33	24	1dpi	1.56084
200804_LBT070_1dpi_Pos006	0	8	30	1440	0.8057	LBT070	1	33	24	1dpi	2.78991
200804_LBT070_1dpi_Pos006	0	9	30	1440	0.816	LBT070	1	33	24	1dpi	3.83634
200804_LBT070_1dpi_Pos006	0	10	30	1440	0.881	LBT070	1	33	24	1dpi	10.4002
200804_LBT070_1dpi_Pos006	0	11	30	1440	0.699	LBT070	1	33	24	1dpi	7.97265
200804_LBT070_1dpi_Pos006	0	12	30	1440	0.6772	LBT070	1	33	24	1dpi	7.2871
200804_LBT070_1dpi_Pos006	0	15	30	1440	0.866	LBT070	1	33	24	1dpi	8.18569
200804_LBT070_1dpi_Pos006	0	16	30	1440	0.3457	LBT070	1	33	24	1dpi	24.2375
200804_LBT070_1dpi_Pos006	0	17	30	1440	0.562	LBT070	1	33	24	1dpi	5.91244
200804_LBT070_1dpi_Pos006	0	19	30	1440	0.795	LBT070	1	33	24	1dpi	12.5626
200804_LBT070_1dpi_Pos006	0	20	30	1440	0.3691	LBT070	1	33	24	1dpi	0
200804_LBT070_1dpi_Pos006	0	25	30	1440	0.2446	LBT070	1	33	24	1dpi	15.8598
200804_LBT070_1dpi_Pos006	0	28	30	1440	0.586	LBT070	1	33	24	1dpi	10.1943
200804_LBT070_1dpi_Pos006	0	29	30	1440	0.9272	LBT070	1	33	24	1dpi	14.6536
200804_LBT070_1dpi_Pos006	0	32	30	1440	0.3335	LBT070	1	33	24	1dpi	21.8596
200811_LBT123_1dpi_Pos002	0	3	30	1440	0.6777	LBT123	1	33	24	1dpi	19.5838
200811_LBT123_1dpi_Pos002	0	7	30	1440	0.567	LBT123	1	33	24	1dpi	8.16574
200811_LBT123_1dpi_Pos002	0	8	30	1440	0.6577	LBT123	1	33	24	1dpi	1.93599
200811_LBT123_1dpi_Pos002	0	9	30	1440	0.8403	LBT123	1	33	24	1dpi	9.44655
200811_LBT123_1dpi_Pos002	0	10	30	1440	0.7764	LBT123	1	33	24	1dpi	0
200811_LBT123_1dpi_Pos002	0	11	30	1440	0.943	LBT123	1	33	24	1dpi	2.25512
200811_LBT123_1dpi_Pos002	0	13	30	1440	0.87	LBT123	1	33	24	1dpi	7.63192
200811_LBT123_1dpi_Pos002	0	14	30	1440	0.944	LBT123	1	33	24	1dpi	0
200811_LBT123_1dpi_Pos002	0	16	30	1440	0.8247	LBT123	1	33	24	1dpi	0
200811_LBT123_1dpi_Pos002	0	17	30	1440	0.825	LBT123	1	33	24	1dpi	4.39638
200811_LBT123_1dpi_Pos002	0	19	30	1440	0.7446	LBT123	1	33	24	1dpi	16.7616
200811_LBT123_1dpi_Pos002	0	20	30	1440	0.8496	LBT123	1	33	24	1dpi	0
200811_LBT123_1dpi_Pos002	0	22	30	1440	0.797	LBT123	1	33	24	1dpi	0
200811_LBT123_1dpi_Pos002	0	23	30	1440	0.731	LBT123	1	33	24	1dpi	2.1645
200811_LBT123_1dpi_Pos002	0	25	30	1440	0.851	LBT123	1	33	24	1dpi	12.1332
200811_LBT123_1dpi_Pos002	0	27	30	1440	0.7783	LBT123	1	33	24	1dpi	19.9248
200811_LBT123_1dpi_Pos002	0	28	30	1440	0.8394	LBT123	1	33	24	1dpi	23.3831
200811_LBT123_1dpi_Pos002	0	31	30	1440	0.728	LBT123	1	33	24	1dpi	24.0047
200811_LBT123_1dpi_Pos002	0	34	30	1440	0.8403	LBT123	1	33	24	1dpi	21.652
200811_LBT123_1dpi_Pos002	0	38	30	1440	0.8193	LBT123	1	33	24	1dpi	28.5225
200811_LBT123_1dpi_Pos002	0	39	30	1440	0.4202	LBT123	1	33	24	1dpi	10.1481
200811_LBT123_1dpi_Pos002	0	45	30	1440	0.608	LBT123	1	33	24	1dpi	11.2232
200811_LBT123_1dpi_Pos003	0	5	30	1440	0.4001	LBT123	1	33	24	1dpi	7.91403
200811_LBT123_1dpi_Pos003	0	6	30	1440	0.485	LBT123	1	33	24	1dpi	9.22606
200811_LBT123_1dpi_Pos003	0	7	30	1440	0.738	LBT123	1	33	24	1dpi	4.11165
200811_LBT123_1dpi_Pos003	0	8	30	1440	0.733	LBT123	1	33	24	1dpi	8.03367
200811_LBT123_1dpi_Pos003	0	9	30	1440	0.72	LBT123	1	33	24	1dpi	25.9147
200811_LBT123_1dpi_Pos003	0	10	30	1440	0.6562	LBT123	1	33	24	1dpi	6.4315
200811_LBT123_1dpi_Pos003	0	11	30	1440	0.4858	LBT123	1	33	24	1dpi	0
200811_LBT123_1dpi_Pos003	0	12	30	1440	0.3896	LBT123	1	33	24	1dpi	0
200811_LBT123_1dpi_Pos003	0	13	30	1440	0.7236	LBT123	1	33	24	1dpi	0
200811_LBT123_1dpi_Pos003	0	14	30	1440	0.5366	LBT123	1	33	24	1dpi	1.93599
200811_LBT123_1dpi_Pos003	0	15	30	1440	0.554	LBT123	1	33	24	1dpi	1.65273
200811_LBT123_1dpi_Pos003	0	16	30	1440	0.463	LBT123	1	33	24	1dpi	0
200811_LBT123_1dpi_Pos003	0	17	30	1440	0.4075	LBT123	1	33	24	1dpi	11.5482
200811_LBT123_1dpi_Pos003	0	18	30	1440	0.8096	LBT123	1	33	24	1dpi	0
200811_LBT123_1dpi_Pos003	0	19	30	1440	0.4927	LBT123	1	33	24	1dpi	14.4312
200811_LBT123_1dpi_Pos003	0	20	30	1440	0.512	LBT123	1	33	24	1dpi	3.61091
200811_LBT123_1dpi_Pos003	0	21	30	1440	0.609	LBT123	1	33	24	1dpi	1.19151
200811_LBT123_1dpi_Pos003	0	22	30	1440	0.824	LBT123	1	33	24	1dpi	5.25403
200811_LBT123_1dpi_Pos003	0	23	30	1440	0.6216	LBT123	1	33	24	1dpi	3.097
200811_LBT123_1dpi_Pos003	0	24	30	1440	0.602	LBT123	1	33	24	1dpi	3.49015
200811_LBT123_1dpi_Pos003	0	25	30	1440	0.4585	LBT123	1	33	24	1dpi	17.0063
200811_LBT123_1dpi_Pos003	0	26	30	1440	0.81	LBT123	1	33	24	1dpi	0.4329
200811_LBT123_1dpi_Pos003	0	27	30	1440	0.7334	LBT123	1	33	24	1dpi	15.4587
200811_LBT123_1dpi_Pos005	0	2	30	1440	0.3794	LBT123	1	33	24	1dpi	19.544
200811_LBT123_1dpi_Pos005	0	5	30	1440	0.553	LBT123	1	33	24	1dpi	0
200811_LBT123_1dpi_Pos005	0	8	30	1440	0.883	LBT123	1	33	24	1dpi	25.9563
200811_LBT123_1dpi_Pos005	0	11	30	1440	0.711	LBT123	1	33	24	1dpi	0
200811_LBT123_1dpi_Pos005	0	12	30	1440	0.6084	LBT123	1	33	24	1dpi	29.8626
200811_LBT123_1dpi_Pos005	0	14	30	1440	0.6875	LBT123	1	33	24	1dpi	16.6626
200811_LBT123_1dpi_Pos005	0	17	30	1440	0.7104	LBT123	1	33	24	1dpi	10.9622
200811_LBT123_1dpi_Pos005	0	18	30	1440	0.655	LBT123	1	33	24	1dpi	12.2074
200818_LBT001_1dpi_Pos001	0	9	30	1440	0.8867	LBT001	1	18	24	1dpi	8.41151
200818_LBT001_1dpi_Pos001	0	10	30	1440	0.5737	LBT001	1	18	24	1dpi	24.7001
200818_LBT001_1dpi_Pos001	0	11	30	1440	0.7476	LBT001	1	18	24	1dpi	0
200818_LBT001_1dpi_Pos001	0	13	30	1440	0.48	LBT001	1	18	24	1dpi	5.25108
200818_LBT001_1dpi_Pos001	0	15	30	1440	0.725	LBT001	1	18	24	1dpi	14.1906
200818_LBT001_1dpi_Pos001	0	16	30	1440	0.7188	LBT001	1	18	24	1dpi	27.027
200818_LBT001_1dpi_Pos001	0	17	30	1440	0.98	LBT001	1	18	24	1dpi	17.4681
200818_LBT001_1dpi_Pos001	0	20	30	1440	0.85	LBT001	1	18	24	1dpi	8.23118
200818_LBT001_1dpi_Pos001	0	21	30	1440	0.8857	LBT001	1	18	24	1dpi	27.1292
200818_LBT001_1dpi_Pos001	0	22	30	1440	0.666	LBT001	1	18	24	1dpi	17.4508
200818_LBT001_1dpi_Pos003	0	14	30	1440	0.4038	LBT001	1	6	24	1dpi	17.7542
200818_LBT001_1dpi_Pos003	0	17	30	1440	0.7915	LBT001	1	6	24	1dpi	7.66549
200818_LBT001_1dpi_Pos003	0	19	30	1440	0.4644	LBT001	1	6	24	1dpi	11.6349
200818_LBT001_1dpi_Pos003	0	20	30	1440	0.6445	LBT001	1	6	24	1dpi	0.8658
200818_LBT001_1dpi_Pos003	0	22	30	1440	0.5186	LBT001	1	6	24	1dpi	16.7895
200818_LBT001_1dpi_Pos003	0	23	30	1440	0.4792	LBT001	1	6	24	1dpi	13.6246
200818_LBT001_1dpi_Pos003	0	24	30	1440	0.7246	LBT001	1	6	24	1dpi	5.92547
200818_LBT001_1dpi_Pos003	0	25	30	1440	0.727	LBT001	1	6	24	1dpi	7.38646
200818_LBT001_1dpi_Pos003	0	26	30	1440	0.4277	LBT001	1	6	24	1dpi	3.22603
200818_LBT001_1dpi_Pos003	0	27	30	1440	0.6836	LBT001	1	6	24	1dpi	17.055
200818_LBT001_1dpi_Pos003	0	28	30	1440	0.5176	LBT001	1	6	24	1dpi	1.56084
200818_LBT001_1dpi_Pos003	0	30	30	1440	0.816	LBT001	1	6	24	1dpi	6.78713
200818_LBT001_1dpi_Pos003	0	31	30	1440	0.6914	LBT001	1	6	24	1dpi	20.2796
200818_LBT001_1dpi_Pos003	0	32	30	1440	0.7153	LBT001	1	6	24	1dpi	4.00366
200818_LBT001_1dpi_Pos003	0	33	30	1440	0.8135	LBT001	1	6	24	1dpi	16.8231
200818_LBT001_1dpi_Pos003	0	34	30	1440	0.625	LBT001	1	6	24	1dpi	11.4006
200818_LBT001_1dpi_Pos003	0	35	30	1440	0.612	LBT001	1	6	24	1dpi	7.7658
200818_LBT001_1dpi_Pos003	0	36	30	1440	0.6343	LBT001	1	6	24	1dpi	18.9388
200818_LBT001_1dpi_Pos003	0	37	30	1440	0.686	LBT001	1	6	24	1dpi	7.23778
200818_LBT001_1dpi_Pos003	0	38	30	1440	0.7437	LBT001	1	6	24	1dpi	4.81685
200818_LBT001_1dpi_Pos003	0	40	30	1440	0.6763	LBT001	1	6	24	1dpi	15.7718
200818_LBT001_1dpi_Pos003	0	41	30	1440	0.9155	LBT001	1	6	24	1dpi	0
200818_LBT001_1dpi_Pos003	0	45	30	1440	0.8774	LBT001	1	6	24	1dpi	21.2796
200818_LBT001_1dpi_Pos005	0	1	30	1440	0.78	LBT001	1	18	24	1dpi	24.222
200818_LBT001_1dpi_Pos005	0	2	30	1440	0.6494	LBT001	1	18	24	1dpi	26.6922
200818_LBT001_1dpi_Pos005	0	5	30	1440	0.3364	LBT001	1	18	24	1dpi	17.9371
200818_LBT001_1dpi_Pos005	0	6	30	1440	0.4163	LBT001	1	18	24	1dpi	1.0222
200818_LBT001_1dpi_Pos005	0	7	30	1440	0.3796	LBT001	1	18	24	1dpi	10.3042
200818_LBT001_1dpi_Pos005	0	8	30	1440	0.5225	LBT001	1	18	24	1dpi	22.534
200818_LBT001_1dpi_Pos005	0	9	30	1440	0.548	LBT001	1	18	24	1dpi	0
200818_LBT001_1dpi_Pos005	0	10	30	1440	0.958	LBT001	1	18	24	1dpi	0
200818_LBT001_1dpi_Pos005	0	11	30	1440	0.8604	LBT001	1	18	24	1dpi	20.427
200818_LBT001_1dpi_Pos005	0	12	30	1440	0.6934	LBT001	1	18	24	1dpi	21.0873
200818_LBT001_1dpi_Pos005	0	16	30	1440	0.36	LBT001	1	18	24	1dpi	18.5289
200818_LBT001_1dpi_Pos006	0	4	30	1440	0.753	LBT001	1	18	24	1dpi	17.4571
200818_LBT001_1dpi_Pos006	0	5	30	1440	0.1945	LBT001	1	18	24	1dpi	25.0292
200818_LBT001_1dpi_Pos006	0	7	30	1440	0.3	LBT001	1	18	24	1dpi	6.48471
200818_LBT001_1dpi_Pos006	0	8	30	1440	0.678	LBT001	1	18	24	1dpi	5.59937
200818_LBT001_1dpi_Pos006	0	11	30	1440	0.3289	LBT001	1	18	24	1dpi	0
200818_LBT001_1dpi_Pos006	0	12	30	1440	0.8	LBT001	1	18	24	1dpi	7.3593
200818_LBT001_1dpi_Pos006	0	13	30	1440	0.1482	LBT001	1	18	24	1dpi	18.7945
200818_LBT001_1dpi_Pos006	0	14	30	1440	0.75	LBT001	1	18	24	1dpi	16.3277
200818_LBT001_1dpi_Pos006	0	15	30	1440	0.3718	LBT001	1	18	24	1dpi	23.763
200818_LBT001_1dpi_Pos006	0	16	30	1440	0.813	LBT001	1	18	24	1dpi	26.9109
200825_LBT070_1dpi_Pos001	0	3	30	1440	0.6064	LBT070	1	32	24	1dpi	25.6533
200825_LBT070_1dpi_Pos001	0	7	30	1440	0.518	LBT070	1	32	24	1dpi	13.5189
200825_LBT070_1dpi_Pos001	0	8	30	1440	0.2479	LBT070	1	32	24	1dpi	27.1018
200825_LBT070_1dpi_Pos001	0	10	30	1440	0.4827	LBT070	1	32	24	1dpi	13.6362
200825_LBT070_1dpi_Pos001	0	12	30	1440	0.5254	LBT070	1	32	24	1dpi	17.8665
200825_LBT070_1dpi_Pos001	0	13	30	1440	0.764	LBT070	1	32	24	1dpi	21.2262
200825_LBT070_1dpi_Pos001	0	14	30	1440	0.8506	LBT070	1	32	24	1dpi	10.2749
200825_LBT070_1dpi_Pos001	0	15	30	1440	0.7607	LBT070	1	32	24	1dpi	0
200825_LBT070_1dpi_Pos001	0	16	30	1440	0.8584	LBT070	1	32	24	1dpi	0
200825_LBT070_1dpi_Pos001	0	17	30	1440	0.3726	LBT070	1	32	24	1dpi	21.5199
200825_LBT070_1dpi_Pos001	0	18	30	1440	0.6216	LBT070	1	32	24	1dpi	14.9594
200825_LBT070_1dpi_Pos001	0	19	30	1440	0.7314	LBT070	1	32	24	1dpi	1.36895
200825_LBT070_1dpi_Pos001	0	20	30	1440	0.5957	LBT070	1	32	24	1dpi	29.5413
200825_LBT070_1dpi_Pos001	0	21	30	1440	0.3794	LBT070	1	32	24	1dpi	1.56084
200825_LBT070_1dpi_Pos001	0	22	30	1440	0.713	LBT070	1	32	24	1dpi	2.90398
200825_LBT070_1dpi_Pos001	0	23	30	1440	0.5244	LBT070	1	32	24	1dpi	24.7714
200825_LBT070_1dpi_Pos001	0	25	30	1440	0.4355	LBT070	1	32	24	1dpi	22.4775
200825_LBT070_1dpi_Pos003	0	1	30	1440	0.426	LBT070	1	32	24	1dpi	23.6264
200825_LBT070_1dpi_Pos003	0	2	30	1440	0.49	LBT070	1	32	24	1dpi	6.1581
200825_LBT070_1dpi_Pos003	0	3	30	1440	0.3225	LBT070	1	32	24	1dpi	4.42636
200825_LBT070_1dpi_Pos003	0	4	30	1440	0.386	LBT070	1	32	24	1dpi	12.2208
200825_LBT070_1dpi_Pos003	0	5	30	1440	0.882	LBT070	1	32	24	1dpi	0
200825_LBT070_1dpi_Pos003	0	6	30	1440	0.625	LBT070	1	32	24	1dpi	0
200825_LBT070_1dpi_Pos003	0	7	30	1440	0.5093	LBT070	1	32	24	1dpi	16.5095
200825_LBT070_1dpi_Pos003	0	9	30	1440	0.8354	LBT070	1	32	24	1dpi	15.4649
200825_LBT070_1dpi_Pos003	0	11	30	1440	0.675	LBT070	1	32	24	1dpi	12.0565
200825_LBT070_1dpi_Pos003	0	13	30	1440	0.7925	LBT070	1	32	24	1dpi	10.8931
200825_LBT070_1dpi_Pos003	0	16	30	1440	0.8716	LBT070	1	32	24	1dpi	28.8505
200825_LBT070_1dpi_Pos003	0	18	30	1440	0.862	LBT070	1	32	24	1dpi	18.9905
200825_LBT070_1dpi_Pos005	0	2	30	1440	0.2188	LBT070	1	32	24	1dpi	5.7191
200825_LBT070_1dpi_Pos005	0	3	30	1440	0.7617	LBT070	1	32	24	1dpi	0
200825_LBT070_1dpi_Pos005	0	4	30	1440	0.443	LBT070	1	32	24	1dpi	8.13345
200825_LBT070_1dpi_Pos005	0	5	30	1440	0.4875	LBT070	1	32	24	1dpi	14.0827
200825_LBT070_1dpi_Pos005	0	6	30	1440	0.5034	LBT070	1	32	24	1dpi	2.72191
200825_LBT070_1dpi_Pos005	0	7	30	1440	0.3147	LBT070	1	32	24	1dpi	14.7076
200825_LBT070_1dpi_Pos005	0	8	30	1440	0.9043	LBT070	1	32	24	1dpi	13.3999
200825_LBT070_1dpi_Pos005	0	9	30	1440	0.858	LBT070	1	32	24	1dpi	13.7045
200825_LBT070_1dpi_Pos005	0	10	30	1440	0.4985	LBT070	1	32	24	1dpi	7.33554
200825_LBT070_1dpi_Pos005	0	11	30	1440	0.582	LBT070	1	32	24	1dpi	7.12031
200825_LBT070_1dpi_Pos005	0	12	30	1440	0.804	LBT070	1	32	24	1dpi	5.7814
200825_LBT070_1dpi_Pos005	0	14	30	1440	0.3176	LBT070	1	32	24	1dpi	0.4329
200825_LBT070_1dpi_Pos005	0	16	30	1440	0.6343	LBT070	1	32	24	1dpi	28.451
200825_LBT070_1dpi_Pos005	0	17	30	1440	0.2705	LBT070	1	32	24	1dpi	28.0711
200825_LBT070_1dpi_Pos005	0	18	30	1440	0.6157	LBT070	1	32	24	1dpi	29.5684
200825_LBT070_1dpi_Pos005	0	19	30	1440	0.8516	LBT070	1	32	24	1dpi	17.684
200825_LBT070_1dpi_Pos005	0	20	30	1440	0.9478	LBT070	1	32	24	1dpi	13.827
200825_LBT070_1dpi_Pos005	0	21	30	1440	0.5127	LBT070	1	32	24	1dpi	22.451
200825_LBT070_1dpi_Pos005	0	22	30	1440	0.277	LBT070	1	32	24	1dpi	4.45698
200825_LBT070_1dpi_Pos005	0	23	30	1440	0.7246	LBT070	1	32	24	1dpi	11.365
200825_LBT070_1dpi_Pos005	0	25	30	1440	0.3474	LBT070	1	32	24	1dpi	14.2857
200825_LBT070_1dpi_Pos005	0	26	30	1440	0.3547	LBT070	1	32	24	1dpi	15.3738
200825_LBT070_1dpi_Pos005	0	27	30	1440	0.8823	LBT070	1	32	24	1dpi	29.8917
200825_LBT070_1dpi_Pos005	0	28	30	1440	0.71	LBT070	1	32	24	1dpi	11.378
200825_LBT070_1dpi_Pos005	0	30	30	1440	0.4287	LBT070	1	32	24	1dpi	29.6599
200825_LBT070_1dpi_Pos005	0	32	30	1440	0.2568	LBT070	1	32	24	1dpi	27.9467
200825_LBT070_1dpi_Pos005	0	35	30	1440	0.3218	LBT070	1	32	24	1dpi	27.3717
200825_LBT070_1dpi_Pos006	0	2	30	1440	0.234	LBT070	1	32	24	1dpi	23.6849
200825_LBT070_1dpi_Pos006	0	4	30	1440	0.4639	LBT070	1	32	24	1dpi	24.5809
200825_LBT070_1dpi_Pos006	0	6	30	1440	0.818	LBT070	1	32	24	1dpi	15.7467
200825_LBT070_1dpi_Pos006	0	7	30	1440	0.9155	LBT070	1	32	24	1dpi	18.3947
200825_LBT070_1dpi_Pos006	0	9	30	1440	0.856	LBT070	1	32	24	1dpi	10.8571
200825_LBT070_1dpi_Pos006	0	10	30	1440	0.777	LBT070	1	32	24	1dpi	4.88879
200825_LBT070_1dpi_Pos006	0	11	30	1440	0.657	LBT070	1	32	24	1dpi	20.2679
200825_LBT070_1dpi_Pos006	0	12	30	1440	0.678	LBT070	1	32	24	1dpi	14.9722
200825_LBT070_1dpi_Pos006	0	16	30	1440	0.734	LBT070	1	32	24	1dpi	0
200825_LBT070_1dpi_Pos006	0	19	30	1440	0.695	LBT070	1	32	24	1dpi	13.3019
200825_LBT070_1dpi_Pos006	0	21	30	1440	0.4229	LBT070	1	32	24	1dpi	21.464
200825_LBT070_1dpi_Pos006	0	23	30	1440	0.8457	LBT070	1	32	24	1dpi	16.1301
200825_LBT070_1dpi_Pos006	0	24	30	1440	0.6104	LBT070	1	32	24	1dpi	5.79758
200825_LBT070_1dpi_Pos006	0	26	30	1440	0.313	LBT070	1	32	24	1dpi	7.64941
200825_LBT070_1dpi_Pos006	0	31	30	1440	0.329	LBT070	1	32	24	1dpi	16.7651
200929_LBT001_1dpi_Pos002	0	3	20	1440	0.2876	LBT001	1	51	24	1dpi	26.5518
200929_LBT001_1dpi_Pos002	0	4	20	1440	0.3147	LBT001	1	51	24	1dpi	14.9979
200929_LBT001_1dpi_Pos002	0	5	20	1440	0.3308	LBT001	1	51	24	1dpi	26.3737
200929_LBT001_1dpi_Pos002	0	6	20	1440	0.606	LBT001	1	51	24	1dpi	27.4219
200929_LBT001_1dpi_Pos002	0	7	20	1440	0.3557	LBT001	1	51	24	1dpi	12.1212
200929_LBT001_1dpi_Pos002	0	8	20	1440	0.4578	LBT001	1	51	24	1dpi	10.4179
200929_LBT001_1dpi_Pos002	0	9	20	1440	0.2544	LBT001	1	51	24	1dpi	29.5396
200929_LBT001_1dpi_Pos002	0	10	20	1440	0.5503	LBT001	1	51	24	1dpi	0
200929_LBT001_1dpi_Pos002	0	11	20	1440	0.659	LBT001	1	51	24	1dpi	8.94071
200929_LBT001_1dpi_Pos002	0	12	20	1440	0.7754	LBT001	1	51	24	1dpi	11.4406
200929_LBT001_1dpi_Pos002	0	15	20	1440	0.624	LBT001	1	51	24	1dpi	9.423
200929_LBT001_1dpi_Pos002	0	16	20	1440	0.4395	LBT001	1	51	24	1dpi	16.255
200929_LBT001_1dpi_Pos002	0	17	20	1440	0.7554	LBT001	1	51	24	1dpi	8.8633
200929_LBT001_1dpi_Pos002	0	20	20	1440	0.837	LBT001	1	51	24	1dpi	3.51179
200929_LBT001_1dpi_Pos002	0	21	20	1440	0.618	LBT001	1	51	24	1dpi	22.5547
200929_LBT001_1dpi_Pos004	0	6	20	1440	0.735	LBT001	1	51	24	1dpi	29.6434
200929_LBT001_1dpi_Pos004	0	9	20	1440	0.9204	LBT001	1	51	24	1dpi	15.7886
200929_LBT001_1dpi_Pos004	0	11	20	1440	0.6313	LBT001	1	51	24	1dpi	3.4632
200929_LBT001_1dpi_Pos004	0	16	20	1440	0.369	LBT001	1	51	24	1dpi	7.86653
200929_LBT001_1dpi_Pos004	0	17	20	1440	0.298	LBT001	1	51	24	1dpi	2.39373
200929_LBT001_1dpi_Pos004	0	19	20	1440	0.7246	LBT001	1	51	24	1dpi	8.98281
200929_LBT001_1dpi_Pos004	0	20	20	1440	0.658	LBT001	1	51	24	1dpi	4.20995
200929_LBT001_1dpi_Pos004	0	21	20	1440	0.5	LBT001	1	51	24	1dpi	24.7836
200929_LBT001_1dpi_Pos004	0	22	20	1440	0.7173	LBT001	1	51	24	1dpi	0
200929_LBT001_1dpi_Pos004	0	23	20	1440	0.5557	LBT001	1	51	24	1dpi	8.13345
200929_LBT001_1dpi_Pos004	0	27	20	1440	0.532	LBT001	1	51	24	1dpi	4.78746
200929_LBT001_1dpi_Pos004	0	28	20	1440	0.6294	LBT001	1	51	24	1dpi	13.0689
200929_LBT001_1dpi_Pos004	0	33	20	1440	0.6826	LBT001	1	51	24	1dpi	21.4275
200929_LBT001_1dpi_Pos005	0	9	20	1440	0.403	LBT001	1	51	24	1dpi	27.9209
200929_LBT001_1dpi_Pos005	0	10	20	1440	0.3215	LBT001	1	51	24	1dpi	25.5459
200929_LBT001_1dpi_Pos005	0	15	20	1440	0.4087	LBT001	1	51	24	1dpi	0
200929_LBT001_1dpi_Pos005	0	17	20	1440	0.4585	LBT001	1	51	24	1dpi	19.8205
200929_LBT001_1dpi_Pos005	0	19	20	1440	0.276	LBT001	1	51	24	1dpi	6.63879
200929_LBT001_1dpi_Pos005	0	21	20	1440	0.5747	LBT001	1	51	24	1dpi	25.3768
200929_LBT001_1dpi_Pos005	0	22	20	1440	0.7554	LBT001	1	51	24	1dpi	5.61608
200929_LBT001_1dpi_Pos005	0	23	20	1440	0.4133	LBT001	1	51	24	1dpi	0
200929_LBT001_1dpi_Pos005	0	24	20	1440	0.7896	LBT001	1	51	24	1dpi	27.8871
200929_LBT001_1dpi_Pos005	0	25	20	1440	0.359	LBT001	1	51	24	1dpi	21.3934
200929_LBT001_1dpi_Pos005	0	26	20	1440	0.3293	LBT001	1	51	24	1dpi	7.23831
200929_LBT001_1dpi_Pos005	0	27	20	1440	0.3767	LBT001	1	51	24	1dpi	6.58209
200929_LBT001_1dpi_Pos005	0	28	20	1440	0.382	LBT001	1	51	24	1dpi	9.15439
200929_LBT001_1dpi_Pos005	0	29	20	1440	1.014	LBT001	1	51	24	1dpi	2.72334
200929_LBT001_1dpi_Pos005	0	31	20	1440	0.1957	LBT001	1	51	24	1dpi	22.5051
200929_LBT001_1dpi_Pos005	0	32	20	1440	0.981	LBT001	1	51	24	1dpi	7.93981
200929_LBT001_1dpi_Pos005	0	33	20	1440	0.769	LBT001	1	51	24	1dpi	11.7696
200929_LBT001_1dpi_Pos005	0	34	20	1440	0.678	LBT001	1	51	24	1dpi	26.7356
200929_LBT001_1dpi_Pos005	0	35	20	1440	0.8574	LBT001	1	51	24	1dpi	22.0448
200929_LBT001_1dpi_Pos005	0	38	20	1440	0.733	LBT001	1	51	24	1dpi	20.5475
200929_LBT001_1dpi_Pos006	0	3	20	1440	0.309	LBT001	1	51	24	1dpi	28.5299
200929_LBT001_1dpi_Pos006	0	4	20	1440	0.573	LBT001	1	51	24	1dpi	22.3878
200929_LBT001_1dpi_Pos006	0	7	20	1440	0.4497	LBT001	1	51	24	1dpi	19.6229
200929_LBT001_1dpi_Pos006	0	8	20	1440	0.66	LBT001	1	51	24	1dpi	17.6233
200929_LBT001_1dpi_Pos006	0	9	20	1440	0.3594	LBT001	1	51	24	1dpi	16.2393
200929_LBT001_1dpi_Pos006	0	10	20	1440	0.879	LBT001	1	51	24	1dpi	18.4819
200929_LBT001_1dpi_Pos006	0	11	20	1440	0.8022	LBT001	1	51	24	1dpi	15.9894
201006_LBT003_1dpi_Pos001	0	11	30	1440	0.2195	LBT003	1	32	24	1dpi	25.0739
201006_LBT003_1dpi_Pos001	0	13	30	1440	0.4692	LBT003	1	32	24	1dpi	0
201006_LBT003_1dpi_Pos001	0	14	30	1440	0.5645	LBT003	1	32	24	1dpi	0
201006_LBT003_1dpi_Pos001	0	15	30	1440	0.7383	LBT003	1	32	24	1dpi	24.5715
201006_LBT003_1dpi_Pos001	0	16	30	1440	0.8125	LBT003	1	32	24	1dpi	0
201006_LBT003_1dpi_Pos001	0	17	30	1440	0.6567	LBT003	1	32	24	1dpi	0
201006_LBT003_1dpi_Pos001	0	18	30	1440	0.729	LBT003	1	32	24	1dpi	28.0148
201006_LBT003_1dpi_Pos001	0	19	30	1440	0.5903	LBT003	1	32	24	1dpi	0
201006_LBT003_1dpi_Pos001	0	21	30	1440	0.8286	LBT003	1	32	24	1dpi	11.3165
201006_LBT003_1dpi_Pos001	0	23	30	1440	0.4353	LBT003	1	32	24	1dpi	3.56978
201006_LBT003_1dpi_Pos001	0	26	30	1440	0.779	LBT003	1	32	24	1dpi	22.4524
201006_LBT003_1dpi_Pos001	0	27	30	1440	0.2378	LBT003	1	32	24	1dpi	27.4068
201006_LBT003_1dpi_Pos002	0	5	30	1440	0.351	LBT003	1	32	24	1dpi	24.8789
201006_LBT003_1dpi_Pos002	0	6	30	1440	0.471	LBT003	1	32	24	1dpi	16.0222
201006_LBT003_1dpi_Pos002	0	7	30	1440	0.2627	LBT003	1	32	24	1dpi	15.1926
201006_LBT003_1dpi_Pos002	0	9	30	1440	0.2761	LBT003	1	32	24	1dpi	4.90349
201006_LBT003_1dpi_Pos002	0	12	30	1440	0.747	LBT003	1	32	24	1dpi	0
201006_LBT003_1dpi_Pos002	0	13	30	1440	0.892	LBT003	1	32	24	1dpi	21.3056
201006_LBT003_1dpi_Pos002	0	14	30	1440	0.895	LBT003	1	32	24	1dpi	2.71393
201006_LBT003_1dpi_Pos002	0	15	30	1440	0.9355	LBT003	1	32	24	1dpi	0
201006_LBT003_1dpi_Pos002	0	16	30	1440	0.5757	LBT003	1	32	24	1dpi	18.0629
201006_LBT003_1dpi_Pos002	0	17	30	1440	0.5464	LBT003	1	32	24	1dpi	25.5975
201006_LBT003_1dpi_Pos002	0	18	30	1440	0.7607	LBT003	1	32	24	1dpi	0
201006_LBT003_1dpi_Pos002	0	19	30	1440	0.8027	LBT003	1	32	24	1dpi	0
201006_LBT003_1dpi_Pos002	0	20	30	1440	0.877	LBT003	1	32	24	1dpi	4.26357
201006_LBT003_1dpi_Pos002	0	21	30	1440	0.516	LBT003	1	32	24	1dpi	0
201006_LBT003_1dpi_Pos002	0	22	30	1440	0.7607	LBT003	1	32	24	1dpi	2.20737
201006_LBT003_1dpi_Pos002	0	25	30	1440	0.5454	LBT003	1	32	24	1dpi	3.12169
201006_LBT003_1dpi_Pos002	0	26	30	1440	0.462	LBT003	1	32	24	1dpi	0
201006_LBT003_1dpi_Pos002	0	28	30	1440	0.6494	LBT003	1	32	24	1dpi	6.38011
201006_LBT003_1dpi_Pos002	0	29	30	1440	0.9937	LBT003	1	32	24	1dpi	0
201006_LBT003_1dpi_Pos002	0	31	30	1440	0.598	LBT003	1	32	24	1dpi	0
201006_LBT003_1dpi_Pos002	0	33	30	1440	0.6914	LBT003	1	32	24	1dpi	0
201006_LBT003_1dpi_Pos002	0	36	30	1440	0.875	LBT003	1	32	24	1dpi	2.1645
201006_LBT003_1dpi_Pos002	0	37	30	1440	0.7344	LBT003	1	32	24	1dpi	0
201006_LBT003_1dpi_Pos002	0	38	30	1440	0.3765	LBT003	1	32	24	1dpi	6.52664
201006_LBT003_1dpi_Pos002	0	39	30	1440	0.2935	LBT003	1	32	24	1dpi	23.2213
201006_LBT003_1dpi_Pos002	0	40	30	1440	0.3293	LBT003	1	32	24	1dpi	7.18154
201006_LBT003_1dpi_Pos002	0	41	30	1440	0.4763	LBT003	1	32	24	1dpi	10.5048
201006_LBT003_1dpi_Pos002	0	42	30	1440	0.9365	LBT003	1	32	24	1dpi	0.967994
201006_LBT003_1dpi_Pos002	0	44	30	1440	1.031	LBT003	1	32	24	1dpi	0
201006_LBT003_1dpi_Pos002	0	45	30	1440	0.4978	LBT003	1	32	24	1dpi	0
201006_LBT003_1dpi_Pos002	0	46	30	1440	0.699	LBT003	1	32	24	1dpi	0
201006_LBT003_1dpi_Pos002	0	47	30	1440	0.7417	LBT003	1	32	24	1dpi	3.4517
201006_LBT003_1dpi_Pos002	0	48	30	1440	0.932	LBT003	1	32	24	1dpi	12.77
201006_LBT003_1dpi_Pos002	0	49	30	1440	0.3608	LBT003	1	32	24	1dpi	14.2763
201006_LBT003_1dpi_Pos003	0	4	30	1440	0.518	LBT003	1	32	24	1dpi	17.8947
201006_LBT003_1dpi_Pos003	0	5	30	1440	0.5225	LBT003	1	32	24	1dpi	21.9327
201006_LBT003_1dpi_Pos003	0	6	30	1440	0.7305	LBT003	1	32	24	1dpi	6.61092
201006_LBT003_1dpi_Pos003	0	7	30	1440	0.7905	LBT003	1	32	24	1dpi	14.755
201006_LBT003_1dpi_Pos003	0	8	30	1440	0.4897	LBT003	1	32	24	1dpi	10.7167
201006_LBT003_1dpi_Pos003	0	9	30	1440	0.556	LBT003	1	32	24	1dpi	4.5671
201006_LBT003_1dpi_Pos003	0	10	30	1440	0.407	LBT003	1	32	24	1dpi	17.6498
201006_LBT003_1dpi_Pos003	0	11	30	1440	0.8457	LBT003	1	32	24	1dpi	3.22723
201006_LBT003_1dpi_Pos003	0	12	30	1440	0.627	LBT003	1	32	24	1dpi	7.5749
201006_LBT003_1dpi_Pos003	0	13	30	1440	0.7197	LBT003	1	32	24	1dpi	4.62638
201006_LBT003_1dpi_Pos003	0	14	30	1440	0.61	LBT003	1	32	24	1dpi	27.7348
201006_LBT003_1dpi_Pos003	0	15	30	1440	0.4807	LBT003	1	32	24	1dpi	3.95109
201006_LBT003_1dpi_Pos003	0	16	30	1440	0.3447	LBT003	1	32	24	1dpi	0
201006_LBT003_1dpi_Pos003	0	17	30	1440	0.9146	LBT003	1	32	24	1dpi	0
201006_LBT003_1dpi_Pos003	0	18	30	1440	0.3958	LBT003	1	32	24	1dpi	0
201006_LBT003_1dpi_Pos003	0	19	30	1440	0.7017	LBT003	1	32	24	1dpi	0.4329
201006_LBT003_1dpi_Pos003	0	20	30	1440	0.538	LBT003	1	32	24	1dpi	5.14754
201006_LBT003_1dpi_Pos003	0	21	30	1440	0.4363	LBT003	1	32	24	1dpi	1.19151
201006_LBT003_1dpi_Pos003	0	22	30	1440	0.906	LBT003	1	32	24	1dpi	0
201006_LBT003_1dpi_Pos003	0	23	30	1440	0.791	LBT003	1	32	24	1dpi	0
201006_LBT003_1dpi_Pos003	0	24	30	1440	0.8345	LBT003	1	32	24	1dpi	0.8658
201006_LBT003_1dpi_Pos003	0	25	30	1440	0.389	LBT003	1	32	24	1dpi	13.7053
201006_LBT003_1dpi_Pos003	0	28	30	1440	0.3953	LBT003	1	32	24	1dpi	0
201006_LBT003_1dpi_Pos003	0	29	30	1440	0.472	LBT003	1	32	24	1dpi	1.11009
201006_LBT003_1dpi_Pos003	0	31	30	1440	0.6895	LBT003	1	32	24	1dpi	0
201006_LBT003_1dpi_Pos003	0	32	30	1440	0.379	LBT003	1	32	24	1dpi	4.86512
201006_LBT003_1dpi_Pos003	0	33	30	1440	0.657	LBT003	1	32	24	1dpi	2.22018
201006_LBT003_1dpi_Pos003	0	35	30	1440	0.607	LBT003	1	32	24	1dpi	0
201006_LBT003_1dpi_Pos003	0	36	30	1440	0.539	LBT003	1	32	24	1dpi	0
201006_LBT003_1dpi_Pos003	0	37	30	1440	0.6353	LBT003	1	32	24	1dpi	0
201006_LBT003_1dpi_Pos003	0	38	30	1440	0.599	LBT003	1	32	24	1dpi	0
201006_LBT003_1dpi_Pos003	0	39	30	1440	0.315	LBT003	1	32	24	1dpi	18.4589
201006_LBT003_1dpi_Pos003	0	42	30	1440	0.8315	LBT003	1	32	24	1dpi	13.4087
201006_LBT003_1dpi_Pos003	0	46	30	1440	0.818	LBT003	1	32	24	1dpi	15.5707
201006_LBT003_1dpi_Pos004	0	7	30	1440	0.6885	LBT003	1	32	24	1dpi	19.2403
201006_LBT003_1dpi_Pos004	0	8	30	1440	0.6025	LBT003	1	32	24	1dpi	4.0888
201006_LBT003_1dpi_Pos004	0	9	30	1440	0.3274	LBT003	1	32	24	1dpi	1.11009
201006_LBT003_1dpi_Pos004	0	10	30	1440	0.1454	LBT003	1	32	24	1dpi	3.18648
201006_LBT003_1dpi_Pos004	0	11	30	1440	0.6504	LBT003	1	32	24	1dpi	0.967994
201006_LBT003_1dpi_Pos004	0	13	30	1440	0.8115	LBT003	1	32	24	1dpi	1.56084
201006_LBT003_1dpi_Pos004	0	14	30	1440	0.3708	LBT003	1	32	24	1dpi	4.45698
201006_LBT003_1dpi_Pos004	0	15	30	1440	0.3174	LBT003	1	32	24	1dpi	0.4329
201006_LBT003_1dpi_Pos004	0	16	30	1440	0.8623	LBT003	1	32	24	1dpi	0
201006_LBT003_1dpi_Pos004	0	17	30	1440	0.4001	LBT003	1	32	24	1dpi	22.2949
201006_LBT003_1dpi_Pos004	0	18	30	1440	0.54	LBT003	1	32	24	1dpi	0
201006_LBT003_1dpi_Pos004	0	19	30	1440	0.503	LBT003	1	32	24	1dpi	6.33546
201006_LBT003_1dpi_Pos004	0	20	30	1440	0.5312	LBT003	1	32	24	1dpi	8.23166
201006_LBT003_1dpi_Pos004	0	21	30	1440	0.8594	LBT003	1	32	24	1dpi	0
201006_LBT003_1dpi_Pos004	0	22	30	1440	0.5054	LBT003	1	32	24	1dpi	0
201006_LBT003_1dpi_Pos004	0	23	30	1440	0.9863	LBT003	1	32	24	1dpi	20.3412
201006_LBT003_1dpi_Pos004	0	25	30	1440	0.998	LBT003	1	32	24	1dpi	0
201006_LBT003_1dpi_Pos004	0	26	30	1440	0.811	LBT003	1	32	24	1dpi	0
201006_LBT003_1dpi_Pos004	0	27	30	1440	0.3618	LBT003	1	32	24	1dpi	1.0222
201006_LBT003_1dpi_Pos004	0	28	30	1440	0.4395	LBT003	1	32	24	1dpi	0
201006_LBT003_1dpi_Pos004	0	29	30	1440	0.964	LBT003	1	32	24	1dpi	0
201006_LBT003_1dpi_Pos004	0	30	30	1440	0.649	LBT003	1	32	24	1dpi	8.658
201006_LBT003_1dpi_Pos004	0	31	30	1440	0.8945	LBT003	1	32	24	1dpi	6.04792
201006_LBT003_1dpi_Pos004	0	32	30	1440	0.707	LBT003	1	32	24	1dpi	7.71232
201006_LBT003_1dpi_Pos004	0	34	30	1440	0.914	LBT003	1	32	24	1dpi	2.05687
201006_LBT003_1dpi_Pos004	0	35	30	1440	0.8022	LBT003	1	32	24	1dpi	2.05687
201006_LBT003_1dpi_Pos004	0	36	30	1440	0.905	LBT003	1	32	24	1dpi	9.03291
201006_LBT003_1dpi_Pos004	0	37	30	1440	0.552	LBT003	1	32	24	1dpi	0
201006_LBT003_1dpi_Pos004	0	38	30	1440	0.2778	LBT003	1	32	24	1dpi	5.0893
201006_LBT003_1dpi_Pos004	0	39	30	1440	0.8774	LBT003	1	32	24	1dpi	10.8172
201006_LBT003_1dpi_Pos004	0	40	30	1440	0.571	LBT003	1	32	24	1dpi	25.4576
201006_LBT003_1dpi_Pos004	0	41	30	1440	0.395	LBT003	1	32	24	1dpi	23.8163
201006_LBT003_1dpi_Pos004	0	42	30	1440	0.4768	LBT003	1	32	24	1dpi	19.0181
201006_LBT003_1dpi_Pos004	0	43	30	1440	0.8926	LBT003	1	32	24	1dpi	0
201006_LBT003_1dpi_Pos004	0	44	30	1440	0.7524	LBT003	1	32	24	1dpi	12.0563
201006_LBT003_1dpi_Pos004	0	45	30	1440	0.757	LBT003	1	32	24	1dpi	17.1738
201006_LBT003_1dpi_Pos004	0	46	30	1440	0.8403	LBT003	1	32	24	1dpi	19.4003
201006_LBT003_1dpi_Pos004	0	48	30	1440	0.833	LBT003	1	32	24	1dpi	16.3949
201006_LBT003_1dpi_Pos005	0	1	30	1440	0.443	LBT003	1	32	24	1dpi	29.255
201006_LBT003_1dpi_Pos005	0	3	30	1440	0.3784	LBT003	1	32	24	1dpi	17.3519
201006_LBT003_1dpi_Pos005	0	4	30	1440	0.7837	LBT003	1	32	24	1dpi	15.2205
201006_LBT003_1dpi_Pos005	0	5	30	1440	0.8813	LBT003	1	32	24	1dpi	0
201006_LBT003_1dpi_Pos005	0	6	30	1440	0.277	LBT003	1	32	24	1dpi	26.009
201006_LBT003_1dpi_Pos005	0	7	30	1440	0.5312	LBT003	1	32	24	1dpi	24.4227
201006_LBT003_1dpi_Pos005	0	8	30	1440	0.4592	LBT003	1	32	24	1dpi	0
201006_LBT003_1dpi_Pos005	0	9	30	1440	0.3887	LBT003	1	32	24	1dpi	3.74424
201006_LBT003_1dpi_Pos005	0	10	30	1440	0.514	LBT003	1	32	24	1dpi	2.0368
201006_LBT003_1dpi_Pos005	0	11	30	1440	0.611	LBT003	1	32	24	1dpi	0
201006_LBT003_1dpi_Pos005	0	12	30	1440	0.4712	LBT003	1	32	24	1dpi	2.0368
201006_LBT003_1dpi_Pos005	0	13	30	1440	0.6567	LBT003	1	32	24	1dpi	0
201006_LBT003_1dpi_Pos005	0	14	30	1440	0.307	LBT003	1	32	24	1dpi	29.6391
201006_LBT003_1dpi_Pos005	0	15	30	1440	0.5483	LBT003	1	32	24	1dpi	11.0669
201006_LBT003_1dpi_Pos005	0	16	30	1440	0.5386	LBT003	1	32	24	1dpi	8.98238
201006_LBT003_1dpi_Pos005	0	18	30	1440	1.003	LBT003	1	32	24	1dpi	0
201006_LBT003_1dpi_Pos005	0	19	30	1440	0.7974	LBT003	1	32	24	1dpi	8.81681
201006_LBT003_1dpi_Pos005	0	20	30	1440	0.4673	LBT003	1	32	24	1dpi	2.52422
201006_LBT003_1dpi_Pos005	0	21	30	1440	0.82	LBT003	1	32	24	1dpi	16.2585
201006_LBT003_1dpi_Pos005	0	22	30	1440	1.02	LBT003	1	32	24	1dpi	0
201006_LBT003_1dpi_Pos005	0	23	30	1440	0.5015	LBT003	1	32	24	1dpi	0
201006_LBT003_1dpi_Pos005	0	24	30	1440	0.5757	LBT003	1	32	24	1dpi	0
201006_LBT003_1dpi_Pos005	0	26	30	1440	1.065	LBT003	1	32	24	1dpi	0
201006_LBT003_1dpi_Pos005	0	27	30	1440	0.9897	LBT003	1	32	24	1dpi	0
201006_LBT003_1dpi_Pos005	0	29	30	1440	0.412	LBT003	1	32	24	1dpi	26.6111
201006_LBT003_1dpi_Pos005	0	30	30	1440	0.7734	LBT003	1	32	24	1dpi	2.44885
201006_LBT003_1dpi_Pos005	0	31	30	1440	0.9077	LBT003	1	32	24	1dpi	8.80341
201006_LBT003_1dpi_Pos005	0	32	30	1440	0.3694	LBT003	1	32	24	1dpi	11.3758
201006_LBT003_1dpi_Pos005	0	34	30	1440	0.7607	LBT003	1	32	24	1dpi	0
201006_LBT003_1dpi_Pos005	0	35	30	1440	0.5034	LBT003	1	32	24	1dpi	21.7805
201006_LBT003_1dpi_Pos005	0	36	30	1440	0.5654	LBT003	1	32	24	1dpi	20.635
201006_LBT003_1dpi_Pos005	0	37	30	1440	0.758	LBT003	1	32	24	1dpi	3.74424
201006_LBT003_1dpi_Pos005	0	38	30	1440	0.271	LBT003	1	32	24	1dpi	3.09568
201006_LBT003_1dpi_Pos005	0	39	30	1440	0.644	LBT003	1	32	24	1dpi	0
201006_LBT003_1dpi_Pos005	0	40	30	1440	0.8574	LBT003	1	32	24	1dpi	0
201006_LBT003_1dpi_Pos005	0	42	30	1440	0.5024	LBT003	1	32	24	1dpi	8.46247
201006_LBT003_1dpi_Pos005	0	43	30	1440	0.8794	LBT003	1	32	24	1dpi	4.71313
201006_LBT003_1dpi_Pos005	0	44	30	1440	0.5938	LBT003	1	32	24	1dpi	6.56252
201006_LBT003_1dpi_Pos005	0	45	30	1440	0.781	LBT003	1	32	24	1dpi	0
201006_LBT003_1dpi_Pos005	0	46	30	1440	0.2479	LBT003	1	32	24	1dpi	28.9356
201006_LBT003_1dpi_Pos006	0	2	30	1440	0.3198	LBT003	1	32	24	1dpi	9.29197
201006_LBT003_1dpi_Pos006	0	3	30	1440	0.2341	LBT003	1	32	24	1dpi	0.612213
201006_LBT003_1dpi_Pos006	0	4	30	1440	0.738	LBT003	1	32	24	1dpi	4.5727
201006_LBT003_1dpi_Pos006	0	5	30	1440	0.2186	LBT003	1	32	24	1dpi	2.67918
201006_LBT003_1dpi_Pos006	0	6	30	1440	0.5337	LBT003	1	32	24	1dpi	0
201006_LBT003_1dpi_Pos006	0	7	30	1440	0.69	LBT003	1	32	24	1dpi	0
201006_LBT003_1dpi_Pos006	0	8	30	1440	0.3914	LBT003	1	32	24	1dpi	0
201006_LBT003_1dpi_Pos006	0	10	30	1440	0.383	LBT003	1	32	24	1dpi	0
201006_LBT003_1dpi_Pos006	0	11	30	1440	0.2323	LBT003	1	32	24	1dpi	0.8658
201006_LBT003_1dpi_Pos006	0	12	30	1440	0.4878	LBT003	1	32	24	1dpi	18.7877
201006_LBT003_1dpi_Pos006	0	13	30	1440	0.675	LBT003	1	32	24	1dpi	0
201006_LBT003_1dpi_Pos006	0	14	30	1440	0.2473	LBT003	1	32	24	1dpi	16.8575
201006_LBT003_1dpi_Pos006	0	15	30	1440	0.861	LBT003	1	32	24	1dpi	11.325
201006_LBT003_1dpi_Pos006	0	16	30	1440	0.6694	LBT003	1	32	24	1dpi	7.85896
201006_LBT003_1dpi_Pos006	0	17	30	1440	0.8647	LBT003	1	32	24	1dpi	0
201006_LBT003_1dpi_Pos006	0	18	30	1440	0.591	LBT003	1	32	24	1dpi	2.72334
201006_LBT003_1dpi_Pos006	0	19	30	1440	0.8555	LBT003	1	32	24	1dpi	1.4078
201006_LBT003_1dpi_Pos006	0	20	30	1440	0.8076	LBT003	1	32	24	1dpi	0
201006_LBT003_1dpi_Pos006	0	21	30	1440	0.873	LBT003	1	32	24	1dpi	0
201006_LBT003_1dpi_Pos006	0	22	30	1440	0.4714	LBT003	1	32	24	1dpi	11.2554
201006_LBT003_1dpi_Pos006	0	23	30	1440	0.623	LBT003	1	32	24	1dpi	1.22443
201006_LBT003_1dpi_Pos006	0	24	30	1440	0.7734	LBT003	1	32	24	1dpi	26.7023
201006_LBT003_1dpi_Pos006	0	25	30	1440	0.947	LBT003	1	32	24	1dpi	0
201006_LBT003_1dpi_Pos006	0	26	30	1440	0.5586	LBT003	1	32	24	1dpi	0
201006_LBT003_1dpi_Pos006	0	28	30	1440	0.66	LBT003	1	32	24	1dpi	8.45789
201006_LBT003_1dpi_Pos006	0	29	30	1440	0.8965	LBT003	1	32	24	1dpi	0
201006_LBT003_1dpi_Pos006	0	30	30	1440	0.623	LBT003	1	32	24	1dpi	0
201006_LBT003_1dpi_Pos006	0	31	30	1440	0.8745	LBT003	1	32	24	1dpi	0
201006_LBT003_1dpi_Pos006	0	32	30	1440	0.505	LBT003	1	32	24	1dpi	10.7723
201006_LBT003_1dpi_Pos006	0	33	30	1440	0.8784	LBT003	1	32	24	1dpi	0
201006_LBT003_1dpi_Pos006	0	34	30	1440	0.5747	LBT003	1	32	24	1dpi	15.7179
201006_LBT003_1dpi_Pos006	0	37	30	1440	0.7554	LBT003	1	32	24	1dpi	1.0222
201006_LBT003_1dpi_Pos006	0	38	30	1440	0.789	LBT003	1	32	24	1dpi	0
201006_LBT003_1dpi_Pos006	0	39	30	1440	0.83	LBT003	1	32	24	1dpi	0
201006_LBT003_1dpi_Pos006	0	40	30	1440	0.4631	LBT003	1	32	24	1dpi	2.0444
201006_LBT003_1dpi_Pos006	0	41	30	1440	0.857	LBT003	1	32	24	1dpi	0
201006_LBT003_1dpi_Pos006	0	42	30	1440	0.847	LBT003	1	32	24	1dpi	0
201006_LBT003_1dpi_Pos006	0	43	30	1440	0.6855	LBT003	1	32	24	1dpi	0
201006_LBT003_1dpi_Pos006	0	44	30	1440	0.5854	LBT003	1	32	24	1dpi	7.79438
201006_LBT003_1dpi_Pos006	0	45	30	1440	0.5063	LBT003	1	32	24	1dpi	0
201006_LBT003_1dpi_Pos006	0	46	30	1440	0.751	LBT003	1	32	24	1dpi	0
201006_LBT003_1dpi_Pos006	0	47	30	1440	0.4915	LBT003	1	32	24	1dpi	4.5671
201006_LBT003_1dpi_Pos006	0	48	30	1440	0.3855	LBT003	1	32	24	1dpi	8.69264
201006_LBT003_1dpi_Pos006	0	49	30	1440	0.3032	LBT003	1	32	24	1dpi	2.18928
201006_LBT003_1dpi_Pos006	0	50	30	1440	0.7207	LBT003	1	32	24	1dpi	23.3256
201006_LBT003_1dpi_Pos006	0	52	30	1440	0.8774	LBT003	1	32	24	1dpi	7.73403
201006_LBT003_1dpi_Pos006	0	53	30	1440	0.309	LBT003	1	32	24	1dpi	12.8188
201013_LBT070_1dpi_Pos002	0	2	20	1440	0.3306	LBT070	1	48	24	1dpi	4.42636
201013_LBT070_1dpi_Pos002	0	9	20	1440	0.5645	LBT070	1	48	24	1dpi	21.9136
201013_LBT070_1dpi_Pos002	0	10	20	1440	0.4448	LBT070	1	48	24	1dpi	18.0851
201013_LBT070_1dpi_Pos002	0	11	20	1440	0.301	LBT070	1	48	24	1dpi	13.5771
201013_LBT070_1dpi_Pos002	0	13	20	1440	0.417	LBT070	1	48	24	1dpi	11.5638
201013_LBT070_1dpi_Pos002	0	14	20	1440	0.2334	LBT070	1	48	24	1dpi	16.3919
201013_LBT070_1dpi_Pos002	0	15	20	1440	0.5723	LBT070	1	48	24	1dpi	28.846
201013_LBT070_1dpi_Pos002	0	16	20	1440	0.9165	LBT070	1	48	24	1dpi	15.9366
201013_LBT070_1dpi_Pos002	0	17	20	1440	0.6504	LBT070	1	48	24	1dpi	0
201013_LBT070_1dpi_Pos002	0	18	20	1440	0.5293	LBT070	1	48	24	1dpi	0
201013_LBT070_1dpi_Pos002	0	19	20	1440	0.6064	LBT070	1	48	24	1dpi	3.07738
201013_LBT070_1dpi_Pos002	0	20	20	1440	0.7144	LBT070	1	48	24	1dpi	0
201013_LBT070_1dpi_Pos002	0	21	20	1440	0.859	LBT070	1	48	24	1dpi	0
201013_LBT070_1dpi_Pos002	0	22	20	1440	0.8228	LBT070	1	48	24	1dpi	21.6674
201013_LBT070_1dpi_Pos002	0	23	20	1440	0.6226	LBT070	1	48	24	1dpi	20.4091
201013_LBT070_1dpi_Pos002	0	24	20	1440	0.2908	LBT070	1	48	24	1dpi	14.4457
201013_LBT070_1dpi_Pos002	0	25	20	1440	0.4539	LBT070	1	48	24	1dpi	6.48244
201013_LBT070_1dpi_Pos002	0	26	20	1440	0.6133	LBT070	1	48	24	1dpi	6.5156
201013_LBT070_1dpi_Pos002	0	28	20	1440	0.4224	LBT070	1	48	24	1dpi	10.0049
201013_LBT070_1dpi_Pos003	0	3	20	1440	0.4968	LBT070	1	48	24	1dpi	28.5925
201013_LBT070_1dpi_Pos003	0	4	20	1440	0.841	LBT070	1	48	24	1dpi	8.57248
201013_LBT070_1dpi_Pos003	0	5	20	1440	0.8315	LBT070	1	48	24	1dpi	6.75946
201013_LBT070_1dpi_Pos003	0	6	20	1440	0.65	LBT070	1	48	24	1dpi	2.10009
201013_LBT070_1dpi_Pos003	0	7	20	1440	0.571	LBT070	1	48	24	1dpi	7.2871
201013_LBT070_1dpi_Pos003	0	8	20	1440	0.4944	LBT070	1	48	24	1dpi	22.7724
201013_LBT070_1dpi_Pos003	0	9	20	1440	0.4883	LBT070	1	48	24	1dpi	17.6146
201013_LBT070_1dpi_Pos003	0	10	20	1440	0.71	LBT070	1	48	24	1dpi	11.9606
201013_LBT070_1dpi_Pos003	0	11	20	1440	0.8154	LBT070	1	48	24	1dpi	15.3342
201013_LBT070_1dpi_Pos003	0	12	20	1440	0.5337	LBT070	1	48	24	1dpi	1.78489
201013_LBT070_1dpi_Pos003	0	13	20	1440	0.907	LBT070	1	48	24	1dpi	10.7735
201013_LBT070_1dpi_Pos003	0	14	20	1440	0.577	LBT070	1	48	24	1dpi	12.6001
201013_LBT070_1dpi_Pos003	0	15	20	1440	0.863	LBT070	1	48	24	1dpi	5.7845
201013_LBT070_1dpi_Pos003	0	16	20	1440	0.844	LBT070	1	48	24	1dpi	0
201013_LBT070_1dpi_Pos003	0	17	20	1440	0.8936	LBT070	1	48	24	1dpi	2.8233
201013_LBT070_1dpi_Pos003	0	18	20	1440	0.479	LBT070	1	48	24	1dpi	29.4736
201013_LBT070_1dpi_Pos003	0	19	20	1440	1.044	LBT070	1	48	24	1dpi	26.6396
201013_LBT070_1dpi_Pos003	0	20	20	1440	0.583	LBT070	1	48	24	1dpi	2.67339
201013_LBT070_1dpi_Pos003	0	21	20	1440	0.8647	LBT070	1	48	24	1dpi	1.10659
201013_LBT070_1dpi_Pos003	0	22	20	1440	0.8633	LBT070	1	48	24	1dpi	9.56537
201013_LBT070_1dpi_Pos003	0	23	20	1440	0.956	LBT070	1	48	24	1dpi	8.29921
201013_LBT070_1dpi_Pos003	0	24	20	1440	0.5156	LBT070	1	48	24	1dpi	21.4149
201013_LBT070_1dpi_Pos003	0	25	20	1440	0.8105	LBT070	1	48	24	1dpi	17.2203
201013_LBT070_1dpi_Pos003	0	29	20	1440	0.8076	LBT070	1	48	24	1dpi	7.87365
201013_LBT070_1dpi_Pos005	0	1	20	1440	0.6665	LBT070	1	48	24	1dpi	9.51531
201013_LBT070_1dpi_Pos005	0	2	20	1440	0.3838	LBT070	1	48	24	1dpi	4.0502
201013_LBT070_1dpi_Pos005	0	3	20	1440	0.7095	LBT070	1	48	24	1dpi	0.612213
201013_LBT070_1dpi_Pos005	0	4	20	1440	0.3035	LBT070	1	48	24	1dpi	3.17551
201013_LBT070_1dpi_Pos005	0	5	20	1440	0.3782	LBT070	1	48	24	1dpi	6.8192
201013_LBT070_1dpi_Pos005	0	6	20	1440	0.4517	LBT070	1	48	24	1dpi	22.1508
201013_LBT070_1dpi_Pos005	0	7	20	1440	0.2815	LBT070	1	48	24	1dpi	0
201013_LBT070_1dpi_Pos005	0	9	20	1440	0.6865	LBT070	1	48	24	1dpi	0.4329
201013_LBT070_1dpi_Pos005	0	10	20	1440	0.4631	LBT070	1	48	24	1dpi	4.55695
201013_LBT070_1dpi_Pos005	0	11	20	1440	0.633	LBT070	1	48	24	1dpi	14.4215
201013_LBT070_1dpi_Pos005	0	12	20	1440	0.4126	LBT070	1	48	24	1dpi	27.8646
201013_LBT070_1dpi_Pos005	0	13	20	1440	0.726	LBT070	1	48	24	1dpi	0
201013_LBT070_1dpi_Pos005	0	14	20	1440	0.4746	LBT070	1	48	24	1dpi	1.10659
201013_LBT070_1dpi_Pos005	0	15	20	1440	0.5117	LBT070	1	48	24	1dpi	2.54397
201013_LBT070_1dpi_Pos005	0	16	20	1440	0.8613	LBT070	1	48	24	1dpi	0
201013_LBT070_1dpi_Pos005	0	17	20	1440	0.8555	LBT070	1	48	24	1dpi	2.45409
201013_LBT070_1dpi_Pos005	0	18	20	1440	0.9546	LBT070	1	48	24	1dpi	1.93599
201013_LBT070_1dpi_Pos005	0	19	20	1440	0.727	LBT070	1	48	24	1dpi	0
201013_LBT070_1dpi_Pos005	0	20	20	1440	0.655	LBT070	1	48	24	1dpi	12.575
201013_LBT070_1dpi_Pos005	0	21	20	1440	0.5317	LBT070	1	48	24	1dpi	9.61715
201013_LBT070_1dpi_Pos005	0	22	20	1440	0.881	LBT070	1	48	24	1dpi	0
201013_LBT070_1dpi_Pos005	0	23	20	1440	0.2656	LBT070	1	48	24	1dpi	0
201013_LBT070_1dpi_Pos005	0	25	20	1440	0.5425	LBT070	1	48	24	1dpi	20.7681
201013_LBT070_1dpi_Pos005	0	26	20	1440	0.685	LBT070	1	48	24	1dpi	13.2031
201013_LBT070_1dpi_Pos005	0	27	20	1440	0.9067	LBT070	1	48	24	1dpi	7.82983
201013_LBT070_1dpi_Pos005	0	28	20	1440	0.7856	LBT070	1	48	24	1dpi	21.6863
201013_LBT070_1dpi_Pos006	0	2	20	1440	0.884	LBT070	1	48	24	1dpi	23.4421
201013_LBT070_1dpi_Pos006	0	5	20	1440	0.6274	LBT070	1	48	24	1dpi	8.45221
201013_LBT070_1dpi_Pos006	0	6	20	1440	0.6865	LBT070	1	48	24	1dpi	3.24827
201013_LBT070_1dpi_Pos006	0	7	20	1440	0.4253	LBT070	1	48	24	1dpi	0
201013_LBT070_1dpi_Pos006	0	8	20	1440	0.4033	LBT070	1	48	24	1dpi	16.5762
201013_LBT070_1dpi_Pos006	0	9	20	1440	0.73	LBT070	1	48	24	1dpi	0
201013_LBT070_1dpi_Pos006	0	10	20	1440	0.5356	LBT070	1	48	24	1dpi	5.98893
201013_LBT070_1dpi_Pos006	0	11	20	1440	0.593	LBT070	1	48	24	1dpi	0
201013_LBT070_1dpi_Pos006	0	12	20	1440	0.604	LBT070	1	48	24	1dpi	3.73155
201013_LBT070_1dpi_Pos006	0	13	20	1440	0.8237	LBT070	1	48	24	1dpi	0
201013_LBT070_1dpi_Pos006	0	14	20	1440	0.7427	LBT070	1	48	24	1dpi	2.97735
201013_LBT070_1dpi_Pos006	0	15	20	1440	0.592	LBT070	1	48	24	1dpi	0
201013_LBT070_1dpi_Pos006	0	16	20	1440	0.3582	LBT070	1	48	24	1dpi	3.33026
201013_LBT070_1dpi_Pos006	0	17	20	1440	0.675	LBT070	1	48	24	1dpi	9.59445
201013_LBT070_1dpi_Pos006	0	18	20	1440	0.514	LBT070	1	48	24	1dpi	10.6065
201013_LBT070_1dpi_Pos006	0	19	20	1440	0.2673	LBT070	1	48	24	1dpi	23.6808
201013_LBT070_1dpi_Pos006	0	20	20	1440	0.3586	LBT070	1	48	24	1dpi	20.128
201013_LBT070_1dpi_Pos006	0	21	20	1440	0.8887	LBT070	1	48	24	1dpi	0
201013_LBT070_1dpi_Pos006	0	22	20	1440	0.6206	LBT070	1	48	24	1dpi	21.2614
201013_LBT070_1dpi_Pos006	0	23	20	1440	0.5596	LBT070	1	48	24	1dpi	0
201013_LBT070_1dpi_Pos006	0	27	20	1440	0.4705	LBT070	1	48	24	1dpi	22.5517
201013_LBT070_1dpi_Pos006	0	28	20	1440	0.785	LBT070	1	48	24	1dpi	11.8533
201013_LBT070_1dpi_Pos006	0	29	20	1440	0.3354	LBT070	1	48	24	1dpi	11.5456
201013_LBT070_1dpi_Pos006	0	31	20	1440	0.464	LBT070	1	48	24	1dpi	27.0548
201013_LBT070_1dpi_Pos006	0	32	20	1440	0.9106	LBT070	1	48	24	1dpi	13.3232
201013_LBT070_1dpi_Pos006	0	36	20	1440	0.616	LBT070	1	48	24	1dpi	15.0907
201013_LBT070_1dpi_Pos006	0	37	20	1440	0.9004	LBT070	1	48	24	1dpi	23.9711
210216_BT333_1dpi_Pos002	0	9	15	1440	0.548	BT333	1	64	24	1dpi	13.892
210216_BT333_1dpi_Pos002	0	11	15	1440	0.732	BT333	1	64	24	1dpi	11.2182
210216_BT333_1dpi_Pos002	0	12	15	1440	0.4895	BT333	1	64	24	1dpi	16.007
210216_BT333_1dpi_Pos002	0	14	15	1440	0.482	BT333	1	64	24	1dpi	4.63847
210216_BT333_1dpi_Pos002	0	15	15	1440	0.4788	BT333	1	64	24	1dpi	18.5652
210216_BT333_1dpi_Pos002	0	16	15	1440	0.599	BT333	1	64	24	1dpi	6.14557
210216_BT333_1dpi_Pos002	0	17	15	1440	0.625	BT333	1	64	24	1dpi	0
210216_BT333_1dpi_Pos002	0	18	15	1440	0.91	BT333	1	64	24	1dpi	23.9259
210216_BT333_1dpi_Pos002	0	22	15	1440	0.509	BT333	1	64	24	1dpi	18.9696
210216_BT333_1dpi_Pos002	0	23	15	1440	0.6377	BT333	1	64	24	1dpi	26.2554
210216_BT333_1dpi_Pos002	0	24	15	1440	0.5645	BT333	1	64	24	1dpi	3.41243
210216_BT333_1dpi_Pos002	0	26	15	1440	0.348	BT333	1	64	24	1dpi	24.7384
210216_BT333_1dpi_Pos002	0	28	15	1440	0.3845	BT333	1	64	24	1dpi	29.6564
210216_BT333_1dpi_Pos002	0	29	15	1440	0.3433	BT333	1	64	24	1dpi	17.1295
210216_BT333_1dpi_Pos004	0	2	15	1440	0.2446	BT333	1	64	24	1dpi	24.2845
210216_BT333_1dpi_Pos004	0	5	15	1440	0.5586	BT333	1	64	24	1dpi	5.28422
210216_BT333_1dpi_Pos004	0	7	15	1440	0.502	BT333	1	64	24	1dpi	23.5827
210216_BT333_1dpi_Pos004	0	9	15	1440	0.4863	BT333	1	64	24	1dpi	18.6987
210216_BT333_1dpi_Pos004	0	10	15	1440	0.4136	BT333	1	64	24	1dpi	5.4758
210216_BT333_1dpi_Pos004	0	11	15	1440	0.517	BT333	1	64	24	1dpi	10.2479
210216_BT333_1dpi_Pos004	0	12	15	1440	0.458	BT333	1	64	24	1dpi	8.20574
210216_BT333_1dpi_Pos004	0	14	15	1440	0.8394	BT333	1	64	24	1dpi	13.7864
210216_BT333_1dpi_Pos004	0	15	15	1440	0.778	BT333	1	64	24	1dpi	0.8658
210216_BT333_1dpi_Pos004	0	16	15	1440	0.527	BT333	1	64	24	1dpi	7.80422
210216_BT333_1dpi_Pos004	0	17	15	1440	0.6543	BT333	1	64	24	1dpi	1.56084
210216_BT333_1dpi_Pos004	0	18	15	1440	0.7656	BT333	1	64	24	1dpi	4.23215
210216_BT333_1dpi_Pos004	0	21	15	1440	0.504	BT333	1	64	24	1dpi	13.7276
210216_BT333_1dpi_Pos004	0	22	15	1440	0.716	BT333	1	64	24	1dpi	29.1027
210216_BT333_1dpi_Pos004	0	23	15	1440	0.8267	BT333	1	64	24	1dpi	19.9584
210216_BT333_1dpi_Pos004	0	24	15	1440	0.848	BT333	1	64	24	1dpi	0
210216_BT333_1dpi_Pos004	0	25	15	1440	0.3967	BT333	1	64	24	1dpi	0
210216_BT333_1dpi_Pos004	0	27	15	1440	0.786	BT333	1	64	24	1dpi	15.4413
210216_BT333_1dpi_Pos004	0	29	15	1440	0.702	BT333	1	64	24	1dpi	15.2501
210216_BT333_1dpi_Pos004	0	30	15	1440	0.7026	BT333	1	64	24	1dpi	4.04484
210216_BT333_1dpi_Pos004	0	32	15	1440	0.6816	BT333	1	64	24	1dpi	8.43001
210216_BT333_1dpi_Pos004	0	33	15	1440	0.661	BT333	1	64	24	1dpi	1.7316
210216_BT333_1dpi_Pos004	0	34	15	1440	0.6353	BT333	1	64	24	1dpi	0
210216_BT333_1dpi_Pos004	0	35	15	1440	0.7876	BT333	1	64	24	1dpi	26.1337
210216_BT333_1dpi_Pos004	0	36	15	1440	0.6084	BT333	1	64	24	1dpi	0.612213
210216_BT333_1dpi_Pos004	0	37	15	1440	0.5503	BT333	1	64	24	1dpi	7.47561
210216_BT333_1dpi_Pos004	0	38	15	1440	0.6104	BT333	1	64	24	1dpi	11.319
210216_BT333_1dpi_Pos004	0	39	15	1440	0.265	BT333	1	64	24	1dpi	27.9661
210216_BT333_1dpi_Pos004	0	40	15	1440	0.311	BT333	1	64	24	1dpi	12.7275
210216_BT333_1dpi_Pos004	0	41	15	1440	0.6357	BT333	1	64	24	1dpi	23.0522
210216_BT333_1dpi_Pos004	0	42	15	1440	0.3809	BT333	1	64	24	1dpi	27.1552
210216_BT333_1dpi_Pos004	0	45	15	1440	0.7876	BT333	1	64	24	1dpi	10.9331
210216_BT333_1dpi_Pos005	0	4	15	1440	0.6343	BT333	1	58	24	1dpi	14.3796
210216_BT333_1dpi_Pos005	0	6	15	1440	0.804	BT333	1	58	24	1dpi	0
210216_BT333_1dpi_Pos005	0	7	15	1440	0.8716	BT333	1	58	24	1dpi	3.22603
210216_BT333_1dpi_Pos005	0	8	15	1440	0.88	BT333	1	58	24	1dpi	0
210216_BT333_1dpi_Pos005	0	9	15	1440	0.3872	BT333	1	58	24	1dpi	9.4871
210216_BT333_1dpi_Pos005	0	10	15	1440	0.829	BT333	1	58	24	1dpi	18.6476
210216_BT333_1dpi_Pos005	0	11	15	1440	0.3728	BT333	1	58	24	1dpi	9.89323
210216_BT333_1dpi_Pos005	0	13	15	1440	0.7256	BT333	1	58	24	1dpi	0
210216_BT333_1dpi_Pos005	0	14	15	1440	0.57	BT333	1	58	24	1dpi	3.60983
210216_BT333_1dpi_Pos005	0	15	15	1440	0.76	BT333	1	58	24	1dpi	9.91175
210216_BT333_1dpi_Pos005	0	16	15	1440	0.4604	BT333	1	58	24	1dpi	3.99114
210216_BT333_1dpi_Pos005	0	17	15	1440	0.68	BT333	1	58	24	1dpi	3.5311
210216_BT333_1dpi_Pos005	0	18	15	1440	0.7734	BT333	1	58	24	1dpi	20.0481
210216_BT333_1dpi_Pos005	0	21	15	1440	0.7007	BT333	1	58	24	1dpi	12.047
210216_BT333_1dpi_Pos005	0	23	15	1440	0.4883	BT333	1	58	24	1dpi	9.98672
210216_BT333_1dpi_Pos005	0	25	15	1440	0.3933	BT333	1	58	24	1dpi	0
210216_BT333_1dpi_Pos005	0	26	15	1440	0.7954	BT333	1	58	24	1dpi	10.184
210216_BT333_1dpi_Pos005	0	27	15	1440	0.8657	BT333	1	58	24	1dpi	0
210216_BT333_1dpi_Pos005	0	28	15	1440	0.3718	BT333	1	58	24	1dpi	16.6874
210216_BT333_1dpi_Pos005	0	29	15	1440	0.682	BT333	1	58	24	1dpi	21.6
210216_BT333_1dpi_Pos006	0	6	15	1440	0.6553	BT333	1	58	24	1dpi	22.4584
210216_BT333_1dpi_Pos006	0	8	15	1440	0.5454	BT333	1	58	24	1dpi	18.3497
210216_BT333_1dpi_Pos006	0	10	15	1440	0.461	BT333	1	58	24	1dpi	13.4314
210216_BT333_1dpi_Pos006	0	12	15	1440	0.548	BT333	1	58	24	1dpi	15.9031
210216_BT333_1dpi_Pos006	0	13	15	1440	0.8687	BT333	1	58	24	1dpi	0.4329
210216_BT333_1dpi_Pos006	0	14	15	1440	0.4326	BT333	1	58	24	1dpi	6.24337
210216_BT333_1dpi_Pos006	0	15	15	1440	0.285	BT333	1	58	24	1dpi	11.4136
210216_BT333_1dpi_Pos006	0	17	15	1440	0.2944	BT333	1	58	24	1dpi	17.5113
210216_BT333_1dpi_Pos006	0	18	15	1440	0.8535	BT333	1	58	24	1dpi	5.91679
210216_BT333_1dpi_Pos006	0	19	15	1440	0.921	BT333	1	58	24	1dpi	7.95652
210216_BT333_1dpi_Pos006	0	20	15	1440	0.7876	BT333	1	58	24	1dpi	3.06107
210216_BT333_1dpi_Pos006	0	22	15	1440	0.4163	BT333	1	58	24	1dpi	5.7845
210216_BT333_1dpi_Pos006	0	23	15	1440	0.2534	BT333	1	58	24	1dpi	15.5164
210216_BT333_1dpi_Pos006	0	24	15	1440	0.3403	BT333	1	58	24	1dpi	2.7379
210216_BT333_1dpi_Pos006	0	25	15	1440	0.8325	BT333	1	58	24	1dpi	0
210216_BT333_1dpi_Pos006	0	26	15	1440	0.3516	BT333	1	58	24	1dpi	2.33124
210216_BT333_1dpi_Pos006	0	27	15	1440	0.896	BT333	1	58	24	1dpi	18.8711
210216_BT333_1dpi_Pos006	0	28	15	1440	0.4785	BT333	1	58	24	1dpi	22.4077
210216_BT333_1dpi_Pos006	0	29	15	1440	0.324	BT333	1	58	24	1dpi	20.2697
210727_CME037_1dpi_Pos001	0	6	20	1440	0.77	CME037	1	51	24	1dpi	23.4221
210727_CME037_1dpi_Pos001	0	8	20	1440	0.361	CME037	1	51	24	1dpi	15.7297
210727_CME037_1dpi_Pos001	0	9	20	1440	0.3408	CME037	1	51	24	1dpi	2.1645
210727_CME037_1dpi_Pos001	0	10	20	1440	0.2983	CME037	1	51	24	1dpi	17.4413
210727_CME037_1dpi_Pos001	0	11	20	1440	0.722	CME037	1	51	24	1dpi	17.1212
210727_CME037_1dpi_Pos001	0	12	20	1440	0.677	CME037	1	51	24	1dpi	7.00087
210727_CME037_1dpi_Pos001	0	13	20	1440	0.911	CME037	1	51	24	1dpi	2.81009
210727_CME037_1dpi_Pos001	0	14	20	1440	0.7715	CME037	1	51	24	1dpi	24.0245
210727_CME037_1dpi_Pos001	0	15	20	1440	0.613	CME037	1	51	24	1dpi	4.329
210727_CME037_1dpi_Pos001	0	16	20	1440	0.686	CME037	1	51	24	1dpi	13.4425
210727_CME037_1dpi_Pos001	0	17	20	1440	0.2512	CME037	1	51	24	1dpi	17.0501
210727_CME037_1dpi_Pos001	0	18	20	1440	0.6943	CME037	1	51	24	1dpi	3.75245
210727_CME037_1dpi_Pos001	0	19	20	1440	0.2178	CME037	1	51	24	1dpi	20.7792
210727_CME037_1dpi_Pos001	0	20	20	1440	0.7593	CME037	1	51	24	1dpi	13.6246
210727_CME037_1dpi_Pos001	0	21	20	1440	0.759	CME037	1	51	24	1dpi	5.29368
210727_CME037_1dpi_Pos001	0	23	20	1440	0.213	CME037	1	51	24	1dpi	16.5322
210727_CME037_1dpi_Pos001	0	24	20	1440	0.509	CME037	1	51	24	1dpi	23.5769
210727_CME037_1dpi_Pos001	0	25	20	1440	0.2744	CME037	1	51	24	1dpi	10.9381
210727_CME037_1dpi_Pos001	0	26	20	1440	0.4038	CME037	1	51	24	1dpi	29.6028
210727_CME037_1dpi_Pos001	0	27	20	1440	0.297	CME037	1	51	24	1dpi	23.4383
210727_CME037_1dpi_Pos002	0	5	20	1440	0.4622	CME037	1	51	24	1dpi	6.95082
210727_CME037_1dpi_Pos002	0	6	20	1440	0.711	CME037	1	51	24	1dpi	19.1467
210727_CME037_1dpi_Pos002	0	7	20	1440	0.6167	CME037	1	51	24	1dpi	7.88995
210727_CME037_1dpi_Pos002	0	8	20	1440	0.3218	CME037	1	51	24	1dpi	8.6925
210727_CME037_1dpi_Pos002	0	9	20	1440	0.4314	CME037	1	51	24	1dpi	3.06107
210727_CME037_1dpi_Pos002	0	10	20	1440	0.879	CME037	1	51	24	1dpi	3.38106
210727_CME037_1dpi_Pos002	0	11	20	1440	0.7236	CME037	1	51	24	1dpi	16.4921
210727_CME037_1dpi_Pos002	0	12	20	1440	0.7344	CME037	1	51	24	1dpi	11.021
210727_CME037_1dpi_Pos002	0	13	20	1440	0.6006	CME037	1	51	24	1dpi	3.18519
210727_CME037_1dpi_Pos002	0	14	20	1440	0.446	CME037	1	51	24	1dpi	19.5731
210727_CME037_1dpi_Pos002	0	18	20	1440	0.887	CME037	1	51	24	1dpi	23.9317
210727_CME037_1dpi_Pos002	0	19	20	1440	0.827	CME037	1	51	24	1dpi	24.3165
210727_CME037_1dpi_Pos002	0	21	20	1440	0.706	CME037	1	51	24	1dpi	19.4269
210727_CME037_1dpi_Pos002	0	22	20	1440	0.77	CME037	1	51	24	1dpi	28.9921
210727_CME037_1dpi_Pos003	0	11	20	1440	0.7896	CME037	1	51	24	1dpi	14.9582
210727_CME037_1dpi_Pos003	0	13	20	1440	0.5747	CME037	1	51	24	1dpi	10.8064
210727_CME037_1dpi_Pos003	0	14	20	1440	0.596	CME037	1	51	24	1dpi	25.6386
210727_CME037_1dpi_Pos003	0	15	20	1440	0.2612	CME037	1	51	24	1dpi	5.1948
210727_CME037_1dpi_Pos003	0	16	20	1440	0.4985	CME037	1	51	24	1dpi	12.5953
210727_CME037_1dpi_Pos003	0	17	20	1440	0.627	CME037	1	51	24	1dpi	23.8731
210727_CME037_1dpi_Pos003	0	19	20	1440	0.315	CME037	1	51	24	1dpi	14.5158
210727_CME037_1dpi_Pos003	0	21	20	1440	0.851	CME037	1	51	24	1dpi	0
210727_CME037_1dpi_Pos003	0	22	20	1440	0.4746	CME037	1	51	24	1dpi	1.56084
210727_CME037_1dpi_Pos003	0	23	20	1440	0.5796	CME037	1	51	24	1dpi	4.30313
210727_CME037_1dpi_Pos003	0	24	20	1440	0.447	CME037	1	51	24	1dpi	13.2287
210727_CME037_1dpi_Pos003	0	25	20	1440	0.8516	CME037	1	51	24	1dpi	4.23124
210727_CME037_1dpi_Pos003	0	26	20	1440	0.3284	CME037	1	51	24	1dpi	9.39682
210727_CME037_1dpi_Pos003	0	27	20	1440	0.7744	CME037	1	51	24	1dpi	6.20647
210727_CME037_1dpi_Pos003	0	28	20	1440	0.4197	CME037	1	51	24	1dpi	5.57983
210727_CME037_1dpi_Pos003	0	29	20	1440	0.8496	CME037	1	51	24	1dpi	9.12376
210727_CME037_1dpi_Pos003	0	31	20	1440	0.4792	CME037	1	51	24	1dpi	19.7452
210727_CME037_1dpi_Pos003	0	32	20	1440	0.792	CME037	1	51	24	1dpi	13.3678
210727_CME037_1dpi_Pos003	0	34	20	1440	0.801	CME037	1	51	24	1dpi	28.8039
210727_CME037_1dpi_Pos003	0	35	20	1440	0.89	CME037	1	51	24	1dpi	19.4108
210727_CME037_1dpi_Pos003	0	37	20	1440	0.6777	CME037	1	51	24	1dpi	29.0821
210727_CME037_1dpi_Pos003	0	38	20	1440	0.797	CME037	1	51	24	1dpi	16.8709
210727_CME037_1dpi_Pos005	0	5	20	1440	0.368	CME037	1	51	24	1dpi	3.8961
210727_CME037_1dpi_Pos005	0	6	20	1440	0.2678	CME037	1	51	24	1dpi	24.3919
210727_CME037_1dpi_Pos005	0	9	20	1440	0.4097	CME037	1	51	24	1dpi	23.7525
210727_CME037_1dpi_Pos005	0	10	20	1440	0.554	CME037	1	51	24	1dpi	28.2378
210727_CME037_1dpi_Pos005	0	11	20	1440	0.7534	CME037	1	51	24	1dpi	25.6551
210727_CME037_1dpi_Pos005	0	13	20	1440	0.6665	CME037	1	51	24	1dpi	7.17044
210727_CME037_1dpi_Pos005	0	15	20	1440	0.5137	CME037	1	51	24	1dpi	10.464
210727_CME037_1dpi_Pos005	0	17	20	1440	0.6074	CME037	1	51	24	1dpi	7.27139
210727_CME037_1dpi_Pos005	0	18	20	1440	0.9204	CME037	1	51	24	1dpi	7.28427
210727_CME037_1dpi_Pos005	0	19	20	1440	0.8306	CME037	1	51	24	1dpi	3.12169
210727_CME037_1dpi_Pos005	0	20	20	1440	0.822	CME037	1	51	24	1dpi	3.4632
210727_CME037_1dpi_Pos005	0	21	20	1440	0.7725	CME037	1	51	24	1dpi	26.3427
210727_CME037_1dpi_Pos005	0	22	20	1440	0.684	CME037	1	51	24	1dpi	25.9547
210727_CME037_1dpi_Pos005	0	24	20	1440	0.2072	CME037	1	51	24	1dpi	24.2213
210727_CME037_1dpi_Pos006	0	8	20	1440	0.368	CME037	1	51	24	1dpi	5.91244
210727_CME037_1dpi_Pos006	0	11	20	1440	0.9014	CME037	1	51	24	1dpi	27.6117
211005_CME037_1dpi_Pos001	0	6	20	1440	0.3562	CME037	1	54	24	1dpi	21.8095
211005_CME037_1dpi_Pos001	0	7	20	1440	0.4797	CME037	1	54	24	1dpi	9.02048
211005_CME037_1dpi_Pos001	0	8	20	1440	0.4617	CME037	1	54	24	1dpi	14.8814
211005_CME037_1dpi_Pos001	0	9	20	1440	0.59	CME037	1	54	24	1dpi	6.75015
211005_CME037_1dpi_Pos001	0	10	20	1440	0.5396	CME037	1	54	24	1dpi	1.22443
211005_CME037_1dpi_Pos001	0	11	20	1440	0.7007	CME037	1	54	24	1dpi	0
211005_CME037_1dpi_Pos001	0	12	20	1440	0.3828	CME037	1	54	24	1dpi	17.3071
211005_CME037_1dpi_Pos001	0	13	20	1440	0.429	CME037	1	54	24	1dpi	10.8159
211005_CME037_1dpi_Pos001	0	14	20	1440	0.718	CME037	1	54	24	1dpi	0
211005_CME037_1dpi_Pos001	0	15	20	1440	0.6226	CME037	1	54	24	1dpi	20.3242
211005_CME037_1dpi_Pos001	0	16	20	1440	0.4658	CME037	1	54	24	1dpi	22.9017
211005_CME037_1dpi_Pos001	0	17	20	1440	0.74	CME037	1	54	24	1dpi	7.85864
211005_CME037_1dpi_Pos001	0	18	20	1440	0.728	CME037	1	54	24	1dpi	16.5601
211005_CME037_1dpi_Pos001	0	19	20	1440	0.796	CME037	1	54	24	1dpi	9.65618
211005_CME037_1dpi_Pos001	0	21	20	1440	0.8047	CME037	1	54	24	1dpi	0
211005_CME037_1dpi_Pos001	0	22	20	1440	0.628	CME037	1	54	24	1dpi	14.9722
211005_CME037_1dpi_Pos001	0	23	20	1440	0.434	CME037	1	54	24	1dpi	6.35102
211005_CME037_1dpi_Pos001	0	24	20	1440	0.6284	CME037	1	54	24	1dpi	20.1493
211005_CME037_1dpi_Pos001	0	26	20	1440	0.6064	CME037	1	54	24	1dpi	23.1811
211005_CME037_1dpi_Pos001	0	28	20	1440	0.8086	CME037	1	54	24	1dpi	24.2947
211005_CME037_1dpi_Pos002	0	1	20	1440	0.4644	CME037	1	54	24	1dpi	16.5591
211005_CME037_1dpi_Pos002	0	4	20	1440	0.847	CME037	1	54	24	1dpi	8.15884
211005_CME037_1dpi_Pos002	0	5	20	1440	0.2595	CME037	1	54	24	1dpi	6.38547
211005_CME037_1dpi_Pos002	0	7	20	1440	0.8296	CME037	1	54	24	1dpi	17.3397
211005_CME037_1dpi_Pos002	0	8	20	1440	0.4631	CME037	1	54	24	1dpi	28.9697
211005_CME037_1dpi_Pos002	0	9	20	1440	0.876	CME037	1	54	24	1dpi	0
211005_CME037_1dpi_Pos002	0	10	20	1440	0.4624	CME037	1	54	24	1dpi	3.24827
211005_CME037_1dpi_Pos003	0	1	20	1440	0.639	CME037	1	54	24	1dpi	8.1776
211005_CME037_1dpi_Pos003	0	3	20	1440	0.7026	CME037	1	54	24	1dpi	9.15563
211005_CME037_1dpi_Pos003	0	4	20	1440	0.8774	CME037	1	54	24	1dpi	5.98893
211005_CME037_1dpi_Pos003	0	5	20	1440	0.77	CME037	1	54	24	1dpi	29.9344
211005_CME037_1dpi_Pos004	0	3	20	1440	0.594	CME037	1	54	24	1dpi	12.2969
211005_CME037_1dpi_Pos004	0	4	20	1440	0.489	CME037	1	54	24	1dpi	25.911
211005_CME037_1dpi_Pos004	0	5	20	1440	0.3677	CME037	1	54	24	1dpi	5.28422
211005_CME037_1dpi_Pos004	0	8	20	1440	0.442	CME037	1	54	24	1dpi	0
211005_CME037_1dpi_Pos004	0	9	20	1440	0.2329	CME037	1	54	24	1dpi	4.39991
211005_CME037_1dpi_Pos004	0	10	20	1440	0.874	CME037	1	54	24	1dpi	0
211005_CME037_1dpi_Pos004	0	11	20	1440	0.824	CME037	1	54	24	1dpi	10.7951
211005_CME037_1dpi_Pos004	0	12	20	1440	0.4216	CME037	1	54	24	1dpi	14.7903
211005_CME037_1dpi_Pos004	0	13	20	1440	0.8374	CME037	1	54	24	1dpi	4.93982
211005_CME037_1dpi_Pos004	0	14	20	1440	0.7935	CME037	1	54	24	1dpi	4.4614
211005_CME037_1dpi_Pos005	0	1	20	1440	0.9194	CME037	1	54	24	1dpi	0
211005_CME037_1dpi_Pos005	0	2	20	1440	0.4434	CME037	1	54	24	1dpi	22.8544
211005_CME037_1dpi_Pos005	0	3	20	1440	0.5444	CME037	1	54	24	1dpi	0
211005_CME037_1dpi_Pos005	0	4	20	1440	0.6733	CME037	1	54	24	1dpi	7.63596
211005_CME037_1dpi_Pos005	0	5	20	1440	0.872	CME037	1	54	24	1dpi	22.4506
211005_CME037_1dpi_Pos005	0	6	20	1440	0.5127	CME037	1	54	24	1dpi	0
211005_CME037_1dpi_Pos005	0	7	20	1440	0.26	CME037	1	54	24	1dpi	27.6604
211005_CME037_1dpi_Pos005	0	8	20	1440	0.5996	CME037	1	54	24	1dpi	3.34788
211005_CME037_1dpi_Pos005	0	9	20	1440	0.739	CME037	1	54	24	1dpi	9.56579
211005_CME037_1dpi_Pos005	0	10	20	1440	0.786	CME037	1	54	24	1dpi	0
211005_CME037_1dpi_Pos005	0	12	20	1440	0.8447	CME037	1	54	24	1dpi	11.6606
211005_CME037_1dpi_Pos005	0	14	20	1440	0.641	CME037	1	54	24	1dpi	17.6293
211005_CME037_1dpi_Pos005	0	15	20	1440	0.5005	CME037	1	54	24	1dpi	26.4644
211005_CME037_1dpi_Pos005	0	16	20	1440	0.3247	CME037	1	54	24	1dpi	0
211005_CME037_1dpi_Pos005	0	17	20	1440	0.8486	CME037	1	54	24	1dpi	11.8302
211005_CME037_1dpi_Pos005	0	18	20	1440	0.6064	CME037	1	54	24	1dpi	4.78422
211005_CME037_1dpi_Pos005	0	20	20	1440	0.6284	CME037	1	54	24	1dpi	24.51
211005_CME037_1dpi_Pos005	0	21	20	1440	0.2452	CME037	1	54	24	1dpi	23.2909
211005_CME037_1dpi_Pos005	0	22	20	1440	0.7896	CME037	1	54	24	1dpi	15.2841
211005_CME037_1dpi_Pos005	0	23	20	1440	0.4387	CME037	1	54	24	1dpi	25.6068
211005_CME037_1dpi_Pos005	0	25	20	1440	0.787	CME037	1	54	24	1dpi	14.4237
211019_CME038_1dpi_Pos001	0	2	20	1440	0.5225	CME038	1	48	24	1dpi	0
211019_CME038_1dpi_Pos001	0	3	20	1440	0.831	CME038	1	48	24	1dpi	3.09568
211019_CME038_1dpi_Pos001	0	4	20	1440	0.425	CME038	1	48	24	1dpi	0
211019_CME038_1dpi_Pos001	0	5	20	1440	0.2778	CME038	1	48	24	1dpi	4.79736
211019_CME038_1dpi_Pos001	0	6	20	1440	0.773	CME038	1	48	24	1dpi	7.48847
211019_CME038_1dpi_Pos001	0	7	20	1440	0.637	CME038	1	48	24	1dpi	1.0184
211019_CME038_1dpi_Pos001	0	8	20	1440	0.321	CME038	1	48	24	1dpi	0
211019_CME038_1dpi_Pos001	0	9	20	1440	0.311	CME038	1	48	24	1dpi	23.6761
211019_CME038_1dpi_Pos001	0	10	20	1440	0.358	CME038	1	48	24	1dpi	0
211019_CME038_1dpi_Pos001	0	11	20	1440	0.9106	CME038	1	48	24	1dpi	11.5321
211019_CME038_1dpi_Pos001	0	12	20	1440	0.568	CME038	1	48	24	1dpi	0
211019_CME038_1dpi_Pos001	0	13	20	1440	0.533	CME038	1	48	24	1dpi	7.37202
211019_CME038_1dpi_Pos001	0	14	20	1440	0.4302	CME038	1	48	24	1dpi	1.59259
211019_CME038_1dpi_Pos001	0	16	20	1440	0.8965	CME038	1	48	24	1dpi	5.60324
211019_CME038_1dpi_Pos001	0	17	20	1440	0.2915	CME038	1	48	24	1dpi	19.7727
211019_CME038_1dpi_Pos001	0	19	20	1440	0.3838	CME038	1	48	24	1dpi	19.3523
211019_CME038_1dpi_Pos002	0	4	20	1440	0.8735	CME038	1	48	24	1dpi	26.4446
211019_CME038_1dpi_Pos002	0	5	20	1440	0.4182	CME038	1	48	24	1dpi	0
211019_CME038_1dpi_Pos002	0	6	20	1440	0.4663	CME038	1	48	24	1dpi	4.95819
211019_CME038_1dpi_Pos002	0	7	20	1440	0.5205	CME038	1	48	24	1dpi	1.33959
211019_CME038_1dpi_Pos002	0	8	20	1440	0.916	CME038	1	48	24	1dpi	11.2185
211019_CME038_1dpi_Pos002	0	9	20	1440	0.657	CME038	1	48	24	1dpi	27.0963
211019_CME038_1dpi_Pos002	0	10	20	1440	0.4458	CME038	1	48	24	1dpi	8.73174
211019_CME038_1dpi_Pos002	0	13	20	1440	0.6997	CME038	1	48	24	1dpi	18.4515
211019_CME038_1dpi_Pos003	0	2	20	1440	0.5527	CME038	1	48	24	1dpi	2.0444
211019_CME038_1dpi_Pos003	0	3	20	1440	0.82	CME038	1	48	24	1dpi	10.1081
211019_CME038_1dpi_Pos003	0	4	20	1440	0.3076	CME038	1	48	24	1dpi	28.6958
211019_CME038_1dpi_Pos003	0	5	20	1440	0.163	CME038	1	48	24	1dpi	26.7231
211019_CME038_1dpi_Pos003	0	6	20	1440	0.3704	CME038	1	48	24	1dpi	16.1873
211019_CME038_1dpi_Pos003	0	9	20	1440	0.8003	CME038	1	48	24	1dpi	20.5761
211019_CME038_1dpi_Pos003	0	10	20	1440	0.7344	CME038	1	48	24	1dpi	24.5507
211019_CME038_1dpi_Pos003	0	13	20	1440	0.279	CME038	1	48	24	1dpi	9.1342
211019_CME038_1dpi_Pos003	0	14	20	1440	0.3347	CME038	1	48	24	1dpi	23.7379
211019_CME038_1dpi_Pos003	0	15	20	1440	0.3992	CME038	1	48	24	1dpi	27.4039
211019_CME038_1dpi_Pos003	0	17	20	1440	0.5674	CME038	1	48	24	1dpi	2.72334
211019_CME038_1dpi_Pos003	0	18	20	1440	0.6235	CME038	1	48	24	1dpi	24.5175
211019_CME038_1dpi_Pos004	0	4	20	1440	0.26	CME038	1	48	24	1dpi	4.39638
211019_CME038_1dpi_Pos004	0	5	20	1440	0.559	CME038	1	48	24	1dpi	16.8916
211019_CME038_1dpi_Pos004	0	6	20	1440	0.3645	CME038	1	48	24	1dpi	11.3155
211019_CME038_1dpi_Pos004	0	7	20	1440	0.7725	CME038	1	48	24	1dpi	26.4962
211019_CME038_1dpi_Pos004	0	8	20	1440	0.3254	CME038	1	48	24	1dpi	18.6381
211019_CME038_1dpi_Pos004	0	9	20	1440	0.4697	CME038	1	48	24	1dpi	27.5894
211019_CME038_1dpi_Pos004	0	10	20	1440	0.38	CME038	1	48	24	1dpi	19.8627
211019_CME038_1dpi_Pos005	0	5	20	1440	0.768	CME038	1	48	24	1dpi	24.9749
211019_CME038_1dpi_Pos005	0	7	20	1440	0.8716	CME038	1	48	24	1dpi	9.18907
211019_CME038_1dpi_Pos005	0	8	20	1440	0.5327	CME038	1	48	24	1dpi	0
211019_CME038_1dpi_Pos005	0	9	20	1440	0.5396	CME038	1	48	24	1dpi	0
211019_CME038_1dpi_Pos005	0	10	20	1440	0.628	CME038	1	48	24	1dpi	2.0444
211019_CME038_1dpi_Pos005	0	11	20	1440	1.003	CME038	1	48	24	1dpi	0
211019_CME038_1dpi_Pos005	0	13	20	1440	0.3604	CME038	1	48	24	1dpi	0
211019_CME038_1dpi_Pos005	0	14	20	1440	0.3748	CME038	1	48	24	1dpi	0
211019_CME038_1dpi_Pos005	0	16	20	1440	0.3557	CME038	1	48	24	1dpi	9.96806
211019_CME038_1dpi_Pos005	0	17	20	1440	0.471	CME038	1	48	24	1dpi	27.1402
211019_CME038_1dpi_Pos005	0	18	20	1440	0.8945	CME038	1	48	24	1dpi	28.7261
211019_CME038_1dpi_Pos006	0	1	20	1440	0.1877	CME038	1	48	24	1dpi	13.4654
211019_CME038_1dpi_Pos006	0	2	20	1440	0.2197	CME038	1	48	24	1dpi	0
211019_CME038_1dpi_Pos006	0	3	20	1440	0.9062	CME038	1	48	24	1dpi	0
211019_CME038_1dpi_Pos006	0	4	20	1440	0.391	CME038	1	48	24	1dpi	0.8658
211019_CME038_1dpi_Pos006	0	5	20	1440	0.693	CME038	1	48	24	1dpi	18.0595
211019_CME038_1dpi_Pos006	0	6	20	1440	0.6177	CME038	1	48	24	1dpi	3.67678
211019_CME038_1dpi_Pos006	0	7	20	1440	0.2742	CME038	1	48	24	1dpi	2.05499
211019_CME038_1dpi_Pos006	0	8	20	1440	0.761	CME038	1	48	24	1dpi	0
211019_CME038_1dpi_Pos006	0	9	20	1440	0.4565	CME038	1	48	24	1dpi	2.05499
211019_CME038_1dpi_Pos006	0	10	20	1440	0.834	CME038	1	48	24	1dpi	21.704
211019_CME038_1dpi_Pos006	0	11	20	1440	0.775	CME038	1	48	24	1dpi	6.09966
211019_CME038_1dpi_Pos006	0	14	20	1440	0.6455	CME038	1	48	24	1dpi	28.8603
211123_LBT123_1dpi_Pos001	0	3	20	1440	0.4048	LBT123	1	51	24	1dpi	29.3268
211123_LBT123_1dpi_Pos001	0	4	20	1440	0.5474	LBT123	1	51	24	1dpi	27.5824
211123_LBT123_1dpi_Pos001	0	7	20	1440	0.838	LBT123	1	51	24	1dpi	17.9234
211123_LBT123_1dpi_Pos001	0	8	20	1440	0.411	LBT123	1	51	24	1dpi	10.5888
211123_LBT123_1dpi_Pos001	0	9	20	1440	0.614	LBT123	1	51	24	1dpi	24.692
211123_LBT123_1dpi_Pos001	0	10	20	1440	0.8286	LBT123	1	51	24	1dpi	17.154
211123_LBT123_1dpi_Pos001	0	11	20	1440	0.846	LBT123	1	51	24	1dpi	11.2735
211123_LBT123_1dpi_Pos001	0	12	20	1440	0.8057	LBT123	1	51	24	1dpi	23.1819
211123_LBT123_1dpi_Pos001	0	13	20	1440	0.703	LBT123	1	51	24	1dpi	0
211123_LBT123_1dpi_Pos001	0	14	20	1440	0.65	LBT123	1	51	24	1dpi	7.7827
211123_LBT123_1dpi_Pos001	0	15	20	1440	0.661	LBT123	1	51	24	1dpi	0
211123_LBT123_1dpi_Pos001	0	16	20	1440	0.843	LBT123	1	51	24	1dpi	2.0444
211123_LBT123_1dpi_Pos001	0	19	20	1440	0.475	LBT123	1	51	24	1dpi	0
211123_LBT123_1dpi_Pos001	0	21	20	1440	0.7183	LBT123	1	51	24	1dpi	0
211123_LBT123_1dpi_Pos001	0	23	20	1440	0.6797	LBT123	1	51	24	1dpi	0
211123_LBT123_1dpi_Pos001	0	24	20	1440	1.045	LBT123	1	51	24	1dpi	29.5597
211123_LBT123_1dpi_Pos001	0	25	20	1440	0.6475	LBT123	1	51	24	1dpi	0
211123_LBT123_1dpi_Pos001	0	26	20	1440	0.614	LBT123	1	51	24	1dpi	0
211123_LBT123_1dpi_Pos001	0	29	20	1440	0.4583	LBT123	1	51	24	1dpi	0
211123_LBT123_1dpi_Pos001	0	30	20	1440	0.532	LBT123	1	51	24	1dpi	5.03321
211123_LBT123_1dpi_Pos001	0	31	20	1440	0.3545	LBT123	1	51	24	1dpi	7.86653
211123_LBT123_1dpi_Pos001	0	32	20	1440	0.7583	LBT123	1	51	24	1dpi	24.8298
211123_LBT123_1dpi_Pos001	0	33	20	1440	0.2352	LBT123	1	51	24	1dpi	11.3481
211123_LBT123_1dpi_Pos001	0	34	20	1440	0.8984	LBT123	1	51	24	1dpi	0
211123_LBT123_1dpi_Pos001	0	35	20	1440	0.6694	LBT123	1	51	24	1dpi	6.83394
211123_LBT123_1dpi_Pos001	0	36	20	1440	0.799	LBT123	1	51	24	1dpi	14.9272
211123_LBT123_1dpi_Pos001	0	37	20	1440	0.528	LBT123	1	51	24	1dpi	2.72334
211123_LBT123_1dpi_Pos001	0	38	20	1440	0.684	LBT123	1	51	24	1dpi	0
211123_LBT123_1dpi_Pos001	0	39	20	1440	0.554	LBT123	1	51	24	1dpi	24.7506
211123_LBT123_1dpi_Pos001	0	41	20	1440	0.476	LBT123	1	51	24	1dpi	20.5948
211123_LBT123_1dpi_Pos001	0	42	20	1440	0.824	LBT123	1	51	24	1dpi	28.2958
211123_LBT123_1dpi_Pos001	0	43	20	1440	0.854	LBT123	1	51	24	1dpi	28.5742
211123_LBT123_1dpi_Pos002	0	10	20	1440	0.6963	LBT123	1	51	24	1dpi	26.7565
211123_LBT123_1dpi_Pos002	0	11	20	1440	0.7197	LBT123	1	51	24	1dpi	10.0997
211123_LBT123_1dpi_Pos002	0	13	20	1440	0.2354	LBT123	1	51	24	1dpi	27.9701
211123_LBT123_1dpi_Pos002	0	15	20	1440	0.842	LBT123	1	51	24	1dpi	26.7929
211123_LBT123_1dpi_Pos002	0	16	20	1440	0.8105	LBT123	1	51	24	1dpi	4.807
211123_LBT123_1dpi_Pos002	0	17	20	1440	0.6772	LBT123	1	51	24	1dpi	0
211123_LBT123_1dpi_Pos002	0	20	20	1440	0.906	LBT123	1	51	24	1dpi	0
211123_LBT123_1dpi_Pos002	0	21	20	1440	0.6797	LBT123	1	51	24	1dpi	0
211123_LBT123_1dpi_Pos002	0	24	20	1440	0.7705	LBT123	1	51	24	1dpi	28.2138
211123_LBT123_1dpi_Pos002	0	25	20	1440	0.4705	LBT123	1	51	24	1dpi	1.65273
211123_LBT123_1dpi_Pos002	0	26	20	1440	0.77	LBT123	1	51	24	1dpi	0
211123_LBT123_1dpi_Pos002	0	27	20	1440	0.838	LBT123	1	51	24	1dpi	0
211123_LBT123_1dpi_Pos002	0	29	20	1440	0.634	LBT123	1	51	24	1dpi	0
211123_LBT123_1dpi_Pos002	0	30	20	1440	0.572	LBT123	1	51	24	1dpi	0
211123_LBT123_1dpi_Pos002	0	31	20	1440	0.6655	LBT123	1	51	24	1dpi	0
211123_LBT123_1dpi_Pos002	0	32	20	1440	0.429	LBT123	1	51	24	1dpi	0
211123_LBT123_1dpi_Pos002	0	33	20	1440	0.2627	LBT123	1	51	24	1dpi	0
211123_LBT123_1dpi_Pos002	0	34	20	1440	0.3962	LBT123	1	51	24	1dpi	20.9199
211123_LBT123_1dpi_Pos002	0	35	20	1440	0.4626	LBT123	1	51	24	1dpi	0
211123_LBT123_1dpi_Pos002	0	36	20	1440	0.568	LBT123	1	51	24	1dpi	3.0666
211123_LBT123_1dpi_Pos002	0	37	20	1440	0.6743	LBT123	1	51	24	1dpi	13.7093
211123_LBT123_1dpi_Pos002	0	39	20	1440	0.4512	LBT123	1	51	24	1dpi	28.6265
211123_LBT123_1dpi_Pos002	0	40	20	1440	0.6147	LBT123	1	51	24	1dpi	15.0416
211123_LBT123_1dpi_Pos002	0	41	20	1440	0.472	LBT123	1	51	24	1dpi	25.0253
211123_LBT123_1dpi_Pos002	0	42	20	1440	0.367	LBT123	1	51	24	1dpi	19.4411
211123_LBT123_1dpi_Pos003	0	5	20	1440	0.2695	LBT123	1	51	24	1dpi	27.8028
211123_LBT123_1dpi_Pos003	0	6	20	1440	0.7363	LBT123	1	51	24	1dpi	20.366
211123_LBT123_1dpi_Pos003	0	7	20	1440	0.5645	LBT123	1	51	24	1dpi	14.9227
211123_LBT123_1dpi_Pos003	0	8	20	1440	0.56	LBT123	1	51	24	1dpi	10.0393
211123_LBT123_1dpi_Pos003	0	9	20	1440	0.2966	LBT123	1	51	24	1dpi	9.29755
211123_LBT123_1dpi_Pos003	0	10	20	1440	0.735	LBT123	1	51	24	1dpi	3.24349
211123_LBT123_1dpi_Pos003	0	11	20	1440	0.901	LBT123	1	51	24	1dpi	11.3354
211123_LBT123_1dpi_Pos003	0	12	20	1440	0.6636	LBT123	1	51	24	1dpi	0
211123_LBT123_1dpi_Pos003	0	13	20	1440	0.687	LBT123	1	51	24	1dpi	19.0355
211123_LBT123_1dpi_Pos003	0	14	20	1440	0.3645	LBT123	1	51	24	1dpi	5.15013
211123_LBT123_1dpi_Pos003	0	15	20	1440	0.7285	LBT123	1	51	24	1dpi	12.9317
211123_LBT123_1dpi_Pos003	0	16	20	1440	0.9106	LBT123	1	51	24	1dpi	0
211123_LBT123_1dpi_Pos003	0	17	20	1440	0.666	LBT123	1	51	24	1dpi	9.71238
211123_LBT123_1dpi_Pos003	0	20	20	1440	0.595	LBT123	1	51	24	1dpi	0
211123_LBT123_1dpi_Pos003	0	21	20	1440	0.6465	LBT123	1	51	24	1dpi	0
211123_LBT123_1dpi_Pos003	0	22	20	1440	0.4866	LBT123	1	51	24	1dpi	0.967994
211123_LBT123_1dpi_Pos003	0	23	20	1440	0.5273	LBT123	1	51	24	1dpi	0
211123_LBT123_1dpi_Pos003	0	25	20	1440	0.7656	LBT123	1	51	24	1dpi	0
211123_LBT123_1dpi_Pos003	0	26	20	1440	0.4758	LBT123	1	51	24	1dpi	0
211123_LBT123_1dpi_Pos003	0	27	20	1440	0.6006	LBT123	1	51	24	1dpi	0.8658
211123_LBT123_1dpi_Pos003	0	28	20	1440	0.6577	LBT123	1	51	24	1dpi	1.65038
211123_LBT123_1dpi_Pos003	0	29	20	1440	0.8706	LBT123	1	51	24	1dpi	0
211123_LBT123_1dpi_Pos003	0	30	20	1440	0.598	LBT123	1	51	24	1dpi	28.6027
211123_LBT123_1dpi_Pos003	0	31	20	1440	0.613	LBT123	1	51	24	1dpi	0
211123_LBT123_1dpi_Pos003	0	33	20	1440	0.764	LBT123	1	51	24	1dpi	22.6568
211123_LBT123_1dpi_Pos003	0	34	20	1440	0.805	LBT123	1	51	24	1dpi	8.60583
211123_LBT123_1dpi_Pos003	0	35	20	1440	0.925	LBT123	1	51	24	1dpi	1.33669
211123_LBT123_1dpi_Pos003	0	36	20	1440	0.607	LBT123	1	51	24	1dpi	0
211123_LBT123_1dpi_Pos003	0	37	20	1440	0.6333	LBT123	1	51	24	1dpi	9.9567
211123_LBT123_1dpi_Pos003	0	38	20	1440	0.776	LBT123	1	51	24	1dpi	0
211123_LBT123_1dpi_Pos003	0	39	20	1440	0.7114	LBT123	1	51	24	1dpi	0
211123_LBT123_1dpi_Pos003	0	40	20	1440	0.608	LBT123	1	51	24	1dpi	0
211123_LBT123_1dpi_Pos003	0	41	20	1440	0.742	LBT123	1	51	24	1dpi	10.7664
211123_LBT123_1dpi_Pos003	0	42	20	1440	0.534	LBT123	1	51	24	1dpi	2.97214
211123_LBT123_1dpi_Pos003	0	43	20	1440	0.893	LBT123	1	51	24	1dpi	0
211123_LBT123_1dpi_Pos003	0	44	20	1440	0.3152	LBT123	1	51	24	1dpi	0.4329
211123_LBT123_1dpi_Pos003	0	45	20	1440	0.6396	LBT123	1	51	24	1dpi	2.7379
211123_LBT123_1dpi_Pos003	0	46	20	1440	0.2908	LBT123	1	51	24	1dpi	2.95307
211123_LBT123_1dpi_Pos003	0	47	20	1440	0.929	LBT123	1	51	24	1dpi	29.9906
211123_LBT123_1dpi_Pos003	0	48	20	1440	0.7754	LBT123	1	51	24	1dpi	22.3644
211123_LBT123_1dpi_Pos004	0	10	20	1440	0.689	LBT123	1	51	24	1dpi	25.5972
211123_LBT123_1dpi_Pos004	0	15	20	1440	0.7256	LBT123	1	51	24	1dpi	16.4239
211123_LBT123_1dpi_Pos004	0	16	20	1440	0.6084	LBT123	1	51	24	1dpi	29.4436
211123_LBT123_1dpi_Pos004	0	18	20	1440	0.362	LBT123	1	51	24	1dpi	11.6425
211123_LBT123_1dpi_Pos004	0	19	20	1440	0.6367	LBT123	1	51	24	1dpi	17.0998
211123_LBT123_1dpi_Pos004	0	21	20	1440	0.5	LBT123	1	51	24	1dpi	0
211123_LBT123_1dpi_Pos004	0	22	20	1440	0.5283	LBT123	1	51	24	1dpi	0
211123_LBT123_1dpi_Pos004	0	23	20	1440	0.6665	LBT123	1	51	24	1dpi	15.6935
211123_LBT123_1dpi_Pos004	0	24	20	1440	0.959	LBT123	1	51	24	1dpi	2.7379
211123_LBT123_1dpi_Pos004	0	25	20	1440	0.5967	LBT123	1	51	24	1dpi	0
211123_LBT123_1dpi_Pos004	0	27	20	1440	0.6055	LBT123	1	51	24	1dpi	0
211123_LBT123_1dpi_Pos004	0	28	20	1440	0.4517	LBT123	1	51	24	1dpi	15.4697
211123_LBT123_1dpi_Pos004	0	29	20	1440	0.5386	LBT123	1	51	24	1dpi	0
211123_LBT123_1dpi_Pos004	0	30	20	1440	0.786	LBT123	1	51	24	1dpi	2.90398
211123_LBT123_1dpi_Pos004	0	31	20	1440	0.5146	LBT123	1	51	24	1dpi	0
211123_LBT123_1dpi_Pos004	0	32	20	1440	0.7715	LBT123	1	51	24	1dpi	19.1866
211123_LBT123_1dpi_Pos004	0	33	20	1440	0.3723	LBT123	1	51	24	1dpi	0
211123_LBT123_1dpi_Pos004	0	34	20	1440	0.763	LBT123	1	51	24	1dpi	24.3574
211123_LBT123_1dpi_Pos004	0	35	20	1440	0.6216	LBT123	1	51	24	1dpi	0
211123_LBT123_1dpi_Pos004	0	37	20	1440	0.7837	LBT123	1	51	24	1dpi	0
211123_LBT123_1dpi_Pos004	0	38	20	1440	0.81	LBT123	1	51	24	1dpi	0
211123_LBT123_1dpi_Pos004	0	39	20	1440	0.66	LBT123	1	51	24	1dpi	0
211123_LBT123_1dpi_Pos004	0	40	20	1440	0.5376	LBT123	1	51	24	1dpi	0
211123_LBT123_1dpi_Pos004	0	41	20	1440	0.5767	LBT123	1	51	24	1dpi	0
211123_LBT123_1dpi_Pos004	0	42	20	1440	0.333	LBT123	1	51	24	1dpi	6.00316
211123_LBT123_1dpi_Pos004	0	43	20	1440	0.7554	LBT123	1	51	24	1dpi	0
211123_LBT123_1dpi_Pos004	0	44	20	1440	0.7534	LBT123	1	51	24	1dpi	0
211123_LBT123_1dpi_Pos004	0	45	20	1440	0.5117	LBT123	1	51	24	1dpi	1.11009
211123_LBT123_1dpi_Pos004	0	46	20	1440	0.564	LBT123	1	51	24	1dpi	1.59503
211123_LBT123_1dpi_Pos004	0	47	20	1440	0.538	LBT123	1	51	24	1dpi	4.92081
211123_LBT123_1dpi_Pos004	0	48	20	1440	0.771	LBT123	1	51	24	1dpi	2.90398
211123_LBT123_1dpi_Pos004	0	49	20	1440	0.692	LBT123	1	51	24	1dpi	0
211123_LBT123_1dpi_Pos004	0	50	20	1440	0.8174	LBT123	1	51	24	1dpi	0
211123_LBT123_1dpi_Pos004	0	52	20	1440	0.465	LBT123	1	51	24	1dpi	2.5974
211123_LBT123_1dpi_Pos004	0	53	20	1440	0.765	LBT123	1	51	24	1dpi	0
211123_LBT123_1dpi_Pos004	0	54	20	1440	0.7573	LBT123	1	51	24	1dpi	11.8922
211123_LBT123_1dpi_Pos004	0	55	20	1440	0.806	LBT123	1	51	24	1dpi	18.9088
211123_LBT123_1dpi_Pos004	0	56	20	1440	0.8506	LBT123	1	51	24	1dpi	1.0222
211123_LBT123_1dpi_Pos004	0	57	20	1440	0.728	LBT123	1	51	24	1dpi	19.3251
211123_LBT123_1dpi_Pos004	0	58	20	1440	0.4644	LBT123	1	51	24	1dpi	10.2844
211123_LBT123_1dpi_Pos004	0	61	20	1440	0.542	LBT123	1	51	24	1dpi	21.2642
211123_LBT123_1dpi_Pos005	0	13	20	1440	0.2793	LBT123	1	51	24	1dpi	23.4547
211123_LBT123_1dpi_Pos005	0	15	20	1440	0.8525	LBT123	1	51	24	1dpi	27.5287
211123_LBT123_1dpi_Pos005	0	19	20	1440	0.5527	LBT123	1	51	24	1dpi	0
211123_LBT123_1dpi_Pos005	0	20	20	1440	0.4385	LBT123	1	51	24	1dpi	0.4329
211123_LBT123_1dpi_Pos005	0	22	20	1440	0.2844	LBT123	1	51	24	1dpi	0
211123_LBT123_1dpi_Pos005	0	24	20	1440	0.8135	LBT123	1	51	24	1dpi	0
211123_LBT123_1dpi_Pos005	0	25	20	1440	0.3918	LBT123	1	51	24	1dpi	2.8156
211123_LBT123_1dpi_Pos005	0	26	20	1440	0.518	LBT123	1	51	24	1dpi	12.6299
211123_LBT123_1dpi_Pos005	0	27	20	1440	0.7627	LBT123	1	51	24	1dpi	0
211123_LBT123_1dpi_Pos005	0	28	20	1440	0.631	LBT123	1	51	24	1dpi	1.22443
211123_LBT123_1dpi_Pos005	0	29	20	1440	0.1267	LBT123	1	51	24	1dpi	0
211123_LBT123_1dpi_Pos005	0	30	20	1440	0.902	LBT123	1	51	24	1dpi	0
211123_LBT123_1dpi_Pos005	0	31	20	1440	0.6675	LBT123	1	51	24	1dpi	0
211123_LBT123_1dpi_Pos005	0	32	20	1440	0.725	LBT123	1	51	24	1dpi	0
211123_LBT123_1dpi_Pos005	0	33	20	1440	0.3833	LBT123	1	51	24	1dpi	26.1771
211123_LBT123_1dpi_Pos005	0	34	20	1440	0.869	LBT123	1	51	24	1dpi	2.72334
211123_LBT123_1dpi_Pos005	0	35	20	1440	0.609	LBT123	1	51	24	1dpi	0.4329
211123_LBT123_1dpi_Pos005	0	36	20	1440	0.7163	LBT123	1	51	24	1dpi	14.6497
211123_LBT123_1dpi_Pos005	0	37	20	1440	0.7856	LBT123	1	51	24	1dpi	0
211123_LBT123_1dpi_Pos005	0	38	20	1440	0.6387	LBT123	1	51	24	1dpi	0
211123_LBT123_1dpi_Pos005	0	39	20	1440	0.895	LBT123	1	51	24	1dpi	0
211123_LBT123_1dpi_Pos005	0	40	20	1440	0.8486	LBT123	1	51	24	1dpi	10.0065
211123_LBT123_1dpi_Pos005	0	41	20	1440	0.537	LBT123	1	51	24	1dpi	5.25186
211123_LBT123_1dpi_Pos005	0	42	20	1440	0.6177	LBT123	1	51	24	1dpi	3.87929
211123_LBT123_1dpi_Pos005	0	43	20	1440	0.3916	LBT123	1	51	24	1dpi	21.2442
211123_LBT123_1dpi_Pos005	0	44	20	1440	0.6685	LBT123	1	51	24	1dpi	23.3922
211123_LBT123_1dpi_Pos005	0	45	20	1440	0.7837	LBT123	1	51	24	1dpi	19.3578
211123_LBT123_1dpi_Pos005	0	47	20	1440	0.904	LBT123	1	51	24	1dpi	11.4388
211123_LBT123_1dpi_Pos005	0	48	20	1440	0.895	LBT123	1	51	24	1dpi	18.8733
211123_LBT123_1dpi_Pos006	0	14	20	1440	0.779	LBT123	1	51	24	1dpi	25.6977
211123_LBT123_1dpi_Pos006	0	16	20	1440	0.372	LBT123	1	51	24	1dpi	24.6398
211123_LBT123_1dpi_Pos006	0	17	20	1440	0.988	LBT123	1	51	24	1dpi	3.6987
211123_LBT123_1dpi_Pos006	0	18	20	1440	0.692	LBT123	1	51	24	1dpi	5.8968
211123_LBT123_1dpi_Pos006	0	19	20	1440	0.5854	LBT123	1	51	24	1dpi	0
211123_LBT123_1dpi_Pos006	0	21	20	1440	0.7563	LBT123	1	51	24	1dpi	2.00887
211123_LBT123_1dpi_Pos006	0	22	20	1440	0.6104	LBT123	1	51	24	1dpi	0
211123_LBT123_1dpi_Pos006	0	24	20	1440	0.6543	LBT123	1	51	24	1dpi	0
211123_LBT123_1dpi_Pos006	0	25	20	1440	0.4507	LBT123	1	51	24	1dpi	0
211123_LBT123_1dpi_Pos006	0	26	20	1440	0.888	LBT123	1	51	24	1dpi	0
211123_LBT123_1dpi_Pos006	0	27	20	1440	1.068	LBT123	1	51	24	1dpi	9.03723
211123_LBT123_1dpi_Pos006	0	28	20	1440	0.475	LBT123	1	51	24	1dpi	26.0651
211123_LBT123_1dpi_Pos006	0	29	20	1440	0.505	LBT123	1	51	24	1dpi	6.63353
211123_LBT123_1dpi_Pos006	0	30	20	1440	0.547	LBT123	1	51	24	1dpi	0
211123_LBT123_1dpi_Pos006	0	31	20	1440	0.7095	LBT123	1	51	24	1dpi	1.40504
211123_LBT123_1dpi_Pos006	0	32	20	1440	0.9316	LBT123	1	51	24	1dpi	4.77778
211123_LBT123_1dpi_Pos006	0	33	20	1440	0.761	LBT123	1	51	24	1dpi	0
211123_LBT123_1dpi_Pos006	0	34	20	1440	0.363	LBT123	1	51	24	1dpi	16.314
211123_LBT123_1dpi_Pos006	0	35	20	1440	0.898	LBT123	1	51	24	1dpi	0
211123_LBT123_1dpi_Pos006	0	36	20	1440	0.543	LBT123	1	51	24	1dpi	0
211123_LBT123_1dpi_Pos006	0	37	20	1440	0.7744	LBT123	1	51	24	1dpi	2.39211
211123_LBT123_1dpi_Pos006	0	38	20	1440	0.4658	LBT123	1	51	24	1dpi	0
211123_LBT123_1dpi_Pos006	0	39	20	1440	0.4072	LBT123	1	51	24	1dpi	1.59259
211123_LBT123_1dpi_Pos006	0	40	20	1440	0.685	LBT123	1	51	24	1dpi	25.207
211123_LBT123_1dpi_Pos006	0	41	20	1440	0.799	LBT123	1	51	24	1dpi	0
211130_BT569_1dpi_Pos001	0	3	20	1440	0.874	BT569	1	51	24	1dpi	0
211130_BT569_1dpi_Pos001	0	4	20	1440	0.4082	BT569	1	51	24	1dpi	11.9094
211130_BT569_1dpi_Pos001	0	5	20	1440	0.6465	BT569	1	51	24	1dpi	5.77854
211130_BT569_1dpi_Pos001	0	7	20	1440	0.2722	BT569	1	51	24	1dpi	16.7414
211130_BT569_1dpi_Pos001	0	8	20	1440	0.636	BT569	1	51	24	1dpi	12.3828
211130_BT569_1dpi_Pos001	0	9	20	1440	0.655	BT569	1	51	24	1dpi	13.2855
211130_BT569_1dpi_Pos001	0	10	20	1440	0.869	BT569	1	51	24	1dpi	16.476
211130_BT569_1dpi_Pos001	0	11	20	1440	0.3755	BT569	1	51	24	1dpi	8.71813
211130_BT569_1dpi_Pos001	0	12	20	1440	0.907	BT569	1	51	24	1dpi	17.5249
211130_BT569_1dpi_Pos001	0	15	20	1440	0.542	BT569	1	51	24	1dpi	6.89554
211130_BT569_1dpi_Pos001	0	16	20	1440	0.5884	BT569	1	51	24	1dpi	17.6282
211130_BT569_1dpi_Pos001	0	17	20	1440	0.525	BT569	1	51	24	1dpi	29.2244
211130_BT569_1dpi_Pos001	0	18	20	1440	0.4734	BT569	1	51	24	1dpi	0
211130_BT569_1dpi_Pos001	0	19	20	1440	0.817	BT569	1	51	24	1dpi	17.9579
211130_BT569_1dpi_Pos001	0	20	20	1440	0.552	BT569	1	51	24	1dpi	8.01954
211130_BT569_1dpi_Pos001	0	22	20	1440	0.3218	BT569	1	51	24	1dpi	8.52714
211130_BT569_1dpi_Pos001	0	23	20	1440	0.4263	BT569	1	51	24	1dpi	0.8658
211130_BT569_1dpi_Pos001	0	25	20	1440	0.6763	BT569	1	51	24	1dpi	7.00142
211130_BT569_1dpi_Pos001	0	26	20	1440	0.9644	BT569	1	51	24	1dpi	12.9232
211130_BT569_1dpi_Pos001	0	27	20	1440	0.812	BT569	1	51	24	1dpi	0
211130_BT569_1dpi_Pos001	0	28	20	1440	0.7456	BT569	1	51	24	1dpi	1.93599
211130_BT569_1dpi_Pos001	0	29	20	1440	0.6294	BT569	1	51	24	1dpi	0
211130_BT569_1dpi_Pos001	0	30	20	1440	0.4812	BT569	1	51	24	1dpi	18.0119
211130_BT569_1dpi_Pos001	0	31	20	1440	0.6987	BT569	1	51	24	1dpi	6.71656
211130_BT569_1dpi_Pos001	0	32	20	1440	0.7397	BT569	1	51	24	1dpi	23.6932
211130_BT569_1dpi_Pos001	0	33	20	1440	0.765	BT569	1	51	24	1dpi	11.9201
211130_BT569_1dpi_Pos001	0	34	20	1440	0.4746	BT569	1	51	24	1dpi	18.6951
211130_BT569_1dpi_Pos001	0	35	20	1440	0.684	BT569	1	51	24	1dpi	20.8181
211130_BT569_1dpi_Pos001	0	36	20	1440	0.3716	BT569	1	51	24	1dpi	13.2635
211130_BT569_1dpi_Pos001	0	37	20	1440	0.574	BT569	1	51	24	1dpi	20.5106
211130_BT569_1dpi_Pos001	0	38	20	1440	0.745	BT569	1	51	24	1dpi	24.8275
211130_BT569_1dpi_Pos002	0	2	20	1440	0.4956	BT569	1	51	24	1dpi	9.87164
211130_BT569_1dpi_Pos002	0	3	20	1440	0.264	BT569	1	51	24	1dpi	0
211130_BT569_1dpi_Pos002	0	4	20	1440	0.372	BT569	1	51	24	1dpi	0
211130_BT569_1dpi_Pos002	0	6	20	1440	0.2197	BT569	1	51	24	1dpi	7.42442
211130_BT569_1dpi_Pos002	0	7	20	1440	0.4043	BT569	1	51	24	1dpi	2.56608
211130_BT569_1dpi_Pos002	0	8	20	1440	0.4417	BT569	1	51	24	1dpi	14.3678
211130_BT569_1dpi_Pos002	0	9	20	1440	0.4524	BT569	1	51	24	1dpi	0
211130_BT569_1dpi_Pos002	0	10	20	1440	0.46	BT569	1	51	24	1dpi	0
211130_BT569_1dpi_Pos002	0	11	20	1440	0.8315	BT569	1	51	24	1dpi	1.8637
211130_BT569_1dpi_Pos002	0	12	20	1440	0.626	BT569	1	51	24	1dpi	9.60394
211130_BT569_1dpi_Pos002	0	13	20	1440	0.495	BT569	1	51	24	1dpi	0
211130_BT569_1dpi_Pos002	0	14	20	1440	0.6562	BT569	1	51	24	1dpi	15.9366
211130_BT569_1dpi_Pos002	0	15	20	1440	0.6206	BT569	1	51	24	1dpi	15.147
211130_BT569_1dpi_Pos002	0	16	20	1440	0.4543	BT569	1	51	24	1dpi	0
211130_BT569_1dpi_Pos002	0	17	20	1440	0.496	BT569	1	51	24	1dpi	0
211130_BT569_1dpi_Pos002	0	21	20	1440	0.2825	BT569	1	51	24	1dpi	29.8791
211130_BT569_1dpi_Pos002	0	23	20	1440	0.266	BT569	1	51	24	1dpi	16.588
211130_BT569_1dpi_Pos002	0	24	20	1440	0.9004	BT569	1	51	24	1dpi	13.2056
211130_BT569_1dpi_Pos002	0	27	20	1440	0.3538	BT569	1	51	24	1dpi	10.5467
211130_BT569_1dpi_Pos002	0	28	20	1440	0.5474	BT569	1	51	24	1dpi	23.901
211130_BT569_1dpi_Pos002	0	29	20	1440	0.86	BT569	1	51	24	1dpi	14.3334
211130_BT569_1dpi_Pos002	0	31	20	1440	0.887	BT569	1	51	24	1dpi	25.4956
211130_BT569_1dpi_Pos003	0	2	20	1440	0.4355	BT569	1	51	24	1dpi	6.54176
211130_BT569_1dpi_Pos003	0	3	20	1440	0.345	BT569	1	51	24	1dpi	21.3302
211130_BT569_1dpi_Pos003	0	5	20	1440	0.2683	BT569	1	51	24	1dpi	21.4437
211130_BT569_1dpi_Pos003	0	6	20	1440	0.4392	BT569	1	51	24	1dpi	17.5814
211130_BT569_1dpi_Pos003	0	7	20	1440	0.4072	BT569	1	51	24	1dpi	17.1115
211130_BT569_1dpi_Pos003	0	8	20	1440	0.6035	BT569	1	51	24	1dpi	19.2508
211130_BT569_1dpi_Pos003	0	10	20	1440	0.3694	BT569	1	51	24	1dpi	15.2883
211130_BT569_1dpi_Pos003	0	12	20	1440	0.608	BT569	1	51	24	1dpi	24.4067
211130_BT569_1dpi_Pos003	0	13	20	1440	0.364	BT569	1	51	24	1dpi	11.0623
211130_BT569_1dpi_Pos003	0	15	20	1440	0.614	BT569	1	51	24	1dpi	2.0823
211130_BT569_1dpi_Pos003	0	16	20	1440	0.4438	BT569	1	51	24	1dpi	13.0708
211130_BT569_1dpi_Pos003	0	18	20	1440	0.9077	BT569	1	51	24	1dpi	0
211130_BT569_1dpi_Pos003	0	19	20	1440	0.702	BT569	1	51	24	1dpi	12.9395
211130_BT569_1dpi_Pos003	0	20	20	1440	0.5615	BT569	1	51	24	1dpi	15.7841
211130_BT569_1dpi_Pos003	0	22	20	1440	0.732	BT569	1	51	24	1dpi	6.02662
211130_BT569_1dpi_Pos003	0	23	20	1440	0.594	BT569	1	51	24	1dpi	12.081
211130_BT569_1dpi_Pos003	0	24	20	1440	0.5264	BT569	1	51	24	1dpi	1.0184
211130_BT569_1dpi_Pos003	0	25	20	1440	0.517	BT569	1	51	24	1dpi	5.0324
211130_BT569_1dpi_Pos003	0	26	20	1440	0.8027	BT569	1	51	24	1dpi	0
211130_BT569_1dpi_Pos003	0	27	20	1440	0.727	BT569	1	51	24	1dpi	15.4802
211130_BT569_1dpi_Pos003	0	29	20	1440	0.837	BT569	1	51	24	1dpi	1.8637
211130_BT569_1dpi_Pos003	0	30	20	1440	0.6646	BT569	1	51	24	1dpi	0
211130_BT569_1dpi_Pos003	0	31	20	1440	0.8315	BT569	1	51	24	1dpi	1.0184
211130_BT569_1dpi_Pos003	0	33	20	1440	0.2279	BT569	1	51	24	1dpi	29.8912
211130_BT569_1dpi_Pos004	0	2	20	1440	0.6787	BT569	1	51	24	1dpi	5.4758
211130_BT569_1dpi_Pos004	0	3	20	1440	0.5044	BT569	1	51	24	1dpi	26.6091
211130_BT569_1dpi_Pos004	0	4	20	1440	0.3733	BT569	1	51	24	1dpi	0
211130_BT569_1dpi_Pos004	0	5	20	1440	0.6313	BT569	1	51	24	1dpi	0
211130_BT569_1dpi_Pos004	0	6	20	1440	0.4697	BT569	1	51	24	1dpi	25.0608
211130_BT569_1dpi_Pos004	0	7	20	1440	0.7285	BT569	1	51	24	1dpi	0
211130_BT569_1dpi_Pos004	0	8	20	1440	0.4243	BT569	1	51	24	1dpi	0.8658
211130_BT569_1dpi_Pos004	0	9	20	1440	0.5146	BT569	1	51	24	1dpi	18.9657
211130_BT569_1dpi_Pos004	0	10	20	1440	0.722	BT569	1	51	24	1dpi	0
211130_BT569_1dpi_Pos004	0	12	20	1440	0.493	BT569	1	51	24	1dpi	0
211130_BT569_1dpi_Pos004	0	13	20	1440	0.5654	BT569	1	51	24	1dpi	1.0222
211130_BT569_1dpi_Pos004	0	14	20	1440	0.5728	BT569	1	51	24	1dpi	0
211130_BT569_1dpi_Pos004	0	15	20	1440	0.9087	BT569	1	51	24	1dpi	16.4873
211130_BT569_1dpi_Pos004	0	16	20	1440	0.842	BT569	1	51	24	1dpi	0
211130_BT569_1dpi_Pos004	0	17	20	1440	0.5107	BT569	1	51	24	1dpi	12.7753
211130_BT569_1dpi_Pos004	0	18	20	1440	0.8022	BT569	1	51	24	1dpi	4.13438
211130_BT569_1dpi_Pos004	0	19	20	1440	0.414	BT569	1	51	24	1dpi	7.79438
211130_BT569_1dpi_Pos004	0	20	20	1440	0.3552	BT569	1	51	24	1dpi	0
211130_BT569_1dpi_Pos004	0	21	20	1440	0.642	BT569	1	51	24	1dpi	0
211130_BT569_1dpi_Pos004	0	22	20	1440	0.7495	BT569	1	51	24	1dpi	12.2261
211130_BT569_1dpi_Pos004	0	23	20	1440	0.5923	BT569	1	51	24	1dpi	16.1613
211130_BT569_1dpi_Pos004	0	24	20	1440	0.4592	BT569	1	51	24	1dpi	23.1688
211130_BT569_1dpi_Pos004	0	25	20	1440	0.4985	BT569	1	51	24	1dpi	10.5651
211130_BT569_1dpi_Pos004	0	26	20	1440	0.558	BT569	1	51	24	1dpi	2.97735
211130_BT569_1dpi_Pos004	0	27	20	1440	0.6245	BT569	1	51	24	1dpi	26.8939
211130_BT569_1dpi_Pos004	0	28	20	1440	0.754	BT569	1	51	24	1dpi	21.117
211130_BT569_1dpi_Pos004	0	30	20	1440	0.6226	BT569	1	51	24	1dpi	4.7928
211130_BT569_1dpi_Pos004	0	31	20	1440	0.8633	BT569	1	51	24	1dpi	24.5452
211130_BT569_1dpi_Pos004	0	32	20	1440	0.6494	BT569	1	51	24	1dpi	14.8277
211130_BT569_1dpi_Pos004	0	33	20	1440	0.865	BT569	1	51	24	1dpi	18.1369
211130_BT569_1dpi_Pos004	0	34	20	1440	0.5625	BT569	1	51	24	1dpi	21.176
211130_BT569_1dpi_Pos005	0	4	20	1440	0.448	BT569	1	51	24	1dpi	21.4423
211130_BT569_1dpi_Pos005	0	5	20	1440	0.659	BT569	1	51	24	1dpi	0
211130_BT569_1dpi_Pos005	0	7	20	1440	0.8496	BT569	1	51	24	1dpi	3.0666
211130_BT569_1dpi_Pos005	0	8	20	1440	0.6357	BT569	1	51	24	1dpi	15.1752
211130_BT569_1dpi_Pos005	0	9	20	1440	0.4695	BT569	1	51	24	1dpi	22.7996
211130_BT569_1dpi_Pos005	0	11	20	1440	0.6357	BT569	1	51	24	1dpi	26.7975
211130_BT569_1dpi_Pos005	0	12	20	1440	0.5815	BT569	1	51	24	1dpi	0
211130_BT569_1dpi_Pos005	0	13	20	1440	0.8296	BT569	1	51	24	1dpi	25.3096
211130_BT569_1dpi_Pos005	0	14	20	1440	0.1438	BT569	1	51	24	1dpi	15.1694
211130_BT569_1dpi_Pos005	0	15	20	1440	0.6235	BT569	1	51	24	1dpi	0
211130_BT569_1dpi_Pos005	0	17	20	1440	0.4478	BT569	1	51	24	1dpi	2.97735
211130_BT569_1dpi_Pos005	0	18	20	1440	0.4297	BT569	1	51	24	1dpi	0
211130_BT569_1dpi_Pos005	0	20	20	1440	0.2399	BT569	1	51	24	1dpi	28.6648
211130_BT569_1dpi_Pos005	0	21	20	1440	0.7725	BT569	1	51	24	1dpi	0
211130_BT569_1dpi_Pos005	0	23	20	1440	0.798	BT569	1	51	24	1dpi	29.7801
211130_BT569_1dpi_Pos005	0	25	20	1440	0.7666	BT569	1	51	24	1dpi	3.44428
211130_BT569_1dpi_Pos005	0	27	20	1440	0.2396	BT569	1	51	24	1dpi	18.7877
211130_BT569_1dpi_Pos005	0	29	20	1440	0.485	BT569	1	51	24	1dpi	28.3911
211130_BT569_1dpi_Pos006	0	2	20	1440	0.295	BT569	1	51	24	1dpi	22.8325
211130_BT569_1dpi_Pos006	0	3	20	1440	0.833	BT569	1	51	24	1dpi	8.82946
211130_BT569_1dpi_Pos006	0	4	20	1440	0.5293	BT569	1	51	24	1dpi	0
211130_BT569_1dpi_Pos006	0	5	20	1440	0.7095	BT569	1	51	24	1dpi	0
211130_BT569_1dpi_Pos006	0	6	20	1440	0.5723	BT569	1	51	24	1dpi	0
211130_BT569_1dpi_Pos006	0	7	20	1440	0.544	BT569	1	51	24	1dpi	1.11009
211130_BT569_1dpi_Pos006	0	8	20	1440	0.585	BT569	1	51	24	1dpi	2.05687
211130_BT569_1dpi_Pos006	0	9	20	1440	0.3645	BT569	1	51	24	1dpi	3.63676
211130_BT569_1dpi_Pos006	0	10	20	1440	0.582	BT569	1	51	24	1dpi	5.95755
211130_BT569_1dpi_Pos006	0	11	20	1440	0.3008	BT569	1	51	24	1dpi	0
211130_BT569_1dpi_Pos006	0	12	20	1440	0.6274	BT569	1	51	24	1dpi	10.6543
211130_BT569_1dpi_Pos006	0	13	20	1440	0.5005	BT569	1	51	24	1dpi	0
211130_BT569_1dpi_Pos006	0	14	20	1440	0.853	BT569	1	51	24	1dpi	12.7569
211130_BT569_1dpi_Pos006	0	15	20	1440	0.4036	BT569	1	51	24	1dpi	0
211130_BT569_1dpi_Pos006	0	16	20	1440	0.6416	BT569	1	51	24	1dpi	23.784
211130_BT569_1dpi_Pos006	0	18	20	1440	0.4136	BT569	1	51	24	1dpi	7.05475
211130_BT569_1dpi_Pos006	0	19	20	1440	0.861	BT569	1	51	24	1dpi	10.2899
211130_BT569_1dpi_Pos006	0	20	20	1440	0.5015	BT569	1	51	24	1dpi	7.03901
211130_BT569_1dpi_Pos006	0	21	20	1440	0.769	BT569	1	51	24	1dpi	29.2351
211130_BT569_1dpi_Pos006	0	23	20	1440	0.9087	BT569	1	51	24	1dpi	0
211130_BT569_1dpi_Pos006	0	25	20	1440	0.3682	BT569	1	51	24	1dpi	10.5202
211130_BT569_1dpi_Pos006	0	26	20	1440	0.526	BT569	1	51	24	1dpi	28.2146
211130_BT569_1dpi_Pos006	0	28	20	1440	0.5703	BT569	1	51	24	1dpi	28.0879
211130_BT569_1dpi_Pos006	0	31	20	1440	0.653	BT569	1	51	24	1dpi	15.6674
211207_BT569_1dpi_Pos001	0	1	20	1440	0.543	BT569	1	51	24	1dpi	5.5135
211207_BT569_1dpi_Pos001	0	2	20	1440	0.7783	BT569	1	51	24	1dpi	2.97735
211207_BT569_1dpi_Pos001	0	3	20	1440	0.631	BT569	1	51	24	1dpi	0
211207_BT569_1dpi_Pos001	0	4	20	1440	0.677	BT569	1	51	24	1dpi	5.25239
211207_BT569_1dpi_Pos001	0	5	20	1440	0.8867	BT569	1	51	24	1dpi	0
211207_BT569_1dpi_Pos001	0	6	20	1440	0.6147	BT569	1	51	24	1dpi	0
211207_BT569_1dpi_Pos001	0	7	20	1440	0.6445	BT569	1	51	24	1dpi	25.1106
211207_BT569_1dpi_Pos001	0	8	20	1440	0.747	BT569	1	51	24	1dpi	0
211207_BT569_1dpi_Pos001	0	9	20	1440	0.836	BT569	1	51	24	1dpi	0
211207_BT569_1dpi_Pos001	0	10	20	1440	0.3684	BT569	1	51	24	1dpi	9.14819
211207_BT569_1dpi_Pos001	0	11	20	1440	0.5034	BT569	1	51	24	1dpi	16.375
211207_BT569_1dpi_Pos001	0	12	20	1440	0.7725	BT569	1	51	24	1dpi	4.02161
211207_BT569_1dpi_Pos001	0	13	20	1440	0.4595	BT569	1	51	24	1dpi	3.0666
211207_BT569_1dpi_Pos001	0	14	20	1440	0.497	BT569	1	51	24	1dpi	0
211207_BT569_1dpi_Pos001	0	15	20	1440	0.7935	BT569	1	51	24	1dpi	6.30312
211207_BT569_1dpi_Pos001	0	16	20	1440	0.8223	BT569	1	51	24	1dpi	23.5611
211207_BT569_1dpi_Pos001	0	18	20	1440	0.356	BT569	1	51	24	1dpi	28.1602
211207_BT569_1dpi_Pos001	0	19	20	1440	0.5576	BT569	1	51	24	1dpi	25.0507
211207_BT569_1dpi_Pos002	0	3	20	1440	0.971	BT569	1	51	24	1dpi	23.0327
211207_BT569_1dpi_Pos002	0	4	20	1440	0.455	BT569	1	51	24	1dpi	0
211207_BT569_1dpi_Pos002	0	5	20	1440	0.227	BT569	1	51	24	1dpi	7.36851
211207_BT569_1dpi_Pos002	0	7	20	1440	0.7188	BT569	1	51	24	1dpi	10.7644
211207_BT569_1dpi_Pos002	0	8	20	1440	0.5073	BT569	1	51	24	1dpi	0
211207_BT569_1dpi_Pos002	0	9	20	1440	0.7173	BT569	1	51	24	1dpi	0
211207_BT569_1dpi_Pos002	0	10	20	1440	0.562	BT569	1	51	24	1dpi	0
211207_BT569_1dpi_Pos002	0	11	20	1440	0.5	BT569	1	51	24	1dpi	0
211207_BT569_1dpi_Pos002	0	12	20	1440	0.5786	BT569	1	51	24	1dpi	24.1816
211207_BT569_1dpi_Pos002	0	13	20	1440	0.6094	BT569	1	51	24	1dpi	0
211207_BT569_1dpi_Pos002	0	15	20	1440	0.4028	BT569	1	51	24	1dpi	20.0112
211207_BT569_1dpi_Pos002	0	16	20	1440	0.8184	BT569	1	51	24	1dpi	11.1652
211207_BT569_1dpi_Pos002	0	17	20	1440	0.4204	BT569	1	51	24	1dpi	0
211207_BT569_1dpi_Pos002	0	18	20	1440	0.736	BT569	1	51	24	1dpi	16.3781
211207_BT569_1dpi_Pos002	0	19	20	1440	0.8164	BT569	1	51	24	1dpi	0
211207_BT569_1dpi_Pos002	0	20	20	1440	0.3416	BT569	1	51	24	1dpi	0
211207_BT569_1dpi_Pos002	0	23	20	1440	0.3665	BT569	1	51	24	1dpi	14.4311
211207_BT569_1dpi_Pos002	0	24	20	1440	0.69	BT569	1	51	24	1dpi	15.7568
211207_BT569_1dpi_Pos002	0	30	20	1440	0.546	BT569	1	51	24	1dpi	21.9999
211207_BT569_1dpi_Pos002	0	31	20	1440	0.3997	BT569	1	51	24	1dpi	24.0906
211207_BT569_1dpi_Pos002	0	35	20	1440	0.791	BT569	1	51	24	1dpi	29.9614
211207_BT569_1dpi_Pos002	0	37	20	1440	0.4338	BT569	1	51	24	1dpi	17.0918
211207_BT569_1dpi_Pos002	0	39	20	1440	0.3684	BT569	1	51	24	1dpi	19.3494
211207_BT569_1dpi_Pos002	0	40	20	1440	0.3696	BT569	1	51	24	1dpi	29.0119
211207_BT569_1dpi_Pos002	0	43	20	1440	0.7256	BT569	1	51	24	1dpi	19.5539
211207_BT569_1dpi_Pos003	0	1	20	1440	0.2239	BT569	1	51	24	1dpi	29.1409
211207_BT569_1dpi_Pos003	0	2	20	1440	0.442	BT569	1	51	24	1dpi	5.73168
211207_BT569_1dpi_Pos003	0	3	20	1440	0.2418	BT569	1	51	24	1dpi	15.4776
211207_BT569_1dpi_Pos003	0	4	20	1440	0.2664	BT569	1	51	24	1dpi	21.7299
211207_BT569_1dpi_Pos003	0	5	20	1440	0.5073	BT569	1	51	24	1dpi	6.89554
211207_BT569_1dpi_Pos003	0	6	20	1440	0.564	BT569	1	51	24	1dpi	5.80796
211207_BT569_1dpi_Pos003	0	7	20	1440	0.5947	BT569	1	51	24	1dpi	7.07883
211207_BT569_1dpi_Pos003	0	8	20	1440	0.3347	BT569	1	51	24	1dpi	14.7367
211207_BT569_1dpi_Pos003	0	9	20	1440	0.868	BT569	1	51	24	1dpi	6.3265
211207_BT569_1dpi_Pos003	0	10	20	1440	0.8945	BT569	1	51	24	1dpi	4.82409
211207_BT569_1dpi_Pos003	0	11	20	1440	0.622	BT569	1	51	24	1dpi	5.61756
211207_BT569_1dpi_Pos003	0	12	20	1440	0.423	BT569	1	51	24	1dpi	22.9348
211207_BT569_1dpi_Pos003	0	13	20	1440	0.467	BT569	1	51	24	1dpi	0
211207_BT569_1dpi_Pos003	0	14	20	1440	0.7017	BT569	1	51	24	1dpi	3.41697
211207_BT569_1dpi_Pos003	0	15	20	1440	0.3455	BT569	1	51	24	1dpi	8.84899
211207_BT569_1dpi_Pos003	0	16	20	1440	0.4592	BT569	1	51	24	1dpi	19.7589
211207_BT569_1dpi_Pos003	0	17	20	1440	0.4155	BT569	1	51	24	1dpi	14.0628
211207_BT569_1dpi_Pos003	0	18	20	1440	0.7183	BT569	1	51	24	1dpi	0.612213
211207_BT569_1dpi_Pos003	0	19	20	1440	0.687	BT569	1	51	24	1dpi	5.52996
211207_BT569_1dpi_Pos003	0	20	20	1440	0.766	BT569	1	51	24	1dpi	13.1997
211207_BT569_1dpi_Pos003	0	21	20	1440	0.8037	BT569	1	51	24	1dpi	8.99039
211207_BT569_1dpi_Pos003	0	22	20	1440	0.7837	BT569	1	51	24	1dpi	4.33292
211207_BT569_1dpi_Pos003	0	23	20	1440	0.4407	BT569	1	51	24	1dpi	11.447
211207_BT569_1dpi_Pos003	0	24	20	1440	0.4	BT569	1	51	24	1dpi	26.86
211207_BT569_1dpi_Pos003	0	25	20	1440	0.8237	BT569	1	51	24	1dpi	29.0255
211207_BT569_1dpi_Pos003	0	26	20	1440	0.6265	BT569	1	51	24	1dpi	25.7261
211207_BT569_1dpi_Pos003	0	27	20	1440	0.199	BT569	1	51	24	1dpi	11.7858
211207_BT569_1dpi_Pos003	0	28	20	1440	0.6924	BT569	1	51	24	1dpi	3.61091
211207_BT569_1dpi_Pos003	0	29	20	1440	0.8486	BT569	1	51	24	1dpi	0.967994
211207_BT569_1dpi_Pos004	0	1	20	1440	0.4062	BT569	1	51	24	1dpi	21.7394
211207_BT569_1dpi_Pos004	0	3	20	1440	0.5	BT569	1	51	24	1dpi	10.3644
211207_BT569_1dpi_Pos004	0	4	20	1440	0.3616	BT569	1	51	24	1dpi	15.915
211207_BT569_1dpi_Pos004	0	5	20	1440	0.3105	BT569	1	51	24	1dpi	8.02415
211207_BT569_1dpi_Pos004	0	6	20	1440	0.339	BT569	1	51	24	1dpi	16.4592
211207_BT569_1dpi_Pos004	0	7	20	1440	0.3938	BT569	1	51	24	1dpi	0
211207_BT569_1dpi_Pos004	0	8	20	1440	0.3452	BT569	1	51	24	1dpi	0
211207_BT569_1dpi_Pos004	0	9	20	1440	0.6587	BT569	1	51	24	1dpi	0
211207_BT569_1dpi_Pos004	0	10	20	1440	1.063	BT569	1	51	24	1dpi	1.33959
211207_BT569_1dpi_Pos004	0	11	20	1440	0.8022	BT569	1	51	24	1dpi	9.74076
211207_BT569_1dpi_Pos004	0	12	20	1440	0.2947	BT569	1	51	24	1dpi	3.83735
211207_BT569_1dpi_Pos004	0	13	20	1440	0.3494	BT569	1	51	24	1dpi	0
211207_BT569_1dpi_Pos004	0	14	20	1440	0.2673	BT569	1	51	24	1dpi	9.57995
211207_BT569_1dpi_Pos004	0	15	20	1440	0.7896	BT569	1	51	24	1dpi	4.39991
211207_BT569_1dpi_Pos004	0	16	20	1440	0.5625	BT569	1	51	24	1dpi	0
211207_BT569_1dpi_Pos004	0	17	20	1440	0.4617	BT569	1	51	24	1dpi	12.2354
211207_BT569_1dpi_Pos004	0	18	20	1440	0.854	BT569	1	51	24	1dpi	0
211207_BT569_1dpi_Pos004	0	19	20	1440	0.34	BT569	1	51	24	1dpi	9.28092
211207_BT569_1dpi_Pos004	0	20	20	1440	0.6885	BT569	1	51	24	1dpi	0
211207_BT569_1dpi_Pos004	0	21	20	1440	0.676	BT569	1	51	24	1dpi	11.2829
211207_BT569_1dpi_Pos004	0	22	20	1440	0.2927	BT569	1	51	24	1dpi	0
211207_BT569_1dpi_Pos004	0	23	20	1440	0.7905	BT569	1	51	24	1dpi	7.16216
211207_BT569_1dpi_Pos004	0	24	20	1440	0.459	BT569	1	51	24	1dpi	5.46177
211207_BT569_1dpi_Pos004	0	25	20	1440	0.8125	BT569	1	51	24	1dpi	21.8227
211207_BT569_1dpi_Pos004	0	26	20	1440	0.9287	BT569	1	51	24	1dpi	0
211207_BT569_1dpi_Pos004	0	27	20	1440	0.719	BT569	1	51	24	1dpi	10.3406
211207_BT569_1dpi_Pos004	0	28	20	1440	0.506	BT569	1	51	24	1dpi	4.3844
211207_BT569_1dpi_Pos004	0	30	20	1440	0.2712	BT569	1	51	24	1dpi	26.4162
211207_BT569_1dpi_Pos004	0	32	20	1440	0.7705	BT569	1	51	24	1dpi	14.078
211207_BT569_1dpi_Pos004	0	33	20	1440	0.2316	BT569	1	51	24	1dpi	10.8707
211207_BT569_1dpi_Pos004	0	34	20	1440	0.7017	BT569	1	51	24	1dpi	19.4218
211207_BT569_1dpi_Pos004	0	35	20	1440	0.6626	BT569	1	51	24	1dpi	28.2401
211207_BT569_1dpi_Pos005	0	2	20	1440	0.2015	BT569	1	51	24	1dpi	11.1146
211207_BT569_1dpi_Pos005	0	3	20	1440	0.8975	BT569	1	51	24	1dpi	23.8313
211207_BT569_1dpi_Pos005	0	4	20	1440	0.873	BT569	1	51	24	1dpi	17.3135
211207_BT569_1dpi_Pos005	0	5	20	1440	0.3604	BT569	1	51	24	1dpi	21.4151
211207_BT569_1dpi_Pos005	0	7	20	1440	0.387	BT569	1	51	24	1dpi	9.51573
211207_BT569_1dpi_Pos005	0	8	20	1440	0.674	BT569	1	51	24	1dpi	6.36432
211207_BT569_1dpi_Pos005	0	9	20	1440	0.614	BT569	1	51	24	1dpi	20.0343
211207_BT569_1dpi_Pos005	0	10	20	1440	0.8667	BT569	1	51	24	1dpi	0
211207_BT569_1dpi_Pos005	0	11	20	1440	0.573	BT569	1	51	24	1dpi	10.2207
211207_BT569_1dpi_Pos005	0	12	20	1440	0.3894	BT569	1	51	24	1dpi	0.4329
211207_BT569_1dpi_Pos005	0	13	20	1440	0.1998	BT569	1	51	24	1dpi	9.74562
211207_BT569_1dpi_Pos005	0	14	20	1440	0.3345	BT569	1	51	24	1dpi	26.0237
211207_BT569_1dpi_Pos005	0	15	20	1440	0.8027	BT569	1	51	24	1dpi	0.612213
211207_BT569_1dpi_Pos005	0	16	20	1440	0.8486	BT569	1	51	24	1dpi	9.29476
211207_BT569_1dpi_Pos005	0	17	20	1440	0.4001	BT569	1	51	24	1dpi	0
211207_BT569_1dpi_Pos005	0	19	20	1440	0.7466	BT569	1	51	24	1dpi	3.56978
211207_BT569_1dpi_Pos005	0	20	20	1440	0.769	BT569	1	51	24	1dpi	0
211207_BT569_1dpi_Pos005	0	21	20	1440	0.6377	BT569	1	51	24	1dpi	0
211207_BT569_1dpi_Pos005	0	22	20	1440	0.4624	BT569	1	51	24	1dpi	0
211207_BT569_1dpi_Pos005	0	23	20	1440	0.62	BT569	1	51	24	1dpi	9.59432
211207_BT569_1dpi_Pos005	0	24	20	1440	0.2598	BT569	1	51	24	1dpi	0
211207_BT569_1dpi_Pos005	0	25	20	1440	0.4377	BT569	1	51	24	1dpi	0
211207_BT569_1dpi_Pos005	0	26	20	1440	0.685	BT569	1	51	24	1dpi	19.4
211207_BT569_1dpi_Pos005	0	27	20	1440	0.63	BT569	1	51	24	1dpi	21.6308
211207_BT569_1dpi_Pos005	0	28	20	1440	0.4778	BT569	1	51	24	1dpi	20.6499
211207_BT569_1dpi_Pos005	0	29	20	1440	0.357	BT569	1	51	24	1dpi	0
211207_BT569_1dpi_Pos005	0	34	20	1440	0.503	BT569	1	51	24	1dpi	19.5891
211207_BT569_1dpi_Pos006	0	6	20	1440	0.4001	BT569	1	51	24	1dpi	21.1486
211207_BT569_1dpi_Pos006	0	8	20	1440	0.485	BT569	1	51	24	1dpi	27.8661
211207_BT569_1dpi_Pos006	0	9	20	1440	0.8833	BT569	1	51	24	1dpi	24.7269
211207_BT569_1dpi_Pos006	0	10	20	1440	0.876	BT569	1	51	24	1dpi	29.5711
211207_BT569_1dpi_Pos006	0	11	20	1440	0.3682	BT569	1	51	24	1dpi	10.9381
211207_BT569_1dpi_Pos006	0	13	20	1440	0.595	BT569	1	51	24	1dpi	27.5786
211207_BT569_1dpi_Pos006	0	14	20	1440	0.758	BT569	1	51	24	1dpi	25.2742
211207_BT569_1dpi_Pos006	0	16	20	1440	0.801	BT569	1	51	24	1dpi	21.5562
211207_BT569_1dpi_Pos006	0	17	20	1440	0.872	BT569	1	51	24	1dpi	20.6966
211207_BT569_1dpi_Pos006	0	18	20	1440	0.6357	BT569	1	51	24	1dpi	26.0564
211207_BT569_1dpi_Pos006	0	19	20	1440	0.4827	BT569	1	51	24	1dpi	21.7973
211207_BT569_1dpi_Pos006	0	20	20	1440	0.6255	BT569	1	51	24	1dpi	27.9452
211207_BT569_1dpi_Pos006	0	29	20	1440	0.4246	BT569	1	51	24	1dpi	12.3371
211207_BT569_1dpi_Pos006	0	32	20	1440	0.755	BT569	1	51	24	1dpi	25.6598
211207_BT569_1dpi_Pos006	0	35	20	1440	0.55	BT569	1	51	24	1dpi	16.3968
211207_BT569_1dpi_Pos006	0	38	20	1440	0.6387	BT569	1	51	24	1dpi	17.1318
211207_BT569_1dpi_Pos006	0	40	20	1440	0.4023	BT569	1	51	24	1dpi	22.8725
211207_BT569_1dpi_Pos006	0	41	20	1440	0.2125	BT569	1	51	24	1dpi	21.0064
211207_BT569_1dpi_Pos006	0	42	20	1440	0.344	BT569	1	51	24	1dpi	4.027
211207_BT569_1dpi_Pos006	0	43	20	1440	0.553	BT569	1	51	24	1dpi	24.746
211207_BT569_1dpi_Pos006	0	44	20	1440	0.6963	BT569	1	51	24	1dpi	11.1832
211207_BT569_1dpi_Pos006	0	45	20	1440	0.55	BT569	1	51	24	1dpi	21.7281
211207_BT569_1dpi_Pos006	0	46	20	1440	0.8145	BT569	1	51	24	1dpi	6.04215
211207_BT569_1dpi_Pos006	0	48	20	1440	0.4656	BT569	1	51	24	1dpi	23.1194
211207_BT569_1dpi_Pos006	0	49	20	1440	0.3926	BT569	1	51	24	1dpi	20.0502
211207_BT569_1dpi_Pos006	0	52	20	1440	0.756	BT569	1	51	24	1dpi	17.6259
211207_BT569_1dpi_Pos006	0	53	20	1440	0.5605	BT569	1	51	24	1dpi	21.8831
211207_BT569_1dpi_Pos006	0	57	20	1440	0.5405	BT569	1	51	24	1dpi	25.4497
211214_LBT123_1dpi_Pos001	0	3	20	1440	0.69	LBT123	1	48	24	1dpi	9.05795
211214_LBT123_1dpi_Pos001	0	4	20	1440	0.807	LBT123	1	48	24	1dpi	9.99941
211214_LBT123_1dpi_Pos001	0	9	20	1440	0.4622	LBT123	1	48	24	1dpi	21.0008
211214_LBT123_1dpi_Pos001	0	18	20	1440	0.3835	LBT123	1	48	24	1dpi	6.67192
211214_LBT123_1dpi_Pos001	0	19	20	1440	0.68	LBT123	1	48	24	1dpi	8.327
211214_LBT123_1dpi_Pos001	0	21	20	1440	0.8423	LBT123	1	48	24	1dpi	13.0028
211214_LBT123_1dpi_Pos001	0	22	20	1440	0.742	LBT123	1	48	24	1dpi	2.00887
211214_LBT123_1dpi_Pos001	0	24	20	1440	0.3416	LBT123	1	48	24	1dpi	21.277
211214_LBT123_1dpi_Pos001	0	25	20	1440	0.5405	LBT123	1	48	24	1dpi	11.0074
211214_LBT123_1dpi_Pos001	0	26	20	1440	0.3984	LBT123	1	48	24	1dpi	6.27046
211214_LBT123_1dpi_Pos001	0	28	20	1440	0.4995	LBT123	1	48	24	1dpi	13.04
211214_LBT123_1dpi_Pos001	0	30	20	1440	0.3364	LBT123	1	48	24	1dpi	5.54382
211214_LBT123_1dpi_Pos001	0	31	20	1440	0.9497	LBT123	1	48	24	1dpi	5.0771
211214_LBT123_1dpi_Pos001	0	33	20	1440	0.5107	LBT123	1	48	24	1dpi	0
211214_LBT123_1dpi_Pos001	0	34	20	1440	0.7046	LBT123	1	48	24	1dpi	8.56589
211214_LBT123_1dpi_Pos001	0	35	20	1440	0.513	LBT123	1	48	24	1dpi	2.39211
211214_LBT123_1dpi_Pos001	0	36	20	1440	0.7256	LBT123	1	48	24	1dpi	12.3833
211214_LBT123_1dpi_Pos001	0	37	20	1440	0.3723	LBT123	1	48	24	1dpi	13.6204
211214_LBT123_1dpi_Pos001	0	38	20	1440	0.529	LBT123	1	48	24	1dpi	8.46247
211214_LBT123_1dpi_Pos001	0	39	20	1440	0.6597	LBT123	1	48	24	1dpi	2.0368
211214_LBT123_1dpi_Pos001	0	40	20	1440	0.7197	LBT123	1	48	24	1dpi	26.6286
211214_LBT123_1dpi_Pos001	0	41	20	1440	0.6924	LBT123	1	48	24	1dpi	19.8563
211214_LBT123_1dpi_Pos001	0	42	20	1440	0.5376	LBT123	1	48	24	1dpi	15.3187
211214_LBT123_1dpi_Pos001	0	43	20	1440	0.517	LBT123	1	48	24	1dpi	0
211214_LBT123_1dpi_Pos001	0	45	20	1440	0.688	LBT123	1	48	24	1dpi	9.73336
211214_LBT123_1dpi_Pos001	0	46	20	1440	0.9336	LBT123	1	48	24	1dpi	24.1705
211214_LBT123_1dpi_Pos001	0	47	20	1440	0.6626	LBT123	1	48	24	1dpi	0
211214_LBT123_1dpi_Pos001	0	48	20	1440	0.5146	LBT123	1	48	24	1dpi	3.41243
211214_LBT123_1dpi_Pos001	0	49	20	1440	0.706	LBT123	1	48	24	1dpi	5.57431
211214_LBT123_1dpi_Pos001	0	50	20	1440	0.4492	LBT123	1	48	24	1dpi	18.9658
211214_LBT123_1dpi_Pos001	0	53	20	1440	0.7026	LBT123	1	48	24	1dpi	13.9232
211214_LBT123_1dpi_Pos001	0	54	20	1440	0.791	LBT123	1	48	24	1dpi	23.5509
211214_LBT123_1dpi_Pos001	0	55	20	1440	0.8213	LBT123	1	48	24	1dpi	16.2175
211214_LBT123_1dpi_Pos001	0	57	20	1440	0.533	LBT123	1	48	24	1dpi	14.1822
211214_LBT123_1dpi_Pos001	0	58	20	1440	0.829	LBT123	1	48	24	1dpi	29.7315
211214_LBT123_1dpi_Pos001	0	61	20	1440	0.6035	LBT123	1	48	24	1dpi	28.7556
211214_LBT123_1dpi_Pos002	0	10	20	1440	0.526	LBT123	1	48	24	1dpi	26.6529
211214_LBT123_1dpi_Pos002	0	12	20	1440	0.7085	LBT123	1	48	24	1dpi	10.3427
211214_LBT123_1dpi_Pos002	0	13	20	1440	0.639	LBT123	1	48	24	1dpi	11.6259
211214_LBT123_1dpi_Pos002	0	14	20	1440	0.594	LBT123	1	48	24	1dpi	20.7509
211214_LBT123_1dpi_Pos002	0	16	20	1440	0.5713	LBT123	1	48	24	1dpi	27.0438
211214_LBT123_1dpi_Pos002	0	17	20	1440	0.5405	LBT123	1	48	24	1dpi	4.57185
211214_LBT123_1dpi_Pos002	0	18	20	1440	0.7334	LBT123	1	48	24	1dpi	4.63847
211214_LBT123_1dpi_Pos002	0	19	20	1440	0.4019	LBT123	1	48	24	1dpi	28.027
211214_LBT123_1dpi_Pos002	0	20	20	1440	0.582	LBT123	1	48	24	1dpi	27.9309
211214_LBT123_1dpi_Pos002	0	21	20	1440	0.787	LBT123	1	48	24	1dpi	22.8664
211214_LBT123_1dpi_Pos002	0	22	20	1440	0.4873	LBT123	1	48	24	1dpi	10.6151
211214_LBT123_1dpi_Pos002	0	23	20	1440	0.56	LBT123	1	48	24	1dpi	18.274
211214_LBT123_1dpi_Pos002	0	24	20	1440	0.6055	LBT123	1	48	24	1dpi	7.41699
211214_LBT123_1dpi_Pos002	0	25	20	1440	0.7485	LBT123	1	48	24	1dpi	0
211214_LBT123_1dpi_Pos002	0	28	20	1440	0.4094	LBT123	1	48	24	1dpi	0
211214_LBT123_1dpi_Pos002	0	29	20	1440	0.3547	LBT123	1	48	24	1dpi	4.7619
211214_LBT123_1dpi_Pos002	0	30	20	1440	0.228	LBT123	1	48	24	1dpi	18.9742
211214_LBT123_1dpi_Pos002	0	31	20	1440	0.344	LBT123	1	48	24	1dpi	0.8658
211214_LBT123_1dpi_Pos002	0	32	20	1440	0.4446	LBT123	1	48	24	1dpi	23.652
211214_LBT123_1dpi_Pos002	0	33	20	1440	0.4792	LBT123	1	48	24	1dpi	2.39211
211214_LBT123_1dpi_Pos002	0	34	20	1440	0.554	LBT123	1	48	24	1dpi	0
211214_LBT123_1dpi_Pos002	0	35	20	1440	0.596	LBT123	1	48	24	1dpi	0
211214_LBT123_1dpi_Pos002	0	36	20	1440	0.806	LBT123	1	48	24	1dpi	0
211214_LBT123_1dpi_Pos002	0	37	20	1440	0.9077	LBT123	1	48	24	1dpi	29.4505
211214_LBT123_1dpi_Pos002	0	38	20	1440	0.786	LBT123	1	48	24	1dpi	0
211214_LBT123_1dpi_Pos002	0	39	20	1440	0.4553	LBT123	1	48	24	1dpi	1.10659
211214_LBT123_1dpi_Pos002	0	40	20	1440	0.4407	LBT123	1	48	24	1dpi	0.4329
211214_LBT123_1dpi_Pos002	0	42	20	1440	0.627	LBT123	1	48	24	1dpi	0
211214_LBT123_1dpi_Pos002	0	43	20	1440	0.595	LBT123	1	48	24	1dpi	27.4665
211214_LBT123_1dpi_Pos002	0	44	20	1440	0.506	LBT123	1	48	24	1dpi	29.4894
211214_LBT123_1dpi_Pos002	0	45	20	1440	0.761	LBT123	1	48	24	1dpi	0
211214_LBT123_1dpi_Pos002	0	46	20	1440	0.6147	LBT123	1	48	24	1dpi	4.11902
211214_LBT123_1dpi_Pos002	0	47	20	1440	0.74	LBT123	1	48	24	1dpi	6.94308
211214_LBT123_1dpi_Pos002	0	48	20	1440	0.593	LBT123	1	48	24	1dpi	12.675
211214_LBT123_1dpi_Pos002	0	50	20	1440	0.7183	LBT123	1	48	24	1dpi	15.9717
211214_LBT123_1dpi_Pos002	0	51	20	1440	0.8623	LBT123	1	48	24	1dpi	5.7236
211214_LBT123_1dpi_Pos002	0	52	20	1440	0.7397	LBT123	1	48	24	1dpi	3.83634
211214_LBT123_1dpi_Pos002	0	54	20	1440	0.6523	LBT123	1	48	24	1dpi	28.0378
211214_LBT123_1dpi_Pos002	0	55	20	1440	0.4033	LBT123	1	48	24	1dpi	18.8387
211214_LBT123_1dpi_Pos002	0	56	20	1440	0.6426	LBT123	1	48	24	1dpi	15.4602
211214_LBT123_1dpi_Pos002	0	57	20	1440	0.66	LBT123	1	48	24	1dpi	7.34954
211214_LBT123_1dpi_Pos002	0	58	20	1440	0.808	LBT123	1	48	24	1dpi	2.45409
211214_LBT123_1dpi_Pos002	0	59	20	1440	0.746	LBT123	1	48	24	1dpi	17.5651
211214_LBT123_1dpi_Pos002	0	60	20	1440	0.836	LBT123	1	48	24	1dpi	26.6001
211214_LBT123_1dpi_Pos002	0	61	20	1440	0.5513	LBT123	1	48	24	1dpi	22.8918
211214_LBT123_1dpi_Pos002	0	63	20	1440	0.7764	LBT123	1	48	24	1dpi	12.3454
211214_LBT123_1dpi_Pos002	0	64	20	1440	0.6934	LBT123	1	48	24	1dpi	12.7267
211214_LBT123_1dpi_Pos002	0	66	20	1440	0.562	LBT123	1	48	24	1dpi	22.2159
211214_LBT123_1dpi_Pos002	0	67	20	1440	0.3403	LBT123	1	48	24	1dpi	22.832
211214_LBT123_1dpi_Pos002	0	68	20	1440	0.6367	LBT123	1	48	24	1dpi	7.12392
211214_LBT123_1dpi_Pos002	0	72	20	1440	0.801	LBT123	1	48	24	1dpi	5.03979
211214_LBT123_1dpi_Pos002	0	74	20	1440	0.8325	LBT123	1	48	24	1dpi	15.2992
211214_LBT123_1dpi_Pos002	0	76	20	1440	0.828	LBT123	1	48	24	1dpi	21.709
211214_LBT123_1dpi_Pos003	0	1	20	1440	0.2983	LBT123	1	48	24	1dpi	0
211214_LBT123_1dpi_Pos003	0	3	20	1440	0.3262	LBT123	1	48	24	1dpi	2.71393
211214_LBT123_1dpi_Pos003	0	4	20	1440	0.664	LBT123	1	48	24	1dpi	14.663
211214_LBT123_1dpi_Pos003	0	5	20	1440	0.82	LBT123	1	48	24	1dpi	1.0222
211214_LBT123_1dpi_Pos003	0	7	20	1440	0.4146	LBT123	1	48	24	1dpi	21.7366
211214_LBT123_1dpi_Pos003	0	8	20	1440	0.8804	LBT123	1	48	24	1dpi	1.78489
211214_LBT123_1dpi_Pos003	0	10	20	1440	0.4622	LBT123	1	48	24	1dpi	1.86578
211214_LBT123_1dpi_Pos003	0	11	20	1440	0.467	LBT123	1	48	24	1dpi	3.00866
211214_LBT123_1dpi_Pos003	0	12	20	1440	0.712	LBT123	1	48	24	1dpi	23.3412
211214_LBT123_1dpi_Pos003	0	13	20	1440	0.9434	LBT123	1	48	24	1dpi	0
211214_LBT123_1dpi_Pos003	0	14	20	1440	0.883	LBT123	1	48	24	1dpi	20.052
211214_LBT123_1dpi_Pos003	0	15	20	1440	0.5527	LBT123	1	48	24	1dpi	4.2261
211214_LBT123_1dpi_Pos003	0	16	20	1440	0.4526	LBT123	1	48	24	1dpi	24.9745
211214_LBT123_1dpi_Pos003	0	17	20	1440	0.5195	LBT123	1	48	24	1dpi	11.0046
211214_LBT123_1dpi_Pos003	0	18	20	1440	0.659	LBT123	1	48	24	1dpi	7.68578
211214_LBT123_1dpi_Pos003	0	20	20	1440	0.9478	LBT123	1	48	24	1dpi	25.492
211214_LBT123_1dpi_Pos003	0	21	20	1440	0.7134	LBT123	1	48	24	1dpi	1.59503
211214_LBT123_1dpi_Pos003	0	22	20	1440	0.6826	LBT123	1	48	24	1dpi	0
211214_LBT123_1dpi_Pos003	0	23	20	1440	0.559	LBT123	1	48	24	1dpi	11.9687
211214_LBT123_1dpi_Pos004	0	3	20	1440	0.574	LBT123	1	48	24	1dpi	23.3471
211214_LBT123_1dpi_Pos004	0	4	20	1440	0.37	LBT123	1	48	24	1dpi	14.4954
211214_LBT123_1dpi_Pos004	0	5	20	1440	0.446	LBT123	1	48	24	1dpi	12.7569
211214_LBT123_1dpi_Pos004	0	6	20	1440	0.487	LBT123	1	48	24	1dpi	6.9034
211214_LBT123_1dpi_Pos004	0	7	20	1440	0.469	LBT123	1	48	24	1dpi	4.94674
211214_LBT123_1dpi_Pos004	0	8	20	1440	0.82	LBT123	1	48	24	1dpi	5.64782
211214_LBT123_1dpi_Pos004	0	9	20	1440	0.7	LBT123	1	48	24	1dpi	0
211214_LBT123_1dpi_Pos004	0	10	20	1440	0.72	LBT123	1	48	24	1dpi	0
211214_LBT123_1dpi_Pos004	0	11	20	1440	0.5996	LBT123	1	48	24	1dpi	7.1812
211214_LBT123_1dpi_Pos004	0	13	20	1440	0.4885	LBT123	1	48	24	1dpi	0
211214_LBT123_1dpi_Pos004	0	14	20	1440	0.629	LBT123	1	48	24	1dpi	2.05687
211214_LBT123_1dpi_Pos004	0	15	20	1440	0.8154	LBT123	1	48	24	1dpi	0
211214_LBT123_1dpi_Pos004	0	16	20	1440	0.3652	LBT123	1	48	24	1dpi	6.4935
211214_LBT123_1dpi_Pos004	0	17	20	1440	0.2245	LBT123	1	48	24	1dpi	0
211214_LBT123_1dpi_Pos004	0	18	20	1440	1.001	LBT123	1	48	24	1dpi	0
211214_LBT123_1dpi_Pos004	0	20	20	1440	0.1866	LBT123	1	48	24	1dpi	0
211214_LBT123_1dpi_Pos004	0	21	20	1440	0.626	LBT123	1	48	24	1dpi	4.3844
211214_LBT123_1dpi_Pos004	0	22	20	1440	0.3552	LBT123	1	48	24	1dpi	19.8513
211214_LBT123_1dpi_Pos004	0	23	20	1440	0.682	LBT123	1	48	24	1dpi	0
211214_LBT123_1dpi_Pos004	0	24	20	1440	0.5728	LBT123	1	48	24	1dpi	17.0784
211214_LBT123_1dpi_Pos004	0	25	20	1440	0.795	LBT123	1	48	24	1dpi	7.87088
211214_LBT123_1dpi_Pos004	0	26	20	1440	0.678	LBT123	1	48	24	1dpi	2.72334
211214_LBT123_1dpi_Pos004	0	28	20	1440	0.934	LBT123	1	48	24	1dpi	0.4329
211214_LBT123_1dpi_Pos004	0	29	20	1440	0.9346	LBT123	1	48	24	1dpi	20.7792
211214_LBT123_1dpi_Pos004	0	30	20	1440	0.569	LBT123	1	48	24	1dpi	0
211214_LBT123_1dpi_Pos004	0	31	20	1440	0.3398	LBT123	1	48	24	1dpi	11.0139
211214_LBT123_1dpi_Pos004	0	32	20	1440	0.8535	LBT123	1	48	24	1dpi	5.52996
211214_LBT123_1dpi_Pos004	0	33	20	1440	0.5273	LBT123	1	48	24	1dpi	0
211214_LBT123_1dpi_Pos004	0	34	20	1440	0.875	LBT123	1	48	24	1dpi	13.3358
211214_LBT123_1dpi_Pos004	0	35	20	1440	0.5435	LBT123	1	48	24	1dpi	3.5322
211214_LBT123_1dpi_Pos004	0	36	20	1440	0.2634	LBT123	1	48	24	1dpi	13.2528
211214_LBT123_1dpi_Pos004	0	37	20	1440	0.4233	LBT123	1	48	24	1dpi	28.9316
211214_LBT123_1dpi_Pos004	0	38	20	1440	0.6836	LBT123	1	48	24	1dpi	6.1462
211214_LBT123_1dpi_Pos004	0	40	20	1440	0.6064	LBT123	1	48	24	1dpi	2.90398
211214_LBT123_1dpi_Pos004	0	41	20	1440	0.5156	LBT123	1	48	24	1dpi	10.054
211214_LBT123_1dpi_Pos004	0	42	20	1440	0.512	LBT123	1	48	24	1dpi	14.3744
211214_LBT123_1dpi_Pos004	0	44	20	1440	0.7153	LBT123	1	48	24	1dpi	9.46302
211214_LBT123_1dpi_Pos004	0	46	20	1440	0.5024	LBT123	1	48	24	1dpi	20.0719
211214_LBT123_1dpi_Pos004	0	49	20	1440	0.759	LBT123	1	48	24	1dpi	16.5004
211214_LBT123_1dpi_Pos004	0	52	20	1440	0.81	LBT123	1	48	24	1dpi	21.777
211214_LBT123_1dpi_Pos005	0	5	20	1440	0.2976	LBT123	1	48	24	1dpi	0
211214_LBT123_1dpi_Pos005	0	7	20	1440	0.555	LBT123	1	48	24	1dpi	0
211214_LBT123_1dpi_Pos005	0	8	20	1440	0.4062	LBT123	1	48	24	1dpi	0
211214_LBT123_1dpi_Pos005	0	9	20	1440	0.8994	LBT123	1	48	24	1dpi	12.1906
211214_LBT123_1dpi_Pos005	0	10	20	1440	0.6104	LBT123	1	48	24	1dpi	0
211214_LBT123_1dpi_Pos005	0	11	20	1440	0.611	LBT123	1	48	24	1dpi	1.86578
211214_LBT123_1dpi_Pos005	0	12	20	1440	0.5093	LBT123	1	48	24	1dpi	0
211214_LBT123_1dpi_Pos005	0	13	20	1440	0.725	LBT123	1	48	24	1dpi	14.1228
211214_LBT123_1dpi_Pos005	0	14	20	1440	0.7153	LBT123	1	48	24	1dpi	0
211214_LBT123_1dpi_Pos005	0	15	20	1440	0.4697	LBT123	1	48	24	1dpi	9.35897
211214_LBT123_1dpi_Pos005	0	16	20	1440	0.4197	LBT123	1	48	24	1dpi	4.37659
211214_LBT123_1dpi_Pos005	0	17	20	1440	0.4502	LBT123	1	48	24	1dpi	2.97735
211214_LBT123_1dpi_Pos005	0	18	20	1440	0.6357	LBT123	1	48	24	1dpi	19.4315
211214_LBT123_1dpi_Pos005	0	19	20	1440	0.507	LBT123	1	48	24	1dpi	0
211214_LBT123_1dpi_Pos005	0	20	20	1440	0.531	LBT123	1	48	24	1dpi	0
211214_LBT123_1dpi_Pos005	0	21	20	1440	0.754	LBT123	1	48	24	1dpi	28.1339
211214_LBT123_1dpi_Pos005	0	22	20	1440	0.7896	LBT123	1	48	24	1dpi	6.47291
211214_LBT123_1dpi_Pos005	0	23	20	1440	0.821	LBT123	1	48	24	1dpi	1.4078
211214_LBT123_1dpi_Pos005	0	26	20	1440	0.656	LBT123	1	48	24	1dpi	26.5991
211214_LBT123_1dpi_Pos005	0	27	20	1440	0.9062	LBT123	1	48	24	1dpi	26.7033
211214_LBT123_1dpi_Pos005	0	28	20	1440	0.4675	LBT123	1	48	24	1dpi	9.9772
211214_LBT123_1dpi_Pos005	0	30	20	1440	0.362	LBT123	1	48	24	1dpi	27.7657
211214_LBT123_1dpi_Pos005	0	31	20	1440	0.6133	LBT123	1	48	24	1dpi	17.5079
211214_LBT123_1dpi_Pos005	0	33	20	1440	0.5703	LBT123	1	48	24	1dpi	16.5844
211214_LBT123_1dpi_Pos005	0	34	20	1440	0.9136	LBT123	1	48	24	1dpi	18.0351
211214_LBT123_1dpi_Pos005	0	36	20	1440	0.668	LBT123	1	48	24	1dpi	25.333
211214_LBT123_1dpi_Pos005	0	38	20	1440	0.718	LBT123	1	48	24	1dpi	24.9144
211214_LBT123_1dpi_Pos006	0	1	20	1440	0.3474	LBT123	1	48	24	1dpi	27.7431
211214_LBT123_1dpi_Pos006	0	2	20	1440	0.598	LBT123	1	48	24	1dpi	29.0846
211214_LBT123_1dpi_Pos006	0	3	20	1440	0.545	LBT123	1	48	24	1dpi	18.3318
211214_LBT123_1dpi_Pos006	0	4	20	1440	0.391	LBT123	1	48	24	1dpi	5.70293
211214_LBT123_1dpi_Pos006	0	5	20	1440	0.4106	LBT123	1	48	24	1dpi	11.6481
211214_LBT123_1dpi_Pos006	0	6	20	1440	0.644	LBT123	1	48	24	1dpi	0
211214_LBT123_1dpi_Pos006	0	7	20	1440	0.494	LBT123	1	48	24	1dpi	0
211214_LBT123_1dpi_Pos006	0	8	20	1440	0.606	LBT123	1	48	24	1dpi	2.05499
211214_LBT123_1dpi_Pos006	0	9	20	1440	0.793	LBT123	1	48	24	1dpi	0
211214_LBT123_1dpi_Pos006	0	10	20	1440	0.7876	LBT123	1	48	24	1dpi	0
211214_LBT123_1dpi_Pos006	0	11	20	1440	0.5117	LBT123	1	48	24	1dpi	18.1729
211214_LBT123_1dpi_Pos006	0	12	20	1440	0.647	LBT123	1	48	24	1dpi	0
211214_LBT123_1dpi_Pos006	0	13	20	1440	0.746	LBT123	1	48	24	1dpi	1.7316
211214_LBT123_1dpi_Pos006	0	14	20	1440	0.6045	LBT123	1	48	24	1dpi	1.18825
211214_LBT123_1dpi_Pos006	0	15	20	1440	0.8823	LBT123	1	48	24	1dpi	0
211214_LBT123_1dpi_Pos006	0	17	20	1440	0.527	LBT123	1	48	24	1dpi	17.117
211214_LBT123_1dpi_Pos006	0	18	20	1440	0.695	LBT123	1	48	24	1dpi	0
211214_LBT123_1dpi_Pos006	0	19	20	1440	0.74	LBT123	1	48	24	1dpi	0
211214_LBT123_1dpi_Pos006	0	21	20	1440	0.815	LBT123	1	48	24	1dpi	20.5367
211214_LBT123_1dpi_Pos006	0	22	20	1440	0.5435	LBT123	1	48	24	1dpi	0
211214_LBT123_1dpi_Pos006	0	23	20	1440	0.913	LBT123	1	48	24	1dpi	0
211214_LBT123_1dpi_Pos006	0	24	20	1440	0.641	LBT123	1	48	24	1dpi	25.9405
211214_LBT123_1dpi_Pos006	0	25	20	1440	0.839	LBT123	1	48	24	1dpi	26.7398
211214_LBT123_1dpi_Pos006	0	26	20	1440	0.4165	LBT123	1	48	24	1dpi	0
211214_LBT123_1dpi_Pos006	0	27	20	1440	0.3413	LBT123	1	48	24	1dpi	9.00994
211214_LBT123_1dpi_Pos006	0	28	20	1440	0.4207	LBT123	1	48	24	1dpi	0
211214_LBT123_1dpi_Pos006	0	29	20	1440	0.8926	LBT123	1	48	24	1dpi	0
211214_LBT123_1dpi_Pos006	0	30	20	1440	0.7827	LBT123	1	48	24	1dpi	0
211214_LBT123_1dpi_Pos006	0	31	20	1440	0.779	LBT123	1	48	24	1dpi	2.5974
211214_LBT123_1dpi_Pos006	0	32	20	1440	0.7183	LBT123	1	48	24	1dpi	12.3862
211214_LBT123_1dpi_Pos006	0	33	20	1440	0.58	LBT123	1	48	24	1dpi	0
211214_LBT123_1dpi_Pos006	0	36	20	1440	0.847	LBT123	1	48	24	1dpi	0
211214_LBT123_1dpi_Pos006	0	39	20	1440	0.725	LBT123	1	48	24	1dpi	1.56084
211214_LBT123_1dpi_Pos006	0	40	20	1440	0.4639	LBT123	1	48	24	1dpi	16.469
211214_LBT123_1dpi_Pos006	0	41	20	1440	0.6436	LBT123	1	48	24	1dpi	28.6946
211214_LBT123_1dpi_Pos006	0	43	20	1440	0.6445	LBT123	1	48	24	1dpi	11.4884
211214_LBT123_1dpi_Pos006	0	44	20	1440	0.2832	LBT123	1	48	24	1dpi	28.1465
211214_LBT123_1dpi_Pos006	0	48	20	1440	0.7153	LBT123	1	48	24	1dpi	24.2606
220118_LBT003_1dpi_Pos001	0	3	20	1440	0.453	LBT003	1	51	24	1dpi	28.9985
220118_LBT003_1dpi_Pos001	0	4	20	1440	0.9106	LBT003	1	51	24	1dpi	3.45058
220118_LBT003_1dpi_Pos001	0	5	20	1440	0.915	LBT003	1	51	24	1dpi	0.4329
220118_LBT003_1dpi_Pos001	0	6	20	1440	0.815	LBT003	1	51	24	1dpi	0
220118_LBT003_1dpi_Pos001	0	7	20	1440	0.3508	LBT003	1	51	24	1dpi	6.48698
220118_LBT003_1dpi_Pos001	0	8	20	1440	0.909	LBT003	1	51	24	1dpi	27.3023
220118_LBT003_1dpi_Pos001	0	9	20	1440	0.3782	LBT003	1	51	24	1dpi	0
220118_LBT003_1dpi_Pos001	0	10	20	1440	0.829	LBT003	1	51	24	1dpi	0
220118_LBT003_1dpi_Pos001	0	11	20	1440	0.3787	LBT003	1	51	24	1dpi	0
220118_LBT003_1dpi_Pos001	0	12	20	1440	0.499	LBT003	1	51	24	1dpi	0
220118_LBT003_1dpi_Pos001	0	13	20	1440	0.5796	LBT003	1	51	24	1dpi	0.4329
220118_LBT003_1dpi_Pos001	0	14	20	1440	0.731	LBT003	1	51	24	1dpi	12.7844
220118_LBT003_1dpi_Pos001	0	15	20	1440	0.7036	LBT003	1	51	24	1dpi	13.0082
220118_LBT003_1dpi_Pos001	0	16	20	1440	0.3528	LBT003	1	51	24	1dpi	20.8432
220118_LBT003_1dpi_Pos002	0	5	20	1440	0.3787	LBT003	1	51	24	1dpi	15.1926
220118_LBT003_1dpi_Pos002	0	6	20	1440	0.5786	LBT003	1	51	24	1dpi	12.1766
220118_LBT003_1dpi_Pos002	0	7	20	1440	0.784	LBT003	1	51	24	1dpi	11.1244
220118_LBT003_1dpi_Pos002	0	8	20	1440	0.476	LBT003	1	51	24	1dpi	23.0647
220118_LBT003_1dpi_Pos002	0	9	20	1440	0.4463	LBT003	1	51	24	1dpi	2.00887
220118_LBT003_1dpi_Pos002	0	12	20	1440	0.633	LBT003	1	51	24	1dpi	23.4573
220118_LBT003_1dpi_Pos002	0	13	20	1440	0.3542	LBT003	1	51	24	1dpi	4.38937
220118_LBT003_1dpi_Pos002	0	15	20	1440	0.3123	LBT003	1	51	24	1dpi	5.45537
220118_LBT003_1dpi_Pos002	0	16	20	1440	0.3193	LBT003	1	51	24	1dpi	0
220118_LBT003_1dpi_Pos002	0	17	20	1440	0.9136	LBT003	1	51	24	1dpi	0
220118_LBT003_1dpi_Pos002	0	18	20	1440	0.2825	LBT003	1	51	24	1dpi	26.3795
220118_LBT003_1dpi_Pos002	0	19	20	1440	0.508	LBT003	1	51	24	1dpi	0
220118_LBT003_1dpi_Pos002	0	20	20	1440	0.5664	LBT003	1	51	24	1dpi	10.8703
220118_LBT003_1dpi_Pos002	0	21	20	1440	0.7275	LBT003	1	51	24	1dpi	22.8217
220118_LBT003_1dpi_Pos002	0	22	20	1440	0.635	LBT003	1	51	24	1dpi	0.612213
220118_LBT003_1dpi_Pos002	0	23	20	1440	0.4536	LBT003	1	51	24	1dpi	12.5181
220118_LBT003_1dpi_Pos002	0	24	20	1440	0.6396	LBT003	1	51	24	1dpi	0
220118_LBT003_1dpi_Pos002	0	25	20	1440	0.61	LBT003	1	51	24	1dpi	0
220118_LBT003_1dpi_Pos002	0	26	20	1440	0.8345	LBT003	1	51	24	1dpi	1.59259
220118_LBT003_1dpi_Pos002	0	27	20	1440	0.85	LBT003	1	51	24	1dpi	3.17551
220118_LBT003_1dpi_Pos002	0	28	20	1440	0.5503	LBT003	1	51	24	1dpi	0
220118_LBT003_1dpi_Pos002	0	29	20	1440	0.776	LBT003	1	51	24	1dpi	16.9096
220118_LBT003_1dpi_Pos002	0	30	20	1440	0.517	LBT003	1	51	24	1dpi	0
220118_LBT003_1dpi_Pos002	0	31	20	1440	0.2347	LBT003	1	51	24	1dpi	0
220118_LBT003_1dpi_Pos002	0	32	20	1440	0.492	LBT003	1	51	24	1dpi	0
220118_LBT003_1dpi_Pos002	0	33	20	1440	0.707	LBT003	1	51	24	1dpi	0
220118_LBT003_1dpi_Pos002	0	34	20	1440	0.7603	LBT003	1	51	24	1dpi	0.8658
220118_LBT003_1dpi_Pos002	0	35	20	1440	0.386	LBT003	1	51	24	1dpi	0.612213
220118_LBT003_1dpi_Pos002	0	36	20	1440	0.456	LBT003	1	51	24	1dpi	0
220118_LBT003_1dpi_Pos002	0	37	20	1440	0.542	LBT003	1	51	24	1dpi	9.15394
220118_LBT003_1dpi_Pos002	0	38	20	1440	0.569	LBT003	1	51	24	1dpi	18.1581
220118_LBT003_1dpi_Pos002	0	39	20	1440	0.383	LBT003	1	51	24	1dpi	17.6034
220118_LBT003_1dpi_Pos002	0	40	20	1440	0.799	LBT003	1	51	24	1dpi	15.0788
220118_LBT003_1dpi_Pos002	0	41	20	1440	0.8003	LBT003	1	51	24	1dpi	24.4391
220118_LBT003_1dpi_Pos003	0	4	20	1440	0.847	LBT003	1	51	24	1dpi	24.0233
220118_LBT003_1dpi_Pos003	0	6	20	1440	0.813	LBT003	1	51	24	1dpi	0
220118_LBT003_1dpi_Pos003	0	7	20	1440	0.59	LBT003	1	51	24	1dpi	4.78746
220118_LBT003_1dpi_Pos003	0	8	20	1440	0.7783	LBT003	1	51	24	1dpi	5.73313
220118_LBT003_1dpi_Pos003	0	10	20	1440	0.5894	LBT003	1	51	24	1dpi	0
220118_LBT003_1dpi_Pos003	0	11	20	1440	0.9463	LBT003	1	51	24	1dpi	8.76387
220118_LBT003_1dpi_Pos003	0	12	20	1440	0.4946	LBT003	1	51	24	1dpi	15.9127
220118_LBT003_1dpi_Pos003	0	13	20	1440	0.6025	LBT003	1	51	24	1dpi	0
220118_LBT003_1dpi_Pos003	0	15	20	1440	0.8306	LBT003	1	51	24	1dpi	4.40572
220118_LBT003_1dpi_Pos003	0	16	20	1440	0.591	LBT003	1	51	24	1dpi	19.5885
220118_LBT003_1dpi_Pos003	0	17	20	1440	0.4211	LBT003	1	51	24	1dpi	23.8876
220118_LBT003_1dpi_Pos003	0	18	20	1440	0.545	LBT003	1	51	24	1dpi	0
220118_LBT003_1dpi_Pos003	0	19	20	1440	0.6836	LBT003	1	51	24	1dpi	0.4329
220118_LBT003_1dpi_Pos003	0	20	20	1440	0.5312	LBT003	1	51	24	1dpi	17.6093
220118_LBT003_1dpi_Pos003	0	21	20	1440	0.519	LBT003	1	51	24	1dpi	0
220118_LBT003_1dpi_Pos003	0	22	20	1440	0.882	LBT003	1	51	24	1dpi	7.1554
220118_LBT003_1dpi_Pos003	0	23	20	1440	0.677	LBT003	1	51	24	1dpi	1.0222
220118_LBT003_1dpi_Pos003	0	27	20	1440	0.5923	LBT003	1	51	24	1dpi	8.94733
220118_LBT003_1dpi_Pos004	0	3	20	1440	0.6294	LBT003	1	51	24	1dpi	27.8029
220118_LBT003_1dpi_Pos004	0	4	20	1440	0.6206	LBT003	1	51	24	1dpi	2.23607
220118_LBT003_1dpi_Pos004	0	5	20	1440	0.5757	LBT003	1	51	24	1dpi	0
220118_LBT003_1dpi_Pos004	0	7	20	1440	0.787	LBT003	1	51	24	1dpi	28.2843
220118_LBT003_1dpi_Pos004	0	8	20	1440	0.547	LBT003	1	51	24	1dpi	0
220118_LBT003_1dpi_Pos004	0	9	20	1440	0.7397	LBT003	1	51	24	1dpi	0
220118_LBT003_1dpi_Pos004	0	10	20	1440	0.8174	LBT003	1	51	24	1dpi	0
220118_LBT003_1dpi_Pos004	0	11	20	1440	0.8154	LBT003	1	51	24	1dpi	3
220118_LBT003_1dpi_Pos004	0	12	20	1440	0.3562	LBT003	1	51	24	1dpi	1
220118_LBT003_1dpi_Pos004	0	13	20	1440	0.6665	LBT003	1	51	24	1dpi	1
220118_LBT003_1dpi_Pos004	0	14	20	1440	0.892	LBT003	1	51	24	1dpi	4
220118_LBT003_1dpi_Pos004	0	15	20	1440	0.6675	LBT003	1	51	24	1dpi	0
220118_LBT003_1dpi_Pos004	0	16	20	1440	0.526	LBT003	1	51	24	1dpi	0
220118_LBT003_1dpi_Pos004	0	17	20	1440	0.2737	LBT003	1	51	24	1dpi	27.8029
220118_LBT003_1dpi_Pos004	0	18	20	1440	0.8423	LBT003	1	51	24	1dpi	11.7473
220208_BT333_1dpi_Pos001	0	2	20	1440	0.775	BT333	1	51	24	1dpi	21.5039
220208_BT333_1dpi_Pos001	0	3	20	1440	0.7705	BT333	1	51	24	1dpi	10.8706
220208_BT333_1dpi_Pos001	0	4	20	1440	0.5522	BT333	1	51	24	1dpi	7.50709
220208_BT333_1dpi_Pos001	0	5	20	1440	0.7573	BT333	1	51	24	1dpi	16.9195
220208_BT333_1dpi_Pos001	0	6	20	1440	0.8135	BT333	1	51	24	1dpi	5.55044
220208_BT333_1dpi_Pos001	0	7	20	1440	0.9165	BT333	1	51	24	1dpi	9.73633
220208_BT333_1dpi_Pos001	0	8	20	1440	0.561	BT333	1	51	24	1dpi	1.11009
220208_BT333_1dpi_Pos001	0	9	20	1440	0.4756	BT333	1	51	24	1dpi	0
220208_BT333_1dpi_Pos001	0	10	20	1440	0.517	BT333	1	51	24	1dpi	0.967994
220208_BT333_1dpi_Pos001	0	11	20	1440	0.566	BT333	1	51	24	1dpi	27.927
220208_BT333_1dpi_Pos001	0	12	20	1440	0.655	BT333	1	51	24	1dpi	4.39991
220208_BT333_1dpi_Pos001	0	13	20	1440	0.449	BT333	1	51	24	1dpi	0.8658
220208_BT333_1dpi_Pos001	0	14	20	1440	0.7666	BT333	1	51	24	1dpi	0
220208_BT333_1dpi_Pos001	0	15	20	1440	0.3904	BT333	1	51	24	1dpi	28.1797
220208_BT333_1dpi_Pos001	0	16	20	1440	0.8945	BT333	1	51	24	1dpi	0
220208_BT333_1dpi_Pos001	0	18	20	1440	0.6074	BT333	1	51	24	1dpi	9.60601
220208_BT333_1dpi_Pos001	0	21	20	1440	0.5093	BT333	1	51	24	1dpi	8.01246
220208_BT333_1dpi_Pos001	0	22	20	1440	0.3586	BT333	1	51	24	1dpi	11.6015
220208_BT333_1dpi_Pos001	0	24	20	1440	0.7275	BT333	1	51	24	1dpi	2.18928
220208_BT333_1dpi_Pos001	0	25	20	1440	0.4204	BT333	1	51	24	1dpi	3.81286
220208_BT333_1dpi_Pos001	0	27	20	1440	0.283	BT333	1	51	24	1dpi	0.612213
220208_BT333_1dpi_Pos001	0	28	20	1440	0.6157	BT333	1	51	24	1dpi	4.00463
220208_BT333_1dpi_Pos001	0	29	20	1440	0.6504	BT333	1	51	24	1dpi	11.9001
220208_BT333_1dpi_Pos001	0	30	20	1440	0.4521	BT333	1	51	24	1dpi	14.5447
220208_BT333_1dpi_Pos001	0	31	20	1440	0.8184	BT333	1	51	24	1dpi	4.04202
220208_BT333_1dpi_Pos001	0	33	20	1440	0.8457	BT333	1	51	24	1dpi	8.51846
220208_BT333_1dpi_Pos001	0	34	20	1440	0.5537	BT333	1	51	24	1dpi	13.3825
220208_BT333_1dpi_Pos001	0	35	20	1440	0.4956	BT333	1	51	24	1dpi	12.6718
220208_BT333_1dpi_Pos001	0	36	20	1440	0.866	BT333	1	51	24	1dpi	14.6396
220208_BT333_1dpi_Pos001	0	37	20	1440	0.53	BT333	1	51	24	1dpi	14.6631
220208_BT333_1dpi_Pos001	0	38	20	1440	0.8027	BT333	1	51	24	1dpi	17.8727
220208_BT333_1dpi_Pos001	0	39	20	1440	0.2705	BT333	1	51	24	1dpi	15.273
220208_BT333_1dpi_Pos001	0	40	20	1440	0.5757	BT333	1	51	24	1dpi	29.7566
220208_BT333_1dpi_Pos002	0	1	20	1440	0.538	BT333	1	51	24	1dpi	17.5429
220208_BT333_1dpi_Pos002	0	3	20	1440	0.482	BT333	1	51	24	1dpi	16.0809
220208_BT333_1dpi_Pos002	0	4	20	1440	0.7085	BT333	1	51	24	1dpi	16.6984
220208_BT333_1dpi_Pos002	0	5	20	1440	0.8105	BT333	1	51	24	1dpi	25.8682
220208_BT333_1dpi_Pos002	0	6	20	1440	0.3625	BT333	1	51	24	1dpi	28.3703
220208_BT333_1dpi_Pos002	0	7	20	1440	0.612	BT333	1	51	24	1dpi	8.46733
220208_BT333_1dpi_Pos002	0	8	20	1440	0.6826	BT333	1	51	24	1dpi	0
220208_BT333_1dpi_Pos002	0	10	20	1440	0.44	BT333	1	51	24	1dpi	1.22443
220208_BT333_1dpi_Pos002	0	11	20	1440	0.541	BT333	1	51	24	1dpi	6.23107
220208_BT333_1dpi_Pos002	0	12	20	1440	0.4724	BT333	1	51	24	1dpi	19.4931
220208_BT333_1dpi_Pos002	0	13	20	1440	0.8354	BT333	1	51	24	1dpi	16.934
220208_BT333_1dpi_Pos002	0	14	20	1440	0.1708	BT333	1	51	24	1dpi	0
220208_BT333_1dpi_Pos002	0	16	20	1440	0.7217	BT333	1	51	24	1dpi	23.5875
220208_BT333_1dpi_Pos002	0	17	20	1440	0.549	BT333	1	51	24	1dpi	0
220208_BT333_1dpi_Pos002	0	18	20	1440	0.856	BT333	1	51	24	1dpi	0
220208_BT333_1dpi_Pos002	0	19	20	1440	0.762	BT333	1	51	24	1dpi	6.28412
220208_BT333_1dpi_Pos002	0	20	20	1440	0.822	BT333	1	51	24	1dpi	12.6906
220208_BT333_1dpi_Pos002	0	21	20	1440	0.875	BT333	1	51	24	1dpi	8.76879
220208_BT333_1dpi_Pos002	0	22	20	1440	0.5483	BT333	1	51	24	1dpi	2.1645
220208_BT333_1dpi_Pos002	0	23	20	1440	0.4307	BT333	1	51	24	1dpi	9.81625
220208_BT333_1dpi_Pos002	0	24	20	1440	0.65	BT333	1	51	24	1dpi	3.24827
220208_BT333_1dpi_Pos002	0	27	20	1440	0.927	BT333	1	51	24	1dpi	0
220208_BT333_1dpi_Pos003	0	5	20	1440	0.489	BT333	1	51	24	1dpi	25.953
220208_BT333_1dpi_Pos003	0	6	20	1440	0.652	BT333	1	51	24	1dpi	16.0592
220208_BT333_1dpi_Pos003	0	7	20	1440	0.776	BT333	1	51	24	1dpi	13.9257
220208_BT333_1dpi_Pos003	0	8	20	1440	0.4856	BT333	1	51	24	1dpi	17.287
220208_BT333_1dpi_Pos003	0	9	20	1440	0.67	BT333	1	51	24	1dpi	15.2719
220208_BT333_1dpi_Pos003	0	10	20	1440	0.5127	BT333	1	51	24	1dpi	26.7713
220208_BT333_1dpi_Pos003	0	11	20	1440	0.6343	BT333	1	51	24	1dpi	8.6402
220208_BT333_1dpi_Pos003	0	12	20	1440	0.6567	BT333	1	51	24	1dpi	0.4329
220208_BT333_1dpi_Pos003	0	13	20	1440	0.6226	BT333	1	51	24	1dpi	4.01775
220208_BT333_1dpi_Pos003	0	14	20	1440	0.3271	BT333	1	51	24	1dpi	8.73594
220208_BT333_1dpi_Pos003	0	15	20	1440	0.8965	BT333	1	51	24	1dpi	9.9831
220208_BT333_1dpi_Pos003	0	16	20	1440	0.448	BT333	1	51	24	1dpi	1.33669
220208_BT333_1dpi_Pos003	0	17	20	1440	0.537	BT333	1	51	24	1dpi	0.4329
220208_BT333_1dpi_Pos003	0	18	20	1440	0.629	BT333	1	51	24	1dpi	2.00887
220208_BT333_1dpi_Pos003	0	20	20	1440	0.727	BT333	1	51	24	1dpi	2.67339
220208_BT333_1dpi_Pos003	0	21	20	1440	0.733	BT333	1	51	24	1dpi	5.66317
220208_BT333_1dpi_Pos003	0	22	20	1440	0.5356	BT333	1	51	24	1dpi	23.191
220208_BT333_1dpi_Pos003	0	23	20	1440	0.7134	BT333	1	51	24	1dpi	4.027
220208_BT333_1dpi_Pos003	0	24	20	1440	0.6494	BT333	1	51	24	1dpi	2.81009
220208_BT333_1dpi_Pos003	0	25	20	1440	0.621	BT333	1	51	24	1dpi	6.3937
220208_BT333_1dpi_Pos003	0	26	20	1440	0.473	BT333	1	51	24	1dpi	0
220208_BT333_1dpi_Pos003	0	28	20	1440	0.5933	BT333	1	51	24	1dpi	1.0184
220208_BT333_1dpi_Pos003	0	29	20	1440	0.4495	BT333	1	51	24	1dpi	28.1626
220208_BT333_1dpi_Pos003	0	30	20	1440	0.6733	BT333	1	51	24	1dpi	0
220208_BT333_1dpi_Pos003	0	31	20	1440	0.9263	BT333	1	51	24	1dpi	0
220208_BT333_1dpi_Pos003	0	32	20	1440	0.525	BT333	1	51	24	1dpi	14.74
220208_BT333_1dpi_Pos003	0	33	20	1440	0.5283	BT333	1	51	24	1dpi	2.54397
220208_BT333_1dpi_Pos003	0	35	20	1440	0.5884	BT333	1	51	24	1dpi	1.65038
220208_BT333_1dpi_Pos003	0	36	20	1440	0.252	BT333	1	51	24	1dpi	14.5217
220208_BT333_1dpi_Pos004	0	2	20	1440	0.7744	BT333	1	51	24	1dpi	28.1996
220208_BT333_1dpi_Pos004	0	4	20	1440	0.4536	BT333	1	51	24	1dpi	20.4748
220208_BT333_1dpi_Pos004	0	7	20	1440	0.2712	BT333	1	51	24	1dpi	18.1626
220208_BT333_1dpi_Pos004	0	8	20	1440	0.3818	BT333	1	51	24	1dpi	22.3669
220208_BT333_1dpi_Pos004	0	9	20	1440	0.7505	BT333	1	51	24	1dpi	2.18751
220208_BT333_1dpi_Pos004	0	10	20	1440	0.7827	BT333	1	51	24	1dpi	7.56318
220208_BT333_1dpi_Pos004	0	11	20	1440	0.4187	BT333	1	51	24	1dpi	10.4896
220208_BT333_1dpi_Pos004	0	12	20	1440	0.578	BT333	1	51	24	1dpi	19.0748
220208_BT333_1dpi_Pos004	0	13	20	1440	0.7183	BT333	1	51	24	1dpi	13.3874
220208_BT333_1dpi_Pos004	0	14	20	1440	0.6304	BT333	1	51	24	1dpi	10.6851
220208_BT333_1dpi_Pos004	0	15	20	1440	0.682	BT333	1	51	24	1dpi	19.9676
220208_BT333_1dpi_Pos004	0	16	20	1440	0.6157	BT333	1	51	24	1dpi	2.18751
220208_BT333_1dpi_Pos004	0	17	20	1440	0.2798	BT333	1	51	24	1dpi	9.6684
220208_BT333_1dpi_Pos004	0	18	20	1440	0.7866	BT333	1	51	24	1dpi	1.18825
220208_BT333_1dpi_Pos004	0	22	20	1440	0.538	BT333	1	51	24	1dpi	17.9282
220208_BT333_1dpi_Pos004	0	24	20	1440	0.5625	BT333	1	51	24	1dpi	26.6023
220208_BT333_1dpi_Pos004	0	25	20	1440	0.661	BT333	1	51	24	1dpi	5.42422
220208_BT333_1dpi_Pos004	0	27	20	1440	0.808	BT333	1	51	24	1dpi	0
220208_BT333_1dpi_Pos004	0	28	20	1440	0.3843	BT333	1	51	24	1dpi	4.11902
220208_BT333_1dpi_Pos004	0	30	20	1440	0.564	BT333	1	51	24	1dpi	21.6218
220208_BT333_1dpi_Pos004	0	31	20	1440	0.587	BT333	1	51	24	1dpi	15.5213
220208_BT333_1dpi_Pos004	0	32	20	1440	0.3386	BT333	1	51	24	1dpi	0
220208_BT333_1dpi_Pos004	0	33	20	1440	0.275	BT333	1	51	24	1dpi	20.9835
220208_BT333_1dpi_Pos004	0	34	20	1440	0.6675	BT333	1	51	24	1dpi	0
220208_BT333_1dpi_Pos004	0	35	20	1440	0.3774	BT333	1	51	24	1dpi	0
220208_BT333_1dpi_Pos004	0	36	20	1440	0.2664	BT333	1	51	24	1dpi	0
220208_BT333_1dpi_Pos004	0	37	20	1440	0.4524	BT333	1	51	24	1dpi	26.5316
220208_BT333_1dpi_Pos004	0	38	20	1440	0.66	BT333	1	51	24	1dpi	7.0916
220208_BT333_1dpi_Pos004	0	39	20	1440	0.4136	BT333	1	51	24	1dpi	8.93639
220208_BT333_1dpi_Pos004	0	40	20	1440	0.551	BT333	1	51	24	1dpi	8.20636
220208_BT333_1dpi_Pos004	0	41	20	1440	0.709	BT333	1	51	24	1dpi	19.8896
220208_BT333_1dpi_Pos004	0	42	20	1440	0.808	BT333	1	51	24	1dpi	7.15575
220208_BT333_1dpi_Pos004	0	43	20	1440	0.818	BT333	1	51	24	1dpi	10.1482
220208_BT333_1dpi_Pos004	0	44	20	1440	0.7617	BT333	1	51	24	1dpi	9.18124
220208_BT333_1dpi_Pos004	0	45	20	1440	0.7075	BT333	1	51	24	1dpi	4.44718
220208_BT333_1dpi_Pos005	0	2	20	1440	0.8276	BT333	1	51	24	1dpi	23.0833
220208_BT333_1dpi_Pos005	0	3	20	1440	0.433	BT333	1	51	24	1dpi	18.1288
220208_BT333_1dpi_Pos005	0	4	20	1440	0.7227	BT333	1	51	24	1dpi	1.4078
220208_BT333_1dpi_Pos005	0	5	20	1440	0.4485	BT333	1	51	24	1dpi	2.52422
220208_BT333_1dpi_Pos005	0	6	20	1440	0.5186	BT333	1	51	24	1dpi	7.30039
220208_BT333_1dpi_Pos005	0	7	20	1440	0.832	BT333	1	51	24	1dpi	10.0056
220208_BT333_1dpi_Pos005	0	9	20	1440	0.531	BT333	1	51	24	1dpi	2.39373
220208_BT333_1dpi_Pos005	0	10	20	1440	0.7437	BT333	1	51	24	1dpi	6.56131
220208_BT333_1dpi_Pos005	0	11	20	1440	0.636	BT333	1	51	24	1dpi	2.05687
220208_BT333_1dpi_Pos005	0	12	20	1440	0.3562	BT333	1	51	24	1dpi	22.6747
220208_BT333_1dpi_Pos005	0	13	20	1440	0.5376	BT333	1	51	24	1dpi	0.4329
220208_BT333_1dpi_Pos005	0	15	20	1440	0.729	BT333	1	51	24	1dpi	2.39373
220208_BT333_1dpi_Pos005	0	16	20	1440	0.7256	BT333	1	51	24	1dpi	1.7316
220208_BT333_1dpi_Pos005	0	17	20	1440	0.9224	BT333	1	51	24	1dpi	6.91816
220208_BT333_1dpi_Pos005	0	18	20	1440	0.859	BT333	1	51	24	1dpi	4.62577
220208_BT333_1dpi_Pos005	0	19	20	1440	0.5356	BT333	1	51	24	1dpi	13.3239
220208_BT333_1dpi_Pos005	0	20	20	1440	0.3843	BT333	1	51	24	1dpi	0
220208_BT333_1dpi_Pos005	0	21	20	1440	0.716	BT333	1	51	24	1dpi	6.0634
220208_BT333_1dpi_Pos005	0	22	20	1440	0.4883	BT333	1	51	24	1dpi	16.0864
220208_BT333_1dpi_Pos005	0	23	20	1440	0.8516	BT333	1	51	24	1dpi	20.6563
220208_BT333_1dpi_Pos005	0	24	20	1440	0.4019	BT333	1	51	24	1dpi	10.4381
220208_BT333_1dpi_Pos005	0	25	20	1440	0.648	BT333	1	51	24	1dpi	20.7693
220208_BT333_1dpi_Pos005	0	26	20	1440	0.8887	BT333	1	51	24	1dpi	27.9073
220208_BT333_1dpi_Pos006	0	1	20	1440	0.2822	BT333	1	51	24	1dpi	29.9931
220208_BT333_1dpi_Pos006	0	2	20	1440	0.8804	BT333	1	51	24	1dpi	14.0581
220208_BT333_1dpi_Pos006	0	3	20	1440	0.85	BT333	1	51	24	1dpi	8.63172
220208_BT333_1dpi_Pos006	0	4	20	1440	0.561	BT333	1	51	24	1dpi	9.67405
220208_BT333_1dpi_Pos006	0	5	20	1440	0.427	BT333	1	51	24	1dpi	13.6367
220208_BT333_1dpi_Pos006	0	6	20	1440	0.542	BT333	1	51	24	1dpi	2.7913
220208_BT333_1dpi_Pos006	0	7	20	1440	0.406	BT333	1	51	24	1dpi	18.5197
220208_BT333_1dpi_Pos006	0	8	20	1440	0.7744	BT333	1	51	24	1dpi	14.7105
220208_BT333_1dpi_Pos006	0	9	20	1440	0.6997	BT333	1	51	24	1dpi	2.46041
220208_BT333_1dpi_Pos006	0	11	20	1440	0.767	BT333	1	51	24	1dpi	5.18221
220208_BT333_1dpi_Pos006	0	12	20	1440	0.7593	BT333	1	51	24	1dpi	20.5462
220208_BT333_1dpi_Pos006	0	14	20	1440	0.2141	BT333	1	51	24	1dpi	2.33124
220208_BT333_1dpi_Pos006	0	15	20	1440	0.403	BT333	1	51	24	1dpi	1.22443
220208_BT333_1dpi_Pos006	0	17	20	1440	0.5767	BT333	1	51	24	1dpi	0.8658
220208_BT333_1dpi_Pos006	0	18	20	1440	0.4634	BT333	1	51	24	1dpi	16.3292
220208_BT333_1dpi_Pos006	0	19	20	1440	0.806	BT333	1	51	24	1dpi	0
220208_BT333_1dpi_Pos006	0	20	20	1440	0.555	BT333	1	51	24	1dpi	6.91531
220208_BT333_1dpi_Pos006	0	21	20	1440	0.7583	BT333	1	51	24	1dpi	2.20737
220208_BT333_1dpi_Pos006	0	22	20	1440	0.7363	BT333	1	51	24	1dpi	0
220208_BT333_1dpi_Pos006	0	23	20	1440	0.471	BT333	1	51	24	1dpi	8.32933
220208_BT333_1dpi_Pos006	0	24	20	1440	0.519	BT333	1	51	24	1dpi	8.97045
220208_BT333_1dpi_Pos006	0	26	20	1440	0.845	BT333	1	51	24	1dpi	4.37595
220208_BT333_1dpi_Pos006	0	27	20	1440	0.6333	BT333	1	51	24	1dpi	17.1632
220208_BT333_1dpi_Pos006	0	28	20	1440	0.6094	BT333	1	51	24	1dpi	0
220208_BT333_1dpi_Pos006	0	30	20	1440	0.8228	BT333	1	51	24	1dpi	0
220208_BT333_1dpi_Pos006	0	31	20	1440	0.3872	BT333	1	51	24	1dpi	4.87038
220208_BT333_1dpi_Pos006	0	32	20	1440	0.6523	BT333	1	51	24	1dpi	8.26741
220208_BT333_1dpi_Pos006	0	33	20	1440	0.347	BT333	1	51	24	1dpi	0
220208_BT333_1dpi_Pos006	0	34	20	1440	0.355	BT333	1	51	24	1dpi	3.63676
220208_BT333_1dpi_Pos006	0	35	20	1440	0.2225	BT333	1	51	24	1dpi	16.6669
220208_BT333_1dpi_Pos006	0	38	20	1440	0.7334	BT333	1	51	24	1dpi	18.2404
220208_BT333_1dpi_Pos006	0	39	20	1440	0.8755	BT333	1	51	24	1dpi	0
220208_BT333_1dpi_Pos006	0	40	20	1440	0.587	BT333	1	51	24	1dpi	23.4141
220208_BT333_1dpi_Pos006	0	41	20	1440	0.4263	BT333	1	51	24	1dpi	9.031
220208_BT333_1dpi_Pos006	0	42	20	1440	0.3232	BT333	1	51	24	1dpi	6.4315
220208_BT333_1dpi_Pos006	0	43	20	1440	0.8076	BT333	1	51	24	1dpi	16.3167
220208_BT333_1dpi_Pos006	0	44	20	1440	0.822	BT333	1	51	24	1dpi	9.58828
220208_BT333_1dpi_Pos006	0	45	20	1440	0.516	BT333	1	51	24	1dpi	12.9845
220208_BT333_1dpi_Pos006	0	46	20	1440	0.401	BT333	1	51	24	1dpi	29.4589
220208_BT333_1dpi_Pos006	0	48	20	1440	0.627	BT333	1	51	24	1dpi	29.4264
220215_LBT003_1dpi_Pos001	0	3	20	1440	0.616	LBT003	1	51	24	1dpi	10.7825
220215_LBT003_1dpi_Pos001	0	4	20	1440	0.4836	LBT003	1	51	24	1dpi	1.56084
220215_LBT003_1dpi_Pos001	0	6	20	1440	0.8887	LBT003	1	51	24	1dpi	7.62422
220215_LBT003_1dpi_Pos001	0	7	20	1440	0.6655	LBT003	1	51	24	1dpi	20.6588
220215_LBT003_1dpi_Pos001	0	9	20	1440	0.5864	LBT003	1	51	24	1dpi	8.04318
220215_LBT003_1dpi_Pos001	0	11	20	1440	0.6245	LBT003	1	51	24	1dpi	20.735
220215_LBT003_1dpi_Pos002	0	1	20	1440	0.5415	LBT003	1	51	24	1dpi	28.234
220215_LBT003_1dpi_Pos002	0	2	20	1440	0.2147	LBT003	1	51	24	1dpi	29.3598
220215_LBT003_1dpi_Pos002	0	3	20	1440	0.5396	LBT003	1	51	24	1dpi	20.9115
220215_LBT003_1dpi_Pos002	0	5	20	1440	0.6475	LBT003	1	51	24	1dpi	14.7658
220215_LBT003_1dpi_Pos002	0	6	20	1440	0.59	LBT003	1	51	24	1dpi	1.22443
220215_LBT003_1dpi_Pos002	0	7	20	1440	0.4614	LBT003	1	51	24	1dpi	2.0823
220215_LBT003_1dpi_Pos002	0	8	20	1440	0.2097	LBT003	1	51	24	1dpi	4.39638
220215_LBT003_1dpi_Pos002	0	9	20	1440	0.76	LBT003	1	51	24	1dpi	9.90191
220215_LBT003_1dpi_Pos002	0	11	20	1440	0.3809	LBT003	1	51	24	1dpi	0
220215_LBT003_1dpi_Pos002	0	12	20	1440	0.4407	LBT003	1	51	24	1dpi	22.6028
220215_LBT003_1dpi_Pos002	0	13	20	1440	0.78	LBT003	1	51	24	1dpi	12.7094
220215_LBT003_1dpi_Pos002	0	14	20	1440	0.7837	LBT003	1	51	24	1dpi	15.0098
220215_LBT003_1dpi_Pos002	0	15	20	1440	0.542	LBT003	1	51	24	1dpi	0.4329
220215_LBT003_1dpi_Pos002	0	16	20	1440	0.261	LBT003	1	51	24	1dpi	0
220215_LBT003_1dpi_Pos002	0	17	20	1440	0.898	LBT003	1	51	24	1dpi	0
220215_LBT003_1dpi_Pos002	0	18	20	1440	0.63	LBT003	1	51	24	1dpi	0
220215_LBT003_1dpi_Pos002	0	19	20	1440	0.5293	LBT003	1	51	24	1dpi	2.0368
220215_LBT003_1dpi_Pos002	0	20	20	1440	0.462	LBT003	1	51	24	1dpi	7.27139
220215_LBT003_1dpi_Pos002	0	21	20	1440	0.73	LBT003	1	51	24	1dpi	0
220215_LBT003_1dpi_Pos002	0	22	20	1440	0.4138	LBT003	1	51	24	1dpi	27.0163
220215_LBT003_1dpi_Pos002	0	23	20	1440	0.6167	LBT003	1	51	24	1dpi	5.25108
220215_LBT003_1dpi_Pos002	0	24	20	1440	0.26	LBT003	1	51	24	1dpi	0.4329
220215_LBT003_1dpi_Pos002	0	25	20	1440	0.3472	LBT003	1	51	24	1dpi	1.0184
220215_LBT003_1dpi_Pos002	0	26	20	1440	0.569	LBT003	1	51	24	1dpi	19.8157
220215_LBT003_1dpi_Pos002	0	27	20	1440	0.828	LBT003	1	51	24	1dpi	1.65038
220215_LBT003_1dpi_Pos002	0	28	20	1440	0.515	LBT003	1	51	24	1dpi	2.21318
220215_LBT003_1dpi_Pos002	0	29	20	1440	0.5757	LBT003	1	51	24	1dpi	0.612213
220215_LBT003_1dpi_Pos002	0	30	20	1440	0.468	LBT003	1	51	24	1dpi	17.3966
220215_LBT003_1dpi_Pos002	0	31	20	1440	0.7583	LBT003	1	51	24	1dpi	0
220215_LBT003_1dpi_Pos002	0	32	20	1440	0.3682	LBT003	1	51	24	1dpi	0
220215_LBT003_1dpi_Pos002	0	33	20	1440	0.6104	LBT003	1	51	24	1dpi	1.8637
220215_LBT003_1dpi_Pos002	0	34	20	1440	0.6113	LBT003	1	51	24	1dpi	0
220215_LBT003_1dpi_Pos002	0	35	20	1440	0.743	LBT003	1	51	24	1dpi	25.6204
220215_LBT003_1dpi_Pos002	0	36	20	1440	0.79	LBT003	1	51	24	1dpi	0
220215_LBT003_1dpi_Pos002	0	39	20	1440	0.581	LBT003	1	51	24	1dpi	28.3961
220215_LBT003_1dpi_Pos002	0	40	20	1440	0.791	LBT003	1	51	24	1dpi	8.1472
220215_LBT003_1dpi_Pos002	0	41	20	1440	0.4868	LBT003	1	51	24	1dpi	9.04123
220215_LBT003_1dpi_Pos002	0	45	20	1440	0.632	LBT003	1	51	24	1dpi	8.34027
220215_LBT003_1dpi_Pos002	0	46	20	1440	0.394	LBT003	1	51	24	1dpi	14.6063
220215_LBT003_1dpi_Pos002	0	49	20	1440	0.8193	LBT003	1	51	24	1dpi	12.3238
220215_LBT003_1dpi_Pos002	0	50	20	1440	0.5176	LBT003	1	51	24	1dpi	5.62018
220215_LBT003_1dpi_Pos002	0	52	20	1440	0.785	LBT003	1	51	24	1dpi	13.8117
220215_LBT003_1dpi_Pos002	0	54	20	1440	0.94	LBT003	1	51	24	1dpi	0
220215_LBT003_1dpi_Pos002	0	56	20	1440	0.581	LBT003	1	51	24	1dpi	24.151
220215_LBT003_1dpi_Pos002	0	60	20	1440	0.4138	LBT003	1	51	24	1dpi	10.4573
220215_LBT003_1dpi_Pos002	0	63	20	1440	0.4785	LBT003	1	51	24	1dpi	19.8627
220215_LBT003_1dpi_Pos002	0	64	20	1440	0.9165	LBT003	1	51	24	1dpi	27.5144
220215_LBT003_1dpi_Pos003	0	3	20	1440	0.3328	LBT003	1	51	24	1dpi	15.1962
220215_LBT003_1dpi_Pos003	0	4	20	1440	0.2783	LBT003	1	51	24	1dpi	25.1946
220215_LBT003_1dpi_Pos003	0	5	20	1440	0.3652	LBT003	1	51	24	1dpi	10.3748
220215_LBT003_1dpi_Pos003	0	7	20	1440	0.5786	LBT003	1	51	24	1dpi	13.3486
220215_LBT003_1dpi_Pos003	0	9	20	1440	0.6377	LBT003	1	51	24	1dpi	9.1129
220215_LBT003_1dpi_Pos003	0	10	20	1440	0.652	LBT003	1	51	24	1dpi	4.28549
220215_LBT003_1dpi_Pos003	0	11	20	1440	0.4016	LBT003	1	51	24	1dpi	3.6357
220215_LBT003_1dpi_Pos003	0	12	20	1440	0.7266	LBT003	1	51	24	1dpi	0
220215_LBT003_1dpi_Pos003	0	14	20	1440	0.7993	LBT003	1	51	24	1dpi	1.2987
220215_LBT003_1dpi_Pos003	0	15	20	1440	0.4346	LBT003	1	51	24	1dpi	1.78489
220215_LBT003_1dpi_Pos003	0	16	20	1440	0.8755	LBT003	1	51	24	1dpi	4.95115
220215_LBT003_1dpi_Pos003	0	17	20	1440	0.4902	LBT003	1	51	24	1dpi	0
220215_LBT003_1dpi_Pos003	0	18	20	1440	0.8	LBT003	1	51	24	1dpi	16.4341
220215_LBT003_1dpi_Pos003	0	19	20	1440	0.89	LBT003	1	51	24	1dpi	0
220215_LBT003_1dpi_Pos003	0	20	20	1440	0.4924	LBT003	1	51	24	1dpi	2.05499
220215_LBT003_1dpi_Pos003	0	21	20	1440	0.4858	LBT003	1	51	24	1dpi	0
220215_LBT003_1dpi_Pos003	0	22	20	1440	0.5015	LBT003	1	51	24	1dpi	0
220215_LBT003_1dpi_Pos003	0	23	20	1440	0.3657	LBT003	1	51	24	1dpi	16.9575
220215_LBT003_1dpi_Pos003	0	24	20	1440	0.745	LBT003	1	51	24	1dpi	2.1645
220215_LBT003_1dpi_Pos003	0	25	20	1440	0.9893	LBT003	1	51	24	1dpi	0
220215_LBT003_1dpi_Pos003	0	26	20	1440	0.706	LBT003	1	51	24	1dpi	0
220215_LBT003_1dpi_Pos003	0	27	20	1440	0.7856	LBT003	1	51	24	1dpi	1.56084
220215_LBT003_1dpi_Pos003	0	28	20	1440	0.8706	LBT003	1	51	24	1dpi	13.9279
220215_LBT003_1dpi_Pos003	0	29	20	1440	0.856	LBT003	1	51	24	1dpi	0
220215_LBT003_1dpi_Pos003	0	30	20	1440	0.4275	LBT003	1	51	24	1dpi	0
220215_LBT003_1dpi_Pos003	0	31	20	1440	0.4521	LBT003	1	51	24	1dpi	3.08572
220215_LBT003_1dpi_Pos003	0	32	20	1440	0.3374	LBT003	1	51	24	1dpi	20.2093
220215_LBT003_1dpi_Pos003	0	33	20	1440	0.5396	LBT003	1	51	24	1dpi	1.40504
220215_LBT003_1dpi_Pos003	0	34	20	1440	0.6885	LBT003	1	51	24	1dpi	0
220215_LBT003_1dpi_Pos003	0	35	20	1440	0.8364	LBT003	1	51	24	1dpi	0
220215_LBT003_1dpi_Pos003	0	36	20	1440	0.756	LBT003	1	51	24	1dpi	0
220215_LBT003_1dpi_Pos003	0	37	20	1440	0.7026	LBT003	1	51	24	1dpi	2.0823
220215_LBT003_1dpi_Pos003	0	38	20	1440	0.2905	LBT003	1	51	24	1dpi	6.04215
220215_LBT003_1dpi_Pos003	0	40	20	1440	0.8545	LBT003	1	51	24	1dpi	0
220215_LBT003_1dpi_Pos003	0	41	20	1440	0.5825	LBT003	1	51	24	1dpi	3.08572
220215_LBT003_1dpi_Pos003	0	42	20	1440	0.381	LBT003	1	51	24	1dpi	0
220215_LBT003_1dpi_Pos003	0	43	20	1440	0.7617	LBT003	1	51	24	1dpi	1.40504
220215_LBT003_1dpi_Pos003	0	44	20	1440	0.624	LBT003	1	51	24	1dpi	2.74259
220215_LBT003_1dpi_Pos003	0	45	20	1440	0.6143	LBT003	1	51	24	1dpi	10.2193
220215_LBT003_1dpi_Pos003	0	46	20	1440	0.8223	LBT003	1	51	24	1dpi	3.41243
220215_LBT003_1dpi_Pos003	0	47	20	1440	0.377	LBT003	1	51	24	1dpi	19.6009
220215_LBT003_1dpi_Pos003	0	49	20	1440	0.735	LBT003	1	51	24	1dpi	17.3182
220215_LBT003_1dpi_Pos003	0	50	20	1440	0.822	LBT003	1	51	24	1dpi	12.2045
220215_LBT003_1dpi_Pos003	0	51	20	1440	0.6846	LBT003	1	51	24	1dpi	14.1286
220215_LBT003_1dpi_Pos003	0	52	20	1440	0.3726	LBT003	1	51	24	1dpi	26.2139
220215_LBT003_1dpi_Pos003	0	56	20	1440	0.919	LBT003	1	51	24	1dpi	17.149
220215_LBT003_1dpi_Pos003	0	58	20	1440	0.589	LBT003	1	51	24	1dpi	8.48459
220215_LBT003_1dpi_Pos003	0	61	20	1440	0.4692	LBT003	1	51	24	1dpi	17.6936
220215_LBT003_1dpi_Pos004	0	7	20	1440	0.729	LBT003	1	51	24	1dpi	19.6142
220215_LBT003_1dpi_Pos004	0	8	20	1440	0.287	LBT003	1	51	24	1dpi	20.0945
220215_LBT003_1dpi_Pos004	0	9	20	1440	0.5034	LBT003	1	51	24	1dpi	29.0146
220215_LBT003_1dpi_Pos004	0	10	20	1440	0.3376	LBT003	1	51	24	1dpi	3.9244
220215_LBT003_1dpi_Pos004	0	12	20	1440	0.4075	LBT003	1	51	24	1dpi	24.2706
220215_LBT003_1dpi_Pos004	0	13	20	1440	0.3315	LBT003	1	51	24	1dpi	0
220215_LBT003_1dpi_Pos004	0	14	20	1440	0.9683	LBT003	1	51	24	1dpi	13.7864
220215_LBT003_1dpi_Pos004	0	16	20	1440	0.4216	LBT003	1	51	24	1dpi	0
220215_LBT003_1dpi_Pos004	0	17	20	1440	0.8955	LBT003	1	51	24	1dpi	19.3142
220215_LBT003_1dpi_Pos004	0	20	20	1440	0.5	LBT003	1	51	24	1dpi	5.34246
220215_LBT003_1dpi_Pos004	0	21	20	1440	0.6187	LBT003	1	51	24	1dpi	3.07864
220215_LBT003_1dpi_Pos004	0	22	20	1440	0.616	LBT003	1	51	24	1dpi	26.0744
[truncated: 1,329 more rows]

## Sheet: README
Column A	files	Unique filename for each individual zebrafish embryo, consisting of the date of fertilization (DOF), cancer cell line, start timepoint of the movie, and embryo number (PosXXX)
Column B	time_point	Timepoint of the time-lapse movie in Python, ranging from 0 to 60 (1dpi movies) or 20 (5dpi movies)
Column C	GAM_number	Unique number of each individual GAM/macrophage
Column D	dt_min	Time interval between two frames of a time-lapse movie (i.e. 15, 20, or 30 min)
Column E	time_in_min	Timepoint after injection of the cancer cells in minutes
Column F	circularity	Circularity of each individual GAM/macrophage
Column G	cancer_cells	Patient-derived GBM stem cell culture (PD-GSCC) used to generate the zebrafish avatars
Column H	t_start	Start timepoint of the time-lapse movie in Fiji (i.e. 1)
Column I	t_end	End timepoint of the time-lapse movie in Fiji (sometimes deliberately chosen to shorten the movie, e.g.timepoints at which an embryo goes out of focus have been removed)
Column J	time_in_h	Timepoint after injection of the cancer cells in hours
Column K	dpi	Days post injection (i.e. 1 or 5 dpi to indicate the timepoint at which the time-lapse movies were generated)
Column L	distance_to_tumor	Distance of each individual GAM/macrophage to the nearest tumor pixel in μm
