# Supplementary material for: Single‐cell profiling and zebrafish avatars reveal LGALS1 as immunomodulating target in glioblastoma
Source: EMBO Mol Med. 2023 Oct 4;15(11):e18144. doi: 10.15252/emmm.202318144 (PMC10630887; doi:10.15252/emmm.202318144)
Supplement: Supplementary file 28 — Source Data for Figure 6 [file EMMM-15-e18144-s012.zip › Figure 6/6G/GAM distance to tumor over time.xlsx]

## Sheet: Data
files	time_point	GAM_number	dt_min	time_in_min	circularity	cancer_cells	t_start	t_end	time_in_h	dpi	distance_to_tumor
200804_LBT070_1dpi_Pos001	0	1	30	1440	0.769	LBT070	1	33	24	1dpi	95.9788
200804_LBT070_1dpi_Pos001	0	2	30	1440	0.9185	LBT070	1	33	24	1dpi	91.0591
200804_LBT070_1dpi_Pos001	0	3	30	1440	0.6797	LBT070	1	33	24	1dpi	109.193
200804_LBT070_1dpi_Pos001	0	4	30	1440	0.8135	LBT070	1	33	24	1dpi	36.754
200804_LBT070_1dpi_Pos001	0	5	30	1440	0.7344	LBT070	1	33	24	1dpi	35.4416
200804_LBT070_1dpi_Pos001	0	6	30	1440	0.909	LBT070	1	33	24	1dpi	31.342
200804_LBT070_1dpi_Pos001	0	7	30	1440	0.6846	LBT070	1	33	24	1dpi	37.3912
200804_LBT070_1dpi_Pos001	0	8	30	1440	0.499	LBT070	1	33	24	1dpi	28.0611
200804_LBT070_1dpi_Pos001	0	9	30	1440	0.582	LBT070	1	33	24	1dpi	40.3137
200804_LBT070_1dpi_Pos001	0	10	30	1440	0.5923	LBT070	1	33	24	1dpi	4.0736
200804_LBT070_1dpi_Pos001	0	11	30	1440	0.816	LBT070	1	33	24	1dpi	0
200804_LBT070_1dpi_Pos001	0	12	30	1440	0.699	LBT070	1	33	24	1dpi	11.3202
200804_LBT070_1dpi_Pos001	0	13	30	1440	0.8496	LBT070	1	33	24	1dpi	12.4381
200804_LBT070_1dpi_Pos001	0	14	30	1440	0.7573	LBT070	1	33	24	1dpi	40.4851
200804_LBT070_1dpi_Pos001	0	15	30	1440	1.039	LBT070	1	33	24	1dpi	9.45743
200804_LBT070_1dpi_Pos001	0	16	30	1440	0.571	LBT070	1	33	24	1dpi	12.5722
200804_LBT070_1dpi_Pos001	0	17	30	1440	0.7144	LBT070	1	33	24	1dpi	39.3451
200804_LBT070_1dpi_Pos001	0	18	30	1440	0.8516	LBT070	1	33	24	1dpi	6.1104
200804_LBT070_1dpi_Pos001	0	19	30	1440	0.5796	LBT070	1	33	24	1dpi	22.2394
200804_LBT070_1dpi_Pos001	0	20	30	1440	0.378	LBT070	1	33	24	1dpi	4.329
200804_LBT070_1dpi_Pos001	0	21	30	1440	0.576	LBT070	1	33	24	1dpi	54.9355
200804_LBT070_1dpi_Pos001	0	22	30	1440	0.8154	LBT070	1	33	24	1dpi	0
200804_LBT070_1dpi_Pos001	0	23	30	1440	0.7305	LBT070	1	33	24	1dpi	14.5613
200804_LBT070_1dpi_Pos001	0	24	30	1440	0.2042	LBT070	1	33	24	1dpi	0
200804_LBT070_1dpi_Pos001	0	25	30	1440	0.725	LBT070	1	33	24	1dpi	17.4851
200804_LBT070_1dpi_Pos001	0	26	30	1440	0.4224	LBT070	1	33	24	1dpi	10.0889
200804_LBT070_1dpi_Pos001	0	27	30	1440	0.63	LBT070	1	33	24	1dpi	20.4631
200804_LBT070_1dpi_Pos001	0	28	30	1440	0.5234	LBT070	1	33	24	1dpi	2.43097
200804_LBT070_1dpi_Pos001	0	29	30	1440	0.7305	LBT070	1	33	24	1dpi	13.1247
200804_LBT070_1dpi_Pos001	0	30	30	1440	0.5474	LBT070	1	33	24	1dpi	6.1104
200804_LBT070_1dpi_Pos001	0	31	30	1440	0.8516	LBT070	1	33	24	1dpi	28.5196
200804_LBT070_1dpi_Pos001	0	32	30	1440	0.6143	LBT070	1	33	24	1dpi	30.0518
200804_LBT070_1dpi_Pos001	0	33	30	1440	0.7466	LBT070	1	33	24	1dpi	19.1471
200804_LBT070_1dpi_Pos001	0	34	30	1440	0.572	LBT070	1	33	24	1dpi	18.8226
200804_LBT070_1dpi_Pos001	0	35	30	1440	0.891	LBT070	1	33	24	1dpi	0
200804_LBT070_1dpi_Pos001	0	36	30	1440	0.5474	LBT070	1	33	24	1dpi	15.8811
200804_LBT070_1dpi_Pos001	0	37	30	1440	0.7183	LBT070	1	33	24	1dpi	0.612213
200804_LBT070_1dpi_Pos001	0	38	30	1440	0.586	LBT070	1	33	24	1dpi	17.8245
200804_LBT070_1dpi_Pos001	0	39	30	1440	0.5312	LBT070	1	33	24	1dpi	4.94595
200804_LBT070_1dpi_Pos001	0	40	30	1440	0.549	LBT070	1	33	24	1dpi	0
200804_LBT070_1dpi_Pos001	0	41	30	1440	0.8184	LBT070	1	33	24	1dpi	5.03979
200804_LBT070_1dpi_Pos001	0	42	30	1440	0.3523	LBT070	1	33	24	1dpi	10.6408
200804_LBT070_1dpi_Pos001	0	43	30	1440	0.5615	LBT070	1	33	24	1dpi	14.5083
200804_LBT070_1dpi_Pos001	0	44	30	1440	0.616	LBT070	1	33	24	1dpi	33.5905
200804_LBT070_1dpi_Pos001	0	45	30	1440	0.933	LBT070	1	33	24	1dpi	50.1333
200804_LBT070_1dpi_Pos001	0	46	30	1440	0.4753	LBT070	1	33	24	1dpi	43.4044
200804_LBT070_1dpi_Pos001	0	47	30	1440	0.4695	LBT070	1	33	24	1dpi	73.2289
200804_LBT070_1dpi_Pos001	0	48	30	1440	0.6865	LBT070	1	33	24	1dpi	0
200804_LBT070_1dpi_Pos001	0	49	30	1440	0.7617	LBT070	1	33	24	1dpi	21.925
200804_LBT070_1dpi_Pos001	0	50	30	1440	0.745	LBT070	1	33	24	1dpi	67.9411
200804_LBT070_1dpi_Pos001	0	51	30	1440	0.707	LBT070	1	33	24	1dpi	72.7713
200804_LBT070_1dpi_Pos001	0	52	30	1440	0.5576	LBT070	1	33	24	1dpi	56.0971
200804_LBT070_1dpi_Pos001	0	53	30	1440	0.532	LBT070	1	33	24	1dpi	137.264
200804_LBT070_1dpi_Pos001	2	1	30	1500	0.3726	LBT070	1	33	25	1dpi	97.9613
200804_LBT070_1dpi_Pos001	2	2	30	1500	0.7812	LBT070	1	33	25	1dpi	110.575
200804_LBT070_1dpi_Pos001	2	3	30	1500	0.8354	LBT070	1	33	25	1dpi	62.974
200804_LBT070_1dpi_Pos001	2	4	30	1500	0.7114	LBT070	1	33	25	1dpi	31.621
200804_LBT070_1dpi_Pos001	2	5	30	1500	0.793	LBT070	1	33	25	1dpi	33.7841
200804_LBT070_1dpi_Pos001	2	6	30	1500	0.586	LBT070	1	33	25	1dpi	39.1134
200804_LBT070_1dpi_Pos001	2	7	30	1500	0.812	LBT070	1	33	25	1dpi	11.2433
200804_LBT070_1dpi_Pos001	2	8	30	1500	0.576	LBT070	1	33	25	1dpi	32.3613
200804_LBT070_1dpi_Pos001	2	9	30	1500	0.574	LBT070	1	33	25	1dpi	12.0789
200804_LBT070_1dpi_Pos001	2	10	30	1500	0.853	LBT070	1	33	25	1dpi	3.99114
200804_LBT070_1dpi_Pos001	2	11	30	1500	0.6304	LBT070	1	33	25	1dpi	10.185
200804_LBT070_1dpi_Pos001	2	12	30	1500	0.972	LBT070	1	33	25	1dpi	8.73536
200804_LBT070_1dpi_Pos001	2	13	30	1500	0.731	LBT070	1	33	25	1dpi	1.0184
200804_LBT070_1dpi_Pos001	2	14	30	1500	0.5273	LBT070	1	33	25	1dpi	0
200804_LBT070_1dpi_Pos001	2	15	30	1500	0.6333	LBT070	1	33	25	1dpi	4.0736
200804_LBT070_1dpi_Pos001	2	16	30	1500	0.8193	LBT070	1	33	25	1dpi	0
200804_LBT070_1dpi_Pos001	2	17	30	1500	0.6636	LBT070	1	33	25	1dpi	5.54382
200804_LBT070_1dpi_Pos001	2	18	30	1500	0.733	LBT070	1	33	25	1dpi	8.04698
200804_LBT070_1dpi_Pos001	2	19	30	1500	0.821	LBT070	1	33	25	1dpi	4.40484
200804_LBT070_1dpi_Pos001	2	20	30	1500	0.8135	LBT070	1	33	25	1dpi	21.5355
200804_LBT070_1dpi_Pos001	2	21	30	1500	0.4238	LBT070	1	33	25	1dpi	10.2193
200804_LBT070_1dpi_Pos001	2	22	30	1500	0.6514	LBT070	1	33	25	1dpi	1.0184
200804_LBT070_1dpi_Pos001	2	23	30	1500	0.8213	LBT070	1	33	25	1dpi	24.0141
200804_LBT070_1dpi_Pos001	2	24	30	1500	0.2428	LBT070	1	33	25	1dpi	0
200804_LBT070_1dpi_Pos001	2	25	30	1500	0.802	LBT070	1	33	25	1dpi	26.2028
200804_LBT070_1dpi_Pos001	2	26	30	1500	0.8267	LBT070	1	33	25	1dpi	23.0731
200804_LBT070_1dpi_Pos001	2	27	30	1500	0.638	LBT070	1	33	25	1dpi	4.0736
200804_LBT070_1dpi_Pos001	2	28	30	1500	0.676	LBT070	1	33	25	1dpi	16.4925
200804_LBT070_1dpi_Pos001	2	29	30	1500	0.84	LBT070	1	33	25	1dpi	10.7373
200804_LBT070_1dpi_Pos001	2	30	30	1500	0.3923	LBT070	1	33	25	1dpi	20.4098
200804_LBT070_1dpi_Pos001	2	31	30	1500	0.5757	LBT070	1	33	25	1dpi	25.4654
200804_LBT070_1dpi_Pos001	2	32	30	1500	0.766	LBT070	1	33	25	1dpi	0.4329
200804_LBT070_1dpi_Pos001	2	33	30	1500	0.866	LBT070	1	33	25	1dpi	14.3474
200804_LBT070_1dpi_Pos001	2	34	30	1500	0.784	LBT070	1	33	25	1dpi	5.08795
200804_LBT070_1dpi_Pos001	2	35	30	1500	0.6357	LBT070	1	33	25	1dpi	23.2545
200804_LBT070_1dpi_Pos001	2	36	30	1500	0.83	LBT070	1	33	25	1dpi	13.5539
200804_LBT070_1dpi_Pos001	2	37	30	1500	0.5737	LBT070	1	33	25	1dpi	21.9929
200804_LBT070_1dpi_Pos001	2	38	30	1500	0.659	LBT070	1	33	25	1dpi	8.38093
200804_LBT070_1dpi_Pos001	2	39	30	1500	0.705	LBT070	1	33	25	1dpi	52.3686
200804_LBT070_1dpi_Pos001	2	40	30	1500	0.699	LBT070	1	33	25	1dpi	27.0456
200804_LBT070_1dpi_Pos001	2	41	30	1500	0.654	LBT070	1	33	25	1dpi	47.5794
200804_LBT070_1dpi_Pos001	2	42	30	1500	0.6616	LBT070	1	33	25	1dpi	49.1912
200804_LBT070_1dpi_Pos001	2	43	30	1500	0.7827	LBT070	1	33	25	1dpi	30.6907
200804_LBT070_1dpi_Pos001	2	44	30	1500	0.563	LBT070	1	33	25	1dpi	102.085
200804_LBT070_1dpi_Pos001	4	1	30	1560	0.66	LBT070	1	33	26	1dpi	102.971
200804_LBT070_1dpi_Pos001	4	2	30	1560	0.7446	LBT070	1	33	26	1dpi	42.3961
200804_LBT070_1dpi_Pos001	4	3	30	1560	0.565	LBT070	1	33	26	1dpi	44.6495
200804_LBT070_1dpi_Pos001	4	4	30	1560	0.492	LBT070	1	33	26	1dpi	80.0134
200804_LBT070_1dpi_Pos001	4	5	30	1560	0.767	LBT070	1	33	26	1dpi	39.8424
200804_LBT070_1dpi_Pos001	4	6	30	1560	0.769	LBT070	1	33	26	1dpi	53.5051
200804_LBT070_1dpi_Pos001	4	7	30	1560	0.4114	LBT070	1	33	26	1dpi	51.5304
200804_LBT070_1dpi_Pos001	4	8	30	1560	0.627	LBT070	1	33	26	1dpi	13.4703
200804_LBT070_1dpi_Pos001	4	9	30	1560	0.383	LBT070	1	33	26	1dpi	6.46975
200804_LBT070_1dpi_Pos001	4	10	30	1560	0.6	LBT070	1	33	26	1dpi	30.7383
200804_LBT070_1dpi_Pos001	4	11	30	1560	0.679	LBT070	1	33	26	1dpi	16.3372
200804_LBT070_1dpi_Pos001	4	12	30	1560	0.3372	LBT070	1	33	26	1dpi	20.9169
200804_LBT070_1dpi_Pos001	4	13	30	1560	0.716	LBT070	1	33	26	1dpi	2.63323
200804_LBT070_1dpi_Pos001	4	14	30	1560	0.4653	LBT070	1	33	26	1dpi	0
200804_LBT070_1dpi_Pos001	4	15	30	1560	0.607	LBT070	1	33	26	1dpi	0
200804_LBT070_1dpi_Pos001	4	16	30	1560	0.6274	LBT070	1	33	26	1dpi	9.31849
200804_LBT070_1dpi_Pos001	4	17	30	1560	0.867	LBT070	1	33	26	1dpi	21.8998
200804_LBT070_1dpi_Pos001	4	18	30	1560	0.694	LBT070	1	33	26	1dpi	11.2584
200804_LBT070_1dpi_Pos001	4	19	30	1560	0.4805	LBT070	1	33	26	1dpi	2.95307
200804_LBT070_1dpi_Pos001	4	20	30	1560	0.7266	LBT070	1	33	26	1dpi	0
200804_LBT070_1dpi_Pos001	4	21	30	1560	0.3005	LBT070	1	33	26	1dpi	18.8652
200804_LBT070_1dpi_Pos001	4	22	30	1560	0.622	LBT070	1	33	26	1dpi	20.0035
200804_LBT070_1dpi_Pos001	4	23	30	1560	0.6694	LBT070	1	33	26	1dpi	0.4329
200804_LBT070_1dpi_Pos001	4	24	30	1560	0.505	LBT070	1	33	26	1dpi	0.4329
200804_LBT070_1dpi_Pos001	4	25	30	1560	0.6665	LBT070	1	33	26	1dpi	27.6578
200804_LBT070_1dpi_Pos001	4	26	30	1560	0.827	LBT070	1	33	26	1dpi	5.44762
200804_LBT070_1dpi_Pos001	4	27	30	1560	0.7427	LBT070	1	33	26	1dpi	4.51961
200804_LBT070_1dpi_Pos001	4	28	30	1560	0.775	LBT070	1	33	26	1dpi	24.803
200804_LBT070_1dpi_Pos001	4	29	30	1560	0.6226	LBT070	1	33	26	1dpi	3.67328
200804_LBT070_1dpi_Pos001	4	30	30	1560	0.691	LBT070	1	33	26	1dpi	7.58943
200804_LBT070_1dpi_Pos001	4	31	30	1560	0.804	LBT070	1	33	26	1dpi	8.33301
200804_LBT070_1dpi_Pos001	4	32	30	1560	0.8457	LBT070	1	33	26	1dpi	29.7644
200804_LBT070_1dpi_Pos001	4	33	30	1560	0.784	LBT070	1	33	26	1dpi	11.4519
200804_LBT070_1dpi_Pos001	4	34	30	1560	0.748	LBT070	1	33	26	1dpi	2.97214
200804_LBT070_1dpi_Pos001	4	35	30	1560	0.878	LBT070	1	33	26	1dpi	5.12867
200804_LBT070_1dpi_Pos001	4	36	30	1560	0.7715	LBT070	1	33	26	1dpi	17.9629
200804_LBT070_1dpi_Pos001	4	37	30	1560	0.842	LBT070	1	33	26	1dpi	42.3161
200804_LBT070_1dpi_Pos001	4	38	30	1560	0.73	LBT070	1	33	26	1dpi	60.2449
200804_LBT070_1dpi_Pos001	4	39	30	1560	0.3945	LBT070	1	33	26	1dpi	30.6675
200804_LBT070_1dpi_Pos001	4	40	30	1560	0.5894	LBT070	1	33	26	1dpi	56.7929
200804_LBT070_1dpi_Pos001	4	41	30	1560	0.441	LBT070	1	33	26	1dpi	69.8113
200804_LBT070_1dpi_Pos001	4	42	30	1560	0.567	LBT070	1	33	26	1dpi	81.3535
200804_LBT070_1dpi_Pos001	4	43	30	1560	0.3232	LBT070	1	33	26	1dpi	102.79
200804_LBT070_1dpi_Pos001	4	44	30	1560	0.854	LBT070	1	33	26	1dpi	94.5304
200804_LBT070_1dpi_Pos001	4	45	30	1560	0.6484	LBT070	1	33	26	1dpi	35.7455
200804_LBT070_1dpi_Pos001	6	1	30	1620	0.7334	LBT070	1	33	27	1dpi	97.3239
200804_LBT070_1dpi_Pos001	6	2	30	1620	0.4026	LBT070	1	33	27	1dpi	26.6134
200804_LBT070_1dpi_Pos001	6	3	30	1620	0.6494	LBT070	1	33	27	1dpi	84.5865
200804_LBT070_1dpi_Pos001	6	4	30	1620	0.697	LBT070	1	33	27	1dpi	24.6702
200804_LBT070_1dpi_Pos001	6	5	30	1620	0.883	LBT070	1	33	27	1dpi	57.4276
200804_LBT070_1dpi_Pos001	6	6	30	1620	0.4624	LBT070	1	33	27	1dpi	82.4656
200804_LBT070_1dpi_Pos001	6	7	30	1620	0.375	LBT070	1	33	27	1dpi	40.9697
200804_LBT070_1dpi_Pos001	6	8	30	1620	0.7783	LBT070	1	33	27	1dpi	29.381
200804_LBT070_1dpi_Pos001	6	9	30	1620	0.6367	LBT070	1	33	27	1dpi	39.0531
200804_LBT070_1dpi_Pos001	6	10	30	1620	0.729	LBT070	1	33	27	1dpi	33.066
200804_LBT070_1dpi_Pos001	6	11	30	1620	0.675	LBT070	1	33	27	1dpi	15.5439
200804_LBT070_1dpi_Pos001	6	12	30	1620	0.7373	LBT070	1	33	27	1dpi	22.4709
200804_LBT070_1dpi_Pos001	6	13	30	1620	0.598	LBT070	1	33	27	1dpi	14.366
200804_LBT070_1dpi_Pos001	6	14	30	1620	0.855	LBT070	1	33	27	1dpi	20.0508
200804_LBT070_1dpi_Pos001	6	15	30	1620	0.7476	LBT070	1	33	27	1dpi	0.8658
200804_LBT070_1dpi_Pos001	6	16	30	1620	0.5537	LBT070	1	33	27	1dpi	6.75015
200804_LBT070_1dpi_Pos001	6	17	30	1620	0.6904	LBT070	1	33	27	1dpi	3.06107
200804_LBT070_1dpi_Pos001	6	18	30	1620	0.818	LBT070	1	33	27	1dpi	0
200804_LBT070_1dpi_Pos001	6	19	30	1620	0.5854	LBT070	1	33	27	1dpi	6.98345
200804_LBT070_1dpi_Pos001	6	20	30	1620	0.563	LBT070	1	33	27	1dpi	0
200804_LBT070_1dpi_Pos001	6	21	30	1620	0.391	LBT070	1	33	27	1dpi	0
200804_LBT070_1dpi_Pos001	6	22	30	1620	0.7544	LBT070	1	33	27	1dpi	10.6851
200804_LBT070_1dpi_Pos001	6	23	30	1620	0.7188	LBT070	1	33	27	1dpi	15.9752
200804_LBT070_1dpi_Pos001	6	24	30	1620	0.511	LBT070	1	33	27	1dpi	0
200804_LBT070_1dpi_Pos001	6	25	30	1620	0.6523	LBT070	1	33	27	1dpi	0
200804_LBT070_1dpi_Pos001	6	26	30	1620	0.599	LBT070	1	33	27	1dpi	4.55695
200804_LBT070_1dpi_Pos001	6	27	30	1620	0.6426	LBT070	1	33	27	1dpi	10.3584
200804_LBT070_1dpi_Pos001	6	28	30	1620	0.3987	LBT070	1	33	27	1dpi	6.96079
200804_LBT070_1dpi_Pos001	6	29	30	1620	0.7617	LBT070	1	33	27	1dpi	17.6602
200804_LBT070_1dpi_Pos001	6	30	30	1620	0.8237	LBT070	1	33	27	1dpi	12.1548
200804_LBT070_1dpi_Pos001	6	31	30	1620	0.4492	LBT070	1	33	27	1dpi	30.7395
200804_LBT070_1dpi_Pos001	6	32	30	1620	0.933	LBT070	1	33	27	1dpi	0
200804_LBT070_1dpi_Pos001	6	33	30	1620	0.863	LBT070	1	33	27	1dpi	0
200804_LBT070_1dpi_Pos001	6	34	30	1620	0.7344	LBT070	1	33	27	1dpi	40.586
200804_LBT070_1dpi_Pos001	6	35	30	1620	0.375	LBT070	1	33	27	1dpi	27.3693
200804_LBT070_1dpi_Pos001	6	36	30	1620	0.2817	LBT070	1	33	27	1dpi	8.31838
200804_LBT070_1dpi_Pos001	6	37	30	1620	0.306	LBT070	1	33	27	1dpi	40.9434
200804_LBT070_1dpi_Pos001	6	38	30	1620	0.6685	LBT070	1	33	27	1dpi	67.71
200804_LBT070_1dpi_Pos001	6	39	30	1620	0.603	LBT070	1	33	27	1dpi	70.5778
200804_LBT070_1dpi_Pos001	6	40	30	1620	0.4229	LBT070	1	33	27	1dpi	86.1354
200804_LBT070_1dpi_Pos001	6	41	30	1620	0.682	LBT070	1	33	27	1dpi	82.7856
200804_LBT070_1dpi_Pos001	6	42	30	1620	0.831	LBT070	1	33	27	1dpi	37.2463
200804_LBT070_1dpi_Pos001	8	1	30	1680	0.8916	LBT070	1	33	28	1dpi	125.662
200804_LBT070_1dpi_Pos001	8	2	30	1680	0.2217	LBT070	1	33	28	1dpi	94.948
200804_LBT070_1dpi_Pos001	8	3	30	1680	0.656	LBT070	1	33	28	1dpi	34.3833
200804_LBT070_1dpi_Pos001	8	4	30	1680	0.4082	LBT070	1	33	28	1dpi	65.4906
200804_LBT070_1dpi_Pos001	8	5	30	1680	0.3145	LBT070	1	33	28	1dpi	20.48
200804_LBT070_1dpi_Pos001	8	6	30	1680	0.7085	LBT070	1	33	28	1dpi	59.1452
200804_LBT070_1dpi_Pos001	8	7	30	1680	0.455	LBT070	1	33	28	1dpi	73.9655
200804_LBT070_1dpi_Pos001	8	8	30	1680	0.555	LBT070	1	33	28	1dpi	47.1015
200804_LBT070_1dpi_Pos001	8	9	30	1680	0.597	LBT070	1	33	28	1dpi	44.7696
200804_LBT070_1dpi_Pos001	8	10	30	1680	0.904	LBT070	1	33	28	1dpi	20.0645
200804_LBT070_1dpi_Pos001	8	11	30	1680	0.7246	LBT070	1	33	28	1dpi	18.1678
200804_LBT070_1dpi_Pos001	8	12	30	1680	0.813	LBT070	1	33	28	1dpi	16.8347
200804_LBT070_1dpi_Pos001	8	13	30	1680	0.4983	LBT070	1	33	28	1dpi	11.643
200804_LBT070_1dpi_Pos001	8	14	30	1680	0.5537	LBT070	1	33	28	1dpi	22.5666
200804_LBT070_1dpi_Pos001	8	15	30	1680	0.3384	LBT070	1	33	28	1dpi	0
200804_LBT070_1dpi_Pos001	8	16	30	1680	0.706	LBT070	1	33	28	1dpi	36.68
200804_LBT070_1dpi_Pos001	8	17	30	1680	0.535	LBT070	1	33	28	1dpi	11.5321
200804_LBT070_1dpi_Pos001	8	18	30	1680	0.8457	LBT070	1	33	28	1dpi	4.329
200804_LBT070_1dpi_Pos001	8	19	30	1680	0.6387	LBT070	1	33	28	1dpi	8.10295
200804_LBT070_1dpi_Pos001	8	20	30	1680	0.4253	LBT070	1	33	28	1dpi	41.3011
200804_LBT070_1dpi_Pos001	8	21	30	1680	0.445	LBT070	1	33	28	1dpi	10.8083
200804_LBT070_1dpi_Pos001	8	22	30	1680	0.738	LBT070	1	33	28	1dpi	13.2063
200804_LBT070_1dpi_Pos001	8	23	30	1680	0.6167	LBT070	1	33	28	1dpi	18.4017
200804_LBT070_1dpi_Pos001	8	24	30	1680	0.6875	LBT070	1	33	28	1dpi	14.5152
200804_LBT070_1dpi_Pos001	8	25	30	1680	0.71	LBT070	1	33	28	1dpi	6.47232
200804_LBT070_1dpi_Pos001	8	26	30	1680	0.4548	LBT070	1	33	28	1dpi	0
200804_LBT070_1dpi_Pos001	8	27	30	1680	0.8296	LBT070	1	33	28	1dpi	1.65038
200804_LBT070_1dpi_Pos001	8	28	30	1680	0.598	LBT070	1	33	28	1dpi	7.21184
200804_LBT070_1dpi_Pos001	8	29	30	1680	0.861	LBT070	1	33	28	1dpi	0
200804_LBT070_1dpi_Pos001	8	30	30	1680	0.7217	LBT070	1	33	28	1dpi	26.1099
200804_LBT070_1dpi_Pos001	8	31	30	1680	0.906	LBT070	1	33	28	1dpi	11.2554
200804_LBT070_1dpi_Pos001	8	32	30	1680	0.6196	LBT070	1	33	28	1dpi	3.38106
200804_LBT070_1dpi_Pos001	8	33	30	1680	0.8853	LBT070	1	33	28	1dpi	3.86069
200804_LBT070_1dpi_Pos001	8	34	30	1680	0.533	LBT070	1	33	28	1dpi	35.7492
200804_LBT070_1dpi_Pos001	8	35	30	1680	0.2617	LBT070	1	33	28	1dpi	18.6546
200804_LBT070_1dpi_Pos001	8	36	30	1680	0.904	LBT070	1	33	28	1dpi	19.7489
200804_LBT070_1dpi_Pos001	8	37	30	1680	0.823	LBT070	1	33	28	1dpi	0
200804_LBT070_1dpi_Pos001	8	38	30	1680	0.586	LBT070	1	33	28	1dpi	20.2657
200804_LBT070_1dpi_Pos001	8	39	30	1680	0.848	LBT070	1	33	28	1dpi	28.4001
200804_LBT070_1dpi_Pos001	8	40	30	1680	0.6694	LBT070	1	33	28	1dpi	24.2854
200804_LBT070_1dpi_Pos001	8	41	30	1680	0.455	LBT070	1	33	28	1dpi	1.83664
200804_LBT070_1dpi_Pos001	8	42	30	1680	0.7915	LBT070	1	33	28	1dpi	35.8018
200804_LBT070_1dpi_Pos001	8	43	30	1680	0.7383	LBT070	1	33	28	1dpi	0.4329
200804_LBT070_1dpi_Pos001	8	44	30	1680	0.7256	LBT070	1	33	28	1dpi	18.2475
200804_LBT070_1dpi_Pos001	10	1	30	1740	0.54	LBT070	1	33	29	1dpi	60.9925
200804_LBT070_1dpi_Pos001	10	2	30	1740	0.3489	LBT070	1	33	29	1dpi	126.306
200804_LBT070_1dpi_Pos001	10	3	30	1740	0.386	LBT070	1	33	29	1dpi	123.926
200804_LBT070_1dpi_Pos001	10	4	30	1740	0.3562	LBT070	1	33	29	1dpi	37.3464
200804_LBT070_1dpi_Pos001	10	5	30	1740	0.402	LBT070	1	33	29	1dpi	90.0854
200804_LBT070_1dpi_Pos001	10	6	30	1740	0.8726	LBT070	1	33	29	1dpi	74.9244
200804_LBT070_1dpi_Pos001	10	7	30	1740	0.6743	LBT070	1	33	29	1dpi	55.8829
200804_LBT070_1dpi_Pos001	10	8	30	1740	0.771	LBT070	1	33	29	1dpi	31.8444
200804_LBT070_1dpi_Pos001	10	9	30	1740	0.7495	LBT070	1	33	29	1dpi	29.2333
200804_LBT070_1dpi_Pos001	10	10	30	1740	0.601	LBT070	1	33	29	1dpi	43.7945
200804_LBT070_1dpi_Pos001	10	11	30	1740	0.623	LBT070	1	33	29	1dpi	11.7905
200804_LBT070_1dpi_Pos001	10	12	30	1740	0.607	LBT070	1	33	29	1dpi	18.2045
200804_LBT070_1dpi_Pos001	10	13	30	1740	0.601	LBT070	1	33	29	1dpi	20.8277
200804_LBT070_1dpi_Pos001	10	14	30	1740	0.859	LBT070	1	33	29	1dpi	12.8727
200804_LBT070_1dpi_Pos001	10	15	30	1740	0.556	LBT070	1	33	29	1dpi	23.8438
200804_LBT070_1dpi_Pos001	10	16	30	1740	0.293	LBT070	1	33	29	1dpi	9.73047
200804_LBT070_1dpi_Pos001	10	17	30	1740	0.2988	LBT070	1	33	29	1dpi	22.3851
200804_LBT070_1dpi_Pos001	10	18	30	1740	0.5664	LBT070	1	33	29	1dpi	24.3653
200804_LBT070_1dpi_Pos001	10	19	30	1740	0.8394	LBT070	1	33	29	1dpi	0
200804_LBT070_1dpi_Pos001	10	20	30	1740	0.749	LBT070	1	33	29	1dpi	2.70821
200804_LBT070_1dpi_Pos001	10	21	30	1740	0.82	LBT070	1	33	29	1dpi	24.4831
200804_LBT070_1dpi_Pos001	10	22	30	1740	0.7363	LBT070	1	33	29	1dpi	36.5146
200804_LBT070_1dpi_Pos001	10	23	30	1740	0.628	LBT070	1	33	29	1dpi	20.7439
200804_LBT070_1dpi_Pos001	10	24	30	1740	0.474	LBT070	1	33	29	1dpi	0
200804_LBT070_1dpi_Pos001	10	25	30	1740	0.2588	LBT070	1	33	29	1dpi	0
200804_LBT070_1dpi_Pos001	10	26	30	1740	0.8403	LBT070	1	33	29	1dpi	16.5111
200804_LBT070_1dpi_Pos001	10	27	30	1740	0.4207	LBT070	1	33	29	1dpi	27.258
200804_LBT070_1dpi_Pos001	10	28	30	1740	0.61	LBT070	1	33	29	1dpi	16.0473
200804_LBT070_1dpi_Pos001	10	29	30	1740	0.9043	LBT070	1	33	29	1dpi	3.08572
200804_LBT070_1dpi_Pos001	10	30	30	1740	0.718	LBT070	1	33	29	1dpi	39.9684
200804_LBT070_1dpi_Pos001	10	31	30	1740	0.8022	LBT070	1	33	29	1dpi	3.99114
200804_LBT070_1dpi_Pos001	10	32	30	1740	0.9	LBT070	1	33	29	1dpi	19.7022
200804_LBT070_1dpi_Pos001	10	33	30	1740	0.8257	LBT070	1	33	29	1dpi	24.6541
200804_LBT070_1dpi_Pos001	10	34	30	1740	0.877	LBT070	1	33	29	1dpi	38.7291
200804_LBT070_1dpi_Pos001	10	35	30	1740	0.663	LBT070	1	33	29	1dpi	31.249
200804_LBT070_1dpi_Pos001	10	36	30	1740	0.643	LBT070	1	33	29	1dpi	70.7031
200804_LBT070_1dpi_Pos001	10	37	30	1740	0.8633	LBT070	1	33	29	1dpi	40.7613
200804_LBT070_1dpi_Pos001	10	38	30	1740	0.809	LBT070	1	33	29	1dpi	41.8134
200804_LBT070_1dpi_Pos001	10	39	30	1740	0.4712	LBT070	1	33	29	1dpi	24.6325
200804_LBT070_1dpi_Pos001	10	40	30	1740	0.801	LBT070	1	33	29	1dpi	58.7703
200804_LBT070_1dpi_Pos001	10	41	30	1740	0.417	LBT070	1	33	29	1dpi	59.0436
200804_LBT070_1dpi_Pos001	10	42	30	1740	0.2028	LBT070	1	33	29	1dpi	69.9912
200804_LBT070_1dpi_Pos001	12	1	30	1800	0.339	LBT070	1	33	30	1dpi	96.0968
200804_LBT070_1dpi_Pos001	12	2	30	1800	0.912	LBT070	1	33	30	1dpi	87.8542
200804_LBT070_1dpi_Pos001	12	3	30	1800	0.3127	LBT070	1	33	30	1dpi	87.5236
200804_LBT070_1dpi_Pos001	12	4	30	1800	0.2683	LBT070	1	33	30	1dpi	51.6998
200804_LBT070_1dpi_Pos001	12	5	30	1800	0.3674	LBT070	1	33	30	1dpi	73.6751
200804_LBT070_1dpi_Pos001	12	6	30	1800	0.728	LBT070	1	33	30	1dpi	67.4804
200804_LBT070_1dpi_Pos001	12	7	30	1800	0.723	LBT070	1	33	30	1dpi	19.4814
200804_LBT070_1dpi_Pos001	12	8	30	1800	0.4062	LBT070	1	33	30	1dpi	31.6939
200804_LBT070_1dpi_Pos001	12	9	30	1800	0.2944	LBT070	1	33	30	1dpi	27.9954
200804_LBT070_1dpi_Pos001	12	10	30	1800	0.535	LBT070	1	33	30	1dpi	7.96523
200804_LBT070_1dpi_Pos001	12	11	30	1800	0.4783	LBT070	1	33	30	1dpi	16.9119
200804_LBT070_1dpi_Pos001	12	12	30	1800	0.7134	LBT070	1	33	30	1dpi	0
200804_LBT070_1dpi_Pos001	12	13	30	1800	0.5684	LBT070	1	33	30	1dpi	17.7319
200804_LBT070_1dpi_Pos001	12	14	30	1800	0.2898	LBT070	1	33	30	1dpi	9.11516
200804_LBT070_1dpi_Pos001	12	15	30	1800	0.4016	LBT070	1	33	30	1dpi	0
200804_LBT070_1dpi_Pos001	12	16	30	1800	0.331	LBT070	1	33	30	1dpi	4.00366
200804_LBT070_1dpi_Pos001	12	17	30	1800	0.79	LBT070	1	33	30	1dpi	18.726
200804_LBT070_1dpi_Pos001	12	18	30	1800	0.384	LBT070	1	33	30	1dpi	15.3454
200804_LBT070_1dpi_Pos001	12	19	30	1800	0.879	LBT070	1	33	30	1dpi	0
200804_LBT070_1dpi_Pos001	12	20	30	1800	0.6504	LBT070	1	33	30	1dpi	21.7299
200804_LBT070_1dpi_Pos001	12	21	30	1800	0.8633	LBT070	1	33	30	1dpi	4.44718
200804_LBT070_1dpi_Pos001	12	22	30	1800	0.531	LBT070	1	33	30	1dpi	35.8936
200804_LBT070_1dpi_Pos001	12	23	30	1800	0.887	LBT070	1	33	30	1dpi	1.40504
200804_LBT070_1dpi_Pos001	12	24	30	1800	0.863	LBT070	1	33	30	1dpi	34.3372
200804_LBT070_1dpi_Pos001	12	25	30	1800	0.9146	LBT070	1	33	30	1dpi	10.3945
200804_LBT070_1dpi_Pos001	12	26	30	1800	0.6274	LBT070	1	33	30	1dpi	42.8962
200804_LBT070_1dpi_Pos001	12	27	30	1800	0.858	LBT070	1	33	30	1dpi	36.7493
200804_LBT070_1dpi_Pos001	12	28	30	1800	0.5566	LBT070	1	33	30	1dpi	67.8942
200804_LBT070_1dpi_Pos001	12	29	30	1800	0.851	LBT070	1	33	30	1dpi	41.446
200804_LBT070_1dpi_Pos001	12	30	30	1800	0.8486	LBT070	1	33	30	1dpi	44.5274
200804_LBT070_1dpi_Pos001	12	31	30	1800	0.8955	LBT070	1	33	30	1dpi	97.2884
200804_LBT070_1dpi_Pos001	14	1	30	1860	1.023	LBT070	1	33	31	1dpi	83.5577
200804_LBT070_1dpi_Pos001	14	2	30	1860	0.5815	LBT070	1	33	31	1dpi	68.3581
200804_LBT070_1dpi_Pos001	14	3	30	1860	0.3467	LBT070	1	33	31	1dpi	45.9171
200804_LBT070_1dpi_Pos001	14	4	30	1860	0.4326	LBT070	1	33	31	1dpi	72.2956
200804_LBT070_1dpi_Pos001	14	5	30	1860	0.3176	LBT070	1	33	31	1dpi	29.1105
200804_LBT070_1dpi_Pos001	14	6	30	1860	0.513	LBT070	1	33	31	1dpi	22.5346
200804_LBT070_1dpi_Pos001	14	7	30	1860	0.7524	LBT070	1	33	31	1dpi	28.5984
200804_LBT070_1dpi_Pos001	14	8	30	1860	0.669	LBT070	1	33	31	1dpi	14.4522
200804_LBT070_1dpi_Pos001	14	9	30	1860	0.6855	LBT070	1	33	31	1dpi	4.00366
200804_LBT070_1dpi_Pos001	14	10	30	1860	0.8643	LBT070	1	33	31	1dpi	5.9755
200804_LBT070_1dpi_Pos001	14	11	30	1860	0.4626	LBT070	1	33	31	1dpi	2.39211
200804_LBT070_1dpi_Pos001	14	12	30	1860	0.3672	LBT070	1	33	31	1dpi	7.61964
200804_LBT070_1dpi_Pos001	14	13	30	1860	0.754	LBT070	1	33	31	1dpi	10.3675
200804_LBT070_1dpi_Pos001	14	14	30	1860	0.4238	LBT070	1	33	31	1dpi	5.92547
200804_LBT070_1dpi_Pos001	14	15	30	1860	0.608	LBT070	1	33	31	1dpi	1.8637
200804_LBT070_1dpi_Pos001	14	16	30	1860	0.839	LBT070	1	33	31	1dpi	18.5387
200804_LBT070_1dpi_Pos001	14	17	30	1860	0.5835	LBT070	1	33	31	1dpi	2.05499
200804_LBT070_1dpi_Pos001	14	18	30	1860	0.3364	LBT070	1	33	31	1dpi	14.8607
200804_LBT070_1dpi_Pos001	14	19	30	1860	0.4233	LBT070	1	33	31	1dpi	15.6338
200804_LBT070_1dpi_Pos001	14	20	30	1860	0.3071	LBT070	1	33	31	1dpi	9.423
200804_LBT070_1dpi_Pos001	14	21	30	1860	0.727	LBT070	1	33	31	1dpi	0
200804_LBT070_1dpi_Pos001	14	22	30	1860	1.002	LBT070	1	33	31	1dpi	0
200804_LBT070_1dpi_Pos001	14	23	30	1860	0.915	LBT070	1	33	31	1dpi	7.61964
200804_LBT070_1dpi_Pos001	14	24	30	1860	0.8174	LBT070	1	33	31	1dpi	0.4329
200804_LBT070_1dpi_Pos001	14	25	30	1860	0.48	LBT070	1	33	31	1dpi	54.1886
200804_LBT070_1dpi_Pos001	14	26	30	1860	0.8633	LBT070	1	33	31	1dpi	24.5921
200804_LBT070_1dpi_Pos001	14	27	30	1860	0.5103	LBT070	1	33	31	1dpi	65.9855
200804_LBT070_1dpi_Pos001	14	28	30	1860	0.934	LBT070	1	33	31	1dpi	37.3662
200804_LBT070_1dpi_Pos001	14	29	30	1860	0.598	LBT070	1	33	31	1dpi	55.883
200804_LBT070_1dpi_Pos001	14	30	30	1860	0.301	LBT070	1	33	31	1dpi	77.4872
200804_LBT070_1dpi_Pos001	14	31	30	1860	0.9473	LBT070	1	33	31	1dpi	51.0736
200804_LBT070_1dpi_Pos001	14	32	30	1860	0.7217	LBT070	1	33	31	1dpi	34.0532
200804_LBT070_1dpi_Pos001	14	33	30	1860	0.9927	LBT070	1	33	31	1dpi	68.1509
200804_LBT070_1dpi_Pos001	14	34	30	1860	0.4102	LBT070	1	33	31	1dpi	59.3086
200804_LBT070_1dpi_Pos001	16	1	30	1920	0.5347	LBT070	1	33	32	1dpi	46.7062
200804_LBT070_1dpi_Pos001	16	2	30	1920	1.005	LBT070	1	33	32	1dpi	81.83
200804_LBT070_1dpi_Pos001	16	3	30	1920	0.307	LBT070	1	33	32	1dpi	34.096
200804_LBT070_1dpi_Pos001	16	4	30	1920	0.667	LBT070	1	33	32	1dpi	6.61571
200804_LBT070_1dpi_Pos001	16	5	30	1920	0.545	LBT070	1	33	32	1dpi	18.2535
200804_LBT070_1dpi_Pos001	16	6	30	1920	0.716	LBT070	1	33	32	1dpi	12.6206
200804_LBT070_1dpi_Pos001	16	7	30	1920	0.3867	LBT070	1	33	32	1dpi	11.605
200804_LBT070_1dpi_Pos001	16	8	30	1920	0.582	LBT070	1	33	32	1dpi	15.4168
200804_LBT070_1dpi_Pos001	16	9	30	1920	0.658	LBT070	1	33	32	1dpi	0
200804_LBT070_1dpi_Pos001	16	10	30	1920	0.5913	LBT070	1	33	32	1dpi	7.64941
200804_LBT070_1dpi_Pos001	16	11	30	1920	0.432	LBT070	1	33	32	1dpi	3.74424
200804_LBT070_1dpi_Pos001	16	12	30	1920	0.832	LBT070	1	33	32	1dpi	22.4782
200804_LBT070_1dpi_Pos001	16	13	30	1920	0.5063	LBT070	1	33	32	1dpi	20.1024
200804_LBT070_1dpi_Pos001	16	14	30	1920	0.801	LBT070	1	33	32	1dpi	13.2056
200804_LBT070_1dpi_Pos001	16	15	30	1920	0.3958	LBT070	1	33	32	1dpi	0
200804_LBT070_1dpi_Pos001	16	16	30	1920	0.4985	LBT070	1	33	32	1dpi	9.79806
200804_LBT070_1dpi_Pos001	16	17	30	1920	0.3062	LBT070	1	33	32	1dpi	18.8258
200804_LBT070_1dpi_Pos001	16	18	30	1920	0.368	LBT070	1	33	32	1dpi	7.70757
200804_LBT070_1dpi_Pos001	16	19	30	1920	0.9443	LBT070	1	33	32	1dpi	0
200804_LBT070_1dpi_Pos001	16	20	30	1920	0.643	LBT070	1	33	32	1dpi	4.28549
200804_LBT070_1dpi_Pos001	16	21	30	1920	0.734	LBT070	1	33	32	1dpi	41.3968
200804_LBT070_1dpi_Pos001	16	22	30	1920	0.92	LBT070	1	33	32	1dpi	10.7665
200804_LBT070_1dpi_Pos001	16	23	30	1920	0.813	LBT070	1	33	32	1dpi	3.5311
200804_LBT070_1dpi_Pos001	16	24	30	1920	0.925	LBT070	1	33	32	1dpi	48.8537
200804_LBT070_1dpi_Pos001	16	25	30	1920	0.801	LBT070	1	33	32	1dpi	16.8731
200804_LBT070_1dpi_Pos001	16	26	30	1920	0.587	LBT070	1	33	32	1dpi	0
200804_LBT070_1dpi_Pos001	16	27	30	1920	0.3306	LBT070	1	33	32	1dpi	59.6148
200804_LBT070_1dpi_Pos001	16	28	30	1920	0.724	LBT070	1	33	32	1dpi	39.3721
200804_LBT070_1dpi_Pos001	16	29	30	1920	0.6377	LBT070	1	33	32	1dpi	62.534
200804_LBT070_1dpi_Pos001	16	30	30	1920	0.728	LBT070	1	33	32	1dpi	62.5115
200804_LBT070_1dpi_Pos001	16	31	30	1920	0.8643	LBT070	1	33	32	1dpi	38.486
200804_LBT070_1dpi_Pos001	16	32	30	1920	0.782	LBT070	1	33	32	1dpi	34.3081
200804_LBT070_1dpi_Pos001	16	33	30	1920	0.9077	LBT070	1	33	32	1dpi	67.2483
200804_LBT070_1dpi_Pos001	16	34	30	1920	0.3938	LBT070	1	33	32	1dpi	109.125
200804_LBT070_1dpi_Pos001	18	1	30	1980	1.004	LBT070	1	33	33	1dpi	82.3105
200804_LBT070_1dpi_Pos001	18	2	30	1980	0.3591	LBT070	1	33	33	1dpi	30.701
200804_LBT070_1dpi_Pos001	18	3	30	1980	0.539	LBT070	1	33	33	1dpi	18.3318
200804_LBT070_1dpi_Pos001	18	4	30	1980	0.3948	LBT070	1	33	33	1dpi	26.8873
200804_LBT070_1dpi_Pos001	18	5	30	1980	0.6616	LBT070	1	33	33	1dpi	37.8691
200804_LBT070_1dpi_Pos001	18	6	30	1980	0.815	LBT070	1	33	33	1dpi	8.67474
200804_LBT070_1dpi_Pos001	18	7	30	1980	0.874	LBT070	1	33	33	1dpi	15.3965
200804_LBT070_1dpi_Pos001	18	8	30	1980	0.8037	LBT070	1	33	33	1dpi	19.8481
200804_LBT070_1dpi_Pos001	18	9	30	1980	0.4517	LBT070	1	33	33	1dpi	14.9858
200804_LBT070_1dpi_Pos001	18	10	30	1980	0.9673	LBT070	1	33	33	1dpi	18.8507
200804_LBT070_1dpi_Pos001	18	11	30	1980	0.7466	LBT070	1	33	33	1dpi	0
200804_LBT070_1dpi_Pos001	18	12	30	1980	0.8027	LBT070	1	33	33	1dpi	8.30711
200804_LBT070_1dpi_Pos001	18	13	30	1980	0.8145	LBT070	1	33	33	1dpi	0
200804_LBT070_1dpi_Pos001	18	14	30	1980	0.7515	LBT070	1	33	33	1dpi	17.2804
200804_LBT070_1dpi_Pos001	18	15	30	1980	0.6543	LBT070	1	33	33	1dpi	23.3573
200804_LBT070_1dpi_Pos001	18	16	30	1980	0.2303	LBT070	1	33	33	1dpi	0
200804_LBT070_1dpi_Pos001	18	17	30	1980	0.6196	LBT070	1	33	33	1dpi	14.8324
200804_LBT070_1dpi_Pos001	18	18	30	1980	0.675	LBT070	1	33	33	1dpi	15.2182
200804_LBT070_1dpi_Pos001	18	19	30	1980	0.82	LBT070	1	33	33	1dpi	0
200804_LBT070_1dpi_Pos001	18	20	30	1980	0.6084	LBT070	1	33	33	1dpi	20.2745
200804_LBT070_1dpi_Pos001	18	21	30	1980	0.785	LBT070	1	33	33	1dpi	0
200804_LBT070_1dpi_Pos001	18	22	30	1980	0.5894	LBT070	1	33	33	1dpi	11.5628
200804_LBT070_1dpi_Pos001	18	23	30	1980	0.875	LBT070	1	33	33	1dpi	11.8098
200804_LBT070_1dpi_Pos001	18	24	30	1980	0.908	LBT070	1	33	33	1dpi	2.5974
200804_LBT070_1dpi_Pos001	18	25	30	1980	0.8813	LBT070	1	33	33	1dpi	55.6536
200804_LBT070_1dpi_Pos001	18	26	30	1980	0.9077	LBT070	1	33	33	1dpi	24.1976
200804_LBT070_1dpi_Pos001	18	27	30	1980	0.815	LBT070	1	33	33	1dpi	3.74424
200804_LBT070_1dpi_Pos001	18	28	30	1980	0.683	LBT070	1	33	33	1dpi	38.7724
200804_LBT070_1dpi_Pos001	18	29	30	1980	0.751	LBT070	1	33	33	1dpi	43.1352
200804_LBT070_1dpi_Pos001	18	30	30	1980	0.2352	LBT070	1	33	33	1dpi	50.3518
200804_LBT070_1dpi_Pos001	18	31	30	1980	0.9087	LBT070	1	33	33	1dpi	67.4878
200804_LBT070_1dpi_Pos001	20	1	30	2040	0.3997	LBT070	1	33	34	1dpi	104.142
200804_LBT070_1dpi_Pos001	20	2	30	2040	1.053	LBT070	1	33	34	1dpi	76.9397
200804_LBT070_1dpi_Pos001	20	3	30	2040	0.9346	LBT070	1	33	34	1dpi	47.2552
200804_LBT070_1dpi_Pos001	20	4	30	2040	0.675	LBT070	1	33	34	1dpi	18.4896
200804_LBT070_1dpi_Pos001	20	5	30	2040	0.808	LBT070	1	33	34	1dpi	42.2153
200804_LBT070_1dpi_Pos001	20	6	30	2040	0.7764	LBT070	1	33	34	1dpi	15.9443
200804_LBT070_1dpi_Pos001	20	7	30	2040	0.67	LBT070	1	33	34	1dpi	0.612213
200804_LBT070_1dpi_Pos001	20	8	30	2040	0.863	LBT070	1	33	34	1dpi	17.6343
200804_LBT070_1dpi_Pos001	20	9	30	2040	0.7617	LBT070	1	33	34	1dpi	31.3813
200804_LBT070_1dpi_Pos001	20	10	30	2040	0.7466	LBT070	1	33	34	1dpi	18.744
200804_LBT070_1dpi_Pos001	20	11	30	2040	0.4854	LBT070	1	33	34	1dpi	16.7586
200804_LBT070_1dpi_Pos001	20	12	30	2040	0.496	LBT070	1	33	34	1dpi	5.7725
200804_LBT070_1dpi_Pos001	20	13	30	2040	0.872	LBT070	1	33	34	1dpi	17.0507
200804_LBT070_1dpi_Pos001	20	14	30	2040	0.7603	LBT070	1	33	34	1dpi	8.79072
200804_LBT070_1dpi_Pos001	20	15	30	2040	0.368	LBT070	1	33	34	1dpi	0
200804_LBT070_1dpi_Pos001	20	16	30	2040	0.2407	LBT070	1	33	34	1dpi	3.22603
200804_LBT070_1dpi_Pos001	20	17	30	2040	0.4067	LBT070	1	33	34	1dpi	28.7977
200804_LBT070_1dpi_Pos001	20	18	30	2040	0.4126	LBT070	1	33	34	1dpi	6.38486
200804_LBT070_1dpi_Pos001	20	19	30	2040	0.631	LBT070	1	33	34	1dpi	27.5119
200804_LBT070_1dpi_Pos001	20	20	30	2040	0.905	LBT070	1	33	34	1dpi	0
200804_LBT070_1dpi_Pos001	20	21	30	2040	0.803	LBT070	1	33	34	1dpi	43.0946
200804_LBT070_1dpi_Pos001	20	22	30	2040	0.8584	LBT070	1	33	34	1dpi	38.052
200804_LBT070_1dpi_Pos001	20	23	30	2040	0.7354	LBT070	1	33	34	1dpi	29.5217
200804_LBT070_1dpi_Pos001	20	24	30	2040	0.936	LBT070	1	33	34	1dpi	7.47971
200804_LBT070_1dpi_Pos001	20	25	30	2040	0.8223	LBT070	1	33	34	1dpi	15.1156
200804_LBT070_1dpi_Pos001	20	26	30	2040	0.895	LBT070	1	33	34	1dpi	31.6897
200804_LBT070_1dpi_Pos001	20	27	30	2040	0.5337	LBT070	1	33	34	1dpi	27.5958
200804_LBT070_1dpi_Pos001	20	28	30	2040	0.3171	LBT070	1	33	34	1dpi	13.664
200804_LBT070_1dpi_Pos001	20	29	30	2040	0.9775	LBT070	1	33	34	1dpi	42.0868
200804_LBT070_1dpi_Pos001	20	30	30	2040	0.8926	LBT070	1	33	34	1dpi	29.6746
200804_LBT070_1dpi_Pos001	20	31	30	2040	0.2294	LBT070	1	33	34	1dpi	102.369
200804_LBT070_1dpi_Pos001	20	32	30	2040	0.7695	LBT070	1	33	34	1dpi	40.0912
200804_LBT070_1dpi_Pos001	20	33	30	2040	0.727	LBT070	1	33	34	1dpi	44.9985
200804_LBT070_1dpi_Pos001	20	34	30	2040	0.9146	LBT070	1	33	34	1dpi	67.6329
200804_LBT070_1dpi_Pos001	20	35	30	2040	0.707	LBT070	1	33	34	1dpi	81.9025
200804_LBT070_1dpi_Pos001	22	1	30	2100	0.606	LBT070	1	33	35	1dpi	50.1555
200804_LBT070_1dpi_Pos001	22	2	30	2100	0.997	LBT070	1	33	35	1dpi	80.2501
200804_LBT070_1dpi_Pos001	22	3	30	2100	0.6646	LBT070	1	33	35	1dpi	82.6643
200804_LBT070_1dpi_Pos001	22	4	30	2100	0.651	LBT070	1	33	35	1dpi	25.3375
200804_LBT070_1dpi_Pos001	22	5	30	2100	0.3264	LBT070	1	33	35	1dpi	6.15267
200804_LBT070_1dpi_Pos001	22	6	30	2100	0.9805	LBT070	1	33	35	1dpi	20.5216
200804_LBT070_1dpi_Pos001	22	7	30	2100	0.863	LBT070	1	33	35	1dpi	18.7623
200804_LBT070_1dpi_Pos001	22	8	30	2100	0.4905	LBT070	1	33	35	1dpi	10.8312
200804_LBT070_1dpi_Pos001	22	9	30	2100	0.789	LBT070	1	33	35	1dpi	18.2169
200804_LBT070_1dpi_Pos001	22	10	30	2100	0.9375	LBT070	1	33	35	1dpi	4.61295
200804_LBT070_1dpi_Pos001	22	11	30	2100	0.4915	LBT070	1	33	35	1dpi	12.2734
200804_LBT070_1dpi_Pos001	22	12	30	2100	0.7925	LBT070	1	33	35	1dpi	17.8714
200804_LBT070_1dpi_Pos001	22	13	30	2100	0.3154	LBT070	1	33	35	1dpi	0
200804_LBT070_1dpi_Pos001	22	14	30	2100	0.7764	LBT070	1	33	35	1dpi	2.78991
200804_LBT070_1dpi_Pos001	22	15	30	2100	0.6753	LBT070	1	33	35	1dpi	3.87198
200804_LBT070_1dpi_Pos001	22	16	30	2100	0.3655	LBT070	1	33	35	1dpi	0
200804_LBT070_1dpi_Pos001	22	17	30	2100	0.6953	LBT070	1	33	35	1dpi	6.16996
200804_LBT070_1dpi_Pos001	22	18	30	2100	0.6143	LBT070	1	33	35	1dpi	8.71784
200804_LBT070_1dpi_Pos001	22	19	30	2100	0.7197	LBT070	1	33	35	1dpi	4.027
200804_LBT070_1dpi_Pos001	22	20	30	2100	0.8833	LBT070	1	33	35	1dpi	26.6783
200804_LBT070_1dpi_Pos001	22	21	30	2100	0.854	LBT070	1	33	35	1dpi	38.7931
200804_LBT070_1dpi_Pos001	22	22	30	2100	0.713	LBT070	1	33	35	1dpi	32.913
200804_LBT070_1dpi_Pos001	22	23	30	2100	0.9194	LBT070	1	33	35	1dpi	6.72042
200804_LBT070_1dpi_Pos001	22	24	30	2100	0.8647	LBT070	1	33	35	1dpi	10.8508
200804_LBT070_1dpi_Pos001	22	25	30	2100	0.8896	LBT070	1	33	35	1dpi	15.753
200804_LBT070_1dpi_Pos001	22	26	30	2100	0.8506	LBT070	1	33	35	1dpi	32.2729
200804_LBT070_1dpi_Pos001	22	27	30	2100	0.8037	LBT070	1	33	35	1dpi	35.2372
200804_LBT070_1dpi_Pos001	22	28	30	2100	0.597	LBT070	1	33	35	1dpi	18.0171
200804_LBT070_1dpi_Pos001	22	29	30	2100	0.839	LBT070	1	33	35	1dpi	44.5032
200804_LBT070_1dpi_Pos001	22	30	30	2100	0.865	LBT070	1	33	35	1dpi	45.1938
200804_LBT070_1dpi_Pos001	22	31	30	2100	0.4849	LBT070	1	33	35	1dpi	72.2781
200804_LBT070_1dpi_Pos001	22	32	30	2100	0.816	LBT070	1	33	35	1dpi	66.6673
200804_LBT070_1dpi_Pos001	22	33	30	2100	0.862	LBT070	1	33	35	1dpi	103.185
200804_LBT070_1dpi_Pos001	24	1	30	2160	0.3796	LBT070	1	33	36	1dpi	21.0383
200804_LBT070_1dpi_Pos001	24	2	30	2160	0.956	LBT070	1	33	36	1dpi	79.3628
200804_LBT070_1dpi_Pos001	24	3	30	2160	0.8413	LBT070	1	33	36	1dpi	67.3979
200804_LBT070_1dpi_Pos001	24	4	30	2160	0.844	LBT070	1	33	36	1dpi	0.612213
200804_LBT070_1dpi_Pos001	24	5	30	2160	0.6455	LBT070	1	33	36	1dpi	32.9685
200804_LBT070_1dpi_Pos001	24	6	30	2160	0.7734	LBT070	1	33	36	1dpi	19.9657
200804_LBT070_1dpi_Pos001	24	7	30	2160	0.522	LBT070	1	33	36	1dpi	6.1104
200804_LBT070_1dpi_Pos001	24	8	30	2160	0.3	LBT070	1	33	36	1dpi	0
200804_LBT070_1dpi_Pos001	24	9	30	2160	0.6133	LBT070	1	33	36	1dpi	17.0173
200804_LBT070_1dpi_Pos001	24	10	30	2160	0.944	LBT070	1	33	36	1dpi	17.8999
200804_LBT070_1dpi_Pos001	24	11	30	2160	0.8955	LBT070	1	33	36	1dpi	9.53636
200804_LBT070_1dpi_Pos001	24	12	30	2160	0.841	LBT070	1	33	36	1dpi	0
200804_LBT070_1dpi_Pos001	24	13	30	2160	0.703	LBT070	1	33	36	1dpi	21.6382
200804_LBT070_1dpi_Pos001	24	14	30	2160	0.3176	LBT070	1	33	36	1dpi	13.5702
200804_LBT070_1dpi_Pos001	24	15	30	2160	0.7905	LBT070	1	33	36	1dpi	5.36427
200804_LBT070_1dpi_Pos001	24	16	30	2160	0.636	LBT070	1	33	36	1dpi	1.36895
200804_LBT070_1dpi_Pos001	24	17	30	2160	0.8794	LBT070	1	33	36	1dpi	36.1345
200804_LBT070_1dpi_Pos001	24	18	30	2160	0.763	LBT070	1	33	36	1dpi	13.2834
200804_LBT070_1dpi_Pos001	24	19	30	2160	0.883	LBT070	1	33	36	1dpi	27.4566
200804_LBT070_1dpi_Pos001	24	20	30	2160	0.9233	LBT070	1	33	36	1dpi	15.753
200804_LBT070_1dpi_Pos001	24	21	30	2160	0.7646	LBT070	1	33	36	1dpi	24.296
200804_LBT070_1dpi_Pos001	24	22	30	2160	0.6714	LBT070	1	33	36	1dpi	29.0612
200804_LBT070_1dpi_Pos001	24	23	30	2160	0.76	LBT070	1	33	36	1dpi	17.5537
200804_LBT070_1dpi_Pos001	24	24	30	2160	0.9478	LBT070	1	33	36	1dpi	23.8382
200804_LBT070_1dpi_Pos001	24	25	30	2160	0.3079	LBT070	1	33	36	1dpi	16.1313
200804_LBT070_1dpi_Pos001	24	26	30	2160	0.8286	LBT070	1	33	36	1dpi	3.9155
200804_LBT070_1dpi_Pos001	24	27	30	2160	0.7915	LBT070	1	33	36	1dpi	38.104
200804_LBT070_1dpi_Pos001	24	28	30	2160	0.819	LBT070	1	33	36	1dpi	42.2199
200804_LBT070_1dpi_Pos001	24	29	30	2160	0.964	LBT070	1	33	36	1dpi	61.4959
200804_LBT070_1dpi_Pos001	24	30	30	2160	0.393	LBT070	1	33	36	1dpi	80.0932
200804_LBT070_1dpi_Pos001	24	31	30	2160	0.542	LBT070	1	33	36	1dpi	120.087
200804_LBT070_1dpi_Pos001	26	1	30	2220	0.7856	LBT070	1	33	37	1dpi	46.1566
200804_LBT070_1dpi_Pos001	26	2	30	2220	0.839	LBT070	1	33	37	1dpi	82.8024
200804_LBT070_1dpi_Pos001	26	3	30	2220	0.994	LBT070	1	33	37	1dpi	77.8115
200804_LBT070_1dpi_Pos001	26	4	30	2220	0.7476	LBT070	1	33	37	1dpi	52.8695
200804_LBT070_1dpi_Pos001	26	5	30	2220	0.5938	LBT070	1	33	37	1dpi	41.0885
200804_LBT070_1dpi_Pos001	26	6	30	2220	0.61	LBT070	1	33	37	1dpi	37.2064
200804_LBT070_1dpi_Pos001	26	7	30	2220	0.7144	LBT070	1	33	37	1dpi	36.5321
200804_LBT070_1dpi_Pos001	26	8	30	2220	0.4026	LBT070	1	33	37	1dpi	32.3223
200804_LBT070_1dpi_Pos001	26	9	30	2220	0.862	LBT070	1	33	37	1dpi	8.34027
200804_LBT070_1dpi_Pos001	26	10	30	2220	0.8203	LBT070	1	33	37	1dpi	1.22443
200804_LBT070_1dpi_Pos001	26	11	30	2220	0.6987	LBT070	1	33	37	1dpi	19.7879
200804_LBT070_1dpi_Pos001	26	12	30	2220	0.2822	LBT070	1	33	37	1dpi	0
200804_LBT070_1dpi_Pos001	26	13	30	2220	0.7	LBT070	1	33	37	1dpi	20.4574
200804_LBT070_1dpi_Pos001	26	14	30	2220	0.8613	LBT070	1	33	37	1dpi	25.4544
200804_LBT070_1dpi_Pos001	26	15	30	2220	0.3547	LBT070	1	33	37	1dpi	32.2867
200804_LBT070_1dpi_Pos001	26	16	30	2220	0.839	LBT070	1	33	37	1dpi	47.0472
200804_LBT070_1dpi_Pos001	26	17	30	2220	0.849	LBT070	1	33	37	1dpi	19.0601
200804_LBT070_1dpi_Pos001	26	18	30	2220	0.7485	LBT070	1	33	37	1dpi	18.6965
200804_LBT070_1dpi_Pos001	26	19	30	2220	0.5903	LBT070	1	33	37	1dpi	22.451
200804_LBT070_1dpi_Pos001	26	20	30	2220	0.88	LBT070	1	33	37	1dpi	38.3083
200804_LBT070_1dpi_Pos001	26	21	30	2220	0.8145	LBT070	1	33	37	1dpi	16.3542
200804_LBT070_1dpi_Pos001	26	22	30	2220	0.8867	LBT070	1	33	37	1dpi	41.31
200804_LBT070_1dpi_Pos001	26	23	30	2220	0.885	LBT070	1	33	37	1dpi	49.7556
200804_LBT070_1dpi_Pos001	26	24	30	2220	0.935	LBT070	1	33	37	1dpi	61.86
200804_LBT070_1dpi_Pos001	26	25	30	2220	0.8975	LBT070	1	33	37	1dpi	65.1236
200804_LBT070_1dpi_Pos001	28	1	30	2280	0.1791	LBT070	1	33	38	1dpi	69.6437
200804_LBT070_1dpi_Pos001	28	2	30	2280	0.955	LBT070	1	33	38	1dpi	78.1132
200804_LBT070_1dpi_Pos001	28	3	30	2280	0.7495	LBT070	1	33	38	1dpi	69.0399
200804_LBT070_1dpi_Pos001	28	4	30	2280	0.706	LBT070	1	33	38	1dpi	11.0744
200804_LBT070_1dpi_Pos001	28	5	30	2280	0.904	LBT070	1	33	38	1dpi	34.6574
200804_LBT070_1dpi_Pos001	28	6	30	2280	0.6147	LBT070	1	33	38	1dpi	36.7356
200804_LBT070_1dpi_Pos001	28	7	30	2280	0.8247	LBT070	1	33	38	1dpi	36.2565
200804_LBT070_1dpi_Pos001	28	8	30	2280	0.1461	LBT070	1	33	38	1dpi	14.7459
200804_LBT070_1dpi_Pos001	28	9	30	2280	0.577	LBT070	1	33	38	1dpi	15.4649
200804_LBT070_1dpi_Pos001	28	10	30	2280	0.8994	LBT070	1	33	38	1dpi	10.184
200804_LBT070_1dpi_Pos001	28	11	30	2280	0.7876	LBT070	1	33	38	1dpi	0
200804_LBT070_1dpi_Pos001	28	12	30	2280	0.7427	LBT070	1	33	38	1dpi	1.70621
200804_LBT070_1dpi_Pos001	28	13	30	2280	0.842	LBT070	1	33	38	1dpi	15.7259
200804_LBT070_1dpi_Pos001	28	14	30	2280	0.8765	LBT070	1	33	38	1dpi	15.5423
200804_LBT070_1dpi_Pos001	28	15	30	2280	0.5986	LBT070	1	33	38	1dpi	15.6483
200804_LBT070_1dpi_Pos001	28	16	30	2280	0.906	LBT070	1	33	38	1dpi	21.5981
200804_LBT070_1dpi_Pos001	28	17	30	2280	0.9263	LBT070	1	33	38	1dpi	24.0995
200804_LBT070_1dpi_Pos001	28	18	30	2280	0.956	LBT070	1	33	38	1dpi	30.9304
200804_LBT070_1dpi_Pos001	28	19	30	2280	0.869	LBT070	1	33	38	1dpi	68.696
200804_LBT070_1dpi_Pos001	28	20	30	2280	0.765	LBT070	1	33	38	1dpi	51.4116
200804_LBT070_1dpi_Pos001	28	21	30	2280	0.7266	LBT070	1	33	38	1dpi	61.9644
200804_LBT070_1dpi_Pos001	28	22	30	2280	0.9155	LBT070	1	33	38	1dpi	28.5132
200804_LBT070_1dpi_Pos001	28	23	30	2280	0.88	LBT070	1	33	38	1dpi	28.8931
200804_LBT070_1dpi_Pos001	28	24	30	2280	0.3638	LBT070	1	33	38	1dpi	9.59471
200804_LBT070_1dpi_Pos001	28	25	30	2280	0.8955	LBT070	1	33	38	1dpi	49.988
200804_LBT070_1dpi_Pos001	30	1	30	2340	0.595	LBT070	1	33	39	1dpi	17.3445
200804_LBT070_1dpi_Pos001	30	2	30	2340	0.4377	LBT070	1	33	39	1dpi	39.2315
200804_LBT070_1dpi_Pos001	30	3	30	2340	1.027	LBT070	1	33	39	1dpi	79.3037
200804_LBT070_1dpi_Pos001	30	4	30	2340	0.1934	LBT070	1	33	39	1dpi	61.8757
200804_LBT070_1dpi_Pos001	30	5	30	2340	0.1484	LBT070	1	33	39	1dpi	31.4297
200804_LBT070_1dpi_Pos001	30	6	30	2340	0.8516	LBT070	1	33	39	1dpi	18.9027
200804_LBT070_1dpi_Pos001	30	7	30	2340	0.687	LBT070	1	33	39	1dpi	18.7819
200804_LBT070_1dpi_Pos001	30	8	30	2340	0.561	LBT070	1	33	39	1dpi	39.8144
200804_LBT070_1dpi_Pos001	30	9	30	2340	0.679	LBT070	1	33	39	1dpi	6.95082
200804_LBT070_1dpi_Pos001	30	10	30	2340	0.785	LBT070	1	33	39	1dpi	18.3539
200804_LBT070_1dpi_Pos001	30	11	30	2340	0.613	LBT070	1	33	39	1dpi	9.31685
200804_LBT070_1dpi_Pos001	30	12	30	2340	0.887	LBT070	1	33	39	1dpi	27.1975
200804_LBT070_1dpi_Pos001	30	13	30	2340	0.8706	LBT070	1	33	39	1dpi	16.1926
200804_LBT070_1dpi_Pos001	30	14	30	2340	0.531	LBT070	1	33	39	1dpi	30.9181
200804_LBT070_1dpi_Pos001	30	15	30	2340	0.4302	LBT070	1	33	39	1dpi	49.0172
200804_LBT070_1dpi_Pos001	30	16	30	2340	0.6284	LBT070	1	33	39	1dpi	5.46101
200804_LBT070_1dpi_Pos001	30	17	30	2340	1.003	LBT070	1	33	39	1dpi	23.4012
200804_LBT070_1dpi_Pos001	30	18	30	2340	0.889	LBT070	1	33	39	1dpi	21.87
200804_LBT070_1dpi_Pos001	30	19	30	2340	0.9307	LBT070	1	33	39	1dpi	38.2983
200804_LBT070_1dpi_Pos001	30	20	30	2340	0.6533	LBT070	1	33	39	1dpi	80.859
200804_LBT070_1dpi_Pos001	30	21	30	2340	0.5054	LBT070	1	33	39	1dpi	32.615
200804_LBT070_1dpi_Pos001	30	22	30	2340	0.897	LBT070	1	33	39	1dpi	38.2955
200804_LBT070_1dpi_Pos001	30	23	30	2340	0.8057	LBT070	1	33	39	1dpi	35.8768
200804_LBT070_1dpi_Pos001	30	24	30	2340	0.8975	LBT070	1	33	39	1dpi	170.394
200804_LBT070_1dpi_Pos003	0	1	30	1440	0.7817	LBT070	1	33	24	1dpi	81.6207
200804_LBT070_1dpi_Pos003	0	2	30	1440	0.422	LBT070	1	33	24	1dpi	74.4627
200804_LBT070_1dpi_Pos003	0	3	30	1440	0.351	LBT070	1	33	24	1dpi	58.9403
200804_LBT070_1dpi_Pos003	0	4	30	1440	0.4614	LBT070	1	33	24	1dpi	52.0762
200804_LBT070_1dpi_Pos003	0	5	30	1440	0.6543	LBT070	1	33	24	1dpi	111.33
200804_LBT070_1dpi_Pos003	0	6	30	1440	0.59	LBT070	1	33	24	1dpi	22.2151
200804_LBT070_1dpi_Pos003	0	7	30	1440	0.917	LBT070	1	33	24	1dpi	45.5442
200804_LBT070_1dpi_Pos003	0	8	30	1440	0.593	LBT070	1	33	24	1dpi	24.1821
200804_LBT070_1dpi_Pos003	0	9	30	1440	0.7866	LBT070	1	33	24	1dpi	77.5154
200804_LBT070_1dpi_Pos003	0	10	30	1440	0.624	LBT070	1	33	24	1dpi	22.9225
200804_LBT070_1dpi_Pos003	0	11	30	1440	0.6597	LBT070	1	33	24	1dpi	38.5854
200804_LBT070_1dpi_Pos003	0	12	30	1440	0.6543	LBT070	1	33	24	1dpi	15.3765
200804_LBT070_1dpi_Pos003	0	13	30	1440	0.6597	LBT070	1	33	24	1dpi	47.0632
200804_LBT070_1dpi_Pos003	0	14	30	1440	0.639	LBT070	1	33	24	1dpi	51.4942
200804_LBT070_1dpi_Pos003	0	15	30	1440	0.5786	LBT070	1	33	24	1dpi	33.919
200804_LBT070_1dpi_Pos003	0	16	30	1440	0.6235	LBT070	1	33	24	1dpi	19.9958
200804_LBT070_1dpi_Pos003	0	17	30	1440	0.6016	LBT070	1	33	24	1dpi	74.9797
200804_LBT070_1dpi_Pos003	0	18	30	1440	0.731	LBT070	1	33	24	1dpi	0
200804_LBT070_1dpi_Pos003	0	19	30	1440	0.503	LBT070	1	33	24	1dpi	27.0248
200804_LBT070_1dpi_Pos003	0	20	30	1440	0.8945	LBT070	1	33	24	1dpi	58.86
200804_LBT070_1dpi_Pos003	0	21	30	1440	0.798	LBT070	1	33	24	1dpi	5.41642
200804_LBT070_1dpi_Pos003	0	22	30	1440	0.552	LBT070	1	33	24	1dpi	9.85082
200804_LBT070_1dpi_Pos003	0	23	30	1440	0.5615	LBT070	1	33	24	1dpi	5.519
200804_LBT070_1dpi_Pos003	0	24	30	1440	0.484	LBT070	1	33	24	1dpi	17.0275
200804_LBT070_1dpi_Pos003	0	25	30	1440	0.6694	LBT070	1	33	24	1dpi	0
200804_LBT070_1dpi_Pos003	0	26	30	1440	0.938	LBT070	1	33	24	1dpi	21.0043
200804_LBT070_1dpi_Pos003	0	27	30	1440	0.808	LBT070	1	33	24	1dpi	57.7046
200804_LBT070_1dpi_Pos003	0	28	30	1440	0.7593	LBT070	1	33	24	1dpi	0
200804_LBT070_1dpi_Pos003	0	29	30	1440	0.7896	LBT070	1	33	24	1dpi	33.4741
200804_LBT070_1dpi_Pos003	0	30	30	1440	0.3652	LBT070	1	33	24	1dpi	26.9269
200804_LBT070_1dpi_Pos003	0	31	30	1440	0.8564	LBT070	1	33	24	1dpi	1.7316
200804_LBT070_1dpi_Pos003	0	32	30	1440	0.7354	LBT070	1	33	24	1dpi	62.7031
200804_LBT070_1dpi_Pos003	0	33	30	1440	0.9287	LBT070	1	33	24	1dpi	12.0302
200804_LBT070_1dpi_Pos003	0	34	30	1440	0.5244	LBT070	1	33	24	1dpi	0
200804_LBT070_1dpi_Pos003	0	35	30	1440	0.6465	LBT070	1	33	24	1dpi	2.7379
200804_LBT070_1dpi_Pos003	0	36	30	1440	0.381	LBT070	1	33	24	1dpi	75.6421
200804_LBT070_1dpi_Pos003	0	37	30	1440	0.6587	LBT070	1	33	24	1dpi	1.10659
200804_LBT070_1dpi_Pos003	0	38	30	1440	0.868	LBT070	1	33	24	1dpi	19.6349
200804_LBT070_1dpi_Pos003	0	39	30	1440	0.778	LBT070	1	33	24	1dpi	55.3823
200804_LBT070_1dpi_Pos003	0	40	30	1440	0.8213	LBT070	1	33	24	1dpi	36.2003
200804_LBT070_1dpi_Pos003	0	41	30	1440	0.874	LBT070	1	33	24	1dpi	0.967994
200804_LBT070_1dpi_Pos003	0	42	30	1440	0.9204	LBT070	1	33	24	1dpi	48.9671
200804_LBT070_1dpi_Pos003	2	1	30	1500	0.443	LBT070	1	33	25	1dpi	88.847
200804_LBT070_1dpi_Pos003	2	2	30	1500	0.306	LBT070	1	33	25	1dpi	81.7028
200804_LBT070_1dpi_Pos003	2	3	30	1500	0.1797	LBT070	1	33	25	1dpi	51.6994
200804_LBT070_1dpi_Pos003	2	4	30	1500	0.4653	LBT070	1	33	25	1dpi	41.8292
200804_LBT070_1dpi_Pos003	2	5	30	1500	0.6494	LBT070	1	33	25	1dpi	146.417
200804_LBT070_1dpi_Pos003	2	6	30	1500	0.6714	LBT070	1	33	25	1dpi	144.436
200804_LBT070_1dpi_Pos003	2	7	30	1500	0.4802	LBT070	1	33	25	1dpi	137.727
200804_LBT070_1dpi_Pos003	2	8	30	1500	0.4062	LBT070	1	33	25	1dpi	71.6533
200804_LBT070_1dpi_Pos003	2	9	30	1500	0.586	LBT070	1	33	25	1dpi	41.2855
200804_LBT070_1dpi_Pos003	2	10	30	1500	0.82	LBT070	1	33	25	1dpi	21.6243
200804_LBT070_1dpi_Pos003	2	11	30	1500	0.6313	LBT070	1	33	25	1dpi	24.211
200804_LBT070_1dpi_Pos003	2	12	30	1500	0.6597	LBT070	1	33	25	1dpi	25.2516
200804_LBT070_1dpi_Pos003	2	13	30	1500	0.754	LBT070	1	33	25	1dpi	37.6158
200804_LBT070_1dpi_Pos003	2	14	30	1500	0.882	LBT070	1	33	25	1dpi	16.0555
200804_LBT070_1dpi_Pos003	2	15	30	1500	0.5566	LBT070	1	33	25	1dpi	10.184
200804_LBT070_1dpi_Pos003	2	16	30	1500	0.9346	LBT070	1	33	25	1dpi	11.3082
200804_LBT070_1dpi_Pos003	2	17	30	1500	0.2925	LBT070	1	33	25	1dpi	56.8959
200804_LBT070_1dpi_Pos003	2	18	30	1500	0.591	LBT070	1	33	25	1dpi	13.0133
200804_LBT070_1dpi_Pos003	2	19	30	1500	0.376	LBT070	1	33	25	1dpi	47.0499
200804_LBT070_1dpi_Pos003	2	20	30	1500	0.678	LBT070	1	33	25	1dpi	33.4881
200804_LBT070_1dpi_Pos003	2	21	30	1500	0.7036	LBT070	1	33	25	1dpi	0
200804_LBT070_1dpi_Pos003	2	22	30	1500	0.4082	LBT070	1	33	25	1dpi	0
200804_LBT070_1dpi_Pos003	2	23	30	1500	0.2357	LBT070	1	33	25	1dpi	118.112
200804_LBT070_1dpi_Pos003	2	24	30	1500	0.6963	LBT070	1	33	25	1dpi	0
200804_LBT070_1dpi_Pos003	2	25	30	1500	0.369	LBT070	1	33	25	1dpi	32.1005
200804_LBT070_1dpi_Pos003	2	26	30	1500	0.637	LBT070	1	33	25	1dpi	12.8363
200804_LBT070_1dpi_Pos003	2	27	30	1500	0.965	LBT070	1	33	25	1dpi	45.4013
200804_LBT070_1dpi_Pos003	2	28	30	1500	0.5693	LBT070	1	33	25	1dpi	20.7919
200804_LBT070_1dpi_Pos003	2	29	30	1500	0.837	LBT070	1	33	25	1dpi	51.4736
200804_LBT070_1dpi_Pos003	2	30	30	1500	0.8247	LBT070	1	33	25	1dpi	8.64971
200804_LBT070_1dpi_Pos003	2	31	30	1500	0.4216	LBT070	1	33	25	1dpi	90.9744
200804_LBT070_1dpi_Pos003	2	32	30	1500	0.5273	LBT070	1	33	25	1dpi	19.5251
200804_LBT070_1dpi_Pos003	4	1	30	1560	0.441	LBT070	1	33	26	1dpi	83.1611
200804_LBT070_1dpi_Pos003	4	2	30	1560	0.4978	LBT070	1	33	26	1dpi	41.814
200804_LBT070_1dpi_Pos003	4	3	30	1560	0.43	LBT070	1	33	26	1dpi	38.9384
200804_LBT070_1dpi_Pos003	4	4	30	1560	0.456	LBT070	1	33	26	1dpi	153.57
200804_LBT070_1dpi_Pos003	4	5	30	1560	0.355	LBT070	1	33	26	1dpi	40.9198
200804_LBT070_1dpi_Pos003	4	6	30	1560	0.3809	LBT070	1	33	26	1dpi	66.1816
200804_LBT070_1dpi_Pos003	4	7	30	1560	0.622	LBT070	1	33	26	1dpi	144.069
200804_LBT070_1dpi_Pos003	4	8	30	1560	0.9707	LBT070	1	33	26	1dpi	20.0466
200804_LBT070_1dpi_Pos003	4	9	30	1560	0.3755	LBT070	1	33	26	1dpi	28.3607
200804_LBT070_1dpi_Pos003	4	10	30	1560	0.1704	LBT070	1	33	26	1dpi	11.9699
200804_LBT070_1dpi_Pos003	4	11	30	1560	0.521	LBT070	1	33	26	1dpi	21.0232
200804_LBT070_1dpi_Pos003	4	12	30	1560	0.7563	LBT070	1	33	26	1dpi	4.78422
200804_LBT070_1dpi_Pos003	4	13	30	1560	0.6167	LBT070	1	33	26	1dpi	5.0324
200804_LBT070_1dpi_Pos003	4	14	30	1560	0.65	LBT070	1	33	26	1dpi	3.83634
200804_LBT070_1dpi_Pos003	4	15	30	1560	0.8438	LBT070	1	33	26	1dpi	65.6301
200804_LBT070_1dpi_Pos003	4	16	30	1560	0.8438	LBT070	1	33	26	1dpi	16.901
200804_LBT070_1dpi_Pos003	4	17	30	1560	0.515	LBT070	1	33	26	1dpi	34.833
200804_LBT070_1dpi_Pos003	4	18	30	1560	0.7886	LBT070	1	33	26	1dpi	2.97214
200804_LBT070_1dpi_Pos003	4	19	30	1560	0.4363	LBT070	1	33	26	1dpi	9.50937
200804_LBT070_1dpi_Pos003	4	20	30	1560	0.4219	LBT070	1	33	26	1dpi	55.3404
200804_LBT070_1dpi_Pos003	4	21	30	1560	0.827	LBT070	1	33	26	1dpi	2.20737
200804_LBT070_1dpi_Pos003	4	22	30	1560	0.3108	LBT070	1	33	26	1dpi	35.9935
200804_LBT070_1dpi_Pos003	4	23	30	1560	0.74	LBT070	1	33	26	1dpi	30.8341
200804_LBT070_1dpi_Pos003	4	24	30	1560	0.947	LBT070	1	33	26	1dpi	7.61644
200804_LBT070_1dpi_Pos003	4	25	30	1560	0.927	LBT070	1	33	26	1dpi	2.05499
200804_LBT070_1dpi_Pos003	4	26	30	1560	0.883	LBT070	1	33	26	1dpi	16.4925
200804_LBT070_1dpi_Pos003	4	27	30	1560	0.881	LBT070	1	33	26	1dpi	1.0184
200804_LBT070_1dpi_Pos003	4	28	30	1560	0.6284	LBT070	1	33	26	1dpi	79.2589
200804_LBT070_1dpi_Pos003	4	29	30	1560	0.526	LBT070	1	33	26	1dpi	50.3437
200804_LBT070_1dpi_Pos003	4	30	30	1560	0.825	LBT070	1	33	26	1dpi	53.8018
200804_LBT070_1dpi_Pos003	6	1	30	1620	0.8364	LBT070	1	33	27	1dpi	85.6465
200804_LBT070_1dpi_Pos003	6	2	30	1620	0.7144	LBT070	1	33	27	1dpi	153.74
200804_LBT070_1dpi_Pos003	6	3	30	1620	0.854	LBT070	1	33	27	1dpi	46.5935
200804_LBT070_1dpi_Pos003	6	4	30	1620	0.4712	LBT070	1	33	27	1dpi	38.2648
200804_LBT070_1dpi_Pos003	6	5	30	1620	0.692	LBT070	1	33	27	1dpi	150.392
200804_LBT070_1dpi_Pos003	6	6	30	1620	0.4675	LBT070	1	33	27	1dpi	56.4225
200804_LBT070_1dpi_Pos003	6	7	30	1620	0.7197	LBT070	1	33	27	1dpi	142.975
200804_LBT070_1dpi_Pos003	6	8	30	1620	0.2717	LBT070	1	33	27	1dpi	41.9766
200804_LBT070_1dpi_Pos003	6	9	30	1620	0.583	LBT070	1	33	27	1dpi	89.1399
200804_LBT070_1dpi_Pos003	6	10	30	1620	0.317	LBT070	1	33	27	1dpi	53.9587
200804_LBT070_1dpi_Pos003	6	11	30	1620	0.4448	LBT070	1	33	27	1dpi	70.1194
200804_LBT070_1dpi_Pos003	6	12	30	1620	0.351	LBT070	1	33	27	1dpi	42.4472
200804_LBT070_1dpi_Pos003	6	13	30	1620	0.4167	LBT070	1	33	27	1dpi	6.74558
200804_LBT070_1dpi_Pos003	6	14	30	1620	0.6455	LBT070	1	33	27	1dpi	8.91642
200804_LBT070_1dpi_Pos003	6	15	30	1620	0.839	LBT070	1	33	27	1dpi	69.1041
200804_LBT070_1dpi_Pos003	6	16	30	1620	0.796	LBT070	1	33	27	1dpi	0
200804_LBT070_1dpi_Pos003	6	17	30	1620	0.4136	LBT070	1	33	27	1dpi	0
200804_LBT070_1dpi_Pos003	6	18	30	1620	0.3523	LBT070	1	33	27	1dpi	0
200804_LBT070_1dpi_Pos003	6	19	30	1620	0.5386	LBT070	1	33	27	1dpi	38.9545
200804_LBT070_1dpi_Pos003	6	20	30	1620	0.7324	LBT070	1	33	27	1dpi	24.7887
200804_LBT070_1dpi_Pos003	6	21	30	1620	0.855	LBT070	1	33	27	1dpi	6.28129
200804_LBT070_1dpi_Pos003	6	22	30	1620	0.6626	LBT070	1	33	27	1dpi	0
200804_LBT070_1dpi_Pos003	6	23	30	1620	0.593	LBT070	1	33	27	1dpi	30.5943
200804_LBT070_1dpi_Pos003	6	24	30	1620	0.8794	LBT070	1	33	27	1dpi	0
200804_LBT070_1dpi_Pos003	6	25	30	1620	0.885	LBT070	1	33	27	1dpi	0
200804_LBT070_1dpi_Pos003	6	26	30	1620	0.7554	LBT070	1	33	27	1dpi	68.9311
200804_LBT070_1dpi_Pos003	6	27	30	1620	0.8887	LBT070	1	33	27	1dpi	11.4996
200804_LBT070_1dpi_Pos003	6	28	30	1620	0.931	LBT070	1	33	27	1dpi	6.9851
200804_LBT070_1dpi_Pos003	6	29	30	1620	0.788	LBT070	1	33	27	1dpi	13.04
200804_LBT070_1dpi_Pos003	6	30	30	1620	0.4907	LBT070	1	33	27	1dpi	50.1365
200804_LBT070_1dpi_Pos003	8	1	30	1680	0.8804	LBT070	1	33	28	1dpi	94.3517
200804_LBT070_1dpi_Pos003	8	2	30	1680	0.2404	LBT070	1	33	28	1dpi	149.787
200804_LBT070_1dpi_Pos003	8	3	30	1680	0.923	LBT070	1	33	28	1dpi	64.5277
200804_LBT070_1dpi_Pos003	8	4	30	1680	0.654	LBT070	1	33	28	1dpi	161.352
200804_LBT070_1dpi_Pos003	8	5	30	1680	0.4358	LBT070	1	33	28	1dpi	85.4938
200804_LBT070_1dpi_Pos003	8	6	30	1680	0.7065	LBT070	1	33	28	1dpi	67.4715
200804_LBT070_1dpi_Pos003	8	7	30	1680	0.715	LBT070	1	33	28	1dpi	53.8101
200804_LBT070_1dpi_Pos003	8	8	30	1680	0.614	LBT070	1	33	28	1dpi	68.9098
200804_LBT070_1dpi_Pos003	8	9	30	1680	0.6196	LBT070	1	33	28	1dpi	101.194
200804_LBT070_1dpi_Pos003	8	10	30	1680	0.8276	LBT070	1	33	28	1dpi	45.2062
200804_LBT070_1dpi_Pos003	8	11	30	1680	0.758	LBT070	1	33	28	1dpi	160.558
200804_LBT070_1dpi_Pos003	8	12	30	1680	0.3574	LBT070	1	33	28	1dpi	19.3899
200804_LBT070_1dpi_Pos003	8	13	30	1680	0.4934	LBT070	1	33	28	1dpi	116.998
200804_LBT070_1dpi_Pos003	8	14	30	1680	0.594	LBT070	1	33	28	1dpi	150.398
200804_LBT070_1dpi_Pos003	8	15	30	1680	0.455	LBT070	1	33	28	1dpi	133.731
200804_LBT070_1dpi_Pos003	8	16	30	1680	0.751	LBT070	1	33	28	1dpi	10.0236
200804_LBT070_1dpi_Pos003	8	17	30	1680	0.557	LBT070	1	33	28	1dpi	67.4506
200804_LBT070_1dpi_Pos003	8	18	30	1680	0.925	LBT070	1	33	28	1dpi	17.9512
200804_LBT070_1dpi_Pos003	8	19	30	1680	0.379	LBT070	1	33	28	1dpi	45.0227
200804_LBT070_1dpi_Pos003	8	20	30	1680	0.4294	LBT070	1	33	28	1dpi	0
200804_LBT070_1dpi_Pos003	8	21	30	1680	0.666	LBT070	1	33	28	1dpi	1.56084
200804_LBT070_1dpi_Pos003	8	22	30	1680	0.6924	LBT070	1	33	28	1dpi	2.8233
200804_LBT070_1dpi_Pos003	8	23	30	1680	0.845	LBT070	1	33	28	1dpi	35.9051
200804_LBT070_1dpi_Pos003	8	24	30	1680	0.6636	LBT070	1	33	28	1dpi	1.33669
200804_LBT070_1dpi_Pos003	8	25	30	1680	0.5337	LBT070	1	33	28	1dpi	0
200804_LBT070_1dpi_Pos003	8	26	30	1680	0.8477	LBT070	1	33	28	1dpi	41.5092
200804_LBT070_1dpi_Pos003	8	27	30	1680	0.824	LBT070	1	33	28	1dpi	0
200804_LBT070_1dpi_Pos003	8	28	30	1680	0.932	LBT070	1	33	28	1dpi	0
200804_LBT070_1dpi_Pos003	8	29	30	1680	0.8823	LBT070	1	33	28	1dpi	14.0838
200804_LBT070_1dpi_Pos003	8	30	30	1680	0.535	LBT070	1	33	28	1dpi	83.7906
200804_LBT070_1dpi_Pos003	8	31	30	1680	0.7065	LBT070	1	33	28	1dpi	9.81452
200804_LBT070_1dpi_Pos003	8	32	30	1680	0.5625	LBT070	1	33	28	1dpi	25.395
200804_LBT070_1dpi_Pos003	8	33	30	1680	0.3813	LBT070	1	33	28	1dpi	91.3343
200804_LBT070_1dpi_Pos003	10	1	30	1740	0.789	LBT070	1	33	29	1dpi	67.2939
200804_LBT070_1dpi_Pos003	10	2	30	1740	0.534	LBT070	1	33	29	1dpi	104.692
200804_LBT070_1dpi_Pos003	10	3	30	1740	0.2554	LBT070	1	33	29	1dpi	37.8678
200804_LBT070_1dpi_Pos003	10	4	30	1740	0.4858	LBT070	1	33	29	1dpi	172.491
200804_LBT070_1dpi_Pos003	10	5	30	1740	0.771	LBT070	1	33	29	1dpi	93.1025
200804_LBT070_1dpi_Pos003	10	6	30	1740	0.253	LBT070	1	33	29	1dpi	24.6339
200804_LBT070_1dpi_Pos003	10	7	30	1740	0.7085	LBT070	1	33	29	1dpi	140.633
200804_LBT070_1dpi_Pos003	10	8	30	1740	0.6685	LBT070	1	33	29	1dpi	152.434
200804_LBT070_1dpi_Pos003	10	9	30	1740	0.8076	LBT070	1	33	29	1dpi	103.939
200804_LBT070_1dpi_Pos003	10	10	30	1740	0.2048	LBT070	1	33	29	1dpi	46.3832
200804_LBT070_1dpi_Pos003	10	11	30	1740	0.4402	LBT070	1	33	29	1dpi	25.7421
200804_LBT070_1dpi_Pos003	10	12	30	1740	0.449	LBT070	1	33	29	1dpi	10.4956
200804_LBT070_1dpi_Pos003	10	13	30	1740	0.4397	LBT070	1	33	29	1dpi	0
200804_LBT070_1dpi_Pos003	10	14	30	1740	0.4893	LBT070	1	33	29	1dpi	104.215
200804_LBT070_1dpi_Pos003	10	15	30	1740	0.594	LBT070	1	33	29	1dpi	31.5727
200804_LBT070_1dpi_Pos003	10	16	30	1740	0.879	LBT070	1	33	29	1dpi	0
200804_LBT070_1dpi_Pos003	10	17	30	1740	0.605	LBT070	1	33	29	1dpi	11.9315
200804_LBT070_1dpi_Pos003	10	18	30	1740	0.8696	LBT070	1	33	29	1dpi	10.0339
200804_LBT070_1dpi_Pos003	10	19	30	1740	0.611	LBT070	1	33	29	1dpi	0.8658
200804_LBT070_1dpi_Pos003	10	20	30	1740	0.8584	LBT070	1	33	29	1dpi	14.3474
200804_LBT070_1dpi_Pos003	10	21	30	1740	0.83	LBT070	1	33	29	1dpi	23.1127
200804_LBT070_1dpi_Pos003	10	22	30	1740	0.7085	LBT070	1	33	29	1dpi	51.9805
200804_LBT070_1dpi_Pos003	10	23	30	1740	0.5015	LBT070	1	33	29	1dpi	61.4479
200804_LBT070_1dpi_Pos003	12	2	30	1800	0.65	LBT070	1	33	30	1dpi	105.882
200804_LBT070_1dpi_Pos003	12	3	30	1800	0.7236	LBT070	1	33	30	1dpi	167.143
200804_LBT070_1dpi_Pos003	12	4	30	1800	0.3127	LBT070	1	33	30	1dpi	49.2565
200804_LBT070_1dpi_Pos003	12	5	30	1800	0.4294	LBT070	1	33	30	1dpi	49.1555
200804_LBT070_1dpi_Pos003	12	6	30	1800	0.441	LBT070	1	33	30	1dpi	174.062
200804_LBT070_1dpi_Pos003	12	7	30	1800	0.4739	LBT070	1	33	30	1dpi	27.887
200804_LBT070_1dpi_Pos003	12	8	30	1800	0.661	LBT070	1	33	30	1dpi	149.289
200804_LBT070_1dpi_Pos003	12	9	30	1800	0.4172	LBT070	1	33	30	1dpi	101.549
200804_LBT070_1dpi_Pos003	12	10	30	1800	0.4124	LBT070	1	33	30	1dpi	134.471
200804_LBT070_1dpi_Pos003	12	11	30	1800	0.7544	LBT070	1	33	30	1dpi	74.4929
200804_LBT070_1dpi_Pos003	12	12	30	1800	0.4106	LBT070	1	33	30	1dpi	71.9441
200804_LBT070_1dpi_Pos003	12	13	30	1800	0.3923	LBT070	1	33	30	1dpi	0
200804_LBT070_1dpi_Pos003	12	14	30	1800	0.8105	LBT070	1	33	30	1dpi	0
200804_LBT070_1dpi_Pos003	12	15	30	1800	0.4473	LBT070	1	33	30	1dpi	0
200804_LBT070_1dpi_Pos003	12	16	30	1800	0.903	LBT070	1	33	30	1dpi	35.4457
200804_LBT070_1dpi_Pos003	12	17	30	1800	0.87	LBT070	1	33	30	1dpi	0
200804_LBT070_1dpi_Pos003	12	18	30	1800	0.4473	LBT070	1	33	30	1dpi	10.2791
200804_LBT070_1dpi_Pos003	12	19	30	1800	0.6694	LBT070	1	33	30	1dpi	0
200804_LBT070_1dpi_Pos003	12	20	30	1800	0.4006	LBT070	1	33	30	1dpi	77.099
200804_LBT070_1dpi_Pos003	12	21	30	1800	0.908	LBT070	1	33	30	1dpi	64.3922
200804_LBT070_1dpi_Pos003	12	22	30	1800	0.652	LBT070	1	33	30	1dpi	17.2389
200804_LBT070_1dpi_Pos003	12	23	30	1800	0.915	LBT070	1	33	30	1dpi	18.4087
200804_LBT070_1dpi_Pos003	12	24	30	1800	0.503	LBT070	1	33	30	1dpi	30.5176
200804_LBT070_1dpi_Pos003	12	25	30	1800	0.6396	LBT070	1	33	30	1dpi	53.0654
200804_LBT070_1dpi_Pos003	12	26	30	1800	0.81	LBT070	1	33	30	1dpi	63.8306
200804_LBT070_1dpi_Pos003	12	27	30	1800	0.609	LBT070	1	33	30	1dpi	43.3574
200804_LBT070_1dpi_Pos003	12	28	30	1800	0.4324	LBT070	1	33	30	1dpi	68.9754
200804_LBT070_1dpi_Pos003	14	1	30	1860	0.448	LBT070	1	33	31	1dpi	118.189
200804_LBT070_1dpi_Pos003	14	2	30	1860	0.5854	LBT070	1	33	31	1dpi	42.0156
200804_LBT070_1dpi_Pos003	14	3	30	1860	0.345	LBT070	1	33	31	1dpi	110.739
200804_LBT070_1dpi_Pos003	14	4	30	1860	0.7173	LBT070	1	33	31	1dpi	126.776
200804_LBT070_1dpi_Pos003	14	5	30	1860	0.431	LBT070	1	33	31	1dpi	126.175
200804_LBT070_1dpi_Pos003	14	6	30	1860	0.7783	LBT070	1	33	31	1dpi	17.623
200804_LBT070_1dpi_Pos003	14	7	30	1860	0.1936	LBT070	1	33	31	1dpi	79.3648
200804_LBT070_1dpi_Pos003	14	8	30	1860	0.7925	LBT070	1	33	31	1dpi	6.1104
200804_LBT070_1dpi_Pos003	14	9	30	1860	0.9385	LBT070	1	33	31	1dpi	76.6488
200804_LBT070_1dpi_Pos003	14	10	30	1860	0.803	LBT070	1	33	31	1dpi	44.5814
200804_LBT070_1dpi_Pos003	14	11	30	1860	0.8726	LBT070	1	33	31	1dpi	1.65038
200804_LBT070_1dpi_Pos003	14	12	30	1860	0.913	LBT070	1	33	31	1dpi	0
200804_LBT070_1dpi_Pos003	14	13	30	1860	0.9043	LBT070	1	33	31	1dpi	2.1645
200804_LBT070_1dpi_Pos003	14	14	30	1860	0.831	LBT070	1	33	31	1dpi	66.6326
200804_LBT070_1dpi_Pos003	14	15	30	1860	0.8955	LBT070	1	33	31	1dpi	2.1645
200804_LBT070_1dpi_Pos003	14	16	30	1860	0.725	LBT070	1	33	31	1dpi	17.8792
200804_LBT070_1dpi_Pos003	14	17	30	1860	0.9097	LBT070	1	33	31	1dpi	9.56537
200804_LBT070_1dpi_Pos003	14	18	30	1860	0.4934	LBT070	1	33	31	1dpi	45.8918
200804_LBT070_1dpi_Pos003	14	19	30	1860	0.9175	LBT070	1	33	31	1dpi	31.8501
200804_LBT070_1dpi_Pos003	14	20	30	1860	0.4841	LBT070	1	33	31	1dpi	101.716
200804_LBT070_1dpi_Pos003	16	2	30	1920	0.4387	LBT070	1	33	32	1dpi	93.6845
200804_LBT070_1dpi_Pos003	16	3	30	1920	0.727	LBT070	1	33	32	1dpi	93.3573
200804_LBT070_1dpi_Pos003	16	4	30	1920	0.884	LBT070	1	33	32	1dpi	146.292
200804_LBT070_1dpi_Pos003	16	5	30	1920	0.1592	LBT070	1	33	32	1dpi	44.0685
200804_LBT070_1dpi_Pos003	16	6	30	1920	0.3403	LBT070	1	33	32	1dpi	26.0573
200804_LBT070_1dpi_Pos003	16	7	30	1920	0.592	LBT070	1	33	32	1dpi	114.573
200804_LBT070_1dpi_Pos003	16	8	30	1920	0.556	LBT070	1	33	32	1dpi	125.296
200804_LBT070_1dpi_Pos003	16	9	30	1920	0.4878	LBT070	1	33	32	1dpi	21.493
200804_LBT070_1dpi_Pos003	16	10	30	1920	0.4014	LBT070	1	33	32	1dpi	71.5494
200804_LBT070_1dpi_Pos003	16	11	30	1920	0.3582	LBT070	1	33	32	1dpi	0.967994
200804_LBT070_1dpi_Pos003	16	12	30	1920	0.5566	LBT070	1	33	32	1dpi	0
200804_LBT070_1dpi_Pos003	16	13	30	1920	0.953	LBT070	1	33	32	1dpi	52.106
200804_LBT070_1dpi_Pos003	16	14	30	1920	0.891	LBT070	1	33	32	1dpi	3.0035
200804_LBT070_1dpi_Pos003	16	15	30	1920	0.4954	LBT070	1	33	32	1dpi	7.02522
200804_LBT070_1dpi_Pos003	16	16	30	1920	0.936	LBT070	1	33	32	1dpi	3.67328
200804_LBT070_1dpi_Pos003	16	17	30	1920	0.6416	LBT070	1	33	32	1dpi	58.6684
200804_LBT070_1dpi_Pos003	16	18	30	1920	0.4602	LBT070	1	33	32	1dpi	13.4199
200804_LBT070_1dpi_Pos003	16	19	30	1920	0.571	LBT070	1	33	32	1dpi	36.5559
200804_LBT070_1dpi_Pos003	16	20	30	1920	0.8486	LBT070	1	33	32	1dpi	8.89496
200804_LBT070_1dpi_Pos003	16	21	30	1920	0.377	LBT070	1	33	32	1dpi	37.6725
200804_LBT070_1dpi_Pos003	16	22	30	1920	0.4634	LBT070	1	33	32	1dpi	99.5936
200804_LBT070_1dpi_Pos003	18	1	30	1980	0.19	LBT070	1	33	33	1dpi	138.436
200804_LBT070_1dpi_Pos003	18	2	30	1980	0.7827	LBT070	1	33	33	1dpi	150.954
200804_LBT070_1dpi_Pos003	18	3	30	1980	0.43	LBT070	1	33	33	1dpi	138.4
200804_LBT070_1dpi_Pos003	18	4	30	1980	0.4922	LBT070	1	33	33	1dpi	50.515
200804_LBT070_1dpi_Pos003	18	5	30	1980	0.3677	LBT070	1	33	33	1dpi	59.7672
200804_LBT070_1dpi_Pos003	18	6	30	1980	0.5034	LBT070	1	33	33	1dpi	161.752
200804_LBT070_1dpi_Pos003	18	7	30	1980	0.4753	LBT070	1	33	33	1dpi	25.1306
200804_LBT070_1dpi_Pos003	18	8	30	1980	0.6475	LBT070	1	33	33	1dpi	172.385
200804_LBT070_1dpi_Pos003	18	9	30	1980	0.821	LBT070	1	33	33	1dpi	180.268
200804_LBT070_1dpi_Pos003	18	10	30	1980	0.6646	LBT070	1	33	33	1dpi	13.0341
200804_LBT070_1dpi_Pos003	18	11	30	1980	0.2085	LBT070	1	33	33	1dpi	103.51
200804_LBT070_1dpi_Pos003	18	12	30	1980	0.4272	LBT070	1	33	33	1dpi	0.612213
200804_LBT070_1dpi_Pos003	18	13	30	1980	0.6885	LBT070	1	33	33	1dpi	50.5718
200804_LBT070_1dpi_Pos003	18	14	30	1980	0.918	LBT070	1	33	33	1dpi	4.41764
200804_LBT070_1dpi_Pos003	18	15	30	1980	0.3865	LBT070	1	33	33	1dpi	78.6948
200804_LBT070_1dpi_Pos003	18	16	30	1980	0.898	LBT070	1	33	33	1dpi	11.9854
200804_LBT070_1dpi_Pos003	18	17	30	1980	0.7847	LBT070	1	33	33	1dpi	20.9895
200804_LBT070_1dpi_Pos003	18	18	30	1980	0.8975	LBT070	1	33	33	1dpi	15.5072
200804_LBT070_1dpi_Pos003	18	19	30	1980	0.896	LBT070	1	33	33	1dpi	10.1083
200804_LBT070_1dpi_Pos003	20	2	30	2040	0.789	LBT070	1	33	34	1dpi	152.877
200804_LBT070_1dpi_Pos003	20	3	30	2040	0.519	LBT070	1	33	34	1dpi	148.227
200804_LBT070_1dpi_Pos003	20	4	30	2040	0.4858	LBT070	1	33	34	1dpi	179.204
200804_LBT070_1dpi_Pos003	20	5	30	2040	0.7773	LBT070	1	33	34	1dpi	30.8367
200804_LBT070_1dpi_Pos003	20	6	30	2040	0.6963	LBT070	1	33	34	1dpi	103.388
200804_LBT070_1dpi_Pos003	20	7	30	2040	0.4336	LBT070	1	33	34	1dpi	14.0942
200804_LBT070_1dpi_Pos003	20	8	30	2040	0.8364	LBT070	1	33	34	1dpi	17.6068
200804_LBT070_1dpi_Pos003	20	9	30	2040	0.2578	LBT070	1	33	34	1dpi	13.5805
200804_LBT070_1dpi_Pos003	20	10	30	2040	0.3438	LBT070	1	33	34	1dpi	0
200804_LBT070_1dpi_Pos003	20	11	30	2040	0.922	LBT070	1	33	34	1dpi	4.48082
200804_LBT070_1dpi_Pos003	20	12	30	2040	0.8853	LBT070	1	33	34	1dpi	15.9105
200804_LBT070_1dpi_Pos003	20	13	30	2040	0.5986	LBT070	1	33	34	1dpi	119.678
200804_LBT070_1dpi_Pos003	20	14	30	2040	0.489	LBT070	1	33	34	1dpi	36.6085
200804_LBT070_1dpi_Pos003	20	15	30	2040	0.791	LBT070	1	33	34	1dpi	13.2815
200804_LBT070_1dpi_Pos003	20	16	30	2040	0.7744	LBT070	1	33	34	1dpi	13.807
200804_LBT070_1dpi_Pos003	20	17	30	2040	0.3184	LBT070	1	33	34	1dpi	52.7418
200804_LBT070_1dpi_Pos003	20	18	30	2040	0.7173	LBT070	1	33	34	1dpi	107.06
200804_LBT070_1dpi_Pos003	22	1	30	2100	0.5474	LBT070	1	33	35	1dpi	94.9322
200804_LBT070_1dpi_Pos003	22	2	30	2100	0.8105	LBT070	1	33	35	1dpi	84.9126
200804_LBT070_1dpi_Pos003	22	3	30	2100	0.65	LBT070	1	33	35	1dpi	158.561
200804_LBT070_1dpi_Pos003	22	4	30	2100	0.4812	LBT070	1	33	35	1dpi	149.355
200804_LBT070_1dpi_Pos003	22	5	30	2100	0.299	LBT070	1	33	35	1dpi	24.5526
200804_LBT070_1dpi_Pos003	22	6	30	2100	0.5264	LBT070	1	33	35	1dpi	20.6399
200804_LBT070_1dpi_Pos003	22	7	30	2100	0.3972	LBT070	1	33	35	1dpi	113.809
200804_LBT070_1dpi_Pos003	22	8	30	2100	0.9893	LBT070	1	33	35	1dpi	81.2898
200804_LBT070_1dpi_Pos003	22	9	30	2100	0.181	LBT070	1	33	35	1dpi	137.064
200804_LBT070_1dpi_Pos003	22	10	30	2100	0.532	LBT070	1	33	35	1dpi	14.7538
200804_LBT070_1dpi_Pos003	22	11	30	2100	0.891	LBT070	1	33	35	1dpi	2.20737
200804_LBT070_1dpi_Pos003	22	12	30	2100	0.3755	LBT070	1	33	35	1dpi	0
200804_LBT070_1dpi_Pos003	22	13	30	2100	0.2676	LBT070	1	33	35	1dpi	84.2995
200804_LBT070_1dpi_Pos003	22	14	30	2100	0.5596	LBT070	1	33	35	1dpi	42.4601
200804_LBT070_1dpi_Pos003	22	15	30	2100	0.5127	LBT070	1	33	35	1dpi	0
200804_LBT070_1dpi_Pos003	22	16	30	2100	0.695	LBT070	1	33	35	1dpi	36.1064
200804_LBT070_1dpi_Pos003	22	17	30	2100	0.8857	LBT070	1	33	35	1dpi	16.1409
200804_LBT070_1dpi_Pos003	22	18	30	2100	0.8013	LBT070	1	33	35	1dpi	15.2589
200804_LBT070_1dpi_Pos003	22	19	30	2100	0.909	LBT070	1	33	35	1dpi	2.3765
200804_LBT070_1dpi_Pos003	22	20	30	2100	0.9463	LBT070	1	33	35	1dpi	2.0368
200804_LBT070_1dpi_Pos003	22	21	30	2100	0.5723	LBT070	1	33	35	1dpi	47.3193
200804_LBT070_1dpi_Pos003	22	22	30	2100	0.924	LBT070	1	33	35	1dpi	17.5494
200804_LBT070_1dpi_Pos003	22	23	30	2100	0.812	LBT070	1	33	35	1dpi	42.9548
200804_LBT070_1dpi_Pos003	22	24	30	2100	0.9517	LBT070	1	33	35	1dpi	64.7481
200804_LBT070_1dpi_Pos003	24	1	30	2160	0.5864	LBT070	1	33	36	1dpi	152.723
200804_LBT070_1dpi_Pos003	24	2	30	2160	0.3926	LBT070	1	33	36	1dpi	163.856
200804_LBT070_1dpi_Pos003	24	3	30	2160	0.2634	LBT070	1	33	36	1dpi	157.589
200804_LBT070_1dpi_Pos003	24	4	30	2160	0.5015	LBT070	1	33	36	1dpi	45.5516
200804_LBT070_1dpi_Pos003	24	5	30	2160	0.4607	LBT070	1	33	36	1dpi	45.3437
200804_LBT070_1dpi_Pos003	24	6	30	2160	0.631	LBT070	1	33	36	1dpi	101.322
200804_LBT070_1dpi_Pos003	24	7	30	2160	0.537	LBT070	1	33	36	1dpi	34.5744
200804_LBT070_1dpi_Pos003	24	8	30	2160	0.7812	LBT070	1	33	36	1dpi	1.40504
200804_LBT070_1dpi_Pos003	24	9	30	2160	0.7812	LBT070	1	33	36	1dpi	3.75245
200804_LBT070_1dpi_Pos003	24	10	30	2160	0.7695	LBT070	1	33	36	1dpi	15.8956
200804_LBT070_1dpi_Pos003	24	11	30	2160	0.5293	LBT070	1	33	36	1dpi	98.4831
200804_LBT070_1dpi_Pos003	24	12	30	2160	0.253	LBT070	1	33	36	1dpi	0
200804_LBT070_1dpi_Pos003	24	13	30	2160	0.8535	LBT070	1	33	36	1dpi	47.8912
200804_LBT070_1dpi_Pos003	24	14	30	2160	0.9336	LBT070	1	33	36	1dpi	25.3617
200804_LBT070_1dpi_Pos003	24	15	30	2160	0.8506	LBT070	1	33	36	1dpi	2.54397
200804_LBT070_1dpi_Pos003	24	16	30	2160	0.874	LBT070	1	33	36	1dpi	13.2675
200804_LBT070_1dpi_Pos003	24	17	30	2160	0.6665	LBT070	1	33	36	1dpi	15.3682
200804_LBT070_1dpi_Pos003	24	18	30	2160	0.5947	LBT070	1	33	36	1dpi	8.13553
200804_LBT070_1dpi_Pos003	24	19	30	2160	0.8706	LBT070	1	33	36	1dpi	50.3807
200804_LBT070_1dpi_Pos003	24	20	30	2160	0.9004	LBT070	1	33	36	1dpi	19.1199
200804_LBT070_1dpi_Pos003	24	21	30	2160	0.892	LBT070	1	33	36	1dpi	113.033
200804_LBT070_1dpi_Pos003	24	22	30	2160	0.3098	LBT070	1	33	36	1dpi	93.4607
200804_LBT070_1dpi_Pos003	24	23	30	2160	0.8564	LBT070	1	33	36	1dpi	60.4268
200804_LBT070_1dpi_Pos003	26	1	30	2220	0.2461	LBT070	1	33	37	1dpi	117.465
200804_LBT070_1dpi_Pos003	26	2	30	2220	0.8193	LBT070	1	33	37	1dpi	134.177
200804_LBT070_1dpi_Pos003	26	3	30	2220	0.502	LBT070	1	33	37	1dpi	91.9904
200804_LBT070_1dpi_Pos003	26	4	30	2220	0.4355	LBT070	1	33	37	1dpi	51.8209
200804_LBT070_1dpi_Pos003	26	5	30	2220	0.1727	LBT070	1	33	37	1dpi	157.276
200804_LBT070_1dpi_Pos003	26	6	30	2220	0.3838	LBT070	1	33	37	1dpi	94.0385
200804_LBT070_1dpi_Pos003	26	7	30	2220	0.4988	LBT070	1	33	37	1dpi	30.2515
200804_LBT070_1dpi_Pos003	26	8	30	2220	0.954	LBT070	1	33	37	1dpi	36.8184
200804_LBT070_1dpi_Pos003	26	9	30	2220	0.6826	LBT070	1	33	37	1dpi	82.6815
200804_LBT070_1dpi_Pos003	26	10	30	2220	0.3513	LBT070	1	33	37	1dpi	59.6537
200804_LBT070_1dpi_Pos003	26	11	30	2220	0.3203	LBT070	1	33	37	1dpi	121.618
200804_LBT070_1dpi_Pos003	26	12	30	2220	0.6826	LBT070	1	33	37	1dpi	43.9918
200804_LBT070_1dpi_Pos003	26	13	30	2220	0.884	LBT070	1	33	37	1dpi	8.08201
200804_LBT070_1dpi_Pos003	26	14	30	2220	0.978	LBT070	1	33	37	1dpi	23.0427
200804_LBT070_1dpi_Pos003	26	15	30	2220	0.9526	LBT070	1	33	37	1dpi	6.34958
200804_LBT070_1dpi_Pos003	26	16	30	2220	0.8457	LBT070	1	33	37	1dpi	13.2675
200804_LBT070_1dpi_Pos003	26	17	30	2220	0.6826	LBT070	1	33	37	1dpi	11.8825
200804_LBT070_1dpi_Pos003	26	18	30	2220	0.913	LBT070	1	33	37	1dpi	8.82076
200804_LBT070_1dpi_Pos003	26	19	30	2220	0.699	LBT070	1	33	37	1dpi	7.48847
200804_LBT070_1dpi_Pos003	26	20	30	2220	0.5806	LBT070	1	33	37	1dpi	49.3562
200804_LBT070_1dpi_Pos003	26	21	30	2220	0.6865	LBT070	1	33	37	1dpi	15.9994
200804_LBT070_1dpi_Pos003	26	22	30	2220	0.6333	LBT070	1	33	37	1dpi	99.2458
200804_LBT070_1dpi_Pos003	26	23	30	2220	0.873	LBT070	1	33	37	1dpi	22.1019
200804_LBT070_1dpi_Pos003	26	24	30	2220	0.7046	LBT070	1	33	37	1dpi	26.1847
200804_LBT070_1dpi_Pos003	26	25	30	2220	0.335	LBT070	1	33	37	1dpi	103.865
200804_LBT070_1dpi_Pos003	26	26	30	2220	0.839	LBT070	1	33	37	1dpi	49.0738
200804_LBT070_1dpi_Pos003	28	1	30	2280	0.4316	LBT070	1	33	38	1dpi	90.5135
200804_LBT070_1dpi_Pos003	28	2	30	2280	0.3577	LBT070	1	33	38	1dpi	171.052
200804_LBT070_1dpi_Pos003	28	3	30	2280	0.541	LBT070	1	33	38	1dpi	167.603
200804_LBT070_1dpi_Pos003	28	4	30	2280	0.462	LBT070	1	33	38	1dpi	180.343
200804_LBT070_1dpi_Pos003	28	5	30	2280	0.6377	LBT070	1	33	38	1dpi	166.677
200804_LBT070_1dpi_Pos003	28	6	30	2280	0.4248	LBT070	1	33	38	1dpi	139.5
200804_LBT070_1dpi_Pos003	28	7	30	2280	0.4075	LBT070	1	33	38	1dpi	8.51404
200804_LBT070_1dpi_Pos003	28	8	30	2280	0.7188	LBT070	1	33	38	1dpi	187.341
200804_LBT070_1dpi_Pos003	28	9	30	2280	0.792	LBT070	1	33	38	1dpi	37.433
200804_LBT070_1dpi_Pos003	28	10	30	2280	1.008	LBT070	1	33	38	1dpi	11.5442
200804_LBT070_1dpi_Pos003	28	11	30	2280	0.3298	LBT070	1	33	38	1dpi	0
200804_LBT070_1dpi_Pos003	28	12	30	2280	0.7354	LBT070	1	33	38	1dpi	25.9028
200804_LBT070_1dpi_Pos003	28	13	30	2280	0.7397	LBT070	1	33	38	1dpi	45.5416
200804_LBT070_1dpi_Pos003	28	14	30	2280	0.9805	LBT070	1	33	38	1dpi	8.3521
200804_LBT070_1dpi_Pos003	28	15	30	2280	0.8447	LBT070	1	33	38	1dpi	37.9569
200804_LBT070_1dpi_Pos003	28	16	30	2280	0.7954	LBT070	1	33	38	1dpi	12.282
200804_LBT070_1dpi_Pos003	28	17	30	2280	0.6396	LBT070	1	33	38	1dpi	12.5664
200804_LBT070_1dpi_Pos003	28	18	30	2280	0.8965	LBT070	1	33	38	1dpi	101.435
200804_LBT070_1dpi_Pos003	28	19	30	2280	0.7676	LBT070	1	33	38	1dpi	51.484
200804_LBT070_1dpi_Pos003	28	20	30	2280	0.6157	LBT070	1	33	38	1dpi	60.0291
200804_LBT070_1dpi_Pos003	28	21	30	2280	0.685	LBT070	1	33	38	1dpi	70.7232
200804_LBT070_1dpi_Pos003	30	1	30	2340	0.744	LBT070	1	33	39	1dpi	100.686
200804_LBT070_1dpi_Pos003	30	2	30	2340	0.3276	LBT070	1	33	39	1dpi	168.75
200804_LBT070_1dpi_Pos003	30	3	30	2340	0.273	LBT070	1	33	39	1dpi	90.2167
200804_LBT070_1dpi_Pos003	30	4	30	2340	0.3232	LBT070	1	33	39	1dpi	163.435
200804_LBT070_1dpi_Pos003	30	5	30	2340	0.8716	LBT070	1	33	39	1dpi	52.2512
200804_LBT070_1dpi_Pos003	30	6	30	2340	0.2334	LBT070	1	33	39	1dpi	104.461
200804_LBT070_1dpi_Pos003	30	7	30	2340	0.776	LBT070	1	33	39	1dpi	78.9484
200804_LBT070_1dpi_Pos003	30	8	30	2340	0.7466	LBT070	1	33	39	1dpi	1.22443
200804_LBT070_1dpi_Pos003	30	9	30	2340	0.2805	LBT070	1	33	39	1dpi	0
200804_LBT070_1dpi_Pos003	30	10	30	2340	0.4314	LBT070	1	33	39	1dpi	10.9988
200804_LBT070_1dpi_Pos003	30	11	30	2340	0.8994	LBT070	1	33	39	1dpi	10.2024
200804_LBT070_1dpi_Pos003	30	12	30	2340	0.611	LBT070	1	33	39	1dpi	7.14137
200804_LBT070_1dpi_Pos003	30	13	30	2340	0.8384	LBT070	1	33	39	1dpi	7.53836
200804_LBT070_1dpi_Pos003	30	14	30	2340	0.8994	LBT070	1	33	39	1dpi	22.9953
200804_LBT070_1dpi_Pos003	30	15	30	2340	0.505	LBT070	1	33	39	1dpi	18.0228
200804_LBT070_1dpi_Pos003	30	16	30	2340	0.841	LBT070	1	33	39	1dpi	84.2224
200804_LBT070_1dpi_Pos003	30	17	30	2340	0.2917	LBT070	1	33	39	1dpi	72.0053
200804_LBT070_1dpi_Pos003	30	18	30	2340	0.9233	LBT070	1	33	39	1dpi	42.3455
200804_LBT070_1dpi_Pos005	0	1	30	1440	0.6436	LBT070	1	33	24	1dpi	28.6715
200804_LBT070_1dpi_Pos005	0	2	30	1440	0.7344	LBT070	1	33	24	1dpi	30.0776
200804_LBT070_1dpi_Pos005	0	3	30	1440	0.3696	LBT070	1	33	24	1dpi	29.6818
200804_LBT070_1dpi_Pos005	0	4	30	1440	0.508	LBT070	1	33	24	1dpi	46.8527
200804_LBT070_1dpi_Pos005	0	5	30	1440	0.745	LBT070	1	33	24	1dpi	25.2874
200804_LBT070_1dpi_Pos005	0	6	30	1440	0.8833	LBT070	1	33	24	1dpi	38.567
200804_LBT070_1dpi_Pos005	0	7	30	1440	0.3752	LBT070	1	33	24	1dpi	29.993
200804_LBT070_1dpi_Pos005	0	8	30	1440	0.4014	LBT070	1	33	24	1dpi	50.7563
200804_LBT070_1dpi_Pos005	0	9	30	1440	0.8936	LBT070	1	33	24	1dpi	12.4581
200804_LBT070_1dpi_Pos005	0	10	30	1440	0.1388	LBT070	1	33	24	1dpi	68.1762
200804_LBT070_1dpi_Pos005	0	11	30	1440	0.2369	LBT070	1	33	24	1dpi	4.64658
200804_LBT070_1dpi_Pos005	0	12	30	1440	0.9526	LBT070	1	33	24	1dpi	30.905
200804_LBT070_1dpi_Pos005	0	13	30	1440	0.485	LBT070	1	33	24	1dpi	58.694
200804_LBT070_1dpi_Pos005	0	14	30	1440	0.637	LBT070	1	33	24	1dpi	15.4771
200804_LBT070_1dpi_Pos005	0	15	30	1440	0.372	LBT070	1	33	24	1dpi	6.03241
200804_LBT070_1dpi_Pos005	0	16	30	1440	0.71	LBT070	1	33	24	1dpi	44.4493
200804_LBT070_1dpi_Pos005	0	17	30	1440	0.357	LBT070	1	33	24	1dpi	3.0666
200804_LBT070_1dpi_Pos005	0	18	30	1440	0.418	LBT070	1	33	24	1dpi	36.5046
200804_LBT070_1dpi_Pos005	0	19	30	1440	0.4897	LBT070	1	33	24	1dpi	19.4367
200804_LBT070_1dpi_Pos005	0	20	30	1440	0.892	LBT070	1	33	24	1dpi	5.52996
200804_LBT070_1dpi_Pos005	0	21	30	1440	0.557	LBT070	1	33	24	1dpi	61.5597
200804_LBT070_1dpi_Pos005	0	22	30	1440	0.6445	LBT070	1	33	24	1dpi	72.9568
200804_LBT070_1dpi_Pos005	0	23	30	1440	0.8003	LBT070	1	33	24	1dpi	0
200804_LBT070_1dpi_Pos005	0	24	30	1440	0.722	LBT070	1	33	24	1dpi	14.6008
200804_LBT070_1dpi_Pos005	0	25	30	1440	0.861	LBT070	1	33	24	1dpi	86.4016
200804_LBT070_1dpi_Pos005	0	26	30	1440	0.871	LBT070	1	33	24	1dpi	22.6406
200804_LBT070_1dpi_Pos005	0	27	30	1440	0.842	LBT070	1	33	24	1dpi	23.9332
200804_LBT070_1dpi_Pos005	0	28	30	1440	0.3108	LBT070	1	33	24	1dpi	10.2951
200804_LBT070_1dpi_Pos005	0	29	30	1440	0.869	LBT070	1	33	24	1dpi	11.5456
200804_LBT070_1dpi_Pos005	0	30	30	1440	0.8813	LBT070	1	33	24	1dpi	139.265
200804_LBT070_1dpi_Pos005	0	31	30	1440	0.6206	LBT070	1	33	24	1dpi	179.704
200804_LBT070_1dpi_Pos005	0	32	30	1440	0.4214	LBT070	1	33	24	1dpi	121.148
200804_LBT070_1dpi_Pos005	2	1	30	1500	0.4695	LBT070	1	33	25	1dpi	46.285
200804_LBT070_1dpi_Pos005	2	2	30	1500	0.4072	LBT070	1	33	25	1dpi	45.3716
200804_LBT070_1dpi_Pos005	2	3	30	1500	0.4084	LBT070	1	33	25	1dpi	34.3285
200804_LBT070_1dpi_Pos005	2	4	30	1500	0.5815	LBT070	1	33	25	1dpi	51.8572
200804_LBT070_1dpi_Pos005	2	5	30	1500	0.719	LBT070	1	33	25	1dpi	8.26741
200804_LBT070_1dpi_Pos005	2	6	30	1500	0.3132	LBT070	1	33	25	1dpi	15.3932
200804_LBT070_1dpi_Pos005	2	7	30	1500	0.3313	LBT070	1	33	25	1dpi	56.7074
200804_LBT070_1dpi_Pos005	2	8	30	1500	0.5566	LBT070	1	33	25	1dpi	5.58057
200804_LBT070_1dpi_Pos005	2	9	30	1500	0.561	LBT070	1	33	25	1dpi	2.97735
200804_LBT070_1dpi_Pos005	2	10	30	1500	0.2249	LBT070	1	33	25	1dpi	68.3069
200804_LBT070_1dpi_Pos005	2	11	30	1500	0.539	LBT070	1	33	25	1dpi	11.1779
200804_LBT070_1dpi_Pos005	2	12	30	1500	0.5713	LBT070	1	33	25	1dpi	29.6939
200804_LBT070_1dpi_Pos005	2	13	30	1500	0.1456	LBT070	1	33	25	1dpi	46.1123
200804_LBT070_1dpi_Pos005	2	14	30	1500	0.824	LBT070	1	33	25	1dpi	12.9089
200804_LBT070_1dpi_Pos005	2	15	30	1500	0.882	LBT070	1	33	25	1dpi	11.4007
200804_LBT070_1dpi_Pos005	2	16	30	1500	0.6436	LBT070	1	33	25	1dpi	72.4064
200804_LBT070_1dpi_Pos005	2	17	30	1500	0.2986	LBT070	1	33	25	1dpi	16.8229
200804_LBT070_1dpi_Pos005	2	18	30	1500	0.3286	LBT070	1	33	25	1dpi	29.9129
200804_LBT070_1dpi_Pos005	2	19	30	1500	0.8794	LBT070	1	33	25	1dpi	86.6412
200804_LBT070_1dpi_Pos005	2	20	30	1500	0.7524	LBT070	1	33	25	1dpi	20.9349
200804_LBT070_1dpi_Pos005	2	21	30	1500	0.7993	LBT070	1	33	25	1dpi	106.174
200804_LBT070_1dpi_Pos005	2	22	30	1500	0.4265	LBT070	1	33	25	1dpi	62.5389
200804_LBT070_1dpi_Pos005	2	23	30	1500	0.7925	LBT070	1	33	25	1dpi	50.0922
200804_LBT070_1dpi_Pos005	2	24	30	1500	0.4258	LBT070	1	33	25	1dpi	66.0521
200804_LBT070_1dpi_Pos005	2	25	30	1500	0.792	LBT070	1	33	25	1dpi	138.665
200804_LBT070_1dpi_Pos005	4	1	30	1560	0.5444	LBT070	1	33	26	1dpi	19.1751
200804_LBT070_1dpi_Pos005	4	2	30	1560	0.5596	LBT070	1	33	26	1dpi	28.2401
200804_LBT070_1dpi_Pos005	4	3	30	1560	0.3264	LBT070	1	33	26	1dpi	28.0892
200804_LBT070_1dpi_Pos005	4	4	30	1560	0.9185	LBT070	1	33	26	1dpi	22.6451
200804_LBT070_1dpi_Pos005	4	5	30	1560	0.1685	LBT070	1	33	26	1dpi	69.9351
200804_LBT070_1dpi_Pos005	4	6	30	1560	0.1984	LBT070	1	33	26	1dpi	90.5566
200804_LBT070_1dpi_Pos005	4	7	30	1560	0.6147	LBT070	1	33	26	1dpi	7.97514
200804_LBT070_1dpi_Pos005	4	8	30	1560	0.5864	LBT070	1	33	26	1dpi	18.8865
200804_LBT070_1dpi_Pos005	4	9	30	1560	0.5977	LBT070	1	33	26	1dpi	11.3581
200804_LBT070_1dpi_Pos005	4	10	30	1560	0.2588	LBT070	1	33	26	1dpi	6.2329
200804_LBT070_1dpi_Pos005	4	11	30	1560	0.577	LBT070	1	33	26	1dpi	5.41005
200804_LBT070_1dpi_Pos005	4	12	30	1560	0.2502	LBT070	1	33	26	1dpi	31.2126
200804_LBT070_1dpi_Pos005	4	13	30	1560	0.3325	LBT070	1	33	26	1dpi	91.7747
200804_LBT070_1dpi_Pos005	4	14	30	1560	0.878	LBT070	1	33	26	1dpi	89.7779
200804_LBT070_1dpi_Pos005	4	15	30	1560	0.5933	LBT070	1	33	26	1dpi	0
200804_LBT070_1dpi_Pos005	4	16	30	1560	0.2058	LBT070	1	33	26	1dpi	13.2752
200804_LBT070_1dpi_Pos005	4	17	30	1560	0.4363	LBT070	1	33	26	1dpi	29.1827
200804_LBT070_1dpi_Pos005	4	18	30	1560	0.816	LBT070	1	33	26	1dpi	128.349
200804_LBT070_1dpi_Pos005	4	19	30	1560	0.6187	LBT070	1	33	26	1dpi	16.3943
200804_LBT070_1dpi_Pos005	4	20	30	1560	0.5796	LBT070	1	33	26	1dpi	39.7376
200804_LBT070_1dpi_Pos005	4	21	30	1560	0.5103	LBT070	1	33	26	1dpi	53.0301
200804_LBT070_1dpi_Pos005	4	22	30	1560	0.976	LBT070	1	33	26	1dpi	71.9387
200804_LBT070_1dpi_Pos005	4	23	30	1560	0.5415	LBT070	1	33	26	1dpi	51.2563
200804_LBT070_1dpi_Pos005	4	24	30	1560	0.7017	LBT070	1	33	26	1dpi	121.693
200804_LBT070_1dpi_Pos005	4	25	30	1560	0.8193	LBT070	1	33	26	1dpi	162.134
200804_LBT070_1dpi_Pos005	4	26	30	1560	0.3433	LBT070	1	33	26	1dpi	112.636
200804_LBT070_1dpi_Pos005	6	1	30	1620	0.3376	LBT070	1	33	27	1dpi	27.9224
200804_LBT070_1dpi_Pos005	6	2	30	1620	0.4673	LBT070	1	33	27	1dpi	28.1512
200804_LBT070_1dpi_Pos005	6	3	30	1620	0.533	LBT070	1	33	27	1dpi	66.3765
200804_LBT070_1dpi_Pos005	6	4	30	1620	0.2112	LBT070	1	33	27	1dpi	29.121
200804_LBT070_1dpi_Pos005	6	5	30	1620	0.641	LBT070	1	33	27	1dpi	18.7229
200804_LBT070_1dpi_Pos005	6	6	30	1620	0.6187	LBT070	1	33	27	1dpi	33.596
200804_LBT070_1dpi_Pos005	6	7	30	1620	0.4548	LBT070	1	33	27	1dpi	8.1776
200804_LBT070_1dpi_Pos005	6	8	30	1620	0.6353	LBT070	1	33	27	1dpi	18.5424
200804_LBT070_1dpi_Pos005	6	9	30	1620	0.5405	LBT070	1	33	27	1dpi	22.8573
200804_LBT070_1dpi_Pos005	6	10	30	1620	0.8613	LBT070	1	33	27	1dpi	1.11009
200804_LBT070_1dpi_Pos005	6	11	30	1620	0.4392	LBT070	1	33	27	1dpi	28.1709
200804_LBT070_1dpi_Pos005	6	12	30	1620	0.6636	LBT070	1	33	27	1dpi	77.6717
200804_LBT070_1dpi_Pos005	6	13	30	1620	0.5083	LBT070	1	33	27	1dpi	33.1981
200804_LBT070_1dpi_Pos005	6	14	30	1620	0.8467	LBT070	1	33	27	1dpi	30.9371
200804_LBT070_1dpi_Pos005	6	15	30	1620	0.2211	LBT070	1	33	27	1dpi	34.1053
200804_LBT070_1dpi_Pos005	6	16	30	1620	0.81	LBT070	1	33	27	1dpi	20.3665
200804_LBT070_1dpi_Pos005	6	17	30	1620	0.6777	LBT070	1	33	27	1dpi	28.7565
200804_LBT070_1dpi_Pos005	6	18	30	1620	0.4868	LBT070	1	33	27	1dpi	5.45137
200804_LBT070_1dpi_Pos005	6	19	30	1620	0.3848	LBT070	1	33	27	1dpi	11.6657
200804_LBT070_1dpi_Pos005	6	20	30	1620	0.897	LBT070	1	33	27	1dpi	34.258
200804_LBT070_1dpi_Pos005	6	21	30	1620	0.2109	LBT070	1	33	27	1dpi	105.157
200804_LBT070_1dpi_Pos005	6	22	30	1620	0.619	LBT070	1	33	27	1dpi	106.333
200804_LBT070_1dpi_Pos005	6	23	30	1620	0.6714	LBT070	1	33	27	1dpi	75.3489
200804_LBT070_1dpi_Pos005	6	24	30	1620	0.2185	LBT070	1	33	27	1dpi	124.108
200804_LBT070_1dpi_Pos005	8	1	30	1680	0.6187	LBT070	1	33	28	1dpi	24.0752
200804_LBT070_1dpi_Pos005	8	2	30	1680	0.869	LBT070	1	33	28	1dpi	55.1935
200804_LBT070_1dpi_Pos005	8	3	30	1680	0.88	LBT070	1	33	28	1dpi	17.7149
200804_LBT070_1dpi_Pos005	8	4	30	1680	0.1288	LBT070	1	33	28	1dpi	11.5157
200804_LBT070_1dpi_Pos005	8	5	30	1680	0.6294	LBT070	1	33	28	1dpi	87.9235
200804_LBT070_1dpi_Pos005	8	6	30	1680	0.2095	LBT070	1	33	28	1dpi	12.8836
200804_LBT070_1dpi_Pos005	8	7	30	1680	0.312	LBT070	1	33	28	1dpi	13.3051
200804_LBT070_1dpi_Pos005	8	8	30	1680	0.316	LBT070	1	33	28	1dpi	2.57212
200804_LBT070_1dpi_Pos005	8	9	30	1680	0.9062	LBT070	1	33	28	1dpi	11.5964
200804_LBT070_1dpi_Pos005	8	10	30	1680	0.4712	LBT070	1	33	28	1dpi	3.61091
200804_LBT070_1dpi_Pos005	8	11	30	1680	0.3142	LBT070	1	33	28	1dpi	8.1776
200804_LBT070_1dpi_Pos005	8	12	30	1680	0.399	LBT070	1	33	28	1dpi	40.6546
200804_LBT070_1dpi_Pos005	8	13	30	1680	0.6133	LBT070	1	33	28	1dpi	19.1547
200804_LBT070_1dpi_Pos005	8	14	30	1680	0.5107	LBT070	1	33	28	1dpi	17.4431
200804_LBT070_1dpi_Pos005	8	15	30	1680	0.3262	LBT070	1	33	28	1dpi	50.6431
200804_LBT070_1dpi_Pos005	8	16	30	1680	0.609	LBT070	1	33	28	1dpi	21.6617
200804_LBT070_1dpi_Pos005	8	17	30	1680	0.6553	LBT070	1	33	28	1dpi	93.3688
200804_LBT070_1dpi_Pos005	8	18	30	1680	0.986	LBT070	1	33	28	1dpi	12.788
200804_LBT070_1dpi_Pos005	8	19	30	1680	0.7617	LBT070	1	33	28	1dpi	17.8471
200804_LBT070_1dpi_Pos005	8	20	30	1680	0.5513	LBT070	1	33	28	1dpi	10.4756
200804_LBT070_1dpi_Pos005	8	21	30	1680	0.357	LBT070	1	33	28	1dpi	32.5737
200804_LBT070_1dpi_Pos005	8	22	30	1680	0.488	LBT070	1	33	28	1dpi	107.422
200804_LBT070_1dpi_Pos005	8	23	30	1680	0.468	LBT070	1	33	28	1dpi	145.226
200804_LBT070_1dpi_Pos005	8	24	30	1680	0.721	LBT070	1	33	28	1dpi	134.156
200804_LBT070_1dpi_Pos005	8	25	30	1680	0.6924	LBT070	1	33	28	1dpi	53.5109
200804_LBT070_1dpi_Pos005	8	26	30	1680	0.539	LBT070	1	33	28	1dpi	86.8461
200804_LBT070_1dpi_Pos005	8	27	30	1680	0.2737	LBT070	1	33	28	1dpi	106.906
200804_LBT070_1dpi_Pos005	8	28	30	1680	0.8623	LBT070	1	33	28	1dpi	171.586
200804_LBT070_1dpi_Pos005	10	2	30	1740	0.4302	LBT070	1	33	29	1dpi	33.775
200804_LBT070_1dpi_Pos005	10	3	30	1740	0.1251	LBT070	1	33	29	1dpi	17.352
200804_LBT070_1dpi_Pos005	10	4	30	1740	0.3062	LBT070	1	33	29	1dpi	56.8917
200804_LBT070_1dpi_Pos005	10	5	30	1740	0.2524	LBT070	1	33	29	1dpi	13.2032
200804_LBT070_1dpi_Pos005	10	6	30	1740	0.6123	LBT070	1	33	29	1dpi	24.6229
200804_LBT070_1dpi_Pos005	10	7	30	1740	0.268	LBT070	1	33	29	1dpi	0
200804_LBT070_1dpi_Pos005	10	8	30	1740	0.2966	LBT070	1	33	29	1dpi	6.28191
200804_LBT070_1dpi_Pos005	10	9	30	1740	0.3545	LBT070	1	33	29	1dpi	62.9111
200804_LBT070_1dpi_Pos005	10	10	30	1740	0.91	LBT070	1	33	29	1dpi	57.5246
200804_LBT070_1dpi_Pos005	10	11	30	1740	0.74	LBT070	1	33	29	1dpi	0
200804_LBT070_1dpi_Pos005	10	12	30	1740	0.414	LBT070	1	33	29	1dpi	6.28191
200804_LBT070_1dpi_Pos005	10	13	30	1740	0.6094	LBT070	1	33	29	1dpi	15.9453
200804_LBT070_1dpi_Pos005	10	14	30	1740	0.4243	LBT070	1	33	29	1dpi	13.4992
200804_LBT070_1dpi_Pos005	10	15	30	1740	0.8154	LBT070	1	33	29	1dpi	28.0547
200804_LBT070_1dpi_Pos005	10	16	30	1740	0.6074	LBT070	1	33	29	1dpi	0
200804_LBT070_1dpi_Pos005	10	17	30	1740	0.662	LBT070	1	33	29	1dpi	28.648
200804_LBT070_1dpi_Pos005	10	18	30	1740	0.2593	LBT070	1	33	29	1dpi	32.0471
200804_LBT070_1dpi_Pos005	10	19	30	1740	0.455	LBT070	1	33	29	1dpi	19.3334
200804_LBT070_1dpi_Pos005	10	20	30	1740	0.2554	LBT070	1	33	29	1dpi	15.5888
200804_LBT070_1dpi_Pos005	10	21	30	1740	0.529	LBT070	1	33	29	1dpi	106.429
200804_LBT070_1dpi_Pos005	10	22	30	1740	0.7007	LBT070	1	33	29	1dpi	26.3828
200804_LBT070_1dpi_Pos005	10	23	30	1740	0.4404	LBT070	1	33	29	1dpi	68.4551
200804_LBT070_1dpi_Pos005	10	24	30	1740	0.604	LBT070	1	33	29	1dpi	60.4911
200804_LBT070_1dpi_Pos005	10	25	30	1740	0.517	LBT070	1	33	29	1dpi	97.081
200804_LBT070_1dpi_Pos005	10	26	30	1740	0.7446	LBT070	1	33	29	1dpi	87.8121
200804_LBT070_1dpi_Pos005	12	1	30	1800	0.11115	LBT070	1	33	30	1dpi	27.2309
200804_LBT070_1dpi_Pos005	12	2	30	1800	0.3816	LBT070	1	33	30	1dpi	35.1215
200804_LBT070_1dpi_Pos005	12	3	30	1800	0.275	LBT070	1	33	30	1dpi	29.9158
200804_LBT070_1dpi_Pos005	12	4	30	1800	0.4985	LBT070	1	33	30	1dpi	31.2788
200804_LBT070_1dpi_Pos005	12	5	30	1800	0.8257	LBT070	1	33	30	1dpi	14.9454
200804_LBT070_1dpi_Pos005	12	6	30	1800	0.416	LBT070	1	33	30	1dpi	16.5817
200804_LBT070_1dpi_Pos005	12	7	30	1800	0.4749	LBT070	1	33	30	1dpi	1.19151
200804_LBT070_1dpi_Pos005	12	8	30	1800	0.636	LBT070	1	33	30	1dpi	5.95755
200804_LBT070_1dpi_Pos005	12	9	30	1800	0.5303	LBT070	1	33	30	1dpi	5.57039
200804_LBT070_1dpi_Pos005	12	10	30	1800	0.4473	LBT070	1	33	30	1dpi	60.6412
200804_LBT070_1dpi_Pos005	12	11	30	1800	0.1145	LBT070	1	33	30	1dpi	15.7174
200804_LBT070_1dpi_Pos005	12	12	30	1800	0.905	LBT070	1	33	30	1dpi	8.94861
200804_LBT070_1dpi_Pos005	12	13	30	1800	0.3044	LBT070	1	33	30	1dpi	27.1404
200804_LBT070_1dpi_Pos005	12	14	30	1800	0.6	LBT070	1	33	30	1dpi	41.8332
200804_LBT070_1dpi_Pos005	12	15	30	1800	0.2742	LBT070	1	33	30	1dpi	24.2986
200804_LBT070_1dpi_Pos005	12	16	30	1800	0.6367	LBT070	1	33	30	1dpi	19.8295
200804_LBT070_1dpi_Pos005	12	17	30	1800	0.7656	LBT070	1	33	30	1dpi	25.5175
200804_LBT070_1dpi_Pos005	12	18	30	1800	0.601	LBT070	1	33	30	1dpi	40.5366
200804_LBT070_1dpi_Pos005	12	19	30	1800	0.6235	LBT070	1	33	30	1dpi	33.6945
200804_LBT070_1dpi_Pos005	12	20	30	1800	0.4412	LBT070	1	33	30	1dpi	31.8533
200804_LBT070_1dpi_Pos005	12	21	30	1800	0.1526	LBT070	1	33	30	1dpi	145.808
200804_LBT070_1dpi_Pos005	12	22	30	1800	0.555	LBT070	1	33	30	1dpi	50.4194
200804_LBT070_1dpi_Pos005	12	23	30	1800	0.3977	LBT070	1	33	30	1dpi	92.2845
200804_LBT070_1dpi_Pos005	12	24	30	1800	0.9243	LBT070	1	33	30	1dpi	111.275
200804_LBT070_1dpi_Pos005	12	25	30	1800	0.4458	LBT070	1	33	30	1dpi	133.509
200804_LBT070_1dpi_Pos005	12	26	30	1800	0.3496	LBT070	1	33	30	1dpi	190.694
200804_LBT070_1dpi_Pos005	14	1	30	1860	0.2444	LBT070	1	33	31	1dpi	32.573
200804_LBT070_1dpi_Pos005	14	2	30	1860	0.631	LBT070	1	33	31	1dpi	70.2542
200804_LBT070_1dpi_Pos005	14	3	30	1860	0.2893	LBT070	1	33	31	1dpi	19.9396
200804_LBT070_1dpi_Pos005	14	4	30	1860	0.1473	LBT070	1	33	31	1dpi	63.0436
200804_LBT070_1dpi_Pos005	14	5	30	1860	0.3203	LBT070	1	33	31	1dpi	18.3595
200804_LBT070_1dpi_Pos005	14	6	30	1860	0.4097	LBT070	1	33	31	1dpi	43.0068
200804_LBT070_1dpi_Pos005	14	7	30	1860	0.3271	LBT070	1	33	31	1dpi	13.352
200804_LBT070_1dpi_Pos005	14	8	30	1860	0.3503	LBT070	1	33	31	1dpi	14.8493
200804_LBT070_1dpi_Pos005	14	9	30	1860	0.3845	LBT070	1	33	31	1dpi	7.30039
200804_LBT070_1dpi_Pos005	14	10	30	1860	0.382	LBT070	1	33	31	1dpi	12.871
200804_LBT070_1dpi_Pos005	14	11	30	1860	0.1277	LBT070	1	33	31	1dpi	57.2751
200804_LBT070_1dpi_Pos005	14	12	30	1860	0.55	LBT070	1	33	31	1dpi	4.08397
200804_LBT070_1dpi_Pos005	14	13	30	1860	0.5503	LBT070	1	33	31	1dpi	38.144
200804_LBT070_1dpi_Pos005	14	14	30	1860	0.7046	LBT070	1	33	31	1dpi	7.77062
200804_LBT070_1dpi_Pos005	14	15	30	1860	1.035	LBT070	1	33	31	1dpi	14.1485
200804_LBT070_1dpi_Pos005	14	16	30	1860	0.699	LBT070	1	33	31	1dpi	20.5284
200804_LBT070_1dpi_Pos005	14	17	30	1860	0.516	LBT070	1	33	31	1dpi	27.8564
200804_LBT070_1dpi_Pos005	14	18	30	1860	0.863	LBT070	1	33	31	1dpi	74.6058
200804_LBT070_1dpi_Pos005	14	19	30	1860	0.2107	LBT070	1	33	31	1dpi	43.0657
200804_LBT070_1dpi_Pos005	14	20	30	1860	0.485	LBT070	1	33	31	1dpi	47.1574
200804_LBT070_1dpi_Pos005	14	21	30	1860	0.487	LBT070	1	33	31	1dpi	100.433
200804_LBT070_1dpi_Pos005	14	22	30	1860	0.886	LBT070	1	33	31	1dpi	89.3686
200804_LBT070_1dpi_Pos005	14	23	30	1860	0.1633	LBT070	1	33	31	1dpi	138.191
200804_LBT070_1dpi_Pos005	14	24	30	1860	0.3438	LBT070	1	33	31	1dpi	129.518
200804_LBT070_1dpi_Pos005	16	1	30	1920	0.1537	LBT070	1	33	32	1dpi	29.3634
200804_LBT070_1dpi_Pos005	16	2	30	1920	0.612	LBT070	1	33	32	1dpi	18.018
200804_LBT070_1dpi_Pos005	16	3	30	1920	0.3772	LBT070	1	33	32	1dpi	26.2814
200804_LBT070_1dpi_Pos005	16	4	30	1920	0.3599	LBT070	1	33	32	1dpi	16.5446
200804_LBT070_1dpi_Pos005	16	5	30	1920	0.2903	LBT070	1	33	32	1dpi	96.4612
200804_LBT070_1dpi_Pos005	16	6	30	1920	0.543	LBT070	1	33	32	1dpi	10.1867
200804_LBT070_1dpi_Pos005	16	7	30	1920	0.363	LBT070	1	33	32	1dpi	13.1747
200804_LBT070_1dpi_Pos005	16	8	30	1920	0.5063	LBT070	1	33	32	1dpi	6.12213
200804_LBT070_1dpi_Pos005	16	9	30	1920	0.6343	LBT070	1	33	32	1dpi	11.4549
200804_LBT070_1dpi_Pos005	16	10	30	1920	0.7915	LBT070	1	33	32	1dpi	28.2873
200804_LBT070_1dpi_Pos005	16	11	30	1920	1.007	LBT070	1	33	32	1dpi	3.55143
200804_LBT070_1dpi_Pos005	16	12	30	1920	0.8765	LBT070	1	33	32	1dpi	60.8593
200804_LBT070_1dpi_Pos005	16	13	30	1920	0.675	LBT070	1	33	32	1dpi	14.1134
200804_LBT070_1dpi_Pos005	16	14	30	1920	0.766	LBT070	1	33	32	1dpi	16.1027
200804_LBT070_1dpi_Pos005	16	15	30	1920	0.11896	LBT070	1	33	32	1dpi	53.6331
200804_LBT070_1dpi_Pos005	16	16	30	1920	0.5376	LBT070	1	33	32	1dpi	12.0451
200804_LBT070_1dpi_Pos005	16	17	30	1920	0.959	LBT070	1	33	32	1dpi	36.2394
200804_LBT070_1dpi_Pos005	16	18	30	1920	0.7954	LBT070	1	33	32	1dpi	39.6485
200804_LBT070_1dpi_Pos005	16	19	30	1920	0.4194	LBT070	1	33	32	1dpi	121.32
200804_LBT070_1dpi_Pos005	16	20	30	1920	0.642	LBT070	1	33	32	1dpi	61.3523
200804_LBT070_1dpi_Pos005	16	21	30	1920	0.645	LBT070	1	33	32	1dpi	85.6791
200804_LBT070_1dpi_Pos005	16	22	30	1920	0.3506	LBT070	1	33	32	1dpi	149.471
200804_LBT070_1dpi_Pos005	16	23	30	1920	0.5474	LBT070	1	33	32	1dpi	117.099
200804_LBT070_1dpi_Pos005	16	24	30	1920	0.957	LBT070	1	33	32	1dpi	131.938
200804_LBT070_1dpi_Pos005	16	25	30	1920	0.528	LBT070	1	33	32	1dpi	147.654
200804_LBT070_1dpi_Pos005	16	27	30	1920	0.9272	LBT070	1	33	32	1dpi	187.824
200804_LBT070_1dpi_Pos005	18	1	30	1980	0.4438	LBT070	1	33	33	1dpi	15.7687
200804_LBT070_1dpi_Pos005	18	2	30	1980	0.3406	LBT070	1	33	33	1dpi	24.3634
200804_LBT070_1dpi_Pos005	18	3	30	1980	0.3787	LBT070	1	33	33	1dpi	7.16852
200804_LBT070_1dpi_Pos005	18	4	30	1980	0.372	LBT070	1	33	33	1dpi	37.436
200804_LBT070_1dpi_Pos005	18	5	30	1980	0.5063	LBT070	1	33	33	1dpi	10.7167
200804_LBT070_1dpi_Pos005	18	6	30	1980	0.58	LBT070	1	33	33	1dpi	7.53921
200804_LBT070_1dpi_Pos005	18	7	30	1980	0.872	LBT070	1	33	33	1dpi	7.38856
200804_LBT070_1dpi_Pos005	18	8	30	1980	0.1438	LBT070	1	33	33	1dpi	76.8485
200804_LBT070_1dpi_Pos005	18	9	30	1980	0.4321	LBT070	1	33	33	1dpi	3.19005
200804_LBT070_1dpi_Pos005	18	10	30	1980	0.4727	LBT070	1	33	33	1dpi	66.2306
200804_LBT070_1dpi_Pos005	18	11	30	1980	0.7656	LBT070	1	33	33	1dpi	0
200804_LBT070_1dpi_Pos005	18	12	30	1980	0.4458	LBT070	1	33	33	1dpi	15.852
200804_LBT070_1dpi_Pos005	18	13	30	1980	0.888	LBT070	1	33	33	1dpi	26.3103
200804_LBT070_1dpi_Pos005	18	14	30	1980	0.6426	LBT070	1	33	33	1dpi	10.6594
200804_LBT070_1dpi_Pos005	18	15	30	1980	0.3604	LBT070	1	33	33	1dpi	136.024
200804_LBT070_1dpi_Pos005	18	16	30	1980	0.5566	LBT070	1	33	33	1dpi	39.8806
200804_LBT070_1dpi_Pos005	18	17	30	1980	0.465	LBT070	1	33	33	1dpi	57.117
200804_LBT070_1dpi_Pos005	18	18	30	1980	0.3472	LBT070	1	33	33	1dpi	54.0129
200804_LBT070_1dpi_Pos005	18	19	30	1980	0.8984	LBT070	1	33	33	1dpi	97.85
200804_LBT070_1dpi_Pos005	18	20	30	1980	0.3945	LBT070	1	33	33	1dpi	90.1048
200804_LBT070_1dpi_Pos005	18	21	30	1980	0.61	LBT070	1	33	33	1dpi	136.031
200804_LBT070_1dpi_Pos005	18	22	30	1980	0.2554	LBT070	1	33	33	1dpi	205.605
200804_LBT070_1dpi_Pos005	18	23	30	1980	0.2223	LBT070	1	33	33	1dpi	134.46
200804_LBT070_1dpi_Pos005	18	24	30	1980	0.451	LBT070	1	33	33	1dpi	230.914
200804_LBT070_1dpi_Pos005	20	1	30	2040	0.6147	LBT070	1	33	34	1dpi	18.6883
200804_LBT070_1dpi_Pos005	20	2	30	2040	0.2502	LBT070	1	33	34	1dpi	19.9711
200804_LBT070_1dpi_Pos005	20	3	30	2040	0.428	LBT070	1	33	34	1dpi	16.5005
200804_LBT070_1dpi_Pos005	20	4	30	2040	0.3652	LBT070	1	33	34	1dpi	19.1974
200804_LBT070_1dpi_Pos005	20	5	30	2040	0.8755	LBT070	1	33	34	1dpi	4.86512
200804_LBT070_1dpi_Pos005	20	6	30	2040	0.4326	LBT070	1	33	34	1dpi	3.07864
200804_LBT070_1dpi_Pos005	20	7	30	2040	0.558	LBT070	1	33	34	1dpi	35.2592
200804_LBT070_1dpi_Pos005	20	8	30	2040	0.62	LBT070	1	33	34	1dpi	0
200804_LBT070_1dpi_Pos005	20	9	30	2040	0.5713	LBT070	1	33	34	1dpi	72.3586
200804_LBT070_1dpi_Pos005	20	10	30	2040	0.4133	LBT070	1	33	34	1dpi	21.6163
200804_LBT070_1dpi_Pos005	20	11	30	2040	0.8447	LBT070	1	33	34	1dpi	10.5081
200804_LBT070_1dpi_Pos005	20	12	30	2040	0.709	LBT070	1	33	34	1dpi	20.2523
200804_LBT070_1dpi_Pos005	20	13	30	2040	0.778	LBT070	1	33	34	1dpi	23.2193
200804_LBT070_1dpi_Pos005	20	14	30	2040	0.494	LBT070	1	33	34	1dpi	19.2239
200804_LBT070_1dpi_Pos005	20	15	30	2040	0.7236	LBT070	1	33	34	1dpi	21.1289
200804_LBT070_1dpi_Pos005	20	16	30	2040	0.716	LBT070	1	33	34	1dpi	54.6469
200804_LBT070_1dpi_Pos005	20	17	30	2040	0.7417	LBT070	1	33	34	1dpi	68.3644
200804_LBT070_1dpi_Pos005	20	18	30	2040	0.4495	LBT070	1	33	34	1dpi	133.138
200804_LBT070_1dpi_Pos005	20	19	30	2040	0.802	LBT070	1	33	34	1dpi	41.7478
200804_LBT070_1dpi_Pos005	20	20	30	2040	0.4116	LBT070	1	33	34	1dpi	89.7379
200804_LBT070_1dpi_Pos005	20	21	30	2040	0.8813	LBT070	1	33	34	1dpi	25.9862
200804_LBT070_1dpi_Pos005	20	22	30	2040	0.773	LBT070	1	33	34	1dpi	53.2313
200804_LBT070_1dpi_Pos005	20	23	30	2040	0.3938	LBT070	1	33	34	1dpi	93.5705
200804_LBT070_1dpi_Pos005	20	24	30	2040	0.624	LBT070	1	33	34	1dpi	151.715
200804_LBT070_1dpi_Pos005	20	25	30	2040	0.4756	LBT070	1	33	34	1dpi	145.922
200804_LBT070_1dpi_Pos005	20	26	30	2040	0.4062	LBT070	1	33	34	1dpi	189.209
200804_LBT070_1dpi_Pos005	22	1	30	2100	0.8555	LBT070	1	33	35	1dpi	78.8528
200804_LBT070_1dpi_Pos005	22	2	30	2100	0.4932	LBT070	1	33	35	1dpi	43.9222
200804_LBT070_1dpi_Pos005	22	3	30	2100	0.37	LBT070	1	33	35	1dpi	10.7825
200804_LBT070_1dpi_Pos005	22	4	30	2100	0.3574	LBT070	1	33	35	1dpi	0.967994
200804_LBT070_1dpi_Pos005	22	5	30	2100	0.8496	LBT070	1	33	35	1dpi	7.03782
200804_LBT070_1dpi_Pos005	22	6	30	2100	0.414	LBT070	1	33	35	1dpi	11.2697
200804_LBT070_1dpi_Pos005	22	7	30	2100	0.9204	LBT070	1	33	35	1dpi	0
200804_LBT070_1dpi_Pos005	22	8	30	2100	0.7393	LBT070	1	33	35	1dpi	56.91
200804_LBT070_1dpi_Pos005	22	9	30	2100	0.3718	LBT070	1	33	35	1dpi	0
200804_LBT070_1dpi_Pos005	22	10	30	2100	0.7456	LBT070	1	33	35	1dpi	3.75354
200804_LBT070_1dpi_Pos005	22	11	30	2100	0.8423	LBT070	1	33	35	1dpi	22.037
200804_LBT070_1dpi_Pos005	22	12	30	2100	0.9653	LBT070	1	33	35	1dpi	21.7299
200804_LBT070_1dpi_Pos005	22	13	30	2100	0.2932	LBT070	1	33	35	1dpi	42.7266
200804_LBT070_1dpi_Pos005	22	14	30	2100	0.9326	LBT070	1	33	35	1dpi	31.3909
200804_LBT070_1dpi_Pos005	22	15	30	2100	0.8877	LBT070	1	33	35	1dpi	35.2484
200804_LBT070_1dpi_Pos005	22	16	30	2100	0.462	LBT070	1	33	35	1dpi	77.0546
200804_LBT070_1dpi_Pos005	22	17	30	2100	0.842	LBT070	1	33	35	1dpi	150.354
200804_LBT070_1dpi_Pos005	22	18	30	2100	0.2493	LBT070	1	33	35	1dpi	83.2164
200804_LBT070_1dpi_Pos005	22	19	30	2100	0.4094	LBT070	1	33	35	1dpi	35.9028
200804_LBT070_1dpi_Pos005	22	20	30	2100	0.3096	LBT070	1	33	35	1dpi	155.762
200804_LBT070_1dpi_Pos005	22	21	30	2100	0.4053	LBT070	1	33	35	1dpi	98.4324
200804_LBT070_1dpi_Pos005	22	22	30	2100	0.4202	LBT070	1	33	35	1dpi	118.317
200804_LBT070_1dpi_Pos005	22	23	30	2100	0.652	LBT070	1	33	35	1dpi	118.472
200804_LBT070_1dpi_Pos005	22	24	30	2100	0.531	LBT070	1	33	35	1dpi	132.239
200804_LBT070_1dpi_Pos005	24	1	30	2160	0.468	LBT070	1	33	36	1dpi	22.3697
200804_LBT070_1dpi_Pos005	24	2	30	2160	0.881	LBT070	1	33	36	1dpi	18.5331
200804_LBT070_1dpi_Pos005	24	3	30	2160	0.422	LBT070	1	33	36	1dpi	21.7158
200804_LBT070_1dpi_Pos005	24	4	30	2160	0.2705	LBT070	1	33	36	1dpi	13.9312
200804_LBT070_1dpi_Pos005	24	5	30	2160	0.2815	LBT070	1	33	36	1dpi	16.6581
200804_LBT070_1dpi_Pos005	24	6	30	2160	0.445	LBT070	1	33	36	1dpi	5.98754
200804_LBT070_1dpi_Pos005	24	7	30	2160	0.3403	LBT070	1	33	36	1dpi	70.2515
200804_LBT070_1dpi_Pos005	24	8	30	2160	0.3591	LBT070	1	33	36	1dpi	12.5197
200804_LBT070_1dpi_Pos005	24	9	30	2160	0.843	LBT070	1	33	36	1dpi	0
200804_LBT070_1dpi_Pos005	24	10	30	2160	0.981	LBT070	1	33	36	1dpi	15.1381
200804_LBT070_1dpi_Pos005	24	11	30	2160	0.5283	LBT070	1	33	36	1dpi	41.3992
200804_LBT070_1dpi_Pos005	24	12	30	2160	0.8394	LBT070	1	33	36	1dpi	13.6323
200804_LBT070_1dpi_Pos005	24	13	30	2160	0.6377	LBT070	1	33	36	1dpi	24.1865
200804_LBT070_1dpi_Pos005	24	14	30	2160	0.849	LBT070	1	33	36	1dpi	22.7277
200804_LBT070_1dpi_Pos005	24	15	30	2160	0.916	LBT070	1	33	36	1dpi	29.1542
200804_LBT070_1dpi_Pos005	24	16	30	2160	0.2144	LBT070	1	33	36	1dpi	34.7918
200804_LBT070_1dpi_Pos005	24	17	30	2160	0.896	LBT070	1	33	36	1dpi	36.118
200804_LBT070_1dpi_Pos005	24	18	30	2160	0.4111	LBT070	1	33	36	1dpi	92.3208
200804_LBT070_1dpi_Pos005	24	19	30	2160	0.8745	LBT070	1	33	36	1dpi	13.8945
200804_LBT070_1dpi_Pos005	24	20	30	2160	0.6426	LBT070	1	33	36	1dpi	89.2943
200804_LBT070_1dpi_Pos005	24	21	30	2160	0.2429	LBT070	1	33	36	1dpi	172.447
200804_LBT070_1dpi_Pos005	24	22	30	2160	0.39	LBT070	1	33	36	1dpi	56.8373
200804_LBT070_1dpi_Pos005	24	23	30	2160	0.74	LBT070	1	33	36	1dpi	109.918
200804_LBT070_1dpi_Pos005	24	24	30	2160	0.3276	LBT070	1	33	36	1dpi	113.009
200804_LBT070_1dpi_Pos005	24	25	30	2160	0.2673	LBT070	1	33	36	1dpi	160.515
200804_LBT070_1dpi_Pos005	26	1	30	2220	0.3848	LBT070	1	33	37	1dpi	32.4488
200804_LBT070_1dpi_Pos005	26	2	30	2220	0.4814	LBT070	1	33	37	1dpi	13.1825
200804_LBT070_1dpi_Pos005	26	3	30	2220	0.6885	LBT070	1	33	37	1dpi	12.4087
200804_LBT070_1dpi_Pos005	26	4	30	2220	0.3767	LBT070	1	33	37	1dpi	38.582
200804_LBT070_1dpi_Pos005	26	5	30	2220	0.384	LBT070	1	33	37	1dpi	43.3982
200804_LBT070_1dpi_Pos005	26	6	30	2220	0.691	LBT070	1	33	37	1dpi	17.0372
200804_LBT070_1dpi_Pos005	26	7	30	2220	0.414	LBT070	1	33	37	1dpi	1.56084
200804_LBT070_1dpi_Pos005	26	8	30	2220	0.957	LBT070	1	33	37	1dpi	0
200804_LBT070_1dpi_Pos005	26	9	30	2220	0.8555	LBT070	1	33	37	1dpi	0
200804_LBT070_1dpi_Pos005	26	10	30	2220	0.762	LBT070	1	33	37	1dpi	17.417
200804_LBT070_1dpi_Pos005	26	11	30	2220	0.8955	LBT070	1	33	37	1dpi	16.2596
200804_LBT070_1dpi_Pos005	26	12	30	2220	0.7046	LBT070	1	33	37	1dpi	65.9182
200804_LBT070_1dpi_Pos005	26	13	30	2220	0.7065	LBT070	1	33	37	1dpi	28.8607
200804_LBT070_1dpi_Pos005	26	14	30	2220	0.9033	LBT070	1	33	37	1dpi	26.3068
200804_LBT070_1dpi_Pos005	26	15	30	2220	0.917	LBT070	1	33	37	1dpi	27.7335
200804_LBT070_1dpi_Pos005	26	16	30	2220	0.871	LBT070	1	33	37	1dpi	44.7569
200804_LBT070_1dpi_Pos005	26	17	30	2220	0.669	LBT070	1	33	37	1dpi	76.4265
200804_LBT070_1dpi_Pos005	26	18	30	2220	0.838	LBT070	1	33	37	1dpi	76.1205
200804_LBT070_1dpi_Pos005	26	19	30	2220	0.3953	LBT070	1	33	37	1dpi	62.8424
200804_LBT070_1dpi_Pos005	26	20	30	2220	0.9126	LBT070	1	33	37	1dpi	92.9243
200804_LBT070_1dpi_Pos005	26	21	30	2220	0.5244	LBT070	1	33	37	1dpi	64.1819
200804_LBT070_1dpi_Pos005	26	22	30	2220	0.3948	LBT070	1	33	37	1dpi	175.952
200804_LBT070_1dpi_Pos005	26	23	30	2220	0.3357	LBT070	1	33	37	1dpi	96.2773
200804_LBT070_1dpi_Pos005	26	24	30	2220	0.4	LBT070	1	33	37	1dpi	106.798
200804_LBT070_1dpi_Pos005	28	1	30	2280	0.3801	LBT070	1	33	38	1dpi	46.8746
200804_LBT070_1dpi_Pos005	28	2	30	2280	0.7437	LBT070	1	33	38	1dpi	29.3268
200804_LBT070_1dpi_Pos005	28	3	30	2280	0.382	LBT070	1	33	38	1dpi	29.1792
200804_LBT070_1dpi_Pos005	28	4	30	2280	0.3315	LBT070	1	33	38	1dpi	17.0784
200804_LBT070_1dpi_Pos005	28	5	30	2280	0.702	LBT070	1	33	38	1dpi	12.2917
200804_LBT070_1dpi_Pos005	28	6	30	2280	0.4707	LBT070	1	33	38	1dpi	7.73881
200804_LBT070_1dpi_Pos005	28	7	30	2280	0.7983	LBT070	1	33	38	1dpi	3.18648
200804_LBT070_1dpi_Pos005	28	8	30	2280	0.891	LBT070	1	33	38	1dpi	28.9681
200804_LBT070_1dpi_Pos005	28	9	30	2280	0.8906	LBT070	1	33	38	1dpi	10.1397
200804_LBT070_1dpi_Pos005	28	10	30	2280	0.909	LBT070	1	33	38	1dpi	75.219
200804_LBT070_1dpi_Pos005	28	11	30	2280	0.8994	LBT070	1	33	38	1dpi	72.4994
200804_LBT070_1dpi_Pos005	28	12	30	2280	0.824	LBT070	1	33	38	1dpi	20.0715
200804_LBT070_1dpi_Pos005	28	13	30	2280	0.961	LBT070	1	33	38	1dpi	38.0042
200804_LBT070_1dpi_Pos005	28	14	30	2280	0.5195	LBT070	1	33	38	1dpi	38.8021
200804_LBT070_1dpi_Pos005	28	15	30	2280	0.743	LBT070	1	33	38	1dpi	58.773
200804_LBT070_1dpi_Pos005	28	16	30	2280	0.5044	LBT070	1	33	38	1dpi	20.9492
200804_LBT070_1dpi_Pos005	28	17	30	2280	0.895	LBT070	1	33	38	1dpi	25.7404
200804_LBT070_1dpi_Pos005	28	18	30	2280	0.9204	LBT070	1	33	38	1dpi	28.148
200804_LBT070_1dpi_Pos005	28	19	30	2280	0.3743	LBT070	1	33	38	1dpi	25.4292
200804_LBT070_1dpi_Pos005	28	20	30	2280	0.914	LBT070	1	33	38	1dpi	35.0416
200804_LBT070_1dpi_Pos005	28	21	30	2280	0.6304	LBT070	1	33	38	1dpi	73.9354
200804_LBT070_1dpi_Pos005	28	22	30	2280	0.781	LBT070	1	33	38	1dpi	41.6196
200804_LBT070_1dpi_Pos005	28	23	30	2280	0.3406	LBT070	1	33	38	1dpi	90.9143
200804_LBT070_1dpi_Pos005	28	24	30	2280	0.7085	LBT070	1	33	38	1dpi	107.961
200804_LBT070_1dpi_Pos005	28	25	30	2280	0.554	LBT070	1	33	38	1dpi	84.1294
200804_LBT070_1dpi_Pos005	28	26	30	2280	0.8257	LBT070	1	33	38	1dpi	78.9534
200804_LBT070_1dpi_Pos005	28	27	30	2280	0.3013	LBT070	1	33	38	1dpi	73.2709
200804_LBT070_1dpi_Pos005	28	28	30	2280	0.7876	LBT070	1	33	38	1dpi	99.9818
200804_LBT070_1dpi_Pos005	28	29	30	2280	0.4592	LBT070	1	33	38	1dpi	77.3555
200804_LBT070_1dpi_Pos005	28	30	30	2280	0.7188	LBT070	1	33	38	1dpi	186.724
200804_LBT070_1dpi_Pos005	30	3	30	2340	0.6455	LBT070	1	33	39	1dpi	32.2907
200804_LBT070_1dpi_Pos005	30	4	30	2340	0.5796	LBT070	1	33	39	1dpi	71.9626
200804_LBT070_1dpi_Pos005	30	5	30	2340	0.277	LBT070	1	33	39	1dpi	16.9803
200804_LBT070_1dpi_Pos005	30	6	30	2340	0.9375	LBT070	1	33	39	1dpi	55.9528
200804_LBT070_1dpi_Pos005	30	7	30	2340	0.66	LBT070	1	33	39	1dpi	5.70035
200804_LBT070_1dpi_Pos005	30	8	30	2340	0.52	LBT070	1	33	39	1dpi	106.434
200804_LBT070_1dpi_Pos005	30	9	30	2340	0.889	LBT070	1	33	39	1dpi	4.78746
200804_LBT070_1dpi_Pos005	30	10	30	2340	0.4712	LBT070	1	33	39	1dpi	33.664
200804_LBT070_1dpi_Pos005	30	11	30	2340	0.862	LBT070	1	33	39	1dpi	4.33292
200804_LBT070_1dpi_Pos005	30	12	30	2340	0.7266	LBT070	1	33	39	1dpi	23.6576
200804_LBT070_1dpi_Pos005	30	13	30	2340	0.601	LBT070	1	33	39	1dpi	68.2183
200804_LBT070_1dpi_Pos005	30	14	30	2340	0.3635	LBT070	1	33	39	1dpi	26.5409
200804_LBT070_1dpi_Pos005	30	15	30	2340	0.9365	LBT070	1	33	39	1dpi	35.1992
200804_LBT070_1dpi_Pos005	30	16	30	2340	0.955	LBT070	1	33	39	1dpi	32.8942
200804_LBT070_1dpi_Pos005	30	17	30	2340	0.5493	LBT070	1	33	39	1dpi	44.5014
200804_LBT070_1dpi_Pos005	30	18	30	2340	0.853	LBT070	1	33	39	1dpi	27.5678
200804_LBT070_1dpi_Pos005	30	19	30	2340	0.908	LBT070	1	33	39	1dpi	39.9508
200804_LBT070_1dpi_Pos005	30	20	30	2340	0.7354	LBT070	1	33	39	1dpi	49.3746
200804_LBT070_1dpi_Pos005	30	21	30	2340	0.958	LBT070	1	33	39	1dpi	67.4552
200804_LBT070_1dpi_Pos005	30	22	30	2340	0.3296	LBT070	1	33	39	1dpi	13.8029
200804_LBT070_1dpi_Pos005	30	23	30	2340	0.8496	LBT070	1	33	39	1dpi	86.5806
200804_LBT070_1dpi_Pos005	30	24	30	2340	0.6665	LBT070	1	33	39	1dpi	94.4053
200804_LBT070_1dpi_Pos005	30	25	30	2340	0.8027	LBT070	1	33	39	1dpi	74.9414
200804_LBT070_1dpi_Pos005	30	26	30	2340	0.398	LBT070	1	33	39	1dpi	96.3289
200804_LBT070_1dpi_Pos005	30	27	30	2340	0.3262	LBT070	1	33	39	1dpi	103.946
200804_LBT070_1dpi_Pos005	30	28	30	2340	0.569	LBT070	1	33	39	1dpi	185.15
200804_LBT070_1dpi_Pos005	30	29	30	2340	0.388	LBT070	1	33	39	1dpi	148.378
200804_LBT070_1dpi_Pos006	0	1	30	1440	0.4763	LBT070	1	33	24	1dpi	13.2145
200804_LBT070_1dpi_Pos006	0	2	30	1440	0.584	LBT070	1	33	24	1dpi	46.3091
200804_LBT070_1dpi_Pos006	0	3	30	1440	0.3596	LBT070	1	33	24	1dpi	27.8807
200804_LBT070_1dpi_Pos006	0	4	30	1440	0.816	LBT070	1	33	24	1dpi	16.3604
200804_LBT070_1dpi_Pos006	0	5	30	1440	0.397	LBT070	1	33	24	1dpi	33.7708
200804_LBT070_1dpi_Pos006	0	6	30	1440	0.3145	LBT070	1	33	24	1dpi	34.1927
200804_LBT070_1dpi_Pos006	0	7	30	1440	0.3352	LBT070	1	33	24	1dpi	1.56084
200804_LBT070_1dpi_Pos006	0	8	30	1440	0.8057	LBT070	1	33	24	1dpi	2.78991
200804_LBT070_1dpi_Pos006	0	9	30	1440	0.816	LBT070	1	33	24	1dpi	3.83634
200804_LBT070_1dpi_Pos006	0	10	30	1440	0.881	LBT070	1	33	24	1dpi	10.4002
200804_LBT070_1dpi_Pos006	0	11	30	1440	0.699	LBT070	1	33	24	1dpi	7.97265
200804_LBT070_1dpi_Pos006	0	12	30	1440	0.6772	LBT070	1	33	24	1dpi	7.2871
200804_LBT070_1dpi_Pos006	0	13	30	1440	0.74	LBT070	1	33	24	1dpi	66.0118
200804_LBT070_1dpi_Pos006	0	14	30	1440	0.2698	LBT070	1	33	24	1dpi	52.2376
200804_LBT070_1dpi_Pos006	0	15	30	1440	0.866	LBT070	1	33	24	1dpi	8.18569
200804_LBT070_1dpi_Pos006	0	16	30	1440	0.3457	LBT070	1	33	24	1dpi	24.2375
200804_LBT070_1dpi_Pos006	0	17	30	1440	0.562	LBT070	1	33	24	1dpi	5.91244
200804_LBT070_1dpi_Pos006	0	18	30	1440	0.593	LBT070	1	33	24	1dpi	40.0663
200804_LBT070_1dpi_Pos006	0	19	30	1440	0.795	LBT070	1	33	24	1dpi	12.5626
200804_LBT070_1dpi_Pos006	0	20	30	1440	0.3691	LBT070	1	33	24	1dpi	0
200804_LBT070_1dpi_Pos006	0	21	30	1440	0.4023	LBT070	1	33	24	1dpi	36.596
200804_LBT070_1dpi_Pos006	0	22	30	1440	0.4727	LBT070	1	33	24	1dpi	54.3035
200804_LBT070_1dpi_Pos006	0	23	30	1440	0.8813	LBT070	1	33	24	1dpi	50.3017
200804_LBT070_1dpi_Pos006	0	24	30	1440	0.4458	LBT070	1	33	24	1dpi	30.776
200804_LBT070_1dpi_Pos006	0	25	30	1440	0.2446	LBT070	1	33	24	1dpi	15.8598
200804_LBT070_1dpi_Pos006	0	26	30	1440	0.8853	LBT070	1	33	24	1dpi	83.7125
200804_LBT070_1dpi_Pos006	0	27	30	1440	0.694	LBT070	1	33	24	1dpi	63.1407
200804_LBT070_1dpi_Pos006	0	28	30	1440	0.586	LBT070	1	33	24	1dpi	10.1943
200804_LBT070_1dpi_Pos006	0	29	30	1440	0.9272	LBT070	1	33	24	1dpi	14.6536
200804_LBT070_1dpi_Pos006	0	30	30	1440	0.6553	LBT070	1	33	24	1dpi	69.8726
200804_LBT070_1dpi_Pos006	0	31	30	1440	0.8667	LBT070	1	33	24	1dpi	97.4382
200804_LBT070_1dpi_Pos006	0	32	30	1440	0.3335	LBT070	1	33	24	1dpi	21.8596
200804_LBT070_1dpi_Pos006	0	33	30	1440	0.9087	LBT070	1	33	24	1dpi	54.9293
200804_LBT070_1dpi_Pos006	0	34	30	1440	0.358	LBT070	1	33	24	1dpi	170.283
200804_LBT070_1dpi_Pos006	2	1	30	1500	0.7583	LBT070	1	33	25	1dpi	52.251
200804_LBT070_1dpi_Pos006	2	2	30	1500	0.3162	LBT070	1	33	25	1dpi	33.9751
200804_LBT070_1dpi_Pos006	2	3	30	1500	0.7705	LBT070	1	33	25	1dpi	19.8924
200804_LBT070_1dpi_Pos006	2	4	30	1500	0.545	LBT070	1	33	25	1dpi	79.2955
200804_LBT070_1dpi_Pos006	2	5	30	1500	0.597	LBT070	1	33	25	1dpi	20.9738
200804_LBT070_1dpi_Pos006	2	6	30	1500	0.827	LBT070	1	33	25	1dpi	30.5326
200804_LBT070_1dpi_Pos006	2	7	30	1500	0.333	LBT070	1	33	25	1dpi	58.1276
200804_LBT070_1dpi_Pos006	2	8	30	1500	0.511	LBT070	1	33	25	1dpi	31.6892
200804_LBT070_1dpi_Pos006	2	9	30	1500	0.798	LBT070	1	33	25	1dpi	28.9434
200804_LBT070_1dpi_Pos006	2	10	30	1500	0.4128	LBT070	1	33	25	1dpi	2.05499
200804_LBT070_1dpi_Pos006	2	11	30	1500	0.7495	LBT070	1	33	25	1dpi	0
200804_LBT070_1dpi_Pos006	2	12	30	1500	0.7344	LBT070	1	33	25	1dpi	0
200804_LBT070_1dpi_Pos006	2	13	30	1500	0.3647	LBT070	1	33	25	1dpi	37.6168
200804_LBT070_1dpi_Pos006	2	14	30	1500	0.8057	LBT070	1	33	25	1dpi	0
200804_LBT070_1dpi_Pos006	2	15	30	1500	0.938	LBT070	1	33	25	1dpi	13.4699
200804_LBT070_1dpi_Pos006	2	16	30	1500	0.4905	LBT070	1	33	25	1dpi	11.9606
200804_LBT070_1dpi_Pos006	2	17	30	1500	0.6597	LBT070	1	33	25	1dpi	11.013
200804_LBT070_1dpi_Pos006	2	18	30	1500	0.8945	LBT070	1	33	25	1dpi	6.29356
200804_LBT070_1dpi_Pos006	2	19	30	1500	0.648	LBT070	1	33	25	1dpi	45.6404
200804_LBT070_1dpi_Pos006	2	20	30	1500	0.8555	LBT070	1	33	25	1dpi	16.6246
200804_LBT070_1dpi_Pos006	2	21	30	1500	0.8213	LBT070	1	33	25	1dpi	48.7218
200804_LBT070_1dpi_Pos006	2	22	30	1500	0.412	LBT070	1	33	25	1dpi	0
200804_LBT070_1dpi_Pos006	2	23	30	1500	0.2737	LBT070	1	33	25	1dpi	49.6163
200804_LBT070_1dpi_Pos006	2	24	30	1500	0.711	LBT070	1	33	25	1dpi	58.2797
200804_LBT070_1dpi_Pos006	2	25	30	1500	0.68	LBT070	1	33	25	1dpi	69.1153
200804_LBT070_1dpi_Pos006	2	26	30	1500	0.3801	LBT070	1	33	25	1dpi	17.9648
200804_LBT070_1dpi_Pos006	2	27	30	1500	0.387	LBT070	1	33	25	1dpi	113.035
200804_LBT070_1dpi_Pos006	2	28	30	1500	0.8643	LBT070	1	33	25	1dpi	91.9243
200804_LBT070_1dpi_Pos006	2	29	30	1500	0.385	LBT070	1	33	25	1dpi	21.3609
200804_LBT070_1dpi_Pos006	2	30	30	1500	0.4077	LBT070	1	33	25	1dpi	81.2101
200804_LBT070_1dpi_Pos006	2	31	30	1500	0.2488	LBT070	1	33	25	1dpi	160.921
200804_LBT070_1dpi_Pos006	2	32	30	1500	0.472	LBT070	1	33	25	1dpi	85.8782
200804_LBT070_1dpi_Pos006	4	1	30	1560	0.537	LBT070	1	33	26	1dpi	71.5161
200804_LBT070_1dpi_Pos006	4	2	30	1560	0.3533	LBT070	1	33	26	1dpi	101.766
200804_LBT070_1dpi_Pos006	4	3	30	1560	0.3696	LBT070	1	33	26	1dpi	59.8917
200804_LBT070_1dpi_Pos006	4	4	30	1560	0.569	LBT070	1	33	26	1dpi	23.9004
200804_LBT070_1dpi_Pos006	4	5	30	1560	0.53	LBT070	1	33	26	1dpi	24.3012
200804_LBT070_1dpi_Pos006	4	6	30	1560	0.6406	LBT070	1	33	26	1dpi	0.612213
200804_LBT070_1dpi_Pos006	4	7	30	1560	0.2397	LBT070	1	33	26	1dpi	4.4682
200804_LBT070_1dpi_Pos006	4	8	30	1560	0.521	LBT070	1	33	26	1dpi	31.3655
200804_LBT070_1dpi_Pos006	4	9	30	1560	0.7783	LBT070	1	33	26	1dpi	8.69426
200804_LBT070_1dpi_Pos006	4	10	30	1560	0.6045	LBT070	1	33	26	1dpi	0
200804_LBT070_1dpi_Pos006	4	11	30	1560	0.501	LBT070	1	33	26	1dpi	50.7133
200804_LBT070_1dpi_Pos006	4	12	30	1560	0.5757	LBT070	1	33	26	1dpi	23.2609
200804_LBT070_1dpi_Pos006	4	13	30	1560	0.8984	LBT070	1	33	26	1dpi	0
200804_LBT070_1dpi_Pos006	4	14	30	1560	0.9365	LBT070	1	33	26	1dpi	0
200804_LBT070_1dpi_Pos006	4	15	30	1560	0.745	LBT070	1	33	26	1dpi	0
200804_LBT070_1dpi_Pos006	4	16	30	1560	0.6953	LBT070	1	33	26	1dpi	0
200804_LBT070_1dpi_Pos006	4	17	30	1560	0.2184	LBT070	1	33	26	1dpi	30.8883
200804_LBT070_1dpi_Pos006	4	18	30	1560	0.732	LBT070	1	33	26	1dpi	55.4157
200804_LBT070_1dpi_Pos006	4	19	30	1560	0.8516	LBT070	1	33	26	1dpi	12.5078
200804_LBT070_1dpi_Pos006	4	20	30	1560	0.471	LBT070	1	33	26	1dpi	42.0997
200804_LBT070_1dpi_Pos006	4	21	30	1560	0.4968	LBT070	1	33	26	1dpi	35.5209
200804_LBT070_1dpi_Pos006	4	22	30	1560	0.4248	LBT070	1	33	26	1dpi	29.5336
200804_LBT070_1dpi_Pos006	4	23	30	1560	0.889	LBT070	1	33	26	1dpi	55.1278
200804_LBT070_1dpi_Pos006	4	24	30	1560	0.2551	LBT070	1	33	26	1dpi	19.8038
200804_LBT070_1dpi_Pos006	4	25	30	1560	0.898	LBT070	1	33	26	1dpi	88.0348
200804_LBT070_1dpi_Pos006	4	26	30	1560	0.6733	LBT070	1	33	26	1dpi	72.3336
200804_LBT070_1dpi_Pos006	4	27	30	1560	0.4983	LBT070	1	33	26	1dpi	91.0599
200804_LBT070_1dpi_Pos006	4	28	30	1560	0.735	LBT070	1	33	26	1dpi	57.1535
200804_LBT070_1dpi_Pos006	4	29	30	1560	0.338	LBT070	1	33	26	1dpi	56.1222
200804_LBT070_1dpi_Pos006	4	30	30	1560	0.3777	LBT070	1	33	26	1dpi	129.952
200804_LBT070_1dpi_Pos006	4	31	30	1560	0.5083	LBT070	1	33	26	1dpi	168.318
200804_LBT070_1dpi_Pos006	4	32	30	1560	0.3582	LBT070	1	33	26	1dpi	160.821
200804_LBT070_1dpi_Pos006	6	1	30	1620	0.501	LBT070	1	33	27	1dpi	58.9495
200804_LBT070_1dpi_Pos006	6	2	30	1620	0.4382	LBT070	1	33	27	1dpi	53.0603
200804_LBT070_1dpi_Pos006	6	3	30	1620	0.379	LBT070	1	33	27	1dpi	71.2048
200804_LBT070_1dpi_Pos006	6	4	30	1620	0.3994	LBT070	1	33	27	1dpi	49.9631
200804_LBT070_1dpi_Pos006	6	5	30	1620	0.3645	LBT070	1	33	27	1dpi	30.6404
200804_LBT070_1dpi_Pos006	6	6	30	1620	0.3003	LBT070	1	33	27	1dpi	38.5416
200804_LBT070_1dpi_Pos006	6	7	30	1620	0.5625	LBT070	1	33	27	1dpi	16.1745
200804_LBT070_1dpi_Pos006	6	8	30	1620	0.767	LBT070	1	33	27	1dpi	31.5252
200804_LBT070_1dpi_Pos006	6	9	30	1620	0.265	LBT070	1	33	27	1dpi	38.6585
200804_LBT070_1dpi_Pos006	6	10	30	1620	0.5356	LBT070	1	33	27	1dpi	19.3063
200804_LBT070_1dpi_Pos006	6	11	30	1620	0.637	LBT070	1	33	27	1dpi	2.39211
200804_LBT070_1dpi_Pos006	6	12	30	1620	0.8784	LBT070	1	33	27	1dpi	0
200804_LBT070_1dpi_Pos006	6	13	30	1620	0.701	LBT070	1	33	27	1dpi	0
200804_LBT070_1dpi_Pos006	6	14	30	1620	0.8057	LBT070	1	33	27	1dpi	0
200804_LBT070_1dpi_Pos006	6	15	30	1620	0.4092	LBT070	1	33	27	1dpi	0
200804_LBT070_1dpi_Pos006	6	16	30	1620	0.9023	LBT070	1	33	27	1dpi	53.5785
200804_LBT070_1dpi_Pos006	6	17	30	1620	0.7163	LBT070	1	33	27	1dpi	58.4308
200804_LBT070_1dpi_Pos006	6	18	30	1620	0.6953	LBT070	1	33	27	1dpi	31.6859
200804_LBT070_1dpi_Pos006	6	19	30	1620	0.7983	LBT070	1	33	27	1dpi	77.9143
200804_LBT070_1dpi_Pos006	6	20	30	1620	0.3936	LBT070	1	33	27	1dpi	1.22443
200804_LBT070_1dpi_Pos006	6	21	30	1620	0.7773	LBT070	1	33	27	1dpi	35.4281
200804_LBT070_1dpi_Pos006	6	22	30	1620	0.5337	LBT070	1	33	27	1dpi	64.4704
200804_LBT070_1dpi_Pos006	6	23	30	1620	0.7144	LBT070	1	33	27	1dpi	58.2545
200804_LBT070_1dpi_Pos006	6	24	30	1620	0.3591	LBT070	1	33	27	1dpi	157.745
200804_LBT070_1dpi_Pos006	6	25	30	1620	0.4136	LBT070	1	33	27	1dpi	83.8802
200804_LBT070_1dpi_Pos006	8	1	30	1680	0.831	LBT070	1	33	28	1dpi	81.0001
200804_LBT070_1dpi_Pos006	8	2	30	1680	0.572	LBT070	1	33	28	1dpi	35.9042
200804_LBT070_1dpi_Pos006	8	3	30	1680	0.6777	LBT070	1	33	28	1dpi	12.3129
200804_LBT070_1dpi_Pos006	8	4	30	1680	0.316	LBT070	1	33	28	1dpi	0
200804_LBT070_1dpi_Pos006	8	5	30	1680	0.8457	LBT070	1	33	28	1dpi	36.2256
200804_LBT070_1dpi_Pos006	8	6	30	1680	0.8447	LBT070	1	33	28	1dpi	19.4494
200804_LBT070_1dpi_Pos006	8	7	30	1680	0.854	LBT070	1	33	28	1dpi	24.3255
200804_LBT070_1dpi_Pos006	8	8	30	1680	0.85	LBT070	1	33	28	1dpi	31.2147
200804_LBT070_1dpi_Pos006	8	9	30	1680	0.6543	LBT070	1	33	28	1dpi	7.68607
200804_LBT070_1dpi_Pos006	8	10	30	1680	0.3928	LBT070	1	33	28	1dpi	26.5162
200804_LBT070_1dpi_Pos006	8	11	30	1680	0.5723	LBT070	1	33	28	1dpi	45.6159
200804_LBT070_1dpi_Pos006	8	12	30	1680	0.776	LBT070	1	33	28	1dpi	0
200804_LBT070_1dpi_Pos006	8	13	30	1680	0.944	LBT070	1	33	28	1dpi	0
200804_LBT070_1dpi_Pos006	8	14	30	1680	0.9175	LBT070	1	33	28	1dpi	30.2183
200804_LBT070_1dpi_Pos006	8	15	30	1680	0.817	LBT070	1	33	28	1dpi	8.21996
200804_LBT070_1dpi_Pos006	8	16	30	1680	0.6763	LBT070	1	33	28	1dpi	22.4557
200804_LBT070_1dpi_Pos006	8	17	30	1680	0.828	LBT070	1	33	28	1dpi	65.7347
200804_LBT070_1dpi_Pos006	8	18	30	1680	0.7236	LBT070	1	33	28	1dpi	73.706
200804_LBT070_1dpi_Pos006	8	19	30	1680	0.3643	LBT070	1	33	28	1dpi	72.5579
200804_LBT070_1dpi_Pos006	8	20	30	1680	0.4282	LBT070	1	33	28	1dpi	90.8168
200804_LBT070_1dpi_Pos006	8	21	30	1680	0.3303	LBT070	1	33	28	1dpi	64.71
200804_LBT070_1dpi_Pos006	8	22	30	1680	0.7607	LBT070	1	33	28	1dpi	32.784
200804_LBT070_1dpi_Pos006	8	23	30	1680	0.677	LBT070	1	33	28	1dpi	71.0902
200804_LBT070_1dpi_Pos006	8	24	30	1680	0.4907	LBT070	1	33	28	1dpi	115.776
200804_LBT070_1dpi_Pos006	8	25	30	1680	0.828	LBT070	1	33	28	1dpi	142.006
200804_LBT070_1dpi_Pos006	8	26	30	1680	0.816	LBT070	1	33	28	1dpi	102.329
200804_LBT070_1dpi_Pos006	8	27	30	1680	0.3196	LBT070	1	33	28	1dpi	100.096
200804_LBT070_1dpi_Pos006	8	28	30	1680	0.7026	LBT070	1	33	28	1dpi	94.1885
200804_LBT070_1dpi_Pos006	8	29	30	1680	0.7603	LBT070	1	33	28	1dpi	175.824
200804_LBT070_1dpi_Pos006	10	1	30	1740	0.338	LBT070	1	33	29	1dpi	21.6524
200804_LBT070_1dpi_Pos006	10	2	30	1740	0.8726	LBT070	1	33	29	1dpi	88.1245
200804_LBT070_1dpi_Pos006	10	3	30	1740	0.7285	LBT070	1	33	29	1dpi	47.442
200804_LBT070_1dpi_Pos006	10	4	30	1740	0.3923	LBT070	1	33	29	1dpi	21.5985
200804_LBT070_1dpi_Pos006	10	5	30	1740	0.504	LBT070	1	33	29	1dpi	22.4172
200804_LBT070_1dpi_Pos006	10	6	30	1740	0.379	LBT070	1	33	29	1dpi	22.0403
200804_LBT070_1dpi_Pos006	10	7	30	1740	0.712	LBT070	1	33	29	1dpi	3.6987
200804_LBT070_1dpi_Pos006	10	8	30	1740	0.6753	LBT070	1	33	29	1dpi	28.4848
200804_LBT070_1dpi_Pos006	10	9	30	1740	0.4336	LBT070	1	33	29	1dpi	21.5291
200804_LBT070_1dpi_Pos006	10	10	30	1740	0.741	LBT070	1	33	29	1dpi	18.8363
200804_LBT070_1dpi_Pos006	10	11	30	1740	0.8945	LBT070	1	33	29	1dpi	28.7729
200804_LBT070_1dpi_Pos006	10	12	30	1740	0.9116	LBT070	1	33	29	1dpi	35.7009
200804_LBT070_1dpi_Pos006	10	13	30	1740	0.612	LBT070	1	33	29	1dpi	61.4625
200804_LBT070_1dpi_Pos006	10	14	30	1740	0.8804	LBT070	1	33	29	1dpi	66.6394
200804_LBT070_1dpi_Pos006	10	15	30	1740	0.7715	LBT070	1	33	29	1dpi	85.0102
200804_LBT070_1dpi_Pos006	10	16	30	1740	0.2927	LBT070	1	33	29	1dpi	112.418
200804_LBT070_1dpi_Pos006	10	17	30	1740	0.775	LBT070	1	33	29	1dpi	64.0367
200804_LBT070_1dpi_Pos006	10	18	30	1740	0.901	LBT070	1	33	29	1dpi	70.4884
200804_LBT070_1dpi_Pos006	10	19	30	1740	0.2341	LBT070	1	33	29	1dpi	122.654
200804_LBT070_1dpi_Pos006	10	20	30	1740	0.4688	LBT070	1	33	29	1dpi	52.4553
200804_LBT070_1dpi_Pos006	10	21	30	1740	0.691	LBT070	1	33	29	1dpi	32.989
200804_LBT070_1dpi_Pos006	10	22	30	1740	0.3376	LBT070	1	33	29	1dpi	28.1399
200804_LBT070_1dpi_Pos006	10	23	30	1740	0.811	LBT070	1	33	29	1dpi	93.7973
200804_LBT070_1dpi_Pos006	10	24	30	1740	0.6978	LBT070	1	33	29	1dpi	83.335
200804_LBT070_1dpi_Pos006	10	25	30	1740	0.3647	LBT070	1	33	29	1dpi	85.9802
200804_LBT070_1dpi_Pos006	10	26	30	1740	0.9224	LBT070	1	33	29	1dpi	183.972
200804_LBT070_1dpi_Pos006	12	1	30	1800	0.1636	LBT070	1	33	30	1dpi	58.2935
200804_LBT070_1dpi_Pos006	12	2	30	1800	0.3718	LBT070	1	33	30	1dpi	41.37
200804_LBT070_1dpi_Pos006	12	3	30	1800	0.654	LBT070	1	33	30	1dpi	6.94732
200804_LBT070_1dpi_Pos006	12	4	30	1800	0.7656	LBT070	1	33	30	1dpi	32.0177
200804_LBT070_1dpi_Pos006	12	5	30	1800	0.4773	LBT070	1	33	30	1dpi	35.0037
200804_LBT070_1dpi_Pos006	12	6	30	1800	0.3806	LBT070	1	33	30	1dpi	2.77191
200804_LBT070_1dpi_Pos006	12	7	30	1800	0.964	LBT070	1	33	30	1dpi	0
200804_LBT070_1dpi_Pos006	12	8	30	1800	0.3481	LBT070	1	33	30	1dpi	11.2191
200804_LBT070_1dpi_Pos006	12	9	30	1800	0.483	LBT070	1	33	30	1dpi	30.1074
200804_LBT070_1dpi_Pos006	12	10	30	1800	0.8965	LBT070	1	33	30	1dpi	14.366
200804_LBT070_1dpi_Pos006	12	11	30	1800	0.9272	LBT070	1	33	30	1dpi	30.6606
200804_LBT070_1dpi_Pos006	12	12	30	1800	0.701	LBT070	1	33	30	1dpi	12.2874
200804_LBT070_1dpi_Pos006	12	13	30	1800	0.6577	LBT070	1	33	30	1dpi	28.3858
200804_LBT070_1dpi_Pos006	12	14	30	1800	0.892	LBT070	1	33	30	1dpi	0
200804_LBT070_1dpi_Pos006	12	15	30	1800	0.855	LBT070	1	33	30	1dpi	29.0364
200804_LBT070_1dpi_Pos006	12	16	30	1800	0.7046	LBT070	1	33	30	1dpi	37.2996
200804_LBT070_1dpi_Pos006	12	17	30	1800	0.647	LBT070	1	33	30	1dpi	33.3283
200804_LBT070_1dpi_Pos006	12	18	30	1800	0.8496	LBT070	1	33	30	1dpi	61.9099
200804_LBT070_1dpi_Pos006	12	19	30	1800	0.7314	LBT070	1	33	30	1dpi	3.49015
200804_LBT070_1dpi_Pos006	12	20	30	1800	0.8926	LBT070	1	33	30	1dpi	23.4232
200804_LBT070_1dpi_Pos006	12	21	30	1800	0.698	LBT070	1	33	30	1dpi	80.3582
200804_LBT070_1dpi_Pos006	12	22	30	1800	0.3284	LBT070	1	33	30	1dpi	97.1242
200804_LBT070_1dpi_Pos006	12	23	30	1800	0.624	LBT070	1	33	30	1dpi	71.1519
200804_LBT070_1dpi_Pos006	12	24	30	1800	0.6855	LBT070	1	33	30	1dpi	42.9197
200804_LBT070_1dpi_Pos006	12	25	30	1800	0.5195	LBT070	1	33	30	1dpi	46.792
200804_LBT070_1dpi_Pos006	12	26	30	1800	0.809	LBT070	1	33	30	1dpi	57.6902
200804_LBT070_1dpi_Pos006	12	27	30	1800	0.6494	LBT070	1	33	30	1dpi	96.466
200804_LBT070_1dpi_Pos006	14	1	30	1860	0.761	LBT070	1	33	31	1dpi	46.6327
200804_LBT070_1dpi_Pos006	14	2	30	1860	0.1048	LBT070	1	33	31	1dpi	34.6647
200804_LBT070_1dpi_Pos006	14	3	30	1860	0.5107	LBT070	1	33	31	1dpi	40.0696
200804_LBT070_1dpi_Pos006	14	4	30	1860	0.3306	LBT070	1	33	31	1dpi	27.6575
200804_LBT070_1dpi_Pos006	14	5	30	1860	0.528	LBT070	1	33	31	1dpi	53.4041
200804_LBT070_1dpi_Pos006	14	6	30	1860	0.632	LBT070	1	33	31	1dpi	7.76267
200804_LBT070_1dpi_Pos006	14	7	30	1860	0.816	LBT070	1	33	31	1dpi	34.2173
200804_LBT070_1dpi_Pos006	14	8	30	1860	0.687	LBT070	1	33	31	1dpi	25.3287
200804_LBT070_1dpi_Pos006	14	9	30	1860	0.595	LBT070	1	33	31	1dpi	3.41243
200804_LBT070_1dpi_Pos006	14	10	30	1860	0.93	LBT070	1	33	31	1dpi	13.5475
200804_LBT070_1dpi_Pos006	14	11	30	1860	0.2588	LBT070	1	33	31	1dpi	25.8091
200804_LBT070_1dpi_Pos006	14	12	30	1860	0.8745	LBT070	1	33	31	1dpi	0.967994
200804_LBT070_1dpi_Pos006	14	13	30	1860	0.936	LBT070	1	33	31	1dpi	20.916
200804_LBT070_1dpi_Pos006	14	14	30	1860	0.874	LBT070	1	33	31	1dpi	17.5166
200804_LBT070_1dpi_Pos006	14	15	30	1860	0.9253	LBT070	1	33	31	1dpi	30.3759
200804_LBT070_1dpi_Pos006	14	16	30	1860	0.2664	LBT070	1	33	31	1dpi	38.6312
200804_LBT070_1dpi_Pos006	14	17	30	1860	0.9517	LBT070	1	33	31	1dpi	46.8046
200804_LBT070_1dpi_Pos006	14	18	30	1860	0.4329	LBT070	1	33	31	1dpi	14.6838
200804_LBT070_1dpi_Pos006	14	19	30	1860	0.53	LBT070	1	33	31	1dpi	75.7258
200804_LBT070_1dpi_Pos006	14	20	30	1860	0.6826	LBT070	1	33	31	1dpi	42.4803
200804_LBT070_1dpi_Pos006	14	21	30	1860	0.334	LBT070	1	33	31	1dpi	84.3629
200804_LBT070_1dpi_Pos006	14	22	30	1860	0.659	LBT070	1	33	31	1dpi	68.2809
200804_LBT070_1dpi_Pos006	14	23	30	1860	0.6934	LBT070	1	33	31	1dpi	33.5431
200804_LBT070_1dpi_Pos006	14	24	30	1860	0.3928	LBT070	1	33	31	1dpi	144.119
200804_LBT070_1dpi_Pos006	14	25	30	1860	0.5903	LBT070	1	33	31	1dpi	84.716
200804_LBT070_1dpi_Pos006	14	26	30	1860	0.6255	LBT070	1	33	31	1dpi	109.379
200804_LBT070_1dpi_Pos006	14	27	30	1860	0.8345	LBT070	1	33	31	1dpi	98.4097
200804_LBT070_1dpi_Pos006	14	28	30	1860	0.732	LBT070	1	33	31	1dpi	192.728
200804_LBT070_1dpi_Pos006	16	1	30	1920	0.5674	LBT070	1	33	32	1dpi	44.6535
200804_LBT070_1dpi_Pos006	16	2	30	1920	0.2036	LBT070	1	33	32	1dpi	0
200804_LBT070_1dpi_Pos006	16	3	30	1920	0.601	LBT070	1	33	32	1dpi	30.7174
200804_LBT070_1dpi_Pos006	16	4	30	1920	0.2717	LBT070	1	33	32	1dpi	71.6967
200804_LBT070_1dpi_Pos006	16	5	30	1920	0.624	LBT070	1	33	32	1dpi	40.3608
200804_LBT070_1dpi_Pos006	16	6	30	1920	0.4893	LBT070	1	33	32	1dpi	27.1982
200804_LBT070_1dpi_Pos006	16	7	30	1920	0.354	LBT070	1	33	32	1dpi	27.0003
200804_LBT070_1dpi_Pos006	16	8	30	1920	0.8936	LBT070	1	33	32	1dpi	0
200804_LBT070_1dpi_Pos006	16	9	30	1920	0.7856	LBT070	1	33	32	1dpi	5.11037
200804_LBT070_1dpi_Pos006	16	10	30	1920	0.856	LBT070	1	33	32	1dpi	4.00366
200804_LBT070_1dpi_Pos006	16	11	30	1920	0.698	LBT070	1	33	32	1dpi	2.52422
200804_LBT070_1dpi_Pos006	16	12	30	1920	0.857	LBT070	1	33	32	1dpi	11.8606
200804_LBT070_1dpi_Pos006	16	13	30	1920	0.956	LBT070	1	33	32	1dpi	20.7541
200804_LBT070_1dpi_Pos006	16	14	30	1920	0.9307	LBT070	1	33	32	1dpi	33.1296
200804_LBT070_1dpi_Pos006	16	15	30	1920	0.1526	LBT070	1	33	32	1dpi	41.0445
200804_LBT070_1dpi_Pos006	16	16	30	1920	0.9214	LBT070	1	33	32	1dpi	1.2987
200804_LBT070_1dpi_Pos006	16	17	30	1920	0.81	LBT070	1	33	32	1dpi	51.5767
200804_LBT070_1dpi_Pos006	16	18	30	1920	0.853	LBT070	1	33	32	1dpi	58.475
200804_LBT070_1dpi_Pos006	16	19	30	1920	0.78	LBT070	1	33	32	1dpi	93.6425
200804_LBT070_1dpi_Pos006	16	20	30	1920	0.716	LBT070	1	33	32	1dpi	50.5756
200804_LBT070_1dpi_Pos006	16	21	30	1920	0.869	LBT070	1	33	32	1dpi	29.2636
200804_LBT070_1dpi_Pos006	16	22	30	1920	0.8477	LBT070	1	33	32	1dpi	24.7535
200804_LBT070_1dpi_Pos006	16	23	30	1920	0.9253	LBT070	1	33	32	1dpi	68.0486
200804_LBT070_1dpi_Pos006	16	24	30	1920	0.863	LBT070	1	33	32	1dpi	64.2295
200804_LBT070_1dpi_Pos006	16	25	30	1920	0.3176	LBT070	1	33	32	1dpi	134.647
200804_LBT070_1dpi_Pos006	16	26	30	1920	0.8774	LBT070	1	33	32	1dpi	120.692
200804_LBT070_1dpi_Pos006	16	27	30	1920	0.859	LBT070	1	33	32	1dpi	132.541
200804_LBT070_1dpi_Pos006	16	28	30	1920	0.563	LBT070	1	33	32	1dpi	104.641
200804_LBT070_1dpi_Pos006	18	1	30	1980	0.559	LBT070	1	33	33	1dpi	61.1822
200804_LBT070_1dpi_Pos006	18	2	30	1980	0.12335	LBT070	1	33	33	1dpi	22.1638
200804_LBT070_1dpi_Pos006	18	3	30	1980	0.3916	LBT070	1	33	33	1dpi	33.0336
200804_LBT070_1dpi_Pos006	18	4	30	1980	0.6016	LBT070	1	33	33	1dpi	24.4628
200804_LBT070_1dpi_Pos006	18	5	30	1980	0.3547	LBT070	1	33	33	1dpi	6.63353
200804_LBT070_1dpi_Pos006	18	6	30	1980	0.1415	LBT070	1	33	33	1dpi	95.0521
200804_LBT070_1dpi_Pos006	18	7	30	1980	0.8623	LBT070	1	33	33	1dpi	49.667
200804_LBT070_1dpi_Pos006	18	8	30	1980	0.3413	LBT070	1	33	33	1dpi	0
200804_LBT070_1dpi_Pos006	18	9	30	1980	0.8823	LBT070	1	33	33	1dpi	2.0823
200804_LBT070_1dpi_Pos006	18	10	30	1980	0.8115	LBT070	1	33	33	1dpi	25.4503
200804_LBT070_1dpi_Pos006	18	11	30	1980	0.8574	LBT070	1	33	33	1dpi	33.1499
200804_LBT070_1dpi_Pos006	18	12	30	1980	0.8564	LBT070	1	33	33	1dpi	0
200804_LBT070_1dpi_Pos006	18	13	30	1980	0.673	LBT070	1	33	33	1dpi	37.2891
200804_LBT070_1dpi_Pos006	18	14	30	1980	0.733	LBT070	1	33	33	1dpi	12.2151
200804_LBT070_1dpi_Pos006	18	15	30	1980	0.946	LBT070	1	33	33	1dpi	13.9615
200804_LBT070_1dpi_Pos006	18	16	30	1980	0.88	LBT070	1	33	33	1dpi	53.0625
200804_LBT070_1dpi_Pos006	18	17	30	1980	0.896	LBT070	1	33	33	1dpi	12.5541
200804_LBT070_1dpi_Pos006	18	18	30	1980	0.8804	LBT070	1	33	33	1dpi	18.9051
200804_LBT070_1dpi_Pos006	18	19	30	1980	0.828	LBT070	1	33	33	1dpi	72.2745
200804_LBT070_1dpi_Pos006	18	20	30	1980	0.886	LBT070	1	33	33	1dpi	102.028
200804_LBT070_1dpi_Pos006	18	21	30	1980	0.6914	LBT070	1	33	33	1dpi	10.4705
200804_LBT070_1dpi_Pos006	18	22	30	1980	0.4456	LBT070	1	33	33	1dpi	57.7046
200804_LBT070_1dpi_Pos006	18	23	30	1980	0.62	LBT070	1	33	33	1dpi	58.6237
200804_LBT070_1dpi_Pos006	18	24	30	1980	0.571	LBT070	1	33	33	1dpi	155.291
200804_LBT070_1dpi_Pos006	18	25	30	1980	0.7764	LBT070	1	33	33	1dpi	144.305
200804_LBT070_1dpi_Pos006	18	26	30	1980	0.8213	LBT070	1	33	33	1dpi	129.757
200804_LBT070_1dpi_Pos006	18	27	30	1980	0.7676	LBT070	1	33	33	1dpi	142.447
200804_LBT070_1dpi_Pos006	20	1	30	2040	0.4858	LBT070	1	33	34	1dpi	101.738
200804_LBT070_1dpi_Pos006	20	2	30	2040	0.605	LBT070	1	33	34	1dpi	67.2897
200804_LBT070_1dpi_Pos006	20	3	30	2040	0.5522	LBT070	1	33	34	1dpi	51.2346
200804_LBT070_1dpi_Pos006	20	4	30	2040	0.6084	LBT070	1	33	34	1dpi	32.9173
200804_LBT070_1dpi_Pos006	20	5	30	2040	0.1387	LBT070	1	33	34	1dpi	60.4393
200804_LBT070_1dpi_Pos006	20	6	30	2040	0.72	LBT070	1	33	34	1dpi	57.2594
200804_LBT070_1dpi_Pos006	20	7	30	2040	0.8496	LBT070	1	33	34	1dpi	3.08572
200804_LBT070_1dpi_Pos006	20	8	30	2040	0.6523	LBT070	1	33	34	1dpi	11.5135
200804_LBT070_1dpi_Pos006	20	9	30	2040	0.934	LBT070	1	33	34	1dpi	11.2906
200804_LBT070_1dpi_Pos006	20	10	30	2040	0.9814	LBT070	1	33	34	1dpi	47.3208
200804_LBT070_1dpi_Pos006	20	11	30	2040	0.4814	LBT070	1	33	34	1dpi	0
200804_LBT070_1dpi_Pos006	20	12	30	2040	0.9443	LBT070	1	33	34	1dpi	26.2371
200804_LBT070_1dpi_Pos006	20	13	30	2040	0.8984	LBT070	1	33	34	1dpi	32.811
200804_LBT070_1dpi_Pos006	20	14	30	2040	0.9473	LBT070	1	33	34	1dpi	39.424
200804_LBT070_1dpi_Pos006	20	15	30	2040	0.8984	LBT070	1	33	34	1dpi	42.9944
200804_LBT070_1dpi_Pos006	20	16	30	2040	0.8735	LBT070	1	33	34	1dpi	31.0856
200804_LBT070_1dpi_Pos006	20	17	30	2040	0.623	LBT070	1	33	34	1dpi	43.6615
200804_LBT070_1dpi_Pos006	20	18	30	2040	0.6177	LBT070	1	33	34	1dpi	47.6016
200804_LBT070_1dpi_Pos006	20	19	30	2040	0.843	LBT070	1	33	34	1dpi	93.1336
200804_LBT070_1dpi_Pos006	20	20	30	2040	0.959	LBT070	1	33	34	1dpi	36.7089
200804_LBT070_1dpi_Pos006	20	21	30	2040	0.9233	LBT070	1	33	34	1dpi	38.3539
200804_LBT070_1dpi_Pos006	20	22	30	2040	0.8877	LBT070	1	33	34	1dpi	53.699
200804_LBT070_1dpi_Pos006	20	23	30	2040	0.872	LBT070	1	33	34	1dpi	26.0141
200804_LBT070_1dpi_Pos006	20	24	30	2040	0.953	LBT070	1	33	34	1dpi	68.8728
200804_LBT070_1dpi_Pos006	20	25	30	2040	0.9165	LBT070	1	33	34	1dpi	68.556
200804_LBT070_1dpi_Pos006	20	26	30	2040	0.4272	LBT070	1	33	34	1dpi	86.2432
200804_LBT070_1dpi_Pos006	20	27	30	2040	0.4119	LBT070	1	33	34	1dpi	125.629
200804_LBT070_1dpi_Pos006	20	28	30	2040	0.825	LBT070	1	33	34	1dpi	102.998
200804_LBT070_1dpi_Pos006	20	29	30	2040	0.614	LBT070	1	33	34	1dpi	146.458
200804_LBT070_1dpi_Pos006	22	1	30	2100	0.873	LBT070	1	33	35	1dpi	139.454
200804_LBT070_1dpi_Pos006	22	2	30	2100	0.618	LBT070	1	33	35	1dpi	84.8202
200804_LBT070_1dpi_Pos006	22	3	30	2100	0.2603	LBT070	1	33	35	1dpi	48.1484
200804_LBT070_1dpi_Pos006	22	4	30	2100	0.4373	LBT070	1	33	35	1dpi	23.8928
200804_LBT070_1dpi_Pos006	22	5	30	2100	0.717	LBT070	1	33	35	1dpi	27.508
200804_LBT070_1dpi_Pos006	22	6	30	2100	0.9585	LBT070	1	33	35	1dpi	28.3664
200804_LBT070_1dpi_Pos006	22	7	30	2100	0.441	LBT070	1	33	35	1dpi	15.9251
200804_LBT070_1dpi_Pos006	22	8	30	2100	0.1578	LBT070	1	33	35	1dpi	31.2551
200804_LBT070_1dpi_Pos006	22	9	30	2100	0.2727	LBT070	1	33	35	1dpi	0.612213
200804_LBT070_1dpi_Pos006	22	10	30	2100	0.7554	LBT070	1	33	35	1dpi	0
200804_LBT070_1dpi_Pos006	22	11	30	2100	0.844	LBT070	1	33	35	1dpi	24.1544
200804_LBT070_1dpi_Pos006	22	12	30	2100	0.7505	LBT070	1	33	35	1dpi	22.4608
200804_LBT070_1dpi_Pos006	22	13	30	2100	0.736	LBT070	1	33	35	1dpi	44.7908
200804_LBT070_1dpi_Pos006	22	14	30	2100	0.4863	LBT070	1	33	35	1dpi	26.4407
200804_LBT070_1dpi_Pos006	22	15	30	2100	0.7446	LBT070	1	33	35	1dpi	36.178
200804_LBT070_1dpi_Pos006	22	16	30	2100	0.92	LBT070	1	33	35	1dpi	88.0379
200804_LBT070_1dpi_Pos006	22	17	30	2100	0.646	LBT070	1	33	35	1dpi	54.8339
200804_LBT070_1dpi_Pos006	22	18	30	2100	0.4558	LBT070	1	33	35	1dpi	57.8171
200804_LBT070_1dpi_Pos006	22	19	30	2100	0.6445	LBT070	1	33	35	1dpi	67.2216
200804_LBT070_1dpi_Pos006	22	20	30	2100	0.8857	LBT070	1	33	35	1dpi	36.7191
200804_LBT070_1dpi_Pos006	22	21	30	2100	0.383	LBT070	1	33	35	1dpi	61.8402
200804_LBT070_1dpi_Pos006	22	22	30	2100	0.72	LBT070	1	33	35	1dpi	66.1504
200804_LBT070_1dpi_Pos006	22	23	30	2100	0.6035	LBT070	1	33	35	1dpi	123.053
200804_LBT070_1dpi_Pos006	22	24	30	2100	0.526	LBT070	1	33	35	1dpi	175.819
200804_LBT070_1dpi_Pos006	24	1	30	2160	0.725	LBT070	1	33	36	1dpi	63.315
200804_LBT070_1dpi_Pos006	24	2	30	2160	0.833	LBT070	1	33	36	1dpi	82.779
200804_LBT070_1dpi_Pos006	24	3	30	2160	0.866	LBT070	1	33	36	1dpi	61.709
200804_LBT070_1dpi_Pos006	24	4	30	2160	0.7095	LBT070	1	33	36	1dpi	71.5021
200804_LBT070_1dpi_Pos006	24	5	30	2160	0.7534	LBT070	1	33	36	1dpi	22.4032
200804_LBT070_1dpi_Pos006	24	6	30	2160	0.706	LBT070	1	33	36	1dpi	32.4014
200804_LBT070_1dpi_Pos006	24	7	30	2160	1.014	LBT070	1	33	36	1dpi	33.8324
200804_LBT070_1dpi_Pos006	24	8	30	2160	0.6724	LBT070	1	33	36	1dpi	34.2665
200804_LBT070_1dpi_Pos006	24	9	30	2160	0.664	LBT070	1	33	36	1dpi	22.512
200804_LBT070_1dpi_Pos006	24	10	30	2160	0.8545	LBT070	1	33	36	1dpi	26.4947
200804_LBT070_1dpi_Pos006	24	11	30	2160	0.11676	LBT070	1	33	36	1dpi	3.07738
200804_LBT070_1dpi_Pos006	24	12	30	2160	0.2815	LBT070	1	33	36	1dpi	0
200804_LBT070_1dpi_Pos006	24	13	30	2160	0.545	LBT070	1	33	36	1dpi	0
200804_LBT070_1dpi_Pos006	24	14	30	2160	0.7646	LBT070	1	33	36	1dpi	33.4949
200804_LBT070_1dpi_Pos006	24	15	30	2160	0.6196	LBT070	1	33	36	1dpi	34.1243
200804_LBT070_1dpi_Pos006	24	16	30	2160	0.8203	LBT070	1	33	36	1dpi	46.2385
200804_LBT070_1dpi_Pos006	24	17	30	2160	0.4907	LBT070	1	33	36	1dpi	26.1136
200804_LBT070_1dpi_Pos006	24	18	30	2160	0.8604	LBT070	1	33	36	1dpi	90.0643
200804_LBT070_1dpi_Pos006	24	19	30	2160	0.9077	LBT070	1	33	36	1dpi	52.6541
200804_LBT070_1dpi_Pos006	24	20	30	2160	0.8384	LBT070	1	33	36	1dpi	24.6389
200804_LBT070_1dpi_Pos006	24	21	30	2160	0.3547	LBT070	1	33	36	1dpi	66.0388
200804_LBT070_1dpi_Pos006	24	22	30	2160	0.891	LBT070	1	33	36	1dpi	50.1373
200804_LBT070_1dpi_Pos006	24	23	30	2160	0.8403	LBT070	1	33	36	1dpi	54.6057
200804_LBT070_1dpi_Pos006	24	24	30	2160	0.523	LBT070	1	33	36	1dpi	34.1368
200804_LBT070_1dpi_Pos006	24	25	30	2160	0.8945	LBT070	1	33	36	1dpi	66.1567
200804_LBT070_1dpi_Pos006	24	26	30	2160	0.9673	LBT070	1	33	36	1dpi	126.101
200804_LBT070_1dpi_Pos006	24	27	30	2160	0.8374	LBT070	1	33	36	1dpi	97.4318
200804_LBT070_1dpi_Pos006	24	28	30	2160	0.9043	LBT070	1	33	36	1dpi	103.954
200804_LBT070_1dpi_Pos006	26	1	30	2220	0.614	LBT070	1	33	37	1dpi	72.9531
200804_LBT070_1dpi_Pos006	26	2	30	2220	0.1647	LBT070	1	33	37	1dpi	51.4341
200804_LBT070_1dpi_Pos006	26	3	30	2220	0.637	LBT070	1	33	37	1dpi	79.1235
200804_LBT070_1dpi_Pos006	26	4	30	2220	0.55	LBT070	1	33	37	1dpi	73.226
200804_LBT070_1dpi_Pos006	26	5	30	2220	0.7046	LBT070	1	33	37	1dpi	67.1642
200804_LBT070_1dpi_Pos006	26	6	30	2220	0.726	LBT070	1	33	37	1dpi	30.3159
200804_LBT070_1dpi_Pos006	26	7	30	2220	0.7656	LBT070	1	33	37	1dpi	9.158
200804_LBT070_1dpi_Pos006	26	8	30	2220	0.10535	LBT070	1	33	37	1dpi	3.8961
200804_LBT070_1dpi_Pos006	26	9	30	2220	0.678	LBT070	1	33	37	1dpi	0
200804_LBT070_1dpi_Pos006	26	10	30	2220	0.4468	LBT070	1	33	37	1dpi	16.3014
200804_LBT070_1dpi_Pos006	26	11	30	2220	0.794	LBT070	1	33	37	1dpi	27.3215
200804_LBT070_1dpi_Pos006	26	12	30	2220	0.898	LBT070	1	33	37	1dpi	36.0705
200804_LBT070_1dpi_Pos006	26	13	30	2220	0.8945	LBT070	1	33	37	1dpi	33.4718
200804_LBT070_1dpi_Pos006	26	14	30	2220	0.609	LBT070	1	33	37	1dpi	53.5739
200804_LBT070_1dpi_Pos006	26	15	30	2220	0.869	LBT070	1	33	37	1dpi	22.6534
200804_LBT070_1dpi_Pos006	26	16	30	2220	0.827	LBT070	1	33	37	1dpi	42.2903
200804_LBT070_1dpi_Pos006	26	17	30	2220	0.937	LBT070	1	33	37	1dpi	23.1406
200804_LBT070_1dpi_Pos006	26	18	30	2220	0.809	LBT070	1	33	37	1dpi	58.5082
200804_LBT070_1dpi_Pos006	26	19	30	2220	0.9136	LBT070	1	33	37	1dpi	49.1232
200804_LBT070_1dpi_Pos006	26	20	30	2220	0.895	LBT070	1	33	37	1dpi	67.9667
200804_LBT070_1dpi_Pos006	26	21	30	2220	0.876	LBT070	1	33	37	1dpi	50.1097
200804_LBT070_1dpi_Pos006	26	22	30	2220	0.4758	LBT070	1	33	37	1dpi	96.2736
200804_LBT070_1dpi_Pos006	26	23	30	2220	0.7114	LBT070	1	33	37	1dpi	95.1511
200804_LBT070_1dpi_Pos006	26	24	30	2220	0.8013	LBT070	1	33	37	1dpi	91.9612
200804_LBT070_1dpi_Pos006	26	25	30	2220	0.906	LBT070	1	33	37	1dpi	151.306
200804_LBT070_1dpi_Pos006	28	1	30	2280	0.7705	LBT070	1	33	38	1dpi	80.6731
200804_LBT070_1dpi_Pos006	28	2	30	2280	0.848	LBT070	1	33	38	1dpi	53.1336
200804_LBT070_1dpi_Pos006	28	3	30	2280	0.2065	LBT070	1	33	38	1dpi	89.3097
200804_LBT070_1dpi_Pos006	28	4	30	2280	0.3125	LBT070	1	33	38	1dpi	59.1962
200804_LBT070_1dpi_Pos006	28	5	30	2280	0.4995	LBT070	1	33	38	1dpi	36.8617
200804_LBT070_1dpi_Pos006	28	6	30	2280	0.8955	LBT070	1	33	38	1dpi	17.8381
200804_LBT070_1dpi_Pos006	28	7	30	2280	0.7056	LBT070	1	33	38	1dpi	24.2499
200804_LBT070_1dpi_Pos006	28	8	30	2280	0.6494	LBT070	1	33	38	1dpi	15.5267
200804_LBT070_1dpi_Pos006	28	9	30	2280	0.0967	LBT070	1	33	38	1dpi	22.4048
200804_LBT070_1dpi_Pos006	28	10	30	2280	0.868	LBT070	1	33	38	1dpi	3.41243
200804_LBT070_1dpi_Pos006	28	11	30	2280	0.8716	LBT070	1	33	38	1dpi	44.1034
200804_LBT070_1dpi_Pos006	28	12	30	2280	0.798	LBT070	1	33	38	1dpi	47.3233
200804_LBT070_1dpi_Pos006	28	13	30	2280	0.648	LBT070	1	33	38	1dpi	26.3449
200804_LBT070_1dpi_Pos006	28	14	30	2280	0.8706	LBT070	1	33	38	1dpi	42.8114
200804_LBT070_1dpi_Pos006	28	15	30	2280	0.913	LBT070	1	33	38	1dpi	43.7033
200804_LBT070_1dpi_Pos006	28	16	30	2280	0.7476	LBT070	1	33	38	1dpi	45.2347
200804_LBT070_1dpi_Pos006	28	17	30	2280	0.914	LBT070	1	33	38	1dpi	59.3634
200804_LBT070_1dpi_Pos006	28	18	30	2280	0.533	LBT070	1	33	38	1dpi	65.0185
200804_LBT070_1dpi_Pos006	28	19	30	2280	0.8887	LBT070	1	33	38	1dpi	73.0051
200804_LBT070_1dpi_Pos006	28	20	30	2280	0.8916	LBT070	1	33	38	1dpi	61.71
200804_LBT070_1dpi_Pos006	28	21	30	2280	0.8677	LBT070	1	33	38	1dpi	57.8792
200804_LBT070_1dpi_Pos006	28	22	30	2280	0.875	LBT070	1	33	38	1dpi	77.8358
200804_LBT070_1dpi_Pos006	28	23	30	2280	0.7856	LBT070	1	33	38	1dpi	97.9956
200804_LBT070_1dpi_Pos006	28	24	30	2280	0.577	LBT070	1	33	38	1dpi	98.0464
200804_LBT070_1dpi_Pos006	30	1	30	2340	0.1824	LBT070	1	33	39	1dpi	105.972
200804_LBT070_1dpi_Pos006	30	2	30	2340	0.4214	LBT070	1	33	39	1dpi	64.9545
200804_LBT070_1dpi_Pos006	30	3	30	2340	0.599	LBT070	1	33	39	1dpi	68.7315
200804_LBT070_1dpi_Pos006	30	4	30	2340	0.6025	LBT070	1	33	39	1dpi	6.94308
200804_LBT070_1dpi_Pos006	30	5	30	2340	0.873	LBT070	1	33	39	1dpi	11.7646
200804_LBT070_1dpi_Pos006	30	6	30	2340	0.763	LBT070	1	33	39	1dpi	22.7656
200804_LBT070_1dpi_Pos006	30	7	30	2340	0.698	LBT070	1	33	39	1dpi	23.9848
200804_LBT070_1dpi_Pos006	30	8	30	2340	0.813	LBT070	1	33	39	1dpi	7.14264
200804_LBT070_1dpi_Pos006	30	9	30	2340	0.856	LBT070	1	33	39	1dpi	14.9096
200804_LBT070_1dpi_Pos006	30	10	30	2340	0.6226	LBT070	1	33	39	1dpi	1.36895
200804_LBT070_1dpi_Pos006	30	11	30	2340	0.5527	LBT070	1	33	39	1dpi	0.4329
200804_LBT070_1dpi_Pos006	30	12	30	2340	0.787	LBT070	1	33	39	1dpi	23.2129
200804_LBT070_1dpi_Pos006	30	13	30	2340	0.412	LBT070	1	33	39	1dpi	48.7088
200804_LBT070_1dpi_Pos006	30	14	30	2340	0.676	LBT070	1	33	39	1dpi	33.9246
200804_LBT070_1dpi_Pos006	30	15	30	2340	0.1395	LBT070	1	33	39	1dpi	59.3431
200804_LBT070_1dpi_Pos006	30	16	30	2340	0.7905	LBT070	1	33	39	1dpi	44.9119
200804_LBT070_1dpi_Pos006	30	17	30	2340	0.9546	LBT070	1	33	39	1dpi	44.0803
200804_LBT070_1dpi_Pos006	30	18	30	2340	0.8867	LBT070	1	33	39	1dpi	26.2009
200804_LBT070_1dpi_Pos006	30	19	30	2340	0.256	LBT070	1	33	39	1dpi	111.42
200804_LBT070_1dpi_Pos006	30	20	30	2340	0.861	LBT070	1	33	39	1dpi	59.8782
200804_LBT070_1dpi_Pos006	30	21	30	2340	0.844	LBT070	1	33	39	1dpi	69.8126
200804_LBT070_1dpi_Pos006	30	22	30	2340	0.9146	LBT070	1	33	39	1dpi	40.3692
200804_LBT070_1dpi_Pos006	30	23	30	2340	0.703	LBT070	1	33	39	1dpi	55.858
200804_LBT070_1dpi_Pos006	30	24	30	2340	0.2042	LBT070	1	33	39	1dpi	45.0141
200804_LBT070_1dpi_Pos006	30	25	30	2340	0.876	LBT070	1	33	39	1dpi	51.3515
200804_LBT070_1dpi_Pos006	30	26	30	2340	0.845	LBT070	1	33	39	1dpi	49.1921
200804_LBT070_1dpi_Pos006	30	27	30	2340	0.4785	LBT070	1	33	39	1dpi	66.2719
200804_LBT070_1dpi_Pos006	30	28	30	2340	0.8394	LBT070	1	33	39	1dpi	45.3371
200804_LBT070_1dpi_Pos006	30	29	30	2340	0.7993	LBT070	1	33	39	1dpi	71.0934
200804_LBT070_1dpi_Pos006	30	30	30	2340	0.6113	LBT070	1	33	39	1dpi	120.37
200804_LBT070_1dpi_Pos006	30	31	30	2340	0.549	LBT070	1	33	39	1dpi	89.7283
200804_LBT070_1dpi_Pos006	30	32	30	2340	0.783	LBT070	1	33	39	1dpi	84.567
200811_LBT123_1dpi_Pos002	0	1	30	1440	0.661	LBT123	1	33	24	1dpi	92.056
200811_LBT123_1dpi_Pos002	0	2	30	1440	0.3625	LBT123	1	33	24	1dpi	46.3165
200811_LBT123_1dpi_Pos002	0	3	30	1440	0.6777	LBT123	1	33	24	1dpi	19.5838
200811_LBT123_1dpi_Pos002	0	4	30	1440	0.4016	LBT123	1	33	24	1dpi	56.7642
200811_LBT123_1dpi_Pos002	0	5	30	1440	0.512	LBT123	1	33	24	1dpi	68.6483
200811_LBT123_1dpi_Pos002	0	6	30	1440	0.3064	LBT123	1	33	24	1dpi	56.1959
200811_LBT123_1dpi_Pos002	0	7	30	1440	0.567	LBT123	1	33	24	1dpi	8.16574
200811_LBT123_1dpi_Pos002	0	8	30	1440	0.6577	LBT123	1	33	24	1dpi	1.93599
200811_LBT123_1dpi_Pos002	0	9	30	1440	0.8403	LBT123	1	33	24	1dpi	9.44655
200811_LBT123_1dpi_Pos002	0	10	30	1440	0.7764	LBT123	1	33	24	1dpi	0
200811_LBT123_1dpi_Pos002	0	11	30	1440	0.943	LBT123	1	33	24	1dpi	2.25512
200811_LBT123_1dpi_Pos002	0	12	30	1440	0.2532	LBT123	1	33	24	1dpi	48.1525
200811_LBT123_1dpi_Pos002	0	13	30	1440	0.87	LBT123	1	33	24	1dpi	7.63192
200811_LBT123_1dpi_Pos002	0	14	30	1440	0.944	LBT123	1	33	24	1dpi	0
200811_LBT123_1dpi_Pos002	0	15	30	1440	0.2964	LBT123	1	33	24	1dpi	36.2936
200811_LBT123_1dpi_Pos002	0	16	30	1440	0.8247	LBT123	1	33	24	1dpi	0
200811_LBT123_1dpi_Pos002	0	17	30	1440	0.825	LBT123	1	33	24	1dpi	4.39638
200811_LBT123_1dpi_Pos002	0	18	30	1440	0.778	LBT123	1	33	24	1dpi	31.5857
200811_LBT123_1dpi_Pos002	0	19	30	1440	0.7446	LBT123	1	33	24	1dpi	16.7616
200811_LBT123_1dpi_Pos002	0	20	30	1440	0.8496	LBT123	1	33	24	1dpi	0
200811_LBT123_1dpi_Pos002	0	21	30	1440	0.4111	LBT123	1	33	24	1dpi	38.6365
200811_LBT123_1dpi_Pos002	0	22	30	1440	0.797	LBT123	1	33	24	1dpi	0
200811_LBT123_1dpi_Pos002	0	23	30	1440	0.731	LBT123	1	33	24	1dpi	2.1645
200811_LBT123_1dpi_Pos002	0	24	30	1440	0.704	LBT123	1	33	24	1dpi	31.1168
200811_LBT123_1dpi_Pos002	0	25	30	1440	0.851	LBT123	1	33	24	1dpi	12.1332
200811_LBT123_1dpi_Pos002	0	26	30	1440	0.7275	LBT123	1	33	24	1dpi	37.229
200811_LBT123_1dpi_Pos002	0	27	30	1440	0.7783	LBT123	1	33	24	1dpi	19.9248
200811_LBT123_1dpi_Pos002	0	28	30	1440	0.8394	LBT123	1	33	24	1dpi	23.3831
200811_LBT123_1dpi_Pos002	0	29	30	1440	0.666	LBT123	1	33	24	1dpi	36.4801
200811_LBT123_1dpi_Pos002	0	30	30	1440	0.8726	LBT123	1	33	24	1dpi	36.5329
200811_LBT123_1dpi_Pos002	0	31	30	1440	0.728	LBT123	1	33	24	1dpi	24.0047
200811_LBT123_1dpi_Pos002	0	32	30	1440	0.7563	LBT123	1	33	24	1dpi	35.6221
200811_LBT123_1dpi_Pos002	0	33	30	1440	0.735	LBT123	1	33	24	1dpi	32.0002
200811_LBT123_1dpi_Pos002	0	34	30	1440	0.8403	LBT123	1	33	24	1dpi	21.652
200811_LBT123_1dpi_Pos002	0	35	30	1440	0.8413	LBT123	1	33	24	1dpi	58.8802
200811_LBT123_1dpi_Pos002	0	36	30	1440	0.8647	LBT123	1	33	24	1dpi	45.9341
200811_LBT123_1dpi_Pos002	0	37	30	1440	0.491	LBT123	1	33	24	1dpi	74.0742
200811_LBT123_1dpi_Pos002	0	38	30	1440	0.8193	LBT123	1	33	24	1dpi	28.5225
200811_LBT123_1dpi_Pos002	0	39	30	1440	0.4202	LBT123	1	33	24	1dpi	10.1481
200811_LBT123_1dpi_Pos002	0	40	30	1440	0.4048	LBT123	1	33	24	1dpi	30.3105
200811_LBT123_1dpi_Pos002	0	41	30	1440	0.7275	LBT123	1	33	24	1dpi	55.259
200811_LBT123_1dpi_Pos002	0	42	30	1440	0.5864	LBT123	1	33	24	1dpi	56.2293
200811_LBT123_1dpi_Pos002	0	43	30	1440	0.738	LBT123	1	33	24	1dpi	62.585
200811_LBT123_1dpi_Pos002	0	44	30	1440	0.5596	LBT123	1	33	24	1dpi	64.0613
200811_LBT123_1dpi_Pos002	0	45	30	1440	0.608	LBT123	1	33	24	1dpi	11.2232
200811_LBT123_1dpi_Pos002	0	46	30	1440	0.4639	LBT123	1	33	24	1dpi	85.4538
200811_LBT123_1dpi_Pos002	0	47	30	1440	0.6753	LBT123	1	33	24	1dpi	56.177
200811_LBT123_1dpi_Pos002	0	48	30	1440	0.6724	LBT123	1	33	24	1dpi	60.4263
200811_LBT123_1dpi_Pos002	0	49	30	1440	0.7954	LBT123	1	33	24	1dpi	55.6048
200811_LBT123_1dpi_Pos002	0	50	30	1440	0.3328	LBT123	1	33	24	1dpi	75.3212
200811_LBT123_1dpi_Pos002	2	1	30	1500	0.753	LBT123	1	33	25	1dpi	52.5671
200811_LBT123_1dpi_Pos002	2	2	30	1500	0.2147	LBT123	1	33	25	1dpi	42.998
200811_LBT123_1dpi_Pos002	2	3	30	1500	0.745	LBT123	1	33	25	1dpi	25.8784
200811_LBT123_1dpi_Pos002	2	4	30	1500	0.821	LBT123	1	33	25	1dpi	22.8764
200811_LBT123_1dpi_Pos002	2	5	30	1500	0.366	LBT123	1	33	25	1dpi	54.4758
200811_LBT123_1dpi_Pos002	2	6	30	1500	0.5034	LBT123	1	33	25	1dpi	58.2306
200811_LBT123_1dpi_Pos002	2	7	30	1500	0.6245	LBT123	1	33	25	1dpi	17.9703
200811_LBT123_1dpi_Pos002	2	8	30	1500	0.4148	LBT123	1	33	25	1dpi	25.2578
200811_LBT123_1dpi_Pos002	2	9	30	1500	0.87	LBT123	1	33	25	1dpi	22.7563
200811_LBT123_1dpi_Pos002	2	10	30	1500	0.469	LBT123	1	33	25	1dpi	33.8721
200811_LBT123_1dpi_Pos002	2	11	30	1500	0.7803	LBT123	1	33	25	1dpi	18.7022
200811_LBT123_1dpi_Pos002	2	12	30	1500	0.3035	LBT123	1	33	25	1dpi	6.14579
200811_LBT123_1dpi_Pos002	2	13	30	1500	0.5557	LBT123	1	33	25	1dpi	0.967994
200811_LBT123_1dpi_Pos002	2	14	30	1500	0.736	LBT123	1	33	25	1dpi	0.4329
200811_LBT123_1dpi_Pos002	2	15	30	1500	0.7964	LBT123	1	33	25	1dpi	6.12423
200811_LBT123_1dpi_Pos002	2	16	30	1500	0.8037	LBT123	1	33	25	1dpi	3.29687
200811_LBT123_1dpi_Pos002	2	17	30	1500	0.803	LBT123	1	33	25	1dpi	6.39693
200811_LBT123_1dpi_Pos002	2	18	30	1500	0.8594	LBT123	1	33	25	1dpi	5.54986
200811_LBT123_1dpi_Pos002	2	19	30	1500	0.8477	LBT123	1	33	25	1dpi	9.27001
200811_LBT123_1dpi_Pos002	2	20	30	1500	0.8936	LBT123	1	33	25	1dpi	0
200811_LBT123_1dpi_Pos002	2	21	30	1500	0.683	LBT123	1	33	25	1dpi	19.7558
200811_LBT123_1dpi_Pos002	2	22	30	1500	0.911	LBT123	1	33	25	1dpi	23.0911
200811_LBT123_1dpi_Pos002	2	23	30	1500	1.051	LBT123	1	33	25	1dpi	42.9679
200811_LBT123_1dpi_Pos002	2	24	30	1500	0.9053	LBT123	1	33	25	1dpi	5.36402
200811_LBT123_1dpi_Pos002	2	25	30	1500	0.6934	LBT123	1	33	25	1dpi	0
200811_LBT123_1dpi_Pos002	2	26	30	1500	0.4514	LBT123	1	33	25	1dpi	3.99114
200811_LBT123_1dpi_Pos002	2	27	30	1500	0.5605	LBT123	1	33	25	1dpi	44.8055
200811_LBT123_1dpi_Pos002	2	28	30	1500	0.734	LBT123	1	33	25	1dpi	0
200811_LBT123_1dpi_Pos002	2	29	30	1500	0.7417	LBT123	1	33	25	1dpi	71.9429
200811_LBT123_1dpi_Pos002	2	30	30	1500	0.5703	LBT123	1	33	25	1dpi	23.2129
200811_LBT123_1dpi_Pos002	2	31	30	1500	0.5303	LBT123	1	33	25	1dpi	18.272
200811_LBT123_1dpi_Pos002	2	32	30	1500	0.4993	LBT123	1	33	25	1dpi	41.6174
200811_LBT123_1dpi_Pos002	2	33	30	1500	0.704	LBT123	1	33	25	1dpi	48.372
200811_LBT123_1dpi_Pos002	2	34	30	1500	0.7437	LBT123	1	33	25	1dpi	57.8497
200811_LBT123_1dpi_Pos002	2	35	30	1500	0.75	LBT123	1	33	25	1dpi	33.1888
200811_LBT123_1dpi_Pos002	2	36	30	1500	0.761	LBT123	1	33	25	1dpi	47.8602
200811_LBT123_1dpi_Pos002	2	37	30	1500	0.801	LBT123	1	33	25	1dpi	74.8486
200811_LBT123_1dpi_Pos002	2	38	30	1500	0.827	LBT123	1	33	25	1dpi	44.9147
200811_LBT123_1dpi_Pos002	2	39	30	1500	0.6265	LBT123	1	33	25	1dpi	73.8567
200811_LBT123_1dpi_Pos002	2	40	30	1500	0.9175	LBT123	1	33	25	1dpi	48.001
200811_LBT123_1dpi_Pos002	2	41	30	1500	0.89	LBT123	1	33	25	1dpi	53.3063
200811_LBT123_1dpi_Pos002	2	42	30	1500	0.807	LBT123	1	33	25	1dpi	27.9756
200811_LBT123_1dpi_Pos002	2	43	30	1500	0.4368	LBT123	1	33	25	1dpi	57.6839
200811_LBT123_1dpi_Pos002	2	44	30	1500	0.904	LBT123	1	33	25	1dpi	57.0626
200811_LBT123_1dpi_Pos002	2	45	30	1500	0.8022	LBT123	1	33	25	1dpi	54.4452
200811_LBT123_1dpi_Pos002	2	46	30	1500	0.5405	LBT123	1	33	25	1dpi	42.3634
200811_LBT123_1dpi_Pos002	2	47	30	1500	0.808	LBT123	1	33	25	1dpi	107.082
200811_LBT123_1dpi_Pos002	2	48	30	1500	0.9	LBT123	1	33	25	1dpi	3.4632
200811_LBT123_1dpi_Pos002	2	49	30	1500	0.556	LBT123	1	33	25	1dpi	56.0454
200811_LBT123_1dpi_Pos002	2	50	30	1500	0.8325	LBT123	1	33	25	1dpi	51.2822
200811_LBT123_1dpi_Pos002	2	51	30	1500	0.634	LBT123	1	33	25	1dpi	65.4371
200811_LBT123_1dpi_Pos002	2	52	30	1500	0.827	LBT123	1	33	25	1dpi	105.548
200811_LBT123_1dpi_Pos002	2	53	30	1500	0.8745	LBT123	1	33	25	1dpi	39.9565
200811_LBT123_1dpi_Pos002	2	54	30	1500	0.6367	LBT123	1	33	25	1dpi	105.664
200811_LBT123_1dpi_Pos002	4	1	30	1560	0.2375	LBT123	1	33	26	1dpi
200811_LBT123_1dpi_Pos002	4	2	30	1560	0.8193	LBT123	1	33	26	1dpi	61.1748
200811_LBT123_1dpi_Pos002	4	3	30	1560	0.4758	LBT123	1	33	26	1dpi	40.2019
200811_LBT123_1dpi_Pos002	4	4	30	1560	0.5977	LBT123	1	33	26	1dpi	38.1196
200811_LBT123_1dpi_Pos002	4	5	30	1560	0.674	LBT123	1	33	26	1dpi	23.9077
200811_LBT123_1dpi_Pos002	4	6	30	1560	0.6484	LBT123	1	33	26	1dpi	57.131
200811_LBT123_1dpi_Pos002	4	7	30	1560	0.3616	LBT123	1	33	26	1dpi	62.9274
200811_LBT123_1dpi_Pos002	4	8	30	1560	0.55	LBT123	1	33	26	1dpi	44.8334
200811_LBT123_1dpi_Pos002	4	9	30	1560	0.8267	LBT123	1	33	26	1dpi	0
200811_LBT123_1dpi_Pos002	4	10	30	1560	0.8643	LBT123	1	33	26	1dpi	14.5967
200811_LBT123_1dpi_Pos002	4	11	30	1560	0.666	LBT123	1	33	26	1dpi	6.09966
200811_LBT123_1dpi_Pos002	4	12	30	1560	0.7876	LBT123	1	33	26	1dpi	0
200811_LBT123_1dpi_Pos002	4	13	30	1560	0.84	LBT123	1	33	26	1dpi	3.60983
200811_LBT123_1dpi_Pos002	4	14	30	1560	0.8193	LBT123	1	33	26	1dpi	1.93599
200811_LBT123_1dpi_Pos002	4	15	30	1560	0.2554	LBT123	1	33	26	1dpi	6.12572
200811_LBT123_1dpi_Pos002	4	16	30	1560	0.891	LBT123	1	33	26	1dpi	2.7379
200811_LBT123_1dpi_Pos002	4	17	30	1560	0.4158	LBT123	1	33	26	1dpi	0
200811_LBT123_1dpi_Pos002	4	18	30	1560	0.7285	LBT123	1	33	26	1dpi	30.3882
200811_LBT123_1dpi_Pos002	4	19	30	1560	0.6943	LBT123	1	33	26	1dpi	9.43677
200811_LBT123_1dpi_Pos002	4	20	30	1560	0.85	LBT123	1	33	26	1dpi	0
200811_LBT123_1dpi_Pos002	4	21	30	1560	0.722	LBT123	1	33	26	1dpi	0
200811_LBT123_1dpi_Pos002	4	22	30	1560	0.743	LBT123	1	33	26	1dpi	28.0876
200811_LBT123_1dpi_Pos002	4	23	30	1560	0.8403	LBT123	1	33	26	1dpi	45.0271
200811_LBT123_1dpi_Pos002	4	24	30	1560	0.802	LBT123	1	33	26	1dpi	0
200811_LBT123_1dpi_Pos002	4	25	30	1560	0.6807	LBT123	1	33	26	1dpi	32.1459
200811_LBT123_1dpi_Pos002	4	26	30	1560	0.8867	LBT123	1	33	26	1dpi	72.3275
200811_LBT123_1dpi_Pos002	4	27	30	1560	0.871	LBT123	1	33	26	1dpi	10.5288
200811_LBT123_1dpi_Pos002	4	28	30	1560	0.5117	LBT123	1	33	26	1dpi	45.7435
200811_LBT123_1dpi_Pos002	4	29	30	1560	0.822	LBT123	1	33	26	1dpi	32.6584
200811_LBT123_1dpi_Pos002	4	30	30	1560	0.653	LBT123	1	33	26	1dpi	43.8373
200811_LBT123_1dpi_Pos002	4	31	30	1560	0.4722	LBT123	1	33	26	1dpi	18.681
200811_LBT123_1dpi_Pos002	4	32	30	1560	0.8027	LBT123	1	33	26	1dpi	49.6171
200811_LBT123_1dpi_Pos002	4	33	30	1560	0.5728	LBT123	1	33	26	1dpi	41.7665
200811_LBT123_1dpi_Pos002	4	34	30	1560	0.815	LBT123	1	33	26	1dpi	28.7473
200811_LBT123_1dpi_Pos002	4	35	30	1560	0.7827	LBT123	1	33	26	1dpi	33.1394
200811_LBT123_1dpi_Pos002	4	36	30	1560	0.775	LBT123	1	33	26	1dpi	75.932
200811_LBT123_1dpi_Pos002	4	37	30	1560	0.9385	LBT123	1	33	26	1dpi	68.9734
200811_LBT123_1dpi_Pos002	4	38	30	1560	0.5815	LBT123	1	33	26	1dpi	94.3774
200811_LBT123_1dpi_Pos002	4	39	30	1560	0.5977	LBT123	1	33	26	1dpi	37.9307
200811_LBT123_1dpi_Pos002	4	40	30	1560	0.624	LBT123	1	33	26	1dpi	48.1831
200811_LBT123_1dpi_Pos002	4	41	30	1560	0.546	LBT123	1	33	26	1dpi	84.9505
200811_LBT123_1dpi_Pos002	4	42	30	1560	0.841	LBT123	1	33	26	1dpi	45.9097
200811_LBT123_1dpi_Pos002	4	43	30	1560	0.7627	LBT123	1	33	26	1dpi	59.0939
200811_LBT123_1dpi_Pos002	4	44	30	1560	0.875	LBT123	1	33	26	1dpi	7.10009
200811_LBT123_1dpi_Pos002	4	45	30	1560	0.8477	LBT123	1	33	26	1dpi	21.9311
200811_LBT123_1dpi_Pos002	4	46	30	1560	0.632	LBT123	1	33	26	1dpi	76.9933
200811_LBT123_1dpi_Pos002	4	47	30	1560	0.5312	LBT123	1	33	26	1dpi	113.126
200811_LBT123_1dpi_Pos002	6	1	30	1620	0.813	LBT123	1	33	27	1dpi	52.4778
200811_LBT123_1dpi_Pos002	6	2	30	1620	0.84	LBT123	1	33	27	1dpi	31.1707
200811_LBT123_1dpi_Pos002	6	3	30	1620	0.7334	LBT123	1	33	27	1dpi	20.8401
[truncated: 58,497 more rows]

## Sheet: README
Column A	files	Unique filename for each individual zebrafish embryo, consisting of the date of fertilization (DOF), cancer cell line, start timepoint of the movie, and embryo number (PosXXX)
Column B	time_point	Timepoint of the time-lapse movie in Python, ranging from 0 to 60 (1dpi movies) or 20 (5dpi movies)
Column C	GAM_number	Unique number of each individual GAM/macrophage
Column D	dt_min	Time interval between two frames of a time-lapse movie (i.e. 15, 20, or 30 min)
Column E	time_in_min	Timepoint after injection of the cancer cells in minutes
Column F	circularity	Circularity of each individual GAM/macrophage
Column G	cancer_cells	Patient-derived GBM stem cell culture (PD-GSCC) used to generate the zebrafish avatars
Column H	t_start	Start timepoint of the time-lapse movie in Fiji (i.e. 1)
Column I	t_end	End timepoint of the time-lapse movie in Fiji (sometimes deliberately chosen to shorten the movie, e.g.timepoints at which an embryo goes out of focus have been removed)
Column J	time_in_h	Timepoint after injection of the cancer cells in hours
Column K	dpi	Days post injection (i.e. 1 or 5 dpi to indicate the timepoint at which the time-lapse movies were generated)
Column L	distance_to_tumor	Distance of each individual GAM/macrophage to the nearest tumor pixel in μm
