# Supplementary material for: Single‐cell profiling and zebrafish avatars reveal LGALS1 as immunomodulating target in glioblastoma
Source: EMBO Mol Med. 2023 Oct 4;15(11):e18144. doi: 10.15252/emmm.202318144 (PMC10630887; doi:10.15252/emmm.202318144)
Supplement: Supplementary file 28 — Source Data for Figure 6 [file EMMM-15-e18144-s012.zip › Figure 6/6B/Tumor volume 1+5dpi t0 (paired).xlsx]

## Sheet: Data
BT333		BT569		CME037		CME038		LBT001		LBT003		LBT070		LBT123
1 dpi	5 dpi	1 dpi	5 dpi	1 dpi	5 dpi	1 dpi	5 dpi	1 dpi	5 dpi	1 dpi	5 dpi	1 dpi	5 dpi	1 dpi	5 dpi
359997	63285.4	756850	181278	249718	83702.3	631913	143423	267345	189130	682387	320376	324743	126106	935576	73572.7
397985	114611	727928	128206	308625	135679	322377	50918	245456	114836	830302	236142	185830	95427.2	1.20052e+06	57849.8
451801	75535.1	746284	212425	278561	57089.3	266199	60093.2	229884	159692	831301	178111	595464	168826	1.20119e+06	135616
460625	212572	836153	217770	100150	32548.4	378122	208338			1.14844e+06	398375	727503	39019.8	1.21827e+06	49514.4
450469	97563.6	765203	279970	921779	328524	376440	123955			984391	483596			1.34239e+06	181839
392694	148611	354665	246220	958274	348793	607837	342402			1.37196e+06	442399			704165	88062.5
426393	170333	451242	70363.6	500154	155245					1.01311e+06	694889			520729	82478.4
383118	176475	932798	90522.4	711059	203531					885604	392664			859318	477081
447914	84821.3	589452	141114	749333	500985					1.37655e+06	386956			776192	150658
452429	266635	832362	221272							1.02772e+06	271918			733959	261357
		574818	142003							799946	370457			782072	125677
										1.04346e+06	400762
										614240	339703
										1.37305e+06	438473
										1.15449e+06	210801
										1.11437e+06	496540
										1.31909e+06	524110
										1.01729e+06	268162

## Sheet: README
Row 1	Different patient-derived GBM stem cell cultures (PD-GSCCs) used to generate the zebrafish avatars
Row 2	Timepoint of imaging: 1 dpi or 5 dpi. (t=0, start of the 1 dpi and 5 dpi movies)
Row 3-20	Tumor volume in μm3 of individual zebrafish embryos. Data for 1 dpi and 5 dpi are paired, i.e. tumor volumes are longitudinal/repeated measurements in the same embryo at 1 dpi and 5 dpi
