# Supplementary material for: Single‐cell profiling and zebrafish avatars reveal LGALS1 as immunomodulating target in glioblastoma
Source: EMBO Mol Med. 2023 Oct 4;15(11):e18144. doi: 10.15252/emmm.202318144 (PMC10630887; doi:10.15252/emmm.202318144)
Supplement: Supplementary file 28 — Source Data for Figure 6 [file EMMM-15-e18144-s012.zip › Figure 6/6E/Number of ramified GAMs over time.xlsx]

## Sheet: Data
files	time_point	GAM_number	dt_min	time_in_min	circularity	cancer_cells	t_start	t_end	time_in_h	dpi
200804_LBT070_1dpi_Pos001	0	24	30	1440	0.2042	LBT070	1	33	24	1dpi
200804_LBT070_1dpi_Pos001	2	24	30	1500	0.2428	LBT070	1	33	25	1dpi
200804_LBT070_1dpi_Pos001	4	12	30	1560	0.3372	LBT070	1	33	26	1dpi
200804_LBT070_1dpi_Pos001	4	21	30	1560	0.3005	LBT070	1	33	26	1dpi
200804_LBT070_1dpi_Pos001	4	43	30	1560	0.3232	LBT070	1	33	26	1dpi
200804_LBT070_1dpi_Pos001	6	36	30	1620	0.2817	LBT070	1	33	27	1dpi
200804_LBT070_1dpi_Pos001	6	37	30	1620	0.306	LBT070	1	33	27	1dpi
200804_LBT070_1dpi_Pos001	8	2	30	1680	0.2217	LBT070	1	33	28	1dpi
200804_LBT070_1dpi_Pos001	8	5	30	1680	0.3145	LBT070	1	33	28	1dpi
200804_LBT070_1dpi_Pos001	8	15	30	1680	0.3384	LBT070	1	33	28	1dpi
200804_LBT070_1dpi_Pos001	8	35	30	1680	0.2617	LBT070	1	33	28	1dpi
200804_LBT070_1dpi_Pos001	10	2	30	1740	0.3489	LBT070	1	33	29	1dpi
200804_LBT070_1dpi_Pos001	10	16	30	1740	0.293	LBT070	1	33	29	1dpi
200804_LBT070_1dpi_Pos001	10	17	30	1740	0.2988	LBT070	1	33	29	1dpi
200804_LBT070_1dpi_Pos001	10	25	30	1740	0.2588	LBT070	1	33	29	1dpi
200804_LBT070_1dpi_Pos001	10	42	30	1740	0.2028	LBT070	1	33	29	1dpi
200804_LBT070_1dpi_Pos001	12	1	30	1800	0.339	LBT070	1	33	30	1dpi
200804_LBT070_1dpi_Pos001	12	3	30	1800	0.3127	LBT070	1	33	30	1dpi
200804_LBT070_1dpi_Pos001	12	4	30	1800	0.2683	LBT070	1	33	30	1dpi
200804_LBT070_1dpi_Pos001	12	9	30	1800	0.2944	LBT070	1	33	30	1dpi
200804_LBT070_1dpi_Pos001	12	14	30	1800	0.2898	LBT070	1	33	30	1dpi
200804_LBT070_1dpi_Pos001	12	16	30	1800	0.331	LBT070	1	33	30	1dpi
200804_LBT070_1dpi_Pos001	14	3	30	1860	0.3467	LBT070	1	33	31	1dpi
200804_LBT070_1dpi_Pos001	14	5	30	1860	0.3176	LBT070	1	33	31	1dpi
200804_LBT070_1dpi_Pos001	14	18	30	1860	0.3364	LBT070	1	33	31	1dpi
200804_LBT070_1dpi_Pos001	14	20	30	1860	0.3071	LBT070	1	33	31	1dpi
200804_LBT070_1dpi_Pos001	14	30	30	1860	0.301	LBT070	1	33	31	1dpi
200804_LBT070_1dpi_Pos001	16	3	30	1920	0.307	LBT070	1	33	32	1dpi
200804_LBT070_1dpi_Pos001	16	17	30	1920	0.3062	LBT070	1	33	32	1dpi
200804_LBT070_1dpi_Pos001	16	27	30	1920	0.3306	LBT070	1	33	32	1dpi
200804_LBT070_1dpi_Pos001	18	16	30	1980	0.2303	LBT070	1	33	33	1dpi
200804_LBT070_1dpi_Pos001	18	30	30	1980	0.2352	LBT070	1	33	33	1dpi
200804_LBT070_1dpi_Pos001	20	16	30	2040	0.2407	LBT070	1	33	34	1dpi
200804_LBT070_1dpi_Pos001	20	28	30	2040	0.3171	LBT070	1	33	34	1dpi
200804_LBT070_1dpi_Pos001	20	31	30	2040	0.2294	LBT070	1	33	34	1dpi
200804_LBT070_1dpi_Pos001	22	5	30	2100	0.3264	LBT070	1	33	35	1dpi
200804_LBT070_1dpi_Pos001	22	13	30	2100	0.3154	LBT070	1	33	35	1dpi
200804_LBT070_1dpi_Pos001	24	8	30	2160	0.3	LBT070	1	33	36	1dpi
200804_LBT070_1dpi_Pos001	24	14	30	2160	0.3176	LBT070	1	33	36	1dpi
200804_LBT070_1dpi_Pos001	24	25	30	2160	0.3079	LBT070	1	33	36	1dpi
200804_LBT070_1dpi_Pos001	26	12	30	2220	0.2822	LBT070	1	33	37	1dpi
200804_LBT070_1dpi_Pos001	28	1	30	2280	0.1791	LBT070	1	33	38	1dpi
200804_LBT070_1dpi_Pos001	28	8	30	2280	0.1461	LBT070	1	33	38	1dpi
200804_LBT070_1dpi_Pos001	30	4	30	2340	0.1934	LBT070	1	33	39	1dpi
200804_LBT070_1dpi_Pos001	30	5	30	2340	0.1484	LBT070	1	33	39	1dpi
200804_LBT070_1dpi_Pos003	2	2	30	1500	0.306	LBT070	1	33	25	1dpi
200804_LBT070_1dpi_Pos003	2	3	30	1500	0.1797	LBT070	1	33	25	1dpi
200804_LBT070_1dpi_Pos003	2	17	30	1500	0.2925	LBT070	1	33	25	1dpi
200804_LBT070_1dpi_Pos003	2	23	30	1500	0.2357	LBT070	1	33	25	1dpi
200804_LBT070_1dpi_Pos003	4	10	30	1560	0.1704	LBT070	1	33	26	1dpi
200804_LBT070_1dpi_Pos003	4	22	30	1560	0.3108	LBT070	1	33	26	1dpi
200804_LBT070_1dpi_Pos003	6	8	30	1620	0.2717	LBT070	1	33	27	1dpi
200804_LBT070_1dpi_Pos003	6	10	30	1620	0.317	LBT070	1	33	27	1dpi
200804_LBT070_1dpi_Pos003	8	2	30	1680	0.2404	LBT070	1	33	28	1dpi
200804_LBT070_1dpi_Pos003	10	3	30	1740	0.2554	LBT070	1	33	29	1dpi
200804_LBT070_1dpi_Pos003	10	6	30	1740	0.253	LBT070	1	33	29	1dpi
200804_LBT070_1dpi_Pos003	10	10	30	1740	0.2048	LBT070	1	33	29	1dpi
200804_LBT070_1dpi_Pos003	12	4	30	1800	0.3127	LBT070	1	33	30	1dpi
200804_LBT070_1dpi_Pos003	14	3	30	1860	0.345	LBT070	1	33	31	1dpi
200804_LBT070_1dpi_Pos003	14	7	30	1860	0.1936	LBT070	1	33	31	1dpi
200804_LBT070_1dpi_Pos003	16	5	30	1920	0.1592	LBT070	1	33	32	1dpi
200804_LBT070_1dpi_Pos003	16	6	30	1920	0.3403	LBT070	1	33	32	1dpi
200804_LBT070_1dpi_Pos003	18	1	30	1980	0.19	LBT070	1	33	33	1dpi
200804_LBT070_1dpi_Pos003	18	11	30	1980	0.2085	LBT070	1	33	33	1dpi
200804_LBT070_1dpi_Pos003	20	9	30	2040	0.2578	LBT070	1	33	34	1dpi
200804_LBT070_1dpi_Pos003	20	10	30	2040	0.3438	LBT070	1	33	34	1dpi
200804_LBT070_1dpi_Pos003	20	17	30	2040	0.3184	LBT070	1	33	34	1dpi
200804_LBT070_1dpi_Pos003	22	5	30	2100	0.299	LBT070	1	33	35	1dpi
200804_LBT070_1dpi_Pos003	22	9	30	2100	0.181	LBT070	1	33	35	1dpi
200804_LBT070_1dpi_Pos003	22	13	30	2100	0.2676	LBT070	1	33	35	1dpi
200804_LBT070_1dpi_Pos003	24	3	30	2160	0.2634	LBT070	1	33	36	1dpi
200804_LBT070_1dpi_Pos003	24	12	30	2160	0.253	LBT070	1	33	36	1dpi
200804_LBT070_1dpi_Pos003	24	22	30	2160	0.3098	LBT070	1	33	36	1dpi
200804_LBT070_1dpi_Pos003	26	1	30	2220	0.2461	LBT070	1	33	37	1dpi
200804_LBT070_1dpi_Pos003	26	5	30	2220	0.1727	LBT070	1	33	37	1dpi
200804_LBT070_1dpi_Pos003	26	11	30	2220	0.3203	LBT070	1	33	37	1dpi
200804_LBT070_1dpi_Pos003	26	25	30	2220	0.335	LBT070	1	33	37	1dpi
200804_LBT070_1dpi_Pos003	28	11	30	2280	0.3298	LBT070	1	33	38	1dpi
200804_LBT070_1dpi_Pos003	30	2	30	2340	0.3276	LBT070	1	33	39	1dpi
200804_LBT070_1dpi_Pos003	30	3	30	2340	0.273	LBT070	1	33	39	1dpi
200804_LBT070_1dpi_Pos003	30	4	30	2340	0.3232	LBT070	1	33	39	1dpi
200804_LBT070_1dpi_Pos003	30	6	30	2340	0.2334	LBT070	1	33	39	1dpi
200804_LBT070_1dpi_Pos003	30	9	30	2340	0.2805	LBT070	1	33	39	1dpi
200804_LBT070_1dpi_Pos003	30	17	30	2340	0.2917	LBT070	1	33	39	1dpi
200804_LBT070_1dpi_Pos005	0	10	30	1440	0.1388	LBT070	1	33	24	1dpi
200804_LBT070_1dpi_Pos005	0	11	30	1440	0.2369	LBT070	1	33	24	1dpi
200804_LBT070_1dpi_Pos005	0	28	30	1440	0.3108	LBT070	1	33	24	1dpi
200804_LBT070_1dpi_Pos005	2	6	30	1500	0.3132	LBT070	1	33	25	1dpi
200804_LBT070_1dpi_Pos005	2	7	30	1500	0.3313	LBT070	1	33	25	1dpi
200804_LBT070_1dpi_Pos005	2	10	30	1500	0.2249	LBT070	1	33	25	1dpi
200804_LBT070_1dpi_Pos005	2	13	30	1500	0.1456	LBT070	1	33	25	1dpi
200804_LBT070_1dpi_Pos005	2	17	30	1500	0.2986	LBT070	1	33	25	1dpi
200804_LBT070_1dpi_Pos005	2	18	30	1500	0.3286	LBT070	1	33	25	1dpi
200804_LBT070_1dpi_Pos005	4	3	30	1560	0.3264	LBT070	1	33	26	1dpi
200804_LBT070_1dpi_Pos005	4	5	30	1560	0.1685	LBT070	1	33	26	1dpi
200804_LBT070_1dpi_Pos005	4	6	30	1560	0.1984	LBT070	1	33	26	1dpi
200804_LBT070_1dpi_Pos005	4	10	30	1560	0.2588	LBT070	1	33	26	1dpi
200804_LBT070_1dpi_Pos005	4	12	30	1560	0.2502	LBT070	1	33	26	1dpi
200804_LBT070_1dpi_Pos005	4	13	30	1560	0.3325	LBT070	1	33	26	1dpi
200804_LBT070_1dpi_Pos005	4	16	30	1560	0.2058	LBT070	1	33	26	1dpi
200804_LBT070_1dpi_Pos005	4	26	30	1560	0.3433	LBT070	1	33	26	1dpi
200804_LBT070_1dpi_Pos005	6	1	30	1620	0.3376	LBT070	1	33	27	1dpi
200804_LBT070_1dpi_Pos005	6	4	30	1620	0.2112	LBT070	1	33	27	1dpi
200804_LBT070_1dpi_Pos005	6	15	30	1620	0.2211	LBT070	1	33	27	1dpi
200804_LBT070_1dpi_Pos005	6	21	30	1620	0.2109	LBT070	1	33	27	1dpi
200804_LBT070_1dpi_Pos005	6	24	30	1620	0.2185	LBT070	1	33	27	1dpi
200804_LBT070_1dpi_Pos005	8	4	30	1680	0.1288	LBT070	1	33	28	1dpi
200804_LBT070_1dpi_Pos005	8	6	30	1680	0.2095	LBT070	1	33	28	1dpi
200804_LBT070_1dpi_Pos005	8	7	30	1680	0.312	LBT070	1	33	28	1dpi
200804_LBT070_1dpi_Pos005	8	8	30	1680	0.316	LBT070	1	33	28	1dpi
200804_LBT070_1dpi_Pos005	8	11	30	1680	0.3142	LBT070	1	33	28	1dpi
200804_LBT070_1dpi_Pos005	8	15	30	1680	0.3262	LBT070	1	33	28	1dpi
200804_LBT070_1dpi_Pos005	8	27	30	1680	0.2737	LBT070	1	33	28	1dpi
200804_LBT070_1dpi_Pos005	10	3	30	1740	0.1251	LBT070	1	33	29	1dpi
200804_LBT070_1dpi_Pos005	10	4	30	1740	0.3062	LBT070	1	33	29	1dpi
200804_LBT070_1dpi_Pos005	10	5	30	1740	0.2524	LBT070	1	33	29	1dpi
200804_LBT070_1dpi_Pos005	10	7	30	1740	0.268	LBT070	1	33	29	1dpi
200804_LBT070_1dpi_Pos005	10	8	30	1740	0.2966	LBT070	1	33	29	1dpi
200804_LBT070_1dpi_Pos005	10	18	30	1740	0.2593	LBT070	1	33	29	1dpi
200804_LBT070_1dpi_Pos005	10	20	30	1740	0.2554	LBT070	1	33	29	1dpi
200804_LBT070_1dpi_Pos005	12	1	30	1800	0.11115	LBT070	1	33	30	1dpi
200804_LBT070_1dpi_Pos005	12	3	30	1800	0.275	LBT070	1	33	30	1dpi
200804_LBT070_1dpi_Pos005	12	11	30	1800	0.1145	LBT070	1	33	30	1dpi
200804_LBT070_1dpi_Pos005	12	13	30	1800	0.3044	LBT070	1	33	30	1dpi
200804_LBT070_1dpi_Pos005	12	15	30	1800	0.2742	LBT070	1	33	30	1dpi
200804_LBT070_1dpi_Pos005	12	21	30	1800	0.1526	LBT070	1	33	30	1dpi
200804_LBT070_1dpi_Pos005	12	26	30	1800	0.3496	LBT070	1	33	30	1dpi
200804_LBT070_1dpi_Pos005	14	1	30	1860	0.2444	LBT070	1	33	31	1dpi
200804_LBT070_1dpi_Pos005	14	3	30	1860	0.2893	LBT070	1	33	31	1dpi
200804_LBT070_1dpi_Pos005	14	4	30	1860	0.1473	LBT070	1	33	31	1dpi
200804_LBT070_1dpi_Pos005	14	5	30	1860	0.3203	LBT070	1	33	31	1dpi
200804_LBT070_1dpi_Pos005	14	7	30	1860	0.3271	LBT070	1	33	31	1dpi
200804_LBT070_1dpi_Pos005	14	11	30	1860	0.1277	LBT070	1	33	31	1dpi
200804_LBT070_1dpi_Pos005	14	19	30	1860	0.2107	LBT070	1	33	31	1dpi
200804_LBT070_1dpi_Pos005	14	23	30	1860	0.1633	LBT070	1	33	31	1dpi
200804_LBT070_1dpi_Pos005	14	24	30	1860	0.3438	LBT070	1	33	31	1dpi
200804_LBT070_1dpi_Pos005	16	1	30	1920	0.1537	LBT070	1	33	32	1dpi
200804_LBT070_1dpi_Pos005	16	5	30	1920	0.2903	LBT070	1	33	32	1dpi
200804_LBT070_1dpi_Pos005	16	15	30	1920	0.11896	LBT070	1	33	32	1dpi
200804_LBT070_1dpi_Pos005	18	2	30	1980	0.3406	LBT070	1	33	33	1dpi
200804_LBT070_1dpi_Pos005	18	8	30	1980	0.1438	LBT070	1	33	33	1dpi
200804_LBT070_1dpi_Pos005	18	18	30	1980	0.3472	LBT070	1	33	33	1dpi
200804_LBT070_1dpi_Pos005	18	22	30	1980	0.2554	LBT070	1	33	33	1dpi
200804_LBT070_1dpi_Pos005	18	23	30	1980	0.2223	LBT070	1	33	33	1dpi
200804_LBT070_1dpi_Pos005	20	2	30	2040	0.2502	LBT070	1	33	34	1dpi
200804_LBT070_1dpi_Pos005	22	13	30	2100	0.2932	LBT070	1	33	35	1dpi
200804_LBT070_1dpi_Pos005	22	18	30	2100	0.2493	LBT070	1	33	35	1dpi
200804_LBT070_1dpi_Pos005	22	20	30	2100	0.3096	LBT070	1	33	35	1dpi
200804_LBT070_1dpi_Pos005	24	4	30	2160	0.2705	LBT070	1	33	36	1dpi
200804_LBT070_1dpi_Pos005	24	5	30	2160	0.2815	LBT070	1	33	36	1dpi
200804_LBT070_1dpi_Pos005	24	7	30	2160	0.3403	LBT070	1	33	36	1dpi
200804_LBT070_1dpi_Pos005	24	16	30	2160	0.2144	LBT070	1	33	36	1dpi
200804_LBT070_1dpi_Pos005	24	21	30	2160	0.2429	LBT070	1	33	36	1dpi
200804_LBT070_1dpi_Pos005	24	24	30	2160	0.3276	LBT070	1	33	36	1dpi
200804_LBT070_1dpi_Pos005	24	25	30	2160	0.2673	LBT070	1	33	36	1dpi
200804_LBT070_1dpi_Pos005	26	23	30	2220	0.3357	LBT070	1	33	37	1dpi
200804_LBT070_1dpi_Pos005	28	4	30	2280	0.3315	LBT070	1	33	38	1dpi
200804_LBT070_1dpi_Pos005	28	23	30	2280	0.3406	LBT070	1	33	38	1dpi
200804_LBT070_1dpi_Pos005	28	27	30	2280	0.3013	LBT070	1	33	38	1dpi
200804_LBT070_1dpi_Pos005	30	5	30	2340	0.277	LBT070	1	33	39	1dpi
200804_LBT070_1dpi_Pos005	30	22	30	2340	0.3296	LBT070	1	33	39	1dpi
200804_LBT070_1dpi_Pos005	30	27	30	2340	0.3262	LBT070	1	33	39	1dpi
200804_LBT070_1dpi_Pos006	0	6	30	1440	0.3145	LBT070	1	33	24	1dpi
200804_LBT070_1dpi_Pos006	0	7	30	1440	0.3352	LBT070	1	33	24	1dpi
200804_LBT070_1dpi_Pos006	0	14	30	1440	0.2698	LBT070	1	33	24	1dpi
200804_LBT070_1dpi_Pos006	0	16	30	1440	0.3457	LBT070	1	33	24	1dpi
200804_LBT070_1dpi_Pos006	0	25	30	1440	0.2446	LBT070	1	33	24	1dpi
200804_LBT070_1dpi_Pos006	0	32	30	1440	0.3335	LBT070	1	33	24	1dpi
200804_LBT070_1dpi_Pos006	2	2	30	1500	0.3162	LBT070	1	33	25	1dpi
200804_LBT070_1dpi_Pos006	2	7	30	1500	0.333	LBT070	1	33	25	1dpi
200804_LBT070_1dpi_Pos006	2	23	30	1500	0.2737	LBT070	1	33	25	1dpi
200804_LBT070_1dpi_Pos006	2	31	30	1500	0.2488	LBT070	1	33	25	1dpi
200804_LBT070_1dpi_Pos006	4	7	30	1560	0.2397	LBT070	1	33	26	1dpi
200804_LBT070_1dpi_Pos006	4	17	30	1560	0.2184	LBT070	1	33	26	1dpi
200804_LBT070_1dpi_Pos006	4	24	30	1560	0.2551	LBT070	1	33	26	1dpi
200804_LBT070_1dpi_Pos006	4	29	30	1560	0.338	LBT070	1	33	26	1dpi
200804_LBT070_1dpi_Pos006	6	6	30	1620	0.3003	LBT070	1	33	27	1dpi
200804_LBT070_1dpi_Pos006	6	9	30	1620	0.265	LBT070	1	33	27	1dpi
200804_LBT070_1dpi_Pos006	8	4	30	1680	0.316	LBT070	1	33	28	1dpi
200804_LBT070_1dpi_Pos006	8	21	30	1680	0.3303	LBT070	1	33	28	1dpi
200804_LBT070_1dpi_Pos006	8	27	30	1680	0.3196	LBT070	1	33	28	1dpi
200804_LBT070_1dpi_Pos006	10	1	30	1740	0.338	LBT070	1	33	29	1dpi
200804_LBT070_1dpi_Pos006	10	16	30	1740	0.2927	LBT070	1	33	29	1dpi
200804_LBT070_1dpi_Pos006	10	19	30	1740	0.2341	LBT070	1	33	29	1dpi
200804_LBT070_1dpi_Pos006	10	22	30	1740	0.3376	LBT070	1	33	29	1dpi
200804_LBT070_1dpi_Pos006	12	1	30	1800	0.1636	LBT070	1	33	30	1dpi
200804_LBT070_1dpi_Pos006	12	8	30	1800	0.3481	LBT070	1	33	30	1dpi
200804_LBT070_1dpi_Pos006	12	22	30	1800	0.3284	LBT070	1	33	30	1dpi
200804_LBT070_1dpi_Pos006	14	2	30	1860	0.1048	LBT070	1	33	31	1dpi
200804_LBT070_1dpi_Pos006	14	4	30	1860	0.3306	LBT070	1	33	31	1dpi
200804_LBT070_1dpi_Pos006	14	11	30	1860	0.2588	LBT070	1	33	31	1dpi
200804_LBT070_1dpi_Pos006	14	16	30	1860	0.2664	LBT070	1	33	31	1dpi
200804_LBT070_1dpi_Pos006	14	21	30	1860	0.334	LBT070	1	33	31	1dpi
200804_LBT070_1dpi_Pos006	16	2	30	1920	0.2036	LBT070	1	33	32	1dpi
200804_LBT070_1dpi_Pos006	16	4	30	1920	0.2717	LBT070	1	33	32	1dpi
200804_LBT070_1dpi_Pos006	16	15	30	1920	0.1526	LBT070	1	33	32	1dpi
200804_LBT070_1dpi_Pos006	16	25	30	1920	0.3176	LBT070	1	33	32	1dpi
200804_LBT070_1dpi_Pos006	18	2	30	1980	0.12335	LBT070	1	33	33	1dpi
200804_LBT070_1dpi_Pos006	18	6	30	1980	0.1415	LBT070	1	33	33	1dpi
200804_LBT070_1dpi_Pos006	18	8	30	1980	0.3413	LBT070	1	33	33	1dpi
200804_LBT070_1dpi_Pos006	20	5	30	2040	0.1387	LBT070	1	33	34	1dpi
200804_LBT070_1dpi_Pos006	22	3	30	2100	0.2603	LBT070	1	33	35	1dpi
200804_LBT070_1dpi_Pos006	22	8	30	2100	0.1578	LBT070	1	33	35	1dpi
200804_LBT070_1dpi_Pos006	22	9	30	2100	0.2727	LBT070	1	33	35	1dpi
200804_LBT070_1dpi_Pos006	24	11	30	2160	0.11676	LBT070	1	33	36	1dpi
200804_LBT070_1dpi_Pos006	24	12	30	2160	0.2815	LBT070	1	33	36	1dpi
200804_LBT070_1dpi_Pos006	26	2	30	2220	0.1647	LBT070	1	33	37	1dpi
200804_LBT070_1dpi_Pos006	26	8	30	2220	0.10535	LBT070	1	33	37	1dpi
200804_LBT070_1dpi_Pos006	28	3	30	2280	0.2065	LBT070	1	33	38	1dpi
200804_LBT070_1dpi_Pos006	28	4	30	2280	0.3125	LBT070	1	33	38	1dpi
200804_LBT070_1dpi_Pos006	28	9	30	2280	0.0967	LBT070	1	33	38	1dpi
200804_LBT070_1dpi_Pos006	30	1	30	2340	0.1824	LBT070	1	33	39	1dpi
200804_LBT070_1dpi_Pos006	30	15	30	2340	0.1395	LBT070	1	33	39	1dpi
200804_LBT070_1dpi_Pos006	30	19	30	2340	0.256	LBT070	1	33	39	1dpi
200804_LBT070_1dpi_Pos006	30	24	30	2340	0.2042	LBT070	1	33	39	1dpi
200811_LBT123_1dpi_Pos002	0	6	30	1440	0.3064	LBT123	1	33	24	1dpi
200811_LBT123_1dpi_Pos002	0	12	30	1440	0.2532	LBT123	1	33	24	1dpi
200811_LBT123_1dpi_Pos002	0	15	30	1440	0.2964	LBT123	1	33	24	1dpi
200811_LBT123_1dpi_Pos002	0	50	30	1440	0.3328	LBT123	1	33	24	1dpi
200811_LBT123_1dpi_Pos002	2	2	30	1500	0.2147	LBT123	1	33	25	1dpi
200811_LBT123_1dpi_Pos002	2	12	30	1500	0.3035	LBT123	1	33	25	1dpi
200811_LBT123_1dpi_Pos002	4	1	30	1560	0.2375	LBT123	1	33	26	1dpi
200811_LBT123_1dpi_Pos002	4	15	30	1560	0.2554	LBT123	1	33	26	1dpi
200811_LBT123_1dpi_Pos002	6	28	30	1620	0.3113	LBT123	1	33	27	1dpi
200811_LBT123_1dpi_Pos002	8	11	30	1680	0.2422	LBT123	1	33	28	1dpi
200811_LBT123_1dpi_Pos002	8	53	30	1680	0.282	LBT123	1	33	28	1dpi
200811_LBT123_1dpi_Pos002	8	59	30	1680	0.2664	LBT123	1	33	28	1dpi
200811_LBT123_1dpi_Pos002	10	3	30	1740	0.2888	LBT123	1	33	29	1dpi
200811_LBT123_1dpi_Pos002	10	6	30	1740	0.2373	LBT123	1	33	29	1dpi
200811_LBT123_1dpi_Pos002	10	45	30	1740	0.2152	LBT123	1	33	29	1dpi
200811_LBT123_1dpi_Pos002	14	43	30	1860	0.254	LBT123	1	33	31	1dpi
200811_LBT123_1dpi_Pos002	16	1	30	1920	0.1571	LBT123	1	33	32	1dpi
200811_LBT123_1dpi_Pos002	16	5	30	1920	0.3337	LBT123	1	33	32	1dpi
200811_LBT123_1dpi_Pos002	16	47	30	1920	0.3481	LBT123	1	33	32	1dpi
200811_LBT123_1dpi_Pos002	18	6	30	1980	0.2717	LBT123	1	33	33	1dpi
200811_LBT123_1dpi_Pos002	18	37	30	1980	0.3235	LBT123	1	33	33	1dpi
200811_LBT123_1dpi_Pos002	20	6	30	2040	0.2798	LBT123	1	33	34	1dpi
200811_LBT123_1dpi_Pos002	20	10	30	2040	0.2756	LBT123	1	33	34	1dpi
200811_LBT123_1dpi_Pos002	20	12	30	2040	0.1957	LBT123	1	33	34	1dpi
200811_LBT123_1dpi_Pos002	20	44	30	2040	0.3286	LBT123	1	33	34	1dpi
200811_LBT123_1dpi_Pos002	20	62	30	2040	0.286	LBT123	1	33	34	1dpi
200811_LBT123_1dpi_Pos002	22	2	30	2100	0.1715	LBT123	1	33	35	1dpi
200811_LBT123_1dpi_Pos002	22	15	30	2100	0.2786	LBT123	1	33	35	1dpi
200811_LBT123_1dpi_Pos002	24	1	30	2160	0.1837	LBT123	1	33	36	1dpi
200811_LBT123_1dpi_Pos002	24	14	30	2160	0.3108	LBT123	1	33	36	1dpi
200811_LBT123_1dpi_Pos002	24	38	30	2160	0.3418	LBT123	1	33	36	1dpi
200811_LBT123_1dpi_Pos002	24	57	30	2160	0.333	LBT123	1	33	36	1dpi
200811_LBT123_1dpi_Pos002	24	82	30	2160	0.3196	LBT123	1	33	36	1dpi
200811_LBT123_1dpi_Pos002	26	8	30	2220	0.2593	LBT123	1	33	37	1dpi
200811_LBT123_1dpi_Pos002	26	68	30	2220	0.3276	LBT123	1	33	37	1dpi
200811_LBT123_1dpi_Pos002	30	7	30	2340	0.1602	LBT123	1	33	39	1dpi
200811_LBT123_1dpi_Pos002	30	8	30	2340	0.3188	LBT123	1	33	39	1dpi
200811_LBT123_1dpi_Pos002	30	12	30	2340	0.31	LBT123	1	33	39	1dpi
200811_LBT123_1dpi_Pos002	30	54	30	2340	0.1564	LBT123	1	33	39	1dpi
200811_LBT123_1dpi_Pos003	0	2	30	1440	0.3127	LBT123	1	33	24	1dpi
200811_LBT123_1dpi_Pos003	0	32	30	1440	0.3154	LBT123	1	33	24	1dpi
200811_LBT123_1dpi_Pos003	2	1	30	1500	0.338	LBT123	1	33	25	1dpi
200811_LBT123_1dpi_Pos003	2	6	30	1500	0.3413	LBT123	1	33	25	1dpi
200811_LBT123_1dpi_Pos003	2	7	30	1500	0.3032	LBT123	1	33	25	1dpi
200811_LBT123_1dpi_Pos003	2	11	30	1500	0.2915	LBT123	1	33	25	1dpi
200811_LBT123_1dpi_Pos003	2	13	30	1500	0.333	LBT123	1	33	25	1dpi
200811_LBT123_1dpi_Pos003	2	19	30	1500	0.3027	LBT123	1	33	25	1dpi
200811_LBT123_1dpi_Pos003	4	9	30	1560	0.3354	LBT123	1	33	26	1dpi
200811_LBT123_1dpi_Pos003	4	11	30	1560	0.1854	LBT123	1	33	26	1dpi
200811_LBT123_1dpi_Pos003	4	16	30	1560	0.2355	LBT123	1	33	26	1dpi
200811_LBT123_1dpi_Pos003	4	18	30	1560	0.285	LBT123	1	33	26	1dpi
200811_LBT123_1dpi_Pos003	4	23	30	1560	0.225	LBT123	1	33	26	1dpi
200811_LBT123_1dpi_Pos003	4	28	30	1560	0.313	LBT123	1	33	26	1dpi
200811_LBT123_1dpi_Pos003	6	2	30	1620	0.2485	LBT123	1	33	27	1dpi
200811_LBT123_1dpi_Pos003	6	6	30	1620	0.2844	LBT123	1	33	27	1dpi
200811_LBT123_1dpi_Pos003	6	8	30	1620	0.3342	LBT123	1	33	27	1dpi
200811_LBT123_1dpi_Pos003	6	9	30	1620	0.2246	LBT123	1	33	27	1dpi
200811_LBT123_1dpi_Pos003	6	11	30	1620	0.253	LBT123	1	33	27	1dpi
200811_LBT123_1dpi_Pos003	6	20	30	1620	0.3354	LBT123	1	33	27	1dpi
200811_LBT123_1dpi_Pos003	6	21	30	1620	0.2566	LBT123	1	33	27	1dpi
200811_LBT123_1dpi_Pos003	6	25	30	1620	0.2336	LBT123	1	33	27	1dpi
200811_LBT123_1dpi_Pos003	8	1	30	1680	0.3481	LBT123	1	33	28	1dpi
200811_LBT123_1dpi_Pos003	8	3	30	1680	0.2335	LBT123	1	33	28	1dpi
200811_LBT123_1dpi_Pos003	8	17	30	1680	0.2228	LBT123	1	33	28	1dpi
200811_LBT123_1dpi_Pos003	8	24	30	1680	0.27	LBT123	1	33	28	1dpi
200811_LBT123_1dpi_Pos003	10	2	30	1740	0.3477	LBT123	1	33	29	1dpi
200811_LBT123_1dpi_Pos003	10	3	30	1740	0.1523	LBT123	1	33	29	1dpi
200811_LBT123_1dpi_Pos003	12	2	30	1800	0.3362	LBT123	1	33	30	1dpi
200811_LBT123_1dpi_Pos003	12	3	30	1800	0.3257	LBT123	1	33	30	1dpi
200811_LBT123_1dpi_Pos003	12	5	30	1800	0.3271	LBT123	1	33	30	1dpi
200811_LBT123_1dpi_Pos003	12	7	30	1800	0.3406	LBT123	1	33	30	1dpi
200811_LBT123_1dpi_Pos003	12	13	30	1800	0.2021	LBT123	1	33	30	1dpi
200811_LBT123_1dpi_Pos003	14	1	30	1860	0.2258	LBT123	1	33	31	1dpi
200811_LBT123_1dpi_Pos003	14	17	30	1860	0.1779	LBT123	1	33	31	1dpi
200811_LBT123_1dpi_Pos003	16	1	30	1920	0.181	LBT123	1	33	32	1dpi
200811_LBT123_1dpi_Pos003	16	4	30	1920	0.2053	LBT123	1	33	32	1dpi
200811_LBT123_1dpi_Pos003	16	13	30	1920	0.2747	LBT123	1	33	32	1dpi
200811_LBT123_1dpi_Pos003	18	1	30	1980	0.3184	LBT123	1	33	33	1dpi
200811_LBT123_1dpi_Pos003	18	5	30	1980	0.3013	LBT123	1	33	33	1dpi
200811_LBT123_1dpi_Pos003	18	13	30	1980	0.2793	LBT123	1	33	33	1dpi
200811_LBT123_1dpi_Pos003	18	16	30	1980	0.3445	LBT123	1	33	33	1dpi
200811_LBT123_1dpi_Pos003	20	1	30	2040	0.2817	LBT123	1	33	34	1dpi
200811_LBT123_1dpi_Pos003	20	2	30	2040	0.3066	LBT123	1	33	34	1dpi
200811_LBT123_1dpi_Pos003	20	3	30	2040	0.2734	LBT123	1	33	34	1dpi
200811_LBT123_1dpi_Pos003	20	5	30	2040	0.2358	LBT123	1	33	34	1dpi
200811_LBT123_1dpi_Pos003	22	12	30	2100	0.1664	LBT123	1	33	35	1dpi
200811_LBT123_1dpi_Pos003	24	1	30	2160	0.2479	LBT123	1	33	36	1dpi
200811_LBT123_1dpi_Pos003	24	2	30	2160	0.3083	LBT123	1	33	36	1dpi
200811_LBT123_1dpi_Pos003	24	3	30	2160	0.3076	LBT123	1	33	36	1dpi
200811_LBT123_1dpi_Pos003	24	14	30	2160	0.3286	LBT123	1	33	36	1dpi
200811_LBT123_1dpi_Pos003	26	2	30	2220	0.342	LBT123	1	33	37	1dpi
200811_LBT123_1dpi_Pos003	26	19	30	2220	0.2435	LBT123	1	33	37	1dpi
200811_LBT123_1dpi_Pos003	28	2	30	2280	0.2496	LBT123	1	33	38	1dpi
200811_LBT123_1dpi_Pos003	28	3	30	2280	0.2261	LBT123	1	33	38	1dpi
200811_LBT123_1dpi_Pos003	28	13	30	2280	0.2164	LBT123	1	33	38	1dpi
200811_LBT123_1dpi_Pos003	30	2	30	2340	0.1932	LBT123	1	33	39	1dpi
200811_LBT123_1dpi_Pos005	0	3	30	1440	0.2979	LBT123	1	33	24	1dpi
200811_LBT123_1dpi_Pos005	0	6	30	1440	0.155	LBT123	1	33	24	1dpi
200811_LBT123_1dpi_Pos005	0	13	30	1440	0.2766	LBT123	1	33	24	1dpi
200811_LBT123_1dpi_Pos005	0	21	30	1440	0.3406	LBT123	1	33	24	1dpi
200811_LBT123_1dpi_Pos005	0	24	30	1440	0.2034	LBT123	1	33	24	1dpi
200811_LBT123_1dpi_Pos005	2	2	30	1500	0.2869	LBT123	1	33	25	1dpi
200811_LBT123_1dpi_Pos005	2	11	30	1500	0.2045	LBT123	1	33	25	1dpi
200811_LBT123_1dpi_Pos005	4	9	30	1560	0.3196	LBT123	1	33	26	1dpi
200811_LBT123_1dpi_Pos005	4	11	30	1560	0.3438	LBT123	1	33	26	1dpi
200811_LBT123_1dpi_Pos005	4	18	30	1560	0.3357	LBT123	1	33	26	1dpi
200811_LBT123_1dpi_Pos005	6	7	30	1620	0.2502	LBT123	1	33	27	1dpi
200811_LBT123_1dpi_Pos005	6	23	30	1620	0.2417	LBT123	1	33	27	1dpi
200811_LBT123_1dpi_Pos005	8	30	30	1680	0.2634	LBT123	1	33	28	1dpi
200811_LBT123_1dpi_Pos005	10	2	30	1740	0.2952	LBT123	1	33	29	1dpi
200811_LBT123_1dpi_Pos005	10	23	30	1740	0.2097	LBT123	1	33	29	1dpi
200811_LBT123_1dpi_Pos005	12	29	30	1800	0.3413	LBT123	1	33	30	1dpi
200811_LBT123_1dpi_Pos005	14	15	30	1860	0.3098	LBT123	1	33	31	1dpi
200811_LBT123_1dpi_Pos005	18	2	30	1980	0.2275	LBT123	1	33	33	1dpi
200811_LBT123_1dpi_Pos005	20	3	30	2040	0.1223	LBT123	1	33	34	1dpi
200811_LBT123_1dpi_Pos005	20	14	30	2040	0.3467	LBT123	1	33	34	1dpi
200811_LBT123_1dpi_Pos005	20	16	30	2040	0.3372	LBT123	1	33	34	1dpi
200811_LBT123_1dpi_Pos005	20	27	30	2040	0.1627	LBT123	1	33	34	1dpi
200811_LBT123_1dpi_Pos005	22	6	30	2100	0.1862	LBT123	1	33	35	1dpi
200811_LBT123_1dpi_Pos005	22	20	30	2100	0.2847	LBT123	1	33	35	1dpi
200811_LBT123_1dpi_Pos005	22	32	30	2100	0.3474	LBT123	1	33	35	1dpi
200811_LBT123_1dpi_Pos005	24	5	30	2160	0.1562	LBT123	1	33	36	1dpi
200811_LBT123_1dpi_Pos005	24	16	30	2160	0.2308	LBT123	1	33	36	1dpi
200811_LBT123_1dpi_Pos005	24	30	30	2160	0.1401	LBT123	1	33	36	1dpi
200811_LBT123_1dpi_Pos005	24	31	30	2160	0.1287	LBT123	1	33	36	1dpi
200811_LBT123_1dpi_Pos005	26	1	30	2220	0.3164	LBT123	1	33	37	1dpi
200811_LBT123_1dpi_Pos005	26	21	30	2220	0.2273	LBT123	1	33	37	1dpi
200811_LBT123_1dpi_Pos005	26	35	30	2220	0.1898	LBT123	1	33	37	1dpi
200811_LBT123_1dpi_Pos005	28	1	30	2280	0.1655	LBT123	1	33	38	1dpi
200811_LBT123_1dpi_Pos005	28	19	30	2280	0.2361	LBT123	1	33	38	1dpi
200811_LBT123_1dpi_Pos005	28	27	30	2280	0.3398	LBT123	1	33	38	1dpi
200811_LBT123_1dpi_Pos005	28	31	30	2280	0.11395	LBT123	1	33	38	1dpi
200811_LBT123_1dpi_Pos005	30	4	30	2340	0.303	LBT123	1	33	39	1dpi
200811_LBT123_1dpi_Pos005	30	8	30	2340	0.261	LBT123	1	33	39	1dpi
200811_LBT123_1dpi_Pos005	30	13	30	2340	0.2627	LBT123	1	33	39	1dpi
200811_LBT123_1dpi_Pos005	30	22	30	2340	0.2761	LBT123	1	33	39	1dpi
200818_LBT001_1dpi_Pos001	4	14	30	1560	0.3489	LBT001	1	18	26	1dpi
200818_LBT001_1dpi_Pos001	6	3	30	1620	0.3188	LBT001	1	18	27	1dpi
200818_LBT001_1dpi_Pos001	6	6	30	1620	0.3276	LBT001	1	18	27	1dpi
200818_LBT001_1dpi_Pos001	6	12	30	1620	0.2297	LBT001	1	18	27	1dpi
200818_LBT001_1dpi_Pos001	6	19	30	1620	0.319	LBT001	1	18	27	1dpi
200818_LBT001_1dpi_Pos001	8	1	30	1680	0.3276	LBT001	1	18	28	1dpi
200818_LBT001_1dpi_Pos001	8	9	30	1680	0.2834	LBT001	1	18	28	1dpi
200818_LBT001_1dpi_Pos001	8	12	30	1680	0.2878	LBT001	1	18	28	1dpi
200818_LBT001_1dpi_Pos001	8	21	30	1680	0.3147	LBT001	1	18	28	1dpi
200818_LBT001_1dpi_Pos001	8	39	30	1680	0.307	LBT001	1	18	28	1dpi
200818_LBT001_1dpi_Pos001	10	3	30	1740	0.2827	LBT001	1	18	29	1dpi
200818_LBT001_1dpi_Pos001	10	7	30	1740	0.2786	LBT001	1	18	29	1dpi
200818_LBT001_1dpi_Pos001	10	10	30	1740	0.314	LBT001	1	18	29	1dpi
200818_LBT001_1dpi_Pos001	10	13	30	1740	0.2281	LBT001	1	18	29	1dpi
200818_LBT001_1dpi_Pos001	12	2	30	1800	0.141	LBT001	1	18	30	1dpi
200818_LBT001_1dpi_Pos001	12	6	30	1800	0.2754	LBT001	1	18	30	1dpi
200818_LBT001_1dpi_Pos001	12	9	30	1800	0.2351	LBT001	1	18	30	1dpi
200818_LBT001_1dpi_Pos001	12	21	30	1800	0.2715	LBT001	1	18	30	1dpi
200818_LBT001_1dpi_Pos001	14	5	30	1860	0.1592	LBT001	1	18	31	1dpi
200818_LBT001_1dpi_Pos001	14	15	30	1860	0.3145	LBT001	1	18	31	1dpi
200818_LBT001_1dpi_Pos001	14	37	30	1860	0.2026	LBT001	1	18	31	1dpi
200818_LBT001_1dpi_Pos001	16	13	30	1920	0.2727	LBT001	1	18	32	1dpi
200818_LBT001_1dpi_Pos001	16	22	30	1920	0.3289	LBT001	1	18	32	1dpi
200818_LBT001_1dpi_Pos001	16	23	30	1920	0.3315	LBT001	1	18	32	1dpi
200818_LBT001_1dpi_Pos001	16	37	30	1920	0.1172	LBT001	1	18	32	1dpi
200818_LBT001_1dpi_Pos001	16	39	30	1920	0.3035	LBT001	1	18	32	1dpi
200818_LBT001_1dpi_Pos003	0	3	30	1440	0.2742	LBT001	1	6	24	1dpi
200818_LBT001_1dpi_Pos003	0	5	30	1440	0.3052	LBT001	1	6	24	1dpi
200818_LBT001_1dpi_Pos003	0	44	30	1440	0.3123	LBT001	1	6	24	1dpi
200818_LBT001_1dpi_Pos003	2	3	30	1500	0.29	LBT001	1	6	25	1dpi
200818_LBT001_1dpi_Pos003	2	8	30	1500	0.2615	LBT001	1	6	25	1dpi
200818_LBT001_1dpi_Pos003	2	13	30	1500	0.3384	LBT001	1	6	25	1dpi
200818_LBT001_1dpi_Pos003	2	32	30	1500	0.3132	LBT001	1	6	25	1dpi
200818_LBT001_1dpi_Pos003	2	36	30	1500	0.3223	LBT001	1	6	25	1dpi
200818_LBT001_1dpi_Pos003	4	5	30	1560	0.3032	LBT001	1	6	26	1dpi
200818_LBT001_1dpi_Pos003	4	6	30	1560	0.307	LBT001	1	6	26	1dpi
200818_LBT001_1dpi_Pos003	4	7	30	1560	0.2754	LBT001	1	6	26	1dpi
200818_LBT001_1dpi_Pos005	0	4	30	1440	0.2461	LBT001	1	18	24	1dpi
200818_LBT001_1dpi_Pos005	0	5	30	1440	0.3364	LBT001	1	18	24	1dpi
200818_LBT001_1dpi_Pos005	0	18	30	1440	0.348	LBT001	1	18	24	1dpi
200818_LBT001_1dpi_Pos005	0	21	30	1440	0.269	LBT001	1	18	24	1dpi
200818_LBT001_1dpi_Pos005	2	1	30	1500	0.278	LBT001	1	18	25	1dpi
200818_LBT001_1dpi_Pos005	2	3	30	1500	0.3088	LBT001	1	18	25	1dpi
200818_LBT001_1dpi_Pos005	2	9	30	1500	0.3389	LBT001	1	18	25	1dpi
200818_LBT001_1dpi_Pos005	2	13	30	1500	0.2668	LBT001	1	18	25	1dpi
200818_LBT001_1dpi_Pos005	2	23	30	1500	0.2427	LBT001	1	18	25	1dpi
200818_LBT001_1dpi_Pos005	4	2	30	1560	0.3235	LBT001	1	18	26	1dpi
200818_LBT001_1dpi_Pos005	4	3	30	1560	0.219	LBT001	1	18	26	1dpi
200818_LBT001_1dpi_Pos005	4	6	30	1560	0.3496	LBT001	1	18	26	1dpi
200818_LBT001_1dpi_Pos005	4	9	30	1560	0.3235	LBT001	1	18	26	1dpi
200818_LBT001_1dpi_Pos005	4	12	30	1560	0.3323	LBT001	1	18	26	1dpi
200818_LBT001_1dpi_Pos005	4	19	30	1560	0.3325	LBT001	1	18	26	1dpi
200818_LBT001_1dpi_Pos005	4	20	30	1560	0.3154	LBT001	1	18	26	1dpi
200818_LBT001_1dpi_Pos005	6	2	30	1620	0.258	LBT001	1	18	27	1dpi
200818_LBT001_1dpi_Pos005	6	3	30	1620	0.325	LBT001	1	18	27	1dpi
200818_LBT001_1dpi_Pos005	6	6	30	1620	0.341	LBT001	1	18	27	1dpi
200818_LBT001_1dpi_Pos005	6	7	30	1620	0.303	LBT001	1	18	27	1dpi
200818_LBT001_1dpi_Pos005	8	3	30	1680	0.138	LBT001	1	18	28	1dpi
200818_LBT001_1dpi_Pos005	8	4	30	1680	0.3357	LBT001	1	18	28	1dpi
200818_LBT001_1dpi_Pos005	8	10	30	1680	0.3042	LBT001	1	18	28	1dpi
200818_LBT001_1dpi_Pos005	10	4	30	1740	0.1259	LBT001	1	18	29	1dpi
200818_LBT001_1dpi_Pos005	10	5	30	1740	0.1375	LBT001	1	18	29	1dpi
200818_LBT001_1dpi_Pos005	10	13	30	1740	0.3298	LBT001	1	18	29	1dpi
200818_LBT001_1dpi_Pos005	12	4	30	1800	0.2461	LBT001	1	18	30	1dpi
200818_LBT001_1dpi_Pos005	12	9	30	1800	0.1967	LBT001	1	18	30	1dpi
200818_LBT001_1dpi_Pos005	12	11	30	1800	0.3489	LBT001	1	18	30	1dpi
200818_LBT001_1dpi_Pos005	12	12	30	1800	0.2438	LBT001	1	18	30	1dpi
200818_LBT001_1dpi_Pos005	12	17	30	1800	0.1898	LBT001	1	18	30	1dpi
200818_LBT001_1dpi_Pos005	14	2	30	1860	0.1641	LBT001	1	18	31	1dpi
200818_LBT001_1dpi_Pos005	14	5	30	1860	0.1918	LBT001	1	18	31	1dpi
200818_LBT001_1dpi_Pos005	14	11	30	1860	0.2705	LBT001	1	18	31	1dpi
200818_LBT001_1dpi_Pos005	14	14	30	1860	0.3235	LBT001	1	18	31	1dpi
200818_LBT001_1dpi_Pos005	14	15	30	1860	0.3438	LBT001	1	18	31	1dpi
200818_LBT001_1dpi_Pos005	16	4	30	1920	0.345	LBT001	1	18	32	1dpi
200818_LBT001_1dpi_Pos005	16	9	30	1920	0.1655	LBT001	1	18	32	1dpi
200818_LBT001_1dpi_Pos005	16	12	30	1920	0.2141	LBT001	1	18	32	1dpi
200818_LBT001_1dpi_Pos005	16	15	30	1920	0.304	LBT001	1	18	32	1dpi
200818_LBT001_1dpi_Pos006	0	5	30	1440	0.1945	LBT001	1	18	24	1dpi
200818_LBT001_1dpi_Pos006	0	7	30	1440	0.3	LBT001	1	18	24	1dpi
200818_LBT001_1dpi_Pos006	0	11	30	1440	0.3289	LBT001	1	18	24	1dpi
200818_LBT001_1dpi_Pos006	0	13	30	1440	0.1482	LBT001	1	18	24	1dpi
200818_LBT001_1dpi_Pos006	2	3	30	1500	0.2103	LBT001	1	18	25	1dpi
200818_LBT001_1dpi_Pos006	2	4	30	1500	0.2568	LBT001	1	18	25	1dpi
200818_LBT001_1dpi_Pos006	2	13	30	1500	0.2832	LBT001	1	18	25	1dpi
200818_LBT001_1dpi_Pos006	2	14	30	1500	0.3496	LBT001	1	18	25	1dpi
200818_LBT001_1dpi_Pos006	4	6	30	1560	0.3381	LBT001	1	18	26	1dpi
200818_LBT001_1dpi_Pos006	4	8	30	1560	0.2307	LBT001	1	18	26	1dpi
200818_LBT001_1dpi_Pos006	4	10	30	1560	0.312	LBT001	1	18	26	1dpi
200818_LBT001_1dpi_Pos006	4	18	30	1560	0.2944	LBT001	1	18	26	1dpi
200818_LBT001_1dpi_Pos006	4	19	30	1560	0.2479	LBT001	1	18	26	1dpi
200818_LBT001_1dpi_Pos006	6	2	30	1620	0.3455	LBT001	1	18	27	1dpi
200818_LBT001_1dpi_Pos006	6	4	30	1620	0.2389	LBT001	1	18	27	1dpi
200818_LBT001_1dpi_Pos006	6	7	30	1620	0.2186	LBT001	1	18	27	1dpi
200818_LBT001_1dpi_Pos006	8	3	30	1680	0.2786	LBT001	1	18	28	1dpi
200818_LBT001_1dpi_Pos006	8	5	30	1680	0.2893	LBT001	1	18	28	1dpi
200818_LBT001_1dpi_Pos006	8	8	30	1680	0.2766	LBT001	1	18	28	1dpi
200818_LBT001_1dpi_Pos006	8	9	30	1680	0.32	LBT001	1	18	28	1dpi
200818_LBT001_1dpi_Pos006	8	12	30	1680	0.24	LBT001	1	18	28	1dpi
200818_LBT001_1dpi_Pos006	10	3	30	1740	0.1893	LBT001	1	18	29	1dpi
200818_LBT001_1dpi_Pos006	10	5	30	1740	0.3496	LBT001	1	18	29	1dpi
200818_LBT001_1dpi_Pos006	10	6	30	1740	0.1434	LBT001	1	18	29	1dpi
200818_LBT001_1dpi_Pos006	10	8	30	1740	0.3457	LBT001	1	18	29	1dpi
200818_LBT001_1dpi_Pos006	10	10	30	1740	0.1659	LBT001	1	18	29	1dpi
200818_LBT001_1dpi_Pos006	10	11	30	1740	0.3481	LBT001	1	18	29	1dpi
200818_LBT001_1dpi_Pos006	10	14	30	1740	0.2622	LBT001	1	18	29	1dpi
200818_LBT001_1dpi_Pos006	12	1	30	1800	0.2411	LBT001	1	18	30	1dpi
200818_LBT001_1dpi_Pos006	12	2	30	1800	0.1848	LBT001	1	18	30	1dpi
200818_LBT001_1dpi_Pos006	12	3	30	1800	0.1951	LBT001	1	18	30	1dpi
200818_LBT001_1dpi_Pos006	12	5	30	1800	0.3418	LBT001	1	18	30	1dpi
200818_LBT001_1dpi_Pos006	12	6	30	1800	0.2427	LBT001	1	18	30	1dpi
200818_LBT001_1dpi_Pos006	12	11	30	1800	0.2563	LBT001	1	18	30	1dpi
200818_LBT001_1dpi_Pos006	12	12	30	1800	0.2793	LBT001	1	18	30	1dpi
200818_LBT001_1dpi_Pos006	12	14	30	1800	0.2607	LBT001	1	18	30	1dpi
200818_LBT001_1dpi_Pos006	12	22	30	1800	0.2441	LBT001	1	18	30	1dpi
200818_LBT001_1dpi_Pos006	14	2	30	1860	0.3088	LBT001	1	18	31	1dpi
200818_LBT001_1dpi_Pos006	14	4	30	1860	0.3354	LBT001	1	18	31	1dpi
200818_LBT001_1dpi_Pos006	14	5	30	1860	0.3147	LBT001	1	18	31	1dpi
200818_LBT001_1dpi_Pos006	14	8	30	1860	0.1927	LBT001	1	18	31	1dpi
200818_LBT001_1dpi_Pos006	14	9	30	1860	0.2737	LBT001	1	18	31	1dpi
200818_LBT001_1dpi_Pos006	14	13	30	1860	0.3237	LBT001	1	18	31	1dpi
200818_LBT001_1dpi_Pos006	14	15	30	1860	0.3452	LBT001	1	18	31	1dpi
200818_LBT001_1dpi_Pos006	14	19	30	1860	0.3274	LBT001	1	18	31	1dpi
200818_LBT001_1dpi_Pos006	14	27	30	1860	0.2379	LBT001	1	18	31	1dpi
200818_LBT001_1dpi_Pos006	16	7	30	1920	0.298	LBT001	1	18	32	1dpi
200818_LBT001_1dpi_Pos006	16	9	30	1920	0.2659	LBT001	1	18	32	1dpi
200818_LBT001_1dpi_Pos006	16	12	30	1920	0.1932	LBT001	1	18	32	1dpi
200818_LBT001_1dpi_Pos006	16	15	30	1920	0.317	LBT001	1	18	32	1dpi
200818_LBT001_1dpi_Pos006	16	20	30	1920	0.3125	LBT001	1	18	32	1dpi
200825_LBT070_1dpi_Pos001	0	8	30	1440	0.2479	LBT070	1	32	24	1dpi
200825_LBT070_1dpi_Pos001	0	28	30	1440	0.3445	LBT070	1	32	24	1dpi
200825_LBT070_1dpi_Pos001	0	33	30	1440	0.3376	LBT070	1	32	24	1dpi
200825_LBT070_1dpi_Pos001	2	2	30	1500	0.3164	LBT070	1	32	25	1dpi
200825_LBT070_1dpi_Pos001	2	3	30	1500	0.2678	LBT070	1	32	25	1dpi
200825_LBT070_1dpi_Pos001	2	17	30	1500	0.3135	LBT070	1	32	25	1dpi
200825_LBT070_1dpi_Pos001	2	19	30	1500	0.2546	LBT070	1	32	25	1dpi
200825_LBT070_1dpi_Pos001	2	34	30	1500	0.341	LBT070	1	32	25	1dpi
200825_LBT070_1dpi_Pos001	2	36	30	1500	0.324	LBT070	1	32	25	1dpi
200825_LBT070_1dpi_Pos001	4	2	30	1560	0.2642	LBT070	1	32	26	1dpi
200825_LBT070_1dpi_Pos001	4	7	30	1560	0.3394	LBT070	1	32	26	1dpi
200825_LBT070_1dpi_Pos001	4	23	30	1560	0.287	LBT070	1	32	26	1dpi
200825_LBT070_1dpi_Pos001	6	4	30	1620	0.2969	LBT070	1	32	27	1dpi
200825_LBT070_1dpi_Pos001	6	9	30	1620	0.1865	LBT070	1	32	27	1dpi
200825_LBT070_1dpi_Pos001	6	11	30	1620	0.3308	LBT070	1	32	27	1dpi
200825_LBT070_1dpi_Pos001	6	12	30	1620	0.3362	LBT070	1	32	27	1dpi
200825_LBT070_1dpi_Pos001	6	16	30	1620	0.2502	LBT070	1	32	27	1dpi
200825_LBT070_1dpi_Pos001	6	21	30	1620	0.329	LBT070	1	32	27	1dpi
200825_LBT070_1dpi_Pos001	6	25	30	1620	0.3037	LBT070	1	32	27	1dpi
200825_LBT070_1dpi_Pos001	8	5	30	1680	0.2449	LBT070	1	32	28	1dpi
200825_LBT070_1dpi_Pos001	8	6	30	1680	0.2361	LBT070	1	32	28	1dpi
200825_LBT070_1dpi_Pos001	8	8	30	1680	0.3315	LBT070	1	32	28	1dpi
200825_LBT070_1dpi_Pos001	8	10	30	1680	0.2886	LBT070	1	32	28	1dpi
200825_LBT070_1dpi_Pos001	8	14	30	1680	0.2876	LBT070	1	32	28	1dpi
200825_LBT070_1dpi_Pos001	8	21	30	1680	0.3093	LBT070	1	32	28	1dpi
200825_LBT070_1dpi_Pos001	8	24	30	1680	0.275	LBT070	1	32	28	1dpi
200825_LBT070_1dpi_Pos001	8	26	30	1680	0.348	LBT070	1	32	28	1dpi
200825_LBT070_1dpi_Pos001	8	27	30	1680	0.3232	LBT070	1	32	28	1dpi
200825_LBT070_1dpi_Pos001	8	29	30	1680	0.291	LBT070	1	32	28	1dpi
200825_LBT070_1dpi_Pos001	10	2	30	1740	0.31	LBT070	1	32	29	1dpi
200825_LBT070_1dpi_Pos001	10	8	30	1740	0.1646	LBT070	1	32	29	1dpi
200825_LBT070_1dpi_Pos001	10	10	30	1740	0.2783	LBT070	1	32	29	1dpi
200825_LBT070_1dpi_Pos001	10	12	30	1740	0.3442	LBT070	1	32	29	1dpi
200825_LBT070_1dpi_Pos001	10	21	30	1740	0.334	LBT070	1	32	29	1dpi
200825_LBT070_1dpi_Pos001	10	36	30	1740	0.2157	LBT070	1	32	29	1dpi
200825_LBT070_1dpi_Pos001	12	6	30	1800	0.265	LBT070	1	32	30	1dpi
200825_LBT070_1dpi_Pos001	12	8	30	1800	0.2656	LBT070	1	32	30	1dpi
200825_LBT070_1dpi_Pos001	12	14	30	1800	0.3418	LBT070	1	32	30	1dpi
200825_LBT070_1dpi_Pos001	12	17	30	1800	0.3127	LBT070	1	32	30	1dpi
200825_LBT070_1dpi_Pos001	12	19	30	1800	0.3044	LBT070	1	32	30	1dpi
200825_LBT070_1dpi_Pos001	12	21	30	1800	0.32	LBT070	1	32	30	1dpi
200825_LBT070_1dpi_Pos001	14	4	30	1860	0.332	LBT070	1	32	31	1dpi
200825_LBT070_1dpi_Pos001	14	6	30	1860	0.2354	LBT070	1	32	31	1dpi
200825_LBT070_1dpi_Pos001	14	7	30	1860	0.3472	LBT070	1	32	31	1dpi
200825_LBT070_1dpi_Pos001	14	10	30	1860	0.3284	LBT070	1	32	31	1dpi
200825_LBT070_1dpi_Pos001	14	13	30	1860	0.2776	LBT070	1	32	31	1dpi
200825_LBT070_1dpi_Pos001	14	14	30	1860	0.316	LBT070	1	32	31	1dpi
200825_LBT070_1dpi_Pos001	14	18	30	1860	0.3242	LBT070	1	32	31	1dpi
200825_LBT070_1dpi_Pos001	16	6	30	1920	0.3142	LBT070	1	32	32	1dpi
200825_LBT070_1dpi_Pos001	16	16	30	1920	0.2463	LBT070	1	32	32	1dpi
200825_LBT070_1dpi_Pos001	16	24	30	1920	0.2732	LBT070	1	32	32	1dpi
200825_LBT070_1dpi_Pos001	16	29	30	1920	0.3276	LBT070	1	32	32	1dpi
200825_LBT070_1dpi_Pos001	16	35	30	1920	0.316	LBT070	1	32	32	1dpi
200825_LBT070_1dpi_Pos001	18	3	30	1980	0.3079	LBT070	1	32	33	1dpi
200825_LBT070_1dpi_Pos001	18	5	30	1980	0.265	LBT070	1	32	33	1dpi
200825_LBT070_1dpi_Pos001	18	11	30	1980	0.2913	LBT070	1	32	33	1dpi
200825_LBT070_1dpi_Pos001	18	13	30	1980	0.329	LBT070	1	32	33	1dpi
200825_LBT070_1dpi_Pos001	18	14	30	1980	0.3486	LBT070	1	32	33	1dpi
200825_LBT070_1dpi_Pos001	18	17	30	1980	0.2766	LBT070	1	32	33	1dpi
200825_LBT070_1dpi_Pos001	20	2	30	2040	0.3093	LBT070	1	32	34	1dpi
200825_LBT070_1dpi_Pos001	20	6	30	2040	0.2812	LBT070	1	32	34	1dpi
200825_LBT070_1dpi_Pos001	20	9	30	2040	0.2786	LBT070	1	32	34	1dpi
200825_LBT070_1dpi_Pos001	20	11	30	2040	0.3398	LBT070	1	32	34	1dpi
200825_LBT070_1dpi_Pos001	20	20	30	2040	0.2137	LBT070	1	32	34	1dpi
200825_LBT070_1dpi_Pos001	20	22	30	2040	0.1892	LBT070	1	32	34	1dpi
200825_LBT070_1dpi_Pos001	22	8	30	2100	0.3264	LBT070	1	32	35	1dpi
200825_LBT070_1dpi_Pos001	22	9	30	2100	0.2869	LBT070	1	32	35	1dpi
200825_LBT070_1dpi_Pos001	22	10	30	2100	0.3267	LBT070	1	32	35	1dpi
200825_LBT070_1dpi_Pos001	22	11	30	2100	0.3345	LBT070	1	32	35	1dpi
200825_LBT070_1dpi_Pos001	22	16	30	2100	0.2216	LBT070	1	32	35	1dpi
200825_LBT070_1dpi_Pos001	22	21	30	2100	0.2527	LBT070	1	32	35	1dpi
200825_LBT070_1dpi_Pos001	24	1	30	2160	0.2224	LBT070	1	32	36	1dpi
200825_LBT070_1dpi_Pos001	24	7	30	2160	0.2776	LBT070	1	32	36	1dpi
200825_LBT070_1dpi_Pos001	24	13	30	2160	0.2798	LBT070	1	32	36	1dpi
200825_LBT070_1dpi_Pos001	24	19	30	2160	0.2094	LBT070	1	32	36	1dpi
200825_LBT070_1dpi_Pos001	24	24	30	2160	0.3157	LBT070	1	32	36	1dpi
200825_LBT070_1dpi_Pos001	26	3	30	2220	0.252	LBT070	1	32	37	1dpi
200825_LBT070_1dpi_Pos001	26	10	30	2220	0.12366	LBT070	1	32	37	1dpi
200825_LBT070_1dpi_Pos001	26	14	30	2220	0.2651	LBT070	1	32	37	1dpi
200825_LBT070_1dpi_Pos001	26	18	30	2220	0.2883	LBT070	1	32	37	1dpi
200825_LBT070_1dpi_Pos001	26	19	30	2220	0.2472	LBT070	1	32	37	1dpi
200825_LBT070_1dpi_Pos001	26	23	30	2220	0.3237	LBT070	1	32	37	1dpi
200825_LBT070_1dpi_Pos001	26	33	30	2220	0.2328	LBT070	1	32	37	1dpi
200825_LBT070_1dpi_Pos001	28	3	30	2280	0.09515	LBT070	1	32	38	1dpi
200825_LBT070_1dpi_Pos001	28	5	30	2280	0.3093	LBT070	1	32	38	1dpi
200825_LBT070_1dpi_Pos001	28	11	30	2280	0.327	LBT070	1	32	38	1dpi
200825_LBT070_1dpi_Pos001	28	20	30	2280	0.3015	LBT070	1	32	38	1dpi
200825_LBT070_1dpi_Pos001	28	21	30	2280	0.2988	LBT070	1	32	38	1dpi
200825_LBT070_1dpi_Pos001	30	26	30	2340	0.33	LBT070	1	32	39	1dpi
200825_LBT070_1dpi_Pos003	0	3	30	1440	0.3225	LBT070	1	32	24	1dpi
200825_LBT070_1dpi_Pos003	0	15	30	1440	0.2866	LBT070	1	32	24	1dpi
200825_LBT070_1dpi_Pos003	0	20	30	1440	0.325	LBT070	1	32	24	1dpi
200825_LBT070_1dpi_Pos003	0	23	30	1440	0.2238	LBT070	1	32	24	1dpi
200825_LBT070_1dpi_Pos003	2	2	30	1500	0.1959	LBT070	1	32	25	1dpi
200825_LBT070_1dpi_Pos003	2	4	30	1500	0.3423	LBT070	1	32	25	1dpi
200825_LBT070_1dpi_Pos003	2	5	30	1500	0.2114	LBT070	1	32	25	1dpi
200825_LBT070_1dpi_Pos003	4	3	30	1560	0.297	LBT070	1	32	26	1dpi
200825_LBT070_1dpi_Pos003	4	10	30	1560	0.3071	LBT070	1	32	26	1dpi
200825_LBT070_1dpi_Pos003	4	23	30	1560	0.3306	LBT070	1	32	26	1dpi
200825_LBT070_1dpi_Pos003	6	1	30	1620	0.2512	LBT070	1	32	27	1dpi
200825_LBT070_1dpi_Pos003	6	9	30	1620	0.2632	LBT070	1	32	27	1dpi
200825_LBT070_1dpi_Pos003	6	10	30	1620	0.3325	LBT070	1	32	27	1dpi
200825_LBT070_1dpi_Pos003	6	21	30	1620	0.2786	LBT070	1	32	27	1dpi
200825_LBT070_1dpi_Pos003	8	1	30	1680	0.2634	LBT070	1	32	28	1dpi
200825_LBT070_1dpi_Pos003	8	2	30	1680	0.2842	LBT070	1	32	28	1dpi
200825_LBT070_1dpi_Pos003	8	3	30	1680	0.2952	LBT070	1	32	28	1dpi
200825_LBT070_1dpi_Pos003	8	6	30	1680	0.2598	LBT070	1	32	28	1dpi
200825_LBT070_1dpi_Pos003	8	23	30	1680	0.3445	LBT070	1	32	28	1dpi
200825_LBT070_1dpi_Pos003	10	2	30	1740	0.1814	LBT070	1	32	29	1dpi
200825_LBT070_1dpi_Pos003	10	4	30	1740	0.3386	LBT070	1	32	29	1dpi
200825_LBT070_1dpi_Pos003	10	8	30	1740	0.2245	LBT070	1	32	29	1dpi
200825_LBT070_1dpi_Pos003	10	13	30	1740	0.2742	LBT070	1	32	29	1dpi
200825_LBT070_1dpi_Pos003	12	2	30	1800	0.1508	LBT070	1	32	30	1dpi
200825_LBT070_1dpi_Pos003	12	3	30	1800	0.1615	LBT070	1	32	30	1dpi
200825_LBT070_1dpi_Pos003	12	4	30	1800	0.3496	LBT070	1	32	30	1dpi
200825_LBT070_1dpi_Pos003	12	10	30	1800	0.3235	LBT070	1	32	30	1dpi
200825_LBT070_1dpi_Pos003	12	16	30	1800	0.1552	LBT070	1	32	30	1dpi
200825_LBT070_1dpi_Pos003	14	3	30	1860	0.2365	LBT070	1	32	31	1dpi
200825_LBT070_1dpi_Pos003	14	11	30	1860	0.1523	LBT070	1	32	31	1dpi
200825_LBT070_1dpi_Pos003	16	3	30	1920	0.10645	LBT070	1	32	32	1dpi
200825_LBT070_1dpi_Pos003	16	5	30	1920	0.1787	LBT070	1	32	32	1dpi
200825_LBT070_1dpi_Pos003	18	1	30	1980	0.2976	LBT070	1	32	33	1dpi
200825_LBT070_1dpi_Pos003	18	16	30	1980	0.3042	LBT070	1	32	33	1dpi
200825_LBT070_1dpi_Pos003	20	3	30	2040	0.2115	LBT070	1	32	34	1dpi
200825_LBT070_1dpi_Pos003	20	6	30	2040	0.251	LBT070	1	32	34	1dpi
200825_LBT070_1dpi_Pos003	20	16	30	2040	0.0689	LBT070	1	32	34	1dpi
200825_LBT070_1dpi_Pos003	22	1	30	2100	0.1015	LBT070	1	32	35	1dpi
200825_LBT070_1dpi_Pos003	22	2	30	2100	0.2744	LBT070	1	32	35	1dpi
200825_LBT070_1dpi_Pos003	22	3	30	2100	0.1919	LBT070	1	32	35	1dpi
200825_LBT070_1dpi_Pos003	22	20	30	2100	0.1436	LBT070	1	32	35	1dpi
200825_LBT070_1dpi_Pos003	24	2	30	2160	0.1823	LBT070	1	32	36	1dpi
200825_LBT070_1dpi_Pos003	24	3	30	2160	0.2776	LBT070	1	32	36	1dpi
200825_LBT070_1dpi_Pos003	24	16	30	2160	0.05673	LBT070	1	32	36	1dpi
200825_LBT070_1dpi_Pos003	26	1	30	2220	0.2778	LBT070	1	32	37	1dpi
200825_LBT070_1dpi_Pos003	26	3	30	2220	0.1694	LBT070	1	32	37	1dpi
200825_LBT070_1dpi_Pos003	26	4	30	2220	0.2312	LBT070	1	32	37	1dpi
200825_LBT070_1dpi_Pos003	26	8	30	2220	0.0768	LBT070	1	32	37	1dpi
200825_LBT070_1dpi_Pos003	26	17	30	2220	0.1299	LBT070	1	32	37	1dpi
200825_LBT070_1dpi_Pos003	28	3	30	2280	0.2404	LBT070	1	32	38	1dpi
200825_LBT070_1dpi_Pos003	28	5	30	2280	0.2	LBT070	1	32	38	1dpi
200825_LBT070_1dpi_Pos003	28	6	30	2280	0.2042	LBT070	1	32	38	1dpi
200825_LBT070_1dpi_Pos003	28	13	30	2280	0.0979	LBT070	1	32	38	1dpi
200825_LBT070_1dpi_Pos003	30	2	30	2340	0.307	LBT070	1	32	39	1dpi
200825_LBT070_1dpi_Pos003	30	11	30	2340	0.3174	LBT070	1	32	39	1dpi
200825_LBT070_1dpi_Pos003	30	12	30	2340	0.2465	LBT070	1	32	39	1dpi
200825_LBT070_1dpi_Pos005	0	2	30	1440	0.2188	LBT070	1	32	24	1dpi
200825_LBT070_1dpi_Pos005	0	7	30	1440	0.3147	LBT070	1	32	24	1dpi
200825_LBT070_1dpi_Pos005	0	14	30	1440	0.3176	LBT070	1	32	24	1dpi
200825_LBT070_1dpi_Pos005	0	17	30	1440	0.2705	LBT070	1	32	24	1dpi
200825_LBT070_1dpi_Pos005	0	22	30	1440	0.277	LBT070	1	32	24	1dpi
200825_LBT070_1dpi_Pos005	0	24	30	1440	0.2468	LBT070	1	32	24	1dpi
200825_LBT070_1dpi_Pos005	0	25	30	1440	0.3474	LBT070	1	32	24	1dpi
200825_LBT070_1dpi_Pos005	0	32	30	1440	0.2568	LBT070	1	32	24	1dpi
200825_LBT070_1dpi_Pos005	0	35	30	1440	0.3218	LBT070	1	32	24	1dpi
200825_LBT070_1dpi_Pos005	0	38	30	1440	0.3347	LBT070	1	32	24	1dpi
200825_LBT070_1dpi_Pos005	0	40	30	1440	0.3281	LBT070	1	32	24	1dpi
200825_LBT070_1dpi_Pos005	0	41	30	1440	0.1979	LBT070	1	32	24	1dpi
200825_LBT070_1dpi_Pos005	2	2	30	1500	0.3108	LBT070	1	32	25	1dpi
200825_LBT070_1dpi_Pos005	2	3	30	1500	0.1995	LBT070	1	32	25	1dpi
200825_LBT070_1dpi_Pos005	2	4	30	1500	0.32	LBT070	1	32	25	1dpi
200825_LBT070_1dpi_Pos005	2	5	30	1500	0.342	LBT070	1	32	25	1dpi
200825_LBT070_1dpi_Pos005	2	13	30	1500	0.223	LBT070	1	32	25	1dpi
200825_LBT070_1dpi_Pos005	2	22	30	1500	0.2847	LBT070	1	32	25	1dpi
200825_LBT070_1dpi_Pos005	2	27	30	1500	0.3076	LBT070	1	32	25	1dpi
200825_LBT070_1dpi_Pos005	2	30	30	1500	0.1648	LBT070	1	32	25	1dpi
200825_LBT070_1dpi_Pos005	2	32	30	1500	0.2274	LBT070	1	32	25	1dpi
200825_LBT070_1dpi_Pos005	2	33	30	1500	0.205	LBT070	1	32	25	1dpi
200825_LBT070_1dpi_Pos005	2	34	30	1500	0.282	LBT070	1	32	25	1dpi
200825_LBT070_1dpi_Pos005	4	3	30	1560	0.2532	LBT070	1	32	26	1dpi
200825_LBT070_1dpi_Pos005	4	4	30	1560	0.3228	LBT070	1	32	26	1dpi
200825_LBT070_1dpi_Pos005	4	10	30	1560	0.294	LBT070	1	32	26	1dpi
200825_LBT070_1dpi_Pos005	4	21	30	1560	0.3354	LBT070	1	32	26	1dpi
200825_LBT070_1dpi_Pos005	4	24	30	1560	0.2795	LBT070	1	32	26	1dpi
200825_LBT070_1dpi_Pos005	4	25	30	1560	0.2037	LBT070	1	32	26	1dpi
200825_LBT070_1dpi_Pos005	4	27	30	1560	0.2109	LBT070	1	32	26	1dpi
200825_LBT070_1dpi_Pos005	4	31	30	1560	0.2351	LBT070	1	32	26	1dpi
200825_LBT070_1dpi_Pos005	4	32	30	1560	0.3313	LBT070	1	32	26	1dpi
200825_LBT070_1dpi_Pos005	6	2	30	1620	0.3013	LBT070	1	32	27	1dpi
200825_LBT070_1dpi_Pos005	6	3	30	1620	0.349	LBT070	1	32	27	1dpi
200825_LBT070_1dpi_Pos005	6	20	30	1620	0.2668	LBT070	1	32	27	1dpi
200825_LBT070_1dpi_Pos005	6	21	30	1620	0.2598	LBT070	1	32	27	1dpi
200825_LBT070_1dpi_Pos005	6	31	30	1620	0.1797	LBT070	1	32	27	1dpi
200825_LBT070_1dpi_Pos005	6	33	30	1620	0.3076	LBT070	1	32	27	1dpi
200825_LBT070_1dpi_Pos005	8	1	30	1680	0.2634	LBT070	1	32	28	1dpi
200825_LBT070_1dpi_Pos005	8	2	30	1680	0.2542	LBT070	1	32	28	1dpi
200825_LBT070_1dpi_Pos005	8	6	30	1680	0.2318	LBT070	1	32	28	1dpi
200825_LBT070_1dpi_Pos005	8	8	30	1680	0.2898	LBT070	1	32	28	1dpi
200825_LBT070_1dpi_Pos005	8	11	30	1680	0.2347	LBT070	1	32	28	1dpi
200825_LBT070_1dpi_Pos005	8	23	30	1680	0.2708	LBT070	1	32	28	1dpi
200825_LBT070_1dpi_Pos005	8	31	30	1680	0.2457	LBT070	1	32	28	1dpi
200825_LBT070_1dpi_Pos005	8	33	30	1680	0.3284	LBT070	1	32	28	1dpi
200825_LBT070_1dpi_Pos005	10	4	30	1740	0.1637	LBT070	1	32	29	1dpi
200825_LBT070_1dpi_Pos005	10	5	30	1740	0.2922	LBT070	1	32	29	1dpi
200825_LBT070_1dpi_Pos005	10	9	30	1740	0.3313	LBT070	1	32	29	1dpi
200825_LBT070_1dpi_Pos005	10	10	30	1740	0.2976	LBT070	1	32	29	1dpi
200825_LBT070_1dpi_Pos005	10	14	30	1740	0.2815	LBT070	1	32	29	1dpi
200825_LBT070_1dpi_Pos005	10	15	30	1740	0.3206	LBT070	1	32	29	1dpi
200825_LBT070_1dpi_Pos005	10	16	30	1740	0.2474	LBT070	1	32	29	1dpi
200825_LBT070_1dpi_Pos005	10	27	30	1740	0.1343	LBT070	1	32	29	1dpi
200825_LBT070_1dpi_Pos005	10	31	30	1740	0.3445	LBT070	1	32	29	1dpi
200825_LBT070_1dpi_Pos005	12	2	30	1800	0.2722	LBT070	1	32	30	1dpi
200825_LBT070_1dpi_Pos005	12	3	30	1800	0.3406	LBT070	1	32	30	1dpi
200825_LBT070_1dpi_Pos005	12	6	30	1800	0.1979	LBT070	1	32	30	1dpi
200825_LBT070_1dpi_Pos005	12	13	30	1800	0.3184	LBT070	1	32	30	1dpi
200825_LBT070_1dpi_Pos005	12	17	30	1800	0.1763	LBT070	1	32	30	1dpi
200825_LBT070_1dpi_Pos005	12	19	30	1800	0.2512	LBT070	1	32	30	1dpi
200825_LBT070_1dpi_Pos005	12	21	30	1800	0.2515	LBT070	1	32	30	1dpi
200825_LBT070_1dpi_Pos005	14	8	30	1860	0.3079	LBT070	1	32	31	1dpi
200825_LBT070_1dpi_Pos005	14	10	30	1860	0.3108	LBT070	1	32	31	1dpi
200825_LBT070_1dpi_Pos005	14	17	30	1860	0.2064	LBT070	1	32	31	1dpi
200825_LBT070_1dpi_Pos005	16	4	30	1920	0.1401	LBT070	1	32	32	1dpi
200825_LBT070_1dpi_Pos005	16	8	30	1920	0.2722	LBT070	1	32	32	1dpi
200825_LBT070_1dpi_Pos005	16	11	30	1920	0.2566	LBT070	1	32	32	1dpi
200825_LBT070_1dpi_Pos005	16	20	30	1920	0.3486	LBT070	1	32	32	1dpi
200825_LBT070_1dpi_Pos005	16	22	30	1920	0.1964	LBT070	1	32	32	1dpi
200825_LBT070_1dpi_Pos005	16	27	30	1920	0.2374	LBT070	1	32	32	1dpi
200825_LBT070_1dpi_Pos005	18	3	30	1980	0.2214	LBT070	1	32	33	1dpi
200825_LBT070_1dpi_Pos005	18	4	30	1980	0.3447	LBT070	1	32	33	1dpi
200825_LBT070_1dpi_Pos005	18	20	30	1980	0.2708	LBT070	1	32	33	1dpi
200825_LBT070_1dpi_Pos005	18	21	30	1980	0.3206	LBT070	1	32	33	1dpi
200825_LBT070_1dpi_Pos005	18	25	30	1980	0.3413	LBT070	1	32	33	1dpi
200825_LBT070_1dpi_Pos005	20	3	30	2040	0.29	LBT070	1	32	34	1dpi
200825_LBT070_1dpi_Pos005	20	10	30	2040	0.293	LBT070	1	32	34	1dpi
200825_LBT070_1dpi_Pos005	22	2	30	2100	0.2512	LBT070	1	32	35	1dpi
200825_LBT070_1dpi_Pos005	22	3	30	2100	0.3325	LBT070	1	32	35	1dpi
200825_LBT070_1dpi_Pos005	22	7	30	2100	0.2554	LBT070	1	32	35	1dpi
200825_LBT070_1dpi_Pos005	22	22	30	2100	0.2444	LBT070	1	32	35	1dpi
200825_LBT070_1dpi_Pos005	24	17	30	2160	0.2805	LBT070	1	32	36	1dpi
200825_LBT070_1dpi_Pos005	24	19	30	2160	0.337	LBT070	1	32	36	1dpi
200825_LBT070_1dpi_Pos005	24	21	30	2160	0.2688	LBT070	1	32	36	1dpi
200825_LBT070_1dpi_Pos005	24	23	30	2160	0.2075	LBT070	1	32	36	1dpi
200825_LBT070_1dpi_Pos005	24	24	30	2160	0.3203	LBT070	1	32	36	1dpi
200825_LBT070_1dpi_Pos005	26	3	30	2220	0.254	LBT070	1	32	37	1dpi
200825_LBT070_1dpi_Pos005	26	7	30	2220	0.2472	LBT070	1	32	37	1dpi
200825_LBT070_1dpi_Pos005	26	10	30	2220	0.2712	LBT070	1	32	37	1dpi
200825_LBT070_1dpi_Pos005	26	31	30	2220	0.3313	LBT070	1	32	37	1dpi
200825_LBT070_1dpi_Pos005	28	1	30	2280	0.348	LBT070	1	32	38	1dpi
200825_LBT070_1dpi_Pos005	28	2	30	2280	0.346	LBT070	1	32	38	1dpi
200825_LBT070_1dpi_Pos005	28	4	30	2280	0.2847	LBT070	1	32	38	1dpi
200825_LBT070_1dpi_Pos005	28	32	30	2280	0.3464	LBT070	1	32	38	1dpi
200825_LBT070_1dpi_Pos005	30	2	30	2340	0.3308	LBT070	1	32	39	1dpi
200825_LBT070_1dpi_Pos005	30	3	30	2340	0.3208	LBT070	1	32	39	1dpi
200825_LBT070_1dpi_Pos005	30	10	30	2340	0.2964	LBT070	1	32	39	1dpi
200825_LBT070_1dpi_Pos006	0	1	30	1440	0.3196	LBT070	1	32	24	1dpi
200825_LBT070_1dpi_Pos006	0	2	30	1440	0.234	LBT070	1	32	24	1dpi
200825_LBT070_1dpi_Pos006	0	3	30	1440	0.3496	LBT070	1	32	24	1dpi
200825_LBT070_1dpi_Pos006	0	8	30	1440	0.2874	LBT070	1	32	24	1dpi
200825_LBT070_1dpi_Pos006	0	18	30	1440	0.296	LBT070	1	32	24	1dpi
200825_LBT070_1dpi_Pos006	0	26	30	1440	0.313	LBT070	1	32	24	1dpi
200825_LBT070_1dpi_Pos006	0	30	30	1440	0.3035	LBT070	1	32	24	1dpi
200825_LBT070_1dpi_Pos006	0	31	30	1440	0.329	LBT070	1	32	24	1dpi
200825_LBT070_1dpi_Pos006	0	35	30	1440	0.2498	LBT070	1	32	24	1dpi
200825_LBT070_1dpi_Pos006	0	38	30	1440	0.2769	LBT070	1	32	24	1dpi
200825_LBT070_1dpi_Pos006	0	40	30	1440	0.2905	LBT070	1	32	24	1dpi
200825_LBT070_1dpi_Pos006	0	42	30	1440	0.3113	LBT070	1	32	24	1dpi
200825_LBT070_1dpi_Pos006	2	1	30	1500	0.2544	LBT070	1	32	25	1dpi
200825_LBT070_1dpi_Pos006	2	25	30	1500	0.2505	LBT070	1	32	25	1dpi
200825_LBT070_1dpi_Pos006	2	26	30	1500	0.3333	LBT070	1	32	25	1dpi
200825_LBT070_1dpi_Pos006	2	27	30	1500	0.2776	LBT070	1	32	25	1dpi
200825_LBT070_1dpi_Pos006	2	30	30	1500	0.3235	LBT070	1	32	25	1dpi
200825_LBT070_1dpi_Pos006	2	35	30	1500	0.2622	LBT070	1	32	25	1dpi
200825_LBT070_1dpi_Pos006	4	2	30	1560	0.3035	LBT070	1	32	26	1dpi
200825_LBT070_1dpi_Pos006	4	5	30	1560	0.2783	LBT070	1	32	26	1dpi
200825_LBT070_1dpi_Pos006	4	8	30	1560	0.293	LBT070	1	32	26	1dpi
200825_LBT070_1dpi_Pos006	4	24	30	1560	0.2656	LBT070	1	32	26	1dpi
200825_LBT070_1dpi_Pos006	4	27	30	1560	0.2196	LBT070	1	32	26	1dpi
200825_LBT070_1dpi_Pos006	4	30	30	1560	0.3032	LBT070	1	32	26	1dpi
200825_LBT070_1dpi_Pos006	6	1	30	1620	0.3193	LBT070	1	32	27	1dpi
200825_LBT070_1dpi_Pos006	6	5	30	1620	0.3464	LBT070	1	32	27	1dpi
200825_LBT070_1dpi_Pos006	6	20	30	1620	0.3032	LBT070	1	32	27	1dpi
200825_LBT070_1dpi_Pos006	6	29	30	1620	0.2732	LBT070	1	32	27	1dpi
200825_LBT070_1dpi_Pos006	8	2	30	1680	0.2761	LBT070	1	32	28	1dpi
200825_LBT070_1dpi_Pos006	8	6	30	1680	0.2878	LBT070	1	32	28	1dpi
200825_LBT070_1dpi_Pos006	8	10	30	1680	0.3098	LBT070	1	32	28	1dpi
200825_LBT070_1dpi_Pos006	8	16	30	1680	0.321	LBT070	1	32	28	1dpi
200825_LBT070_1dpi_Pos006	8	22	30	1680	0.2993	LBT070	1	32	28	1dpi
200825_LBT070_1dpi_Pos006	12	2	30	1800	0.3228	LBT070	1	32	30	1dpi
200825_LBT070_1dpi_Pos006	12	6	30	1800	0.335	LBT070	1	32	30	1dpi
200825_LBT070_1dpi_Pos006	12	20	30	1800	0.3108	LBT070	1	32	30	1dpi
200825_LBT070_1dpi_Pos006	14	2	30	1860	0.3374	LBT070	1	32	31	1dpi
200825_LBT070_1dpi_Pos006	14	21	30	1860	0.3088	LBT070	1	32	31	1dpi
200825_LBT070_1dpi_Pos006	16	1	30	1920	0.2964	LBT070	1	32	32	1dpi
200825_LBT070_1dpi_Pos006	16	16	30	1920	0.2634	LBT070	1	32	32	1dpi
200825_LBT070_1dpi_Pos006	16	24	30	1920	0.3496	LBT070	1	32	32	1dpi
200825_LBT070_1dpi_Pos006	18	4	30	1980	0.296	LBT070	1	32	33	1dpi
200825_LBT070_1dpi_Pos006	18	6	30	1980	0.2815	LBT070	1	32	33	1dpi
200825_LBT070_1dpi_Pos006	18	20	30	1980	0.2642	LBT070	1	32	33	1dpi
200825_LBT070_1dpi_Pos006	18	23	30	1980	0.2957	LBT070	1	32	33	1dpi
200825_LBT070_1dpi_Pos006	18	25	30	1980	0.3042	LBT070	1	32	33	1dpi
200825_LBT070_1dpi_Pos006	18	28	30	1980	0.337	LBT070	1	32	33	1dpi
200825_LBT070_1dpi_Pos006	20	3	30	2040	0.3164	LBT070	1	32	34	1dpi
200825_LBT070_1dpi_Pos006	22	2	30	2100	0.1648	LBT070	1	32	35	1dpi
200825_LBT070_1dpi_Pos006	22	27	30	2100	0.2827	LBT070	1	32	35	1dpi
200825_LBT070_1dpi_Pos006	24	9	30	2160	0.06964	LBT070	1	32	36	1dpi
200825_LBT070_1dpi_Pos006	24	16	30	2160	0.3384	LBT070	1	32	36	1dpi
200825_LBT070_1dpi_Pos006	24	26	30	2160	0.3372	LBT070	1	32	36	1dpi
200825_LBT070_1dpi_Pos006	24	29	30	2160	0.341	LBT070	1	32	36	1dpi
200825_LBT070_1dpi_Pos006	24	33	30	2160	0.1116	LBT070	1	32	36	1dpi
200825_LBT070_1dpi_Pos006	26	9	30	2220	0.162	LBT070	1	32	37	1dpi
200825_LBT070_1dpi_Pos006	26	31	30	2220	0.2164	LBT070	1	32	37	1dpi
200825_LBT070_1dpi_Pos006	28	5	30	2280	0.2003	LBT070	1	32	38	1dpi
200825_LBT070_1dpi_Pos006	28	6	30	2280	0.1776	LBT070	1	32	38	1dpi
200825_LBT070_1dpi_Pos006	30	11	30	2340	0.2559	LBT070	1	32	39	1dpi
200825_LBT070_1dpi_Pos006	30	28	30	2340	0.2644	LBT070	1	32	39	1dpi
200929_LBT001_1dpi_Pos002	0	2	20	1440	0.3145	LBT001	1	51	24	1dpi
200929_LBT001_1dpi_Pos002	0	3	20	1440	0.2876	LBT001	1	51	24	1dpi
200929_LBT001_1dpi_Pos002	0	4	20	1440	0.3147	LBT001	1	51	24	1dpi
200929_LBT001_1dpi_Pos002	0	5	20	1440	0.3308	LBT001	1	51	24	1dpi
200929_LBT001_1dpi_Pos002	0	9	20	1440	0.2544	LBT001	1	51	24	1dpi
200929_LBT001_1dpi_Pos002	3	1	20	1500	0.2408	LBT001	1	51	25	1dpi
200929_LBT001_1dpi_Pos002	3	2	20	1500	0.3445	LBT001	1	51	25	1dpi
200929_LBT001_1dpi_Pos002	3	3	20	1500	0.2917	LBT001	1	51	25	1dpi
200929_LBT001_1dpi_Pos002	3	6	20	1500	0.3452	LBT001	1	51	25	1dpi
200929_LBT001_1dpi_Pos002	3	10	20	1500	0.3188	LBT001	1	51	25	1dpi
200929_LBT001_1dpi_Pos002	3	15	20	1500	0.3	LBT001	1	51	25	1dpi
200929_LBT001_1dpi_Pos002	3	19	20	1500	0.3447	LBT001	1	51	25	1dpi
200929_LBT001_1dpi_Pos002	6	3	20	1560	0.2385	LBT001	1	51	26	1dpi
200929_LBT001_1dpi_Pos002	6	6	20	1560	0.315	LBT001	1	51	26	1dpi
200929_LBT001_1dpi_Pos002	9	17	20	1620	0.3276	LBT001	1	51	27	1dpi
200929_LBT001_1dpi_Pos002	12	1	20	1680	0.1573	LBT001	1	51	28	1dpi
200929_LBT001_1dpi_Pos002	12	2	20	1680	0.2478	LBT001	1	51	28	1dpi
200929_LBT001_1dpi_Pos002	12	4	20	1680	0.335	LBT001	1	51	28	1dpi
200929_LBT001_1dpi_Pos002	12	11	20	1680	0.2351	LBT001	1	51	28	1dpi
200929_LBT001_1dpi_Pos002	12	17	20	1680	0.2686	LBT001	1	51	28	1dpi
200929_LBT001_1dpi_Pos002	15	1	20	1740	0.2292	LBT001	1	51	29	1dpi
200929_LBT001_1dpi_Pos002	15	4	20	1740	0.271	LBT001	1	51	29	1dpi
200929_LBT001_1dpi_Pos002	15	8	20	1740	0.2676	LBT001	1	51	29	1dpi
200929_LBT001_1dpi_Pos002	15	19	20	1740	0.2742	LBT001	1	51	29	1dpi
200929_LBT001_1dpi_Pos002	18	1	20	1800	0.2344	LBT001	1	51	30	1dpi
200929_LBT001_1dpi_Pos002	18	10	20	1800	0.3345	LBT001	1	51	30	1dpi
200929_LBT001_1dpi_Pos002	21	1	20	1860	0.291	LBT001	1	51	31	1dpi
200929_LBT001_1dpi_Pos002	21	3	20	1860	0.2262	LBT001	1	51	31	1dpi
200929_LBT001_1dpi_Pos002	21	6	20	1860	0.1852	LBT001	1	51	31	1dpi
200929_LBT001_1dpi_Pos002	24	3	20	1920	0.26	LBT001	1	51	32	1dpi
200929_LBT001_1dpi_Pos002	24	9	20	1920	0.313	LBT001	1	51	32	1dpi
200929_LBT001_1dpi_Pos002	24	15	20	1920	0.3206	LBT001	1	51	32	1dpi
200929_LBT001_1dpi_Pos002	27	1	20	1980	0.2458	LBT001	1	51	33	1dpi
200929_LBT001_1dpi_Pos002	30	1	20	2040	0.2703	LBT001	1	51	34	1dpi
200929_LBT001_1dpi_Pos002	30	3	20	2040	0.3433	LBT001	1	51	34	1dpi
200929_LBT001_1dpi_Pos002	30	5	20	2040	0.318	LBT001	1	51	34	1dpi
200929_LBT001_1dpi_Pos002	30	9	20	2040	0.3384	LBT001	1	51	34	1dpi
200929_LBT001_1dpi_Pos002	30	11	20	2040	0.2812	LBT001	1	51	34	1dpi
200929_LBT001_1dpi_Pos002	30	18	20	2040	0.2382	LBT001	1	51	34	1dpi
200929_LBT001_1dpi_Pos002	30	20	20	2040	0.313	LBT001	1	51	34	1dpi
200929_LBT001_1dpi_Pos002	33	2	20	2100	0.2134	LBT001	1	51	35	1dpi
200929_LBT001_1dpi_Pos002	33	22	20	2100	0.3147	LBT001	1	51	35	1dpi
200929_LBT001_1dpi_Pos002	36	1	20	2160	0.2764	LBT001	1	51	36	1dpi
200929_LBT001_1dpi_Pos002	36	14	20	2160	0.3416	LBT001	1	51	36	1dpi
200929_LBT001_1dpi_Pos002	39	3	20	2220	0.2852	LBT001	1	51	37	1dpi
200929_LBT001_1dpi_Pos002	39	7	20	2220	0.3252	LBT001	1	51	37	1dpi
200929_LBT001_1dpi_Pos002	42	1	20	2280	0.303	LBT001	1	51	38	1dpi
200929_LBT001_1dpi_Pos002	42	3	20	2280	0.3389	LBT001	1	51	38	1dpi
200929_LBT001_1dpi_Pos002	42	10	20	2280	0.2705	LBT001	1	51	38	1dpi
200929_LBT001_1dpi_Pos002	45	6	20	2340	0.3179	LBT001	1	51	39	1dpi
200929_LBT001_1dpi_Pos004	0	17	20	1440	0.298	LBT001	1	51	24	1dpi
200929_LBT001_1dpi_Pos004	3	6	20	1500	0.2559	LBT001	1	51	25	1dpi
200929_LBT001_1dpi_Pos004	3	7	20	1500	0.3108	LBT001	1	51	25	1dpi
200929_LBT001_1dpi_Pos004	3	12	20	1500	0.289	LBT001	1	51	25	1dpi
200929_LBT001_1dpi_Pos004	3	20	20	1500	0.2778	LBT001	1	51	25	1dpi
200929_LBT001_1dpi_Pos004	6	1	20	1560	0.277	LBT001	1	51	26	1dpi
200929_LBT001_1dpi_Pos004	6	7	20	1560	0.2491	LBT001	1	51	26	1dpi
200929_LBT001_1dpi_Pos004	6	9	20	1560	0.3235	LBT001	1	51	26	1dpi
200929_LBT001_1dpi_Pos004	6	13	20	1560	0.3425	LBT001	1	51	26	1dpi
200929_LBT001_1dpi_Pos004	9	1	20	1620	0.2034	LBT001	1	51	27	1dpi
200929_LBT001_1dpi_Pos004	9	6	20	1620	0.3245	LBT001	1	51	27	1dpi
200929_LBT001_1dpi_Pos004	9	8	20	1620	0.3113	LBT001	1	51	27	1dpi
200929_LBT001_1dpi_Pos004	12	3	20	1680	0.3342	LBT001	1	51	28	1dpi
200929_LBT001_1dpi_Pos004	15	14	20	1740	0.286	LBT001	1	51	29	1dpi
200929_LBT001_1dpi_Pos004	21	3	20	1860	0.3135	LBT001	1	51	31	1dpi
200929_LBT001_1dpi_Pos004	21	8	20	1860	0.2788	LBT001	1	51	31	1dpi
200929_LBT001_1dpi_Pos004	24	1	20	1920	0.3042	LBT001	1	51	32	1dpi
200929_LBT001_1dpi_Pos004	27	1	20	1980	0.271	LBT001	1	51	33	1dpi
200929_LBT001_1dpi_Pos004	27	7	20	1980	0.2059	LBT001	1	51	33	1dpi
200929_LBT001_1dpi_Pos004	27	16	20	1980	0.3308	LBT001	1	51	33	1dpi
200929_LBT001_1dpi_Pos004	30	1	20	2040	0.3423	LBT001	1	51	34	1dpi
200929_LBT001_1dpi_Pos004	30	2	20	2040	0.3293	LBT001	1	51	34	1dpi
200929_LBT001_1dpi_Pos004	30	7	20	2040	0.2305	LBT001	1	51	34	1dpi
200929_LBT001_1dpi_Pos004	30	8	20	2040	0.3381	LBT001	1	51	34	1dpi
200929_LBT001_1dpi_Pos004	36	6	20	2160	0.3367	LBT001	1	51	36	1dpi
200929_LBT001_1dpi_Pos004	36	10	20	2160	0.2172	LBT001	1	51	36	1dpi
200929_LBT001_1dpi_Pos004	39	3	20	2220	0.2788	LBT001	1	51	37	1dpi
200929_LBT001_1dpi_Pos004	39	4	20	2220	0.3232	LBT001	1	51	37	1dpi
200929_LBT001_1dpi_Pos004	39	6	20	2220	0.3142	LBT001	1	51	37	1dpi
200929_LBT001_1dpi_Pos004	42	1	20	2280	0.3484	LBT001	1	51	38	1dpi
200929_LBT001_1dpi_Pos004	42	6	20	2280	0.1804	LBT001	1	51	38	1dpi
200929_LBT001_1dpi_Pos004	42	12	20	2280	0.306	LBT001	1	51	38	1dpi
200929_LBT001_1dpi_Pos004	45	4	20	2340	0.2737	LBT001	1	51	39	1dpi
200929_LBT001_1dpi_Pos004	45	11	20	2340	0.2805	LBT001	1	51	39	1dpi
200929_LBT001_1dpi_Pos004	45	12	20	2340	0.1405	LBT001	1	51	39	1dpi
200929_LBT001_1dpi_Pos005	0	5	20	1440	0.3174	LBT001	1	51	24	1dpi
200929_LBT001_1dpi_Pos005	0	10	20	1440	0.3215	LBT001	1	51	24	1dpi
200929_LBT001_1dpi_Pos005	0	14	20	1440	0.3132	LBT001	1	51	24	1dpi
200929_LBT001_1dpi_Pos005	0	19	20	1440	0.276	LBT001	1	51	24	1dpi
200929_LBT001_1dpi_Pos005	0	26	20	1440	0.3293	LBT001	1	51	24	1dpi
200929_LBT001_1dpi_Pos005	0	31	20	1440	0.1957	LBT001	1	51	24	1dpi
200929_LBT001_1dpi_Pos005	0	37	20	1440	0.285	LBT001	1	51	24	1dpi
200929_LBT001_1dpi_Pos005	3	1	20	1500	0.2365	LBT001	1	51	25	1dpi
200929_LBT001_1dpi_Pos005	3	2	20	1500	0.2803	LBT001	1	51	25	1dpi
200929_LBT001_1dpi_Pos005	3	5	20	1500	0.208	LBT001	1	51	25	1dpi
200929_LBT001_1dpi_Pos005	3	6	20	1500	0.293	LBT001	1	51	25	1dpi
200929_LBT001_1dpi_Pos005	3	11	20	1500	0.2615	LBT001	1	51	25	1dpi
200929_LBT001_1dpi_Pos005	3	14	20	1500	0.3228	LBT001	1	51	25	1dpi
200929_LBT001_1dpi_Pos005	3	17	20	1500	0.222	LBT001	1	51	25	1dpi
200929_LBT001_1dpi_Pos005	3	25	20	1500	0.2161	LBT001	1	51	25	1dpi
200929_LBT001_1dpi_Pos005	6	1	20	1560	0.2869	LBT001	1	51	26	1dpi
200929_LBT001_1dpi_Pos005	6	3	20	1560	0.183	LBT001	1	51	26	1dpi
200929_LBT001_1dpi_Pos005	6	5	20	1560	0.1488	LBT001	1	51	26	1dpi
200929_LBT001_1dpi_Pos005	6	10	20	1560	0.2925	LBT001	1	51	26	1dpi
200929_LBT001_1dpi_Pos005	6	11	20	1560	0.2325	LBT001	1	51	26	1dpi
200929_LBT001_1dpi_Pos005	6	13	20	1560	0.223	LBT001	1	51	26	1dpi
200929_LBT001_1dpi_Pos005	6	16	20	1560	0.257	LBT001	1	51	26	1dpi
200929_LBT001_1dpi_Pos005	6	25	20	1560	0.3157	LBT001	1	51	26	1dpi
200929_LBT001_1dpi_Pos005	6	34	20	1560	0.2822	LBT001	1	51	26	1dpi
200929_LBT001_1dpi_Pos005	9	2	20	1620	0.212	LBT001	1	51	27	1dpi
200929_LBT001_1dpi_Pos005	9	3	20	1620	0.11676	LBT001	1	51	27	1dpi
200929_LBT001_1dpi_Pos005	9	9	20	1620	0.2177	LBT001	1	51	27	1dpi
200929_LBT001_1dpi_Pos005	9	12	20	1620	0.2866	LBT001	1	51	27	1dpi
200929_LBT001_1dpi_Pos005	9	14	20	1620	0.3132	LBT001	1	51	27	1dpi
200929_LBT001_1dpi_Pos005	9	16	20	1620	0.284	LBT001	1	51	27	1dpi
200929_LBT001_1dpi_Pos005	9	18	20	1620	0.3345	LBT001	1	51	27	1dpi
200929_LBT001_1dpi_Pos005	9	21	20	1620	0.338	LBT001	1	51	27	1dpi
200929_LBT001_1dpi_Pos005	9	24	20	1620	0.1735	LBT001	1	51	27	1dpi
200929_LBT001_1dpi_Pos005	9	26	20	1620	0.2888	LBT001	1	51	27	1dpi
200929_LBT001_1dpi_Pos005	9	27	20	1620	0.2493	LBT001	1	51	27	1dpi
200929_LBT001_1dpi_Pos005	9	36	20	1620	0.2512	LBT001	1	51	27	1dpi
200929_LBT001_1dpi_Pos005	12	1	20	1680	0.3289	LBT001	1	51	28	1dpi
200929_LBT001_1dpi_Pos005	12	5	20	1680	0.3293	LBT001	1	51	28	1dpi
200929_LBT001_1dpi_Pos005	12	9	20	1680	0.3152	LBT001	1	51	28	1dpi
200929_LBT001_1dpi_Pos005	12	10	20	1680	0.232	LBT001	1	51	28	1dpi
200929_LBT001_1dpi_Pos005	12	13	20	1680	0.3147	LBT001	1	51	28	1dpi
200929_LBT001_1dpi_Pos005	12	14	20	1680	0.2317	LBT001	1	51	28	1dpi
200929_LBT001_1dpi_Pos005	12	15	20	1680	0.2886	LBT001	1	51	28	1dpi
200929_LBT001_1dpi_Pos005	12	16	20	1680	0.2637	LBT001	1	51	28	1dpi
200929_LBT001_1dpi_Pos005	12	17	20	1680	0.2505	LBT001	1	51	28	1dpi
200929_LBT001_1dpi_Pos005	12	19	20	1680	0.2191	LBT001	1	51	28	1dpi
200929_LBT001_1dpi_Pos005	12	20	20	1680	0.3481	LBT001	1	51	28	1dpi
200929_LBT001_1dpi_Pos005	12	22	20	1680	0.3086	LBT001	1	51	28	1dpi
200929_LBT001_1dpi_Pos005	12	24	20	1680	0.3242	LBT001	1	51	28	1dpi
200929_LBT001_1dpi_Pos005	12	37	20	1680	0.3384	LBT001	1	51	28	1dpi
200929_LBT001_1dpi_Pos005	15	5	20	1740	0.2722	LBT001	1	51	29	1dpi
200929_LBT001_1dpi_Pos005	15	6	20	1740	0.1223	LBT001	1	51	29	1dpi
200929_LBT001_1dpi_Pos005	15	7	20	1740	0.268	LBT001	1	51	29	1dpi
200929_LBT001_1dpi_Pos005	15	10	20	1740	0.3325	LBT001	1	51	29	1dpi
200929_LBT001_1dpi_Pos005	15	15	20	1740	0.3457	LBT001	1	51	29	1dpi
200929_LBT001_1dpi_Pos005	15	16	20	1740	0.2778	LBT001	1	51	29	1dpi
200929_LBT001_1dpi_Pos005	15	20	20	1740	0.1621	LBT001	1	51	29	1dpi
200929_LBT001_1dpi_Pos005	15	27	20	1740	0.3289	LBT001	1	51	29	1dpi
200929_LBT001_1dpi_Pos005	15	30	20	1740	0.3174	LBT001	1	51	29	1dpi
200929_LBT001_1dpi_Pos005	18	5	20	1800	0.0994	LBT001	1	51	30	1dpi
200929_LBT001_1dpi_Pos005	18	7	20	1800	0.1925	LBT001	1	51	30	1dpi
200929_LBT001_1dpi_Pos005	18	8	20	1800	0.3342	LBT001	1	51	30	1dpi
200929_LBT001_1dpi_Pos005	18	12	20	1800	0.2524	LBT001	1	51	30	1dpi
200929_LBT001_1dpi_Pos005	18	13	20	1800	0.303	LBT001	1	51	30	1dpi
200929_LBT001_1dpi_Pos005	18	15	20	1800	0.2595	LBT001	1	51	30	1dpi
200929_LBT001_1dpi_Pos005	18	17	20	1800	0.1941	LBT001	1	51	30	1dpi
200929_LBT001_1dpi_Pos005	18	18	20	1800	0.2654	LBT001	1	51	30	1dpi
200929_LBT001_1dpi_Pos005	18	19	20	1800	0.241	LBT001	1	51	30	1dpi
200929_LBT001_1dpi_Pos005	18	22	20	1800	0.3052	LBT001	1	51	30	1dpi
200929_LBT001_1dpi_Pos005	18	30	20	1800	0.2747	LBT001	1	51	30	1dpi
200929_LBT001_1dpi_Pos005	18	37	20	1800	0.2041	LBT001	1	51	30	1dpi
200929_LBT001_1dpi_Pos005	21	3	20	1860	0.2267	LBT001	1	51	31	1dpi
200929_LBT001_1dpi_Pos005	21	8	20	1860	0.2372	LBT001	1	51	31	1dpi
200929_LBT001_1dpi_Pos005	21	11	20	1860	0.3093	LBT001	1	51	31	1dpi
200929_LBT001_1dpi_Pos005	21	13	20	1860	0.22	LBT001	1	51	31	1dpi
200929_LBT001_1dpi_Pos005	21	16	20	1860	0.2534	LBT001	1	51	31	1dpi
200929_LBT001_1dpi_Pos005	21	18	20	1860	0.2634	LBT001	1	51	31	1dpi
200929_LBT001_1dpi_Pos005	21	22	20	1860	0.299	LBT001	1	51	31	1dpi
200929_LBT001_1dpi_Pos005	21	23	20	1860	0.139	LBT001	1	51	31	1dpi
200929_LBT001_1dpi_Pos005	24	2	20	1920	0.195	LBT001	1	51	32	1dpi
200929_LBT001_1dpi_Pos005	24	3	20	1920	0.2793	LBT001	1	51	32	1dpi
200929_LBT001_1dpi_Pos005	24	6	20	1920	0.3474	LBT001	1	51	32	1dpi
200929_LBT001_1dpi_Pos005	24	11	20	1920	0.2239	LBT001	1	51	32	1dpi
200929_LBT001_1dpi_Pos005	24	16	20	1920	0.2983	LBT001	1	51	32	1dpi
200929_LBT001_1dpi_Pos005	24	17	20	1920	0.349	LBT001	1	51	32	1dpi
200929_LBT001_1dpi_Pos005	24	21	20	1920	0.1534	LBT001	1	51	32	1dpi
200929_LBT001_1dpi_Pos005	24	32	20	1920	0.2866	LBT001	1	51	32	1dpi
200929_LBT001_1dpi_Pos005	27	3	20	1980	0.2266	LBT001	1	51	33	1dpi
200929_LBT001_1dpi_Pos005	27	7	20	1980	0.3142	LBT001	1	51	33	1dpi
200929_LBT001_1dpi_Pos005	27	13	20	1980	0.1733	LBT001	1	51	33	1dpi
200929_LBT001_1dpi_Pos005	27	15	20	1980	0.3088	LBT001	1	51	33	1dpi
200929_LBT001_1dpi_Pos005	27	17	20	1980	0.3032	LBT001	1	51	33	1dpi
200929_LBT001_1dpi_Pos005	27	18	20	1980	0.2201	LBT001	1	51	33	1dpi
200929_LBT001_1dpi_Pos005	27	19	20	1980	0.3118	LBT001	1	51	33	1dpi
200929_LBT001_1dpi_Pos005	27	20	20	1980	0.1659	LBT001	1	51	33	1dpi
200929_LBT001_1dpi_Pos005	27	26	20	1980	0.3057	LBT001	1	51	33	1dpi
200929_LBT001_1dpi_Pos005	27	27	20	1980	0.2913	LBT001	1	51	33	1dpi
200929_LBT001_1dpi_Pos005	27	36	20	1980	0.2345	LBT001	1	51	33	1dpi
200929_LBT001_1dpi_Pos005	30	4	20	2040	0.333	LBT001	1	51	34	1dpi
200929_LBT001_1dpi_Pos005	30	17	20	2040	0.272	LBT001	1	51	34	1dpi
200929_LBT001_1dpi_Pos005	30	27	20	2040	0.1519	LBT001	1	51	34	1dpi
200929_LBT001_1dpi_Pos005	30	32	20	2040	0.349	LBT001	1	51	34	1dpi
200929_LBT001_1dpi_Pos005	33	15	20	2100	0.2966	LBT001	1	51	35	1dpi
200929_LBT001_1dpi_Pos005	33	17	20	2100	0.2365	LBT001	1	51	35	1dpi
200929_LBT001_1dpi_Pos005	33	20	20	2100	0.3086	LBT001	1	51	35	1dpi
200929_LBT001_1dpi_Pos005	33	26	20	2100	0.3281	LBT001	1	51	35	1dpi
200929_LBT001_1dpi_Pos005	36	1	20	2160	0.2106	LBT001	1	51	36	1dpi
200929_LBT001_1dpi_Pos005	36	2	20	2160	0.1521	LBT001	1	51	36	1dpi
200929_LBT001_1dpi_Pos005	36	23	20	2160	0.2292	LBT001	1	51	36	1dpi
200929_LBT001_1dpi_Pos005	36	24	20	2160	0.3428	LBT001	1	51	36	1dpi
200929_LBT001_1dpi_Pos005	36	40	20	2160	0.2471	LBT001	1	51	36	1dpi
200929_LBT001_1dpi_Pos005	36	41	20	2160	0.324	LBT001	1	51	36	1dpi
200929_LBT001_1dpi_Pos005	36	44	20	2160	0.2778	LBT001	1	51	36	1dpi
200929_LBT001_1dpi_Pos005	36	45	20	2160	0.3213	LBT001	1	51	36	1dpi
200929_LBT001_1dpi_Pos005	42	7	20	2280	0.298	LBT001	1	51	38	1dpi
200929_LBT001_1dpi_Pos005	42	13	20	2280	0.3384	LBT001	1	51	38	1dpi
200929_LBT001_1dpi_Pos005	42	16	20	2280	0.285	LBT001	1	51	38	1dpi
200929_LBT001_1dpi_Pos005	42	41	20	2280	0.2876	LBT001	1	51	38	1dpi
200929_LBT001_1dpi_Pos005	45	1	20	2340	0.16	LBT001	1	51	39	1dpi
200929_LBT001_1dpi_Pos005	45	34	20	2340	0.2974	LBT001	1	51	39	1dpi
200929_LBT001_1dpi_Pos005	45	38	20	2340	0.3145	LBT001	1	51	39	1dpi
200929_LBT001_1dpi_Pos006	0	1	20	1440	0.3264	LBT001	1	51	24	1dpi
200929_LBT001_1dpi_Pos006	0	3	20	1440	0.309	LBT001	1	51	24	1dpi
200929_LBT001_1dpi_Pos006	3	1	20	1500	0.343	LBT001	1	51	25	1dpi
200929_LBT001_1dpi_Pos006	3	7	20	1500	0.2725	LBT001	1	51	25	1dpi
200929_LBT001_1dpi_Pos006	9	2	20	1620	0.2812	LBT001	1	51	27	1dpi
200929_LBT001_1dpi_Pos006	9	9	20	1620	0.2756	LBT001	1	51	27	1dpi
200929_LBT001_1dpi_Pos006	12	1	20	1680	0.2191	LBT001	1	51	28	1dpi
200929_LBT001_1dpi_Pos006	15	3	20	1740	0.2905	LBT001	1	51	29	1dpi
200929_LBT001_1dpi_Pos006	18	1	20	1800	0.18	LBT001	1	51	30	1dpi
200929_LBT001_1dpi_Pos006	18	13	20	1800	0.3184	LBT001	1	51	30	1dpi
200929_LBT001_1dpi_Pos006	21	2	20	1860	0.3135	LBT001	1	51	31	1dpi
200929_LBT001_1dpi_Pos006	27	6	20	1980	0.3066	LBT001	1	51	33	1dpi
200929_LBT001_1dpi_Pos006	27	14	20	1980	0.2391	LBT001	1	51	33	1dpi
200929_LBT001_1dpi_Pos006	30	12	20	2040	0.2225	LBT001	1	51	34	1dpi
200929_LBT001_1dpi_Pos006	30	14	20	2040	0.3232	LBT001	1	51	34	1dpi
200929_LBT001_1dpi_Pos006	30	15	20	2040	0.1427	LBT001	1	51	34	1dpi
200929_LBT001_1dpi_Pos006	33	5	20	2100	0.3047	LBT001	1	51	35	1dpi
200929_LBT001_1dpi_Pos006	36	14	20	2160	0.293	LBT001	1	51	36	1dpi
200929_LBT001_1dpi_Pos006	36	15	20	2160	0.2993	LBT001	1	51	36	1dpi
200929_LBT001_1dpi_Pos006	39	9	20	2220	0.3362	LBT001	1	51	37	1dpi
200929_LBT001_1dpi_Pos006	42	1	20	2280	0.1342	LBT001	1	51	38	1dpi
200929_LBT001_1dpi_Pos006	42	2	20	2280	0.3477	LBT001	1	51	38	1dpi
200929_LBT001_1dpi_Pos006	42	14	20	2280	0.3105	LBT001	1	51	38	1dpi
200929_LBT001_1dpi_Pos006	42	16	20	2280	0.3376	LBT001	1	51	38	1dpi
200929_LBT001_1dpi_Pos006	45	1	20	2340	0.3477	LBT001	1	51	39	1dpi
200929_LBT001_1dpi_Pos006	45	12	20	2340	0.3042	LBT001	1	51	39	1dpi
200929_LBT001_1dpi_Pos006	45	14	20	2340	0.3232	LBT001	1	51	39	1dpi
201006_LBT003_1dpi_Pos001	0	5	30	1440	0.2484	LBT003	1	32	24	1dpi
201006_LBT003_1dpi_Pos001	0	11	30	1440	0.2195	LBT003	1	32	24	1dpi
201006_LBT003_1dpi_Pos001	0	20	30	1440	0.3223	LBT003	1	32	24	1dpi
201006_LBT003_1dpi_Pos001	0	25	30	1440	0.2424	LBT003	1	32	24	1dpi
201006_LBT003_1dpi_Pos001	0	27	30	1440	0.2378	LBT003	1	32	24	1dpi
201006_LBT003_1dpi_Pos001	0	29	30	1440	0.2347	LBT003	1	32	24	1dpi
201006_LBT003_1dpi_Pos001	2	6	30	1500	0.3054	LBT003	1	32	25	1dpi
201006_LBT003_1dpi_Pos001	2	9	30	1500	0.2705	LBT003	1	32	25	1dpi
201006_LBT003_1dpi_Pos001	2	27	30	1500	0.2883	LBT003	1	32	25	1dpi
201006_LBT003_1dpi_Pos001	4	21	30	1560	0.2268	LBT003	1	32	26	1dpi
201006_LBT003_1dpi_Pos001	4	32	30	1560	0.2844	LBT003	1	32	26	1dpi
201006_LBT003_1dpi_Pos001	4	33	30	1560	0.2778	LBT003	1	32	26	1dpi
201006_LBT003_1dpi_Pos001	6	4	30	1620	0.2744	LBT003	1	32	27	1dpi
201006_LBT003_1dpi_Pos001	6	8	30	1620	0.2922	LBT003	1	32	27	1dpi
201006_LBT003_1dpi_Pos001	6	12	30	1620	0.3142	LBT003	1	32	27	1dpi
201006_LBT003_1dpi_Pos001	6	26	30	1620	0.3071	LBT003	1	32	27	1dpi
201006_LBT003_1dpi_Pos001	8	4	30	1680	0.1935	LBT003	1	32	28	1dpi
201006_LBT003_1dpi_Pos001	8	26	30	1680	0.315	LBT003	1	32	28	1dpi
201006_LBT003_1dpi_Pos001	10	4	30	1740	0.1381	LBT003	1	32	29	1dpi
201006_LBT003_1dpi_Pos001	10	14	30	1740	0.3447	LBT003	1	32	29	1dpi
201006_LBT003_1dpi_Pos001	10	24	30	1740	0.2852	LBT003	1	32	29	1dpi
201006_LBT003_1dpi_Pos001	10	32	30	1740	0.296	LBT003	1	32	29	1dpi
201006_LBT003_1dpi_Pos001	12	7	30	1800	0.2822	LBT003	1	32	30	1dpi
201006_LBT003_1dpi_Pos001	12	8	30	1800	0.1109	LBT003	1	32	30	1dpi
201006_LBT003_1dpi_Pos001	12	10	30	1800	0.2598	LBT003	1	32	30	1dpi
201006_LBT003_1dpi_Pos001	14	5	30	1860	0.1356	LBT003	1	32	31	1dpi
201006_LBT003_1dpi_Pos001	14	6	30	1860	0.3008	LBT003	1	32	31	1dpi
201006_LBT003_1dpi_Pos001	14	18	30	1860	0.323	LBT003	1	32	31	1dpi
201006_LBT003_1dpi_Pos001	14	25	30	1860	0.2556	LBT003	1	32	31	1dpi
201006_LBT003_1dpi_Pos001	16	5	30	1920	0.3494	LBT003	1	32	32	1dpi
201006_LBT003_1dpi_Pos001	16	6	30	1920	0.156	LBT003	1	32	32	1dpi
201006_LBT003_1dpi_Pos001	16	8	30	1920	0.0935	LBT003	1	32	32	1dpi
201006_LBT003_1dpi_Pos001	16	16	30	1920	0.345	LBT003	1	32	32	1dpi
201006_LBT003_1dpi_Pos001	16	24	30	1920	0.2666	LBT003	1	32	32	1dpi
201006_LBT003_1dpi_Pos001	18	5	30	1980	0.2903	LBT003	1	32	33	1dpi
201006_LBT003_1dpi_Pos001	18	9	30	1980	0.07446	LBT003	1	32	33	1dpi
201006_LBT003_1dpi_Pos001	18	13	30	1980	0.2942	LBT003	1	32	33	1dpi
201006_LBT003_1dpi_Pos001	18	26	30	1980	0.3135	LBT003	1	32	33	1dpi
201006_LBT003_1dpi_Pos001	20	3	30	2040	0.1484	LBT003	1	32	34	1dpi
201006_LBT003_1dpi_Pos001	20	6	30	2040	0.1091	LBT003	1	32	34	1dpi
201006_LBT003_1dpi_Pos001	20	9	30	2040	0.138	LBT003	1	32	34	1dpi
201006_LBT003_1dpi_Pos001	20	12	30	2040	0.3308	LBT003	1	32	34	1dpi
201006_LBT003_1dpi_Pos001	20	18	30	2040	0.286	LBT003	1	32	34	1dpi
201006_LBT003_1dpi_Pos001	20	33	30	2040	0.2866	LBT003	1	32	34	1dpi
201006_LBT003_1dpi_Pos001	22	1	30	2100	0.1428	LBT003	1	32	35	1dpi
201006_LBT003_1dpi_Pos001	22	5	30	2100	0.2466	LBT003	1	32	35	1dpi
201006_LBT003_1dpi_Pos001	22	7	30	2100	0.105	LBT003	1	32	35	1dpi
201006_LBT003_1dpi_Pos001	22	8	30	2100	0.2673	LBT003	1	32	35	1dpi
201006_LBT003_1dpi_Pos001	22	16	30	2100	0.28	LBT003	1	32	35	1dpi
201006_LBT003_1dpi_Pos001	22	23	30	2100	0.35	LBT003	1	32	35	1dpi
201006_LBT003_1dpi_Pos001	22	31	30	2100	0.334	LBT003	1	32	35	1dpi
201006_LBT003_1dpi_Pos001	24	5	30	2160	0.2253	LBT003	1	32	36	1dpi
201006_LBT003_1dpi_Pos001	24	6	30	2160	0.1425	LBT003	1	32	36	1dpi
201006_LBT003_1dpi_Pos001	24	10	30	2160	0.1284	LBT003	1	32	36	1dpi
201006_LBT003_1dpi_Pos001	24	34	30	2160	0.2654	LBT003	1	32	36	1dpi
201006_LBT003_1dpi_Pos001	26	1	30	2220	0.3113	LBT003	1	32	37	1dpi
201006_LBT003_1dpi_Pos001	26	2	30	2220	0.136	LBT003	1	32	37	1dpi
201006_LBT003_1dpi_Pos001	26	4	30	2220	0.2357	LBT003	1	32	37	1dpi
201006_LBT003_1dpi_Pos001	26	8	30	2220	0.314	LBT003	1	32	37	1dpi
201006_LBT003_1dpi_Pos001	26	10	30	2220	0.3223	LBT003	1	32	37	1dpi
201006_LBT003_1dpi_Pos001	26	15	30	2220	0.2988	LBT003	1	32	37	1dpi
201006_LBT003_1dpi_Pos001	26	16	30	2220	0.267	LBT003	1	32	37	1dpi
201006_LBT003_1dpi_Pos001	26	18	30	2220	0.2756	LBT003	1	32	37	1dpi
201006_LBT003_1dpi_Pos001	26	20	30	2220	0.2325	LBT003	1	32	37	1dpi
201006_LBT003_1dpi_Pos001	26	25	30	2220	0.195	LBT003	1	32	37	1dpi
201006_LBT003_1dpi_Pos001	26	27	30	2220	0.281	LBT003	1	32	37	1dpi
201006_LBT003_1dpi_Pos001	28	2	30	2280	0.1846	LBT003	1	32	38	1dpi
201006_LBT003_1dpi_Pos001	28	6	30	2280	0.1583	LBT003	1	32	38	1dpi
201006_LBT003_1dpi_Pos001	28	11	30	2280	0.1691	LBT003	1	32	38	1dpi
201006_LBT003_1dpi_Pos001	28	15	30	2280	0.2615	LBT003	1	32	38	1dpi
201006_LBT003_1dpi_Pos001	28	28	30	2280	0.2156	LBT003	1	32	38	1dpi
201006_LBT003_1dpi_Pos001	30	2	30	2340	0.1992	LBT003	1	32	39	1dpi
201006_LBT003_1dpi_Pos001	30	3	30	2340	0.2708	LBT003	1	32	39	1dpi
201006_LBT003_1dpi_Pos001	30	5	30	2340	0.2695	LBT003	1	32	39	1dpi
201006_LBT003_1dpi_Pos001	30	13	30	2340	0.2261	LBT003	1	32	39	1dpi
201006_LBT003_1dpi_Pos001	30	15	30	2340	0.274	LBT003	1	32	39	1dpi
201006_LBT003_1dpi_Pos001	30	16	30	2340	0.311	LBT003	1	32	39	1dpi
201006_LBT003_1dpi_Pos001	30	20	30	2340	0.2573	LBT003	1	32	39	1dpi
201006_LBT003_1dpi_Pos001	30	22	30	2340	0.1576	LBT003	1	32	39	1dpi
201006_LBT003_1dpi_Pos001	30	24	30	2340	0.3398	LBT003	1	32	39	1dpi
201006_LBT003_1dpi_Pos002	0	1	30	1440	0.3228	LBT003	1	32	24	1dpi
201006_LBT003_1dpi_Pos002	0	7	30	1440	0.2627	LBT003	1	32	24	1dpi
201006_LBT003_1dpi_Pos002	0	9	30	1440	0.2761	LBT003	1	32	24	1dpi
201006_LBT003_1dpi_Pos002	0	39	30	1440	0.2935	LBT003	1	32	24	1dpi
201006_LBT003_1dpi_Pos002	0	40	30	1440	0.3293	LBT003	1	32	24	1dpi
201006_LBT003_1dpi_Pos002	2	4	30	1500	0.2627	LBT003	1	32	25	1dpi
201006_LBT003_1dpi_Pos002	2	7	30	1500	0.168	LBT003	1	32	25	1dpi
201006_LBT003_1dpi_Pos002	2	10	30	1500	0.2783	LBT003	1	32	25	1dpi
201006_LBT003_1dpi_Pos002	2	19	30	1500	0.248	LBT003	1	32	25	1dpi
201006_LBT003_1dpi_Pos002	2	30	30	1500	0.2238	LBT003	1	32	25	1dpi
201006_LBT003_1dpi_Pos002	2	31	30	1500	0.1819	LBT003	1	32	25	1dpi
201006_LBT003_1dpi_Pos002	2	46	30	1500	0.2678	LBT003	1	32	25	1dpi
201006_LBT003_1dpi_Pos002	2	48	30	1500	0.296	LBT003	1	32	25	1dpi
201006_LBT003_1dpi_Pos002	4	2	30	1560	0.2462	LBT003	1	32	26	1dpi
201006_LBT003_1dpi_Pos002	4	3	30	1560	0.238	LBT003	1	32	26	1dpi
201006_LBT003_1dpi_Pos002	4	9	30	1560	0.293	LBT003	1	32	26	1dpi
201006_LBT003_1dpi_Pos002	4	12	30	1560	0.2842	LBT003	1	32	26	1dpi
201006_LBT003_1dpi_Pos002	4	39	30	1560	0.2793	LBT003	1	32	26	1dpi
201006_LBT003_1dpi_Pos002	4	43	30	1560	0.336	LBT003	1	32	26	1dpi
201006_LBT003_1dpi_Pos002	4	51	30	1560	0.2854	LBT003	1	32	26	1dpi
201006_LBT003_1dpi_Pos002	4	54	30	1560	0.3235	LBT003	1	32	26	1dpi
201006_LBT003_1dpi_Pos002	6	1	30	1620	0.2112	LBT003	1	32	27	1dpi
201006_LBT003_1dpi_Pos002	6	2	30	1620	0.3105	LBT003	1	32	27	1dpi
201006_LBT003_1dpi_Pos002	6	19	30	1620	0.3335	LBT003	1	32	27	1dpi
201006_LBT003_1dpi_Pos002	6	34	30	1620	0.3464	LBT003	1	32	27	1dpi
201006_LBT003_1dpi_Pos002	6	42	30	1620	0.3271	LBT003	1	32	27	1dpi
201006_LBT003_1dpi_Pos002	6	46	30	1620	0.303	LBT003	1	32	27	1dpi
201006_LBT003_1dpi_Pos002	6	52	30	1620	0.2957	LBT003	1	32	27	1dpi
201006_LBT003_1dpi_Pos002	8	9	30	1680	0.1854	LBT003	1	32	28	1dpi
201006_LBT003_1dpi_Pos002	8	14	30	1680	0.2988	LBT003	1	32	28	1dpi
201006_LBT003_1dpi_Pos002	8	17	30	1680	0.2861	LBT003	1	32	28	1dpi
201006_LBT003_1dpi_Pos002	8	32	30	1680	0.323	LBT003	1	32	28	1dpi
201006_LBT003_1dpi_Pos002	8	42	30	1680	0.3123	LBT003	1	32	28	1dpi
201006_LBT003_1dpi_Pos002	8	46	30	1680	0.3079	LBT003	1	32	28	1dpi
201006_LBT003_1dpi_Pos002	10	2	30	1740	0.304	LBT003	1	32	29	1dpi
201006_LBT003_1dpi_Pos002	10	3	30	1740	0.267	LBT003	1	32	29	1dpi
201006_LBT003_1dpi_Pos002	10	6	30	1740	0.3386	LBT003	1	32	29	1dpi
201006_LBT003_1dpi_Pos002	10	33	30	1740	0.1959	LBT003	1	32	29	1dpi
201006_LBT003_1dpi_Pos002	12	1	30	1800	0.3062	LBT003	1	32	30	1dpi
201006_LBT003_1dpi_Pos002	12	20	30	1800	0.2815	LBT003	1	32	30	1dpi
201006_LBT003_1dpi_Pos002	12	30	30	1800	0.3313	LBT003	1	32	30	1dpi
201006_LBT003_1dpi_Pos002	12	37	30	1800	0.3064	LBT003	1	32	30	1dpi
201006_LBT003_1dpi_Pos002	12	42	30	1800	0.3367	LBT003	1	32	30	1dpi
201006_LBT003_1dpi_Pos002	12	45	30	1800	0.3013	LBT003	1	32	30	1dpi
201006_LBT003_1dpi_Pos002	14	33	30	1860	0.2512	LBT003	1	32	31	1dpi
201006_LBT003_1dpi_Pos002	14	34	30	1860	0.3044	LBT003	1	32	31	1dpi
201006_LBT003_1dpi_Pos002	14	37	30	1860	0.268	LBT003	1	32	31	1dpi
201006_LBT003_1dpi_Pos002	14	39	30	1860	0.1964	LBT003	1	32	31	1dpi
201006_LBT003_1dpi_Pos002	18	3	30	1980	0.256	LBT003	1	32	33	1dpi
201006_LBT003_1dpi_Pos002	18	32	30	1980	0.312	LBT003	1	32	33	1dpi
201006_LBT003_1dpi_Pos002	20	8	30	2040	0.1108	LBT003	1	32	34	1dpi
201006_LBT003_1dpi_Pos002	20	29	30	2040	0.3286	LBT003	1	32	34	1dpi
201006_LBT003_1dpi_Pos002	20	38	30	2040	0.322	LBT003	1	32	34	1dpi
201006_LBT003_1dpi_Pos002	22	9	30	2100	0.3486	LBT003	1	32	35	1dpi
201006_LBT003_1dpi_Pos002	22	11	30	2100	0.133	LBT003	1	32	35	1dpi
201006_LBT003_1dpi_Pos002	22	29	30	2100	0.2769	LBT003	1	32	35	1dpi
201006_LBT003_1dpi_Pos002	24	1	30	2160	0.0878	LBT003	1	32	36	1dpi
201006_LBT003_1dpi_Pos002	24	12	30	2160	0.11285	LBT003	1	32	36	1dpi
201006_LBT003_1dpi_Pos002	26	1	30	2220	0.1439	LBT003	1	32	37	1dpi
201006_LBT003_1dpi_Pos002	26	3	30	2220	0.2002	LBT003	1	32	37	1dpi
201006_LBT003_1dpi_Pos002	26	5	30	2220	0.2996	LBT003	1	32	37	1dpi
201006_LBT003_1dpi_Pos002	26	8	30	2220	0.1185	LBT003	1	32	37	1dpi
201006_LBT003_1dpi_Pos002	28	1	30	2280	0.1761	LBT003	1	32	38	1dpi
201006_LBT003_1dpi_Pos002	28	37	30	2280	0.2266	LBT003	1	32	38	1dpi
201006_LBT003_1dpi_Pos002	30	5	30	2340	0.1494	LBT003	1	32	39	1dpi
201006_LBT003_1dpi_Pos002	30	14	30	2340	0.1747	LBT003	1	32	39	1dpi
201006_LBT003_1dpi_Pos002	30	24	30	2340	0.1287	LBT003	1	32	39	1dpi
201006_LBT003_1dpi_Pos002	30	29	30	2340	0.1777	LBT003	1	32	39	1dpi
201006_LBT003_1dpi_Pos003	0	2	30	1440	0.149	LBT003	1	32	24	1dpi
201006_LBT003_1dpi_Pos003	0	16	30	1440	0.3447	LBT003	1	32	24	1dpi
201006_LBT003_1dpi_Pos003	0	26	30	1440	0.3315	LBT003	1	32	24	1dpi
201006_LBT003_1dpi_Pos003	0	27	30	1440	0.1935	LBT003	1	32	24	1dpi
201006_LBT003_1dpi_Pos003	0	39	30	1440	0.315	LBT003	1	32	24	1dpi
201006_LBT003_1dpi_Pos003	2	4	30	1500	0.2983	LBT003	1	32	25	1dpi
201006_LBT003_1dpi_Pos003	2	5	30	1500	0.1443	LBT003	1	32	25	1dpi
201006_LBT003_1dpi_Pos003	2	8	30	1500	0.1963	LBT003	1	32	25	1dpi
201006_LBT003_1dpi_Pos003	2	9	30	1500	0.3254	LBT003	1	32	25	1dpi
201006_LBT003_1dpi_Pos003	2	13	30	1500	0.216	LBT003	1	32	25	1dpi
201006_LBT003_1dpi_Pos003	2	27	30	1500	0.3445	LBT003	1	32	25	1dpi
201006_LBT003_1dpi_Pos003	2	32	30	1500	0.2915	LBT003	1	32	25	1dpi
201006_LBT003_1dpi_Pos003	2	39	30	1500	0.2947	LBT003	1	32	25	1dpi
201006_LBT003_1dpi_Pos003	2	42	30	1500	0.2369	LBT003	1	32	25	1dpi
201006_LBT003_1dpi_Pos003	2	43	30	1500	0.3481	LBT003	1	32	25	1dpi
201006_LBT003_1dpi_Pos003	2	45	30	1500	0.2379	LBT003	1	32	25	1dpi
201006_LBT003_1dpi_Pos003	4	1	30	1560	0.1142	LBT003	1	32	26	1dpi
201006_LBT003_1dpi_Pos003	4	4	30	1560	0.2094	LBT003	1	32	26	1dpi
201006_LBT003_1dpi_Pos003	4	14	30	1560	0.318	LBT003	1	32	26	1dpi
201006_LBT003_1dpi_Pos003	4	21	30	1560	0.3074	LBT003	1	32	26	1dpi
201006_LBT003_1dpi_Pos003	4	30	30	1560	0.3235	LBT003	1	32	26	1dpi
201006_LBT003_1dpi_Pos003	4	33	30	1560	0.3096	LBT003	1	32	26	1dpi
201006_LBT003_1dpi_Pos003	6	3	30	1620	0.296	LBT003	1	32	27	1dpi
201006_LBT003_1dpi_Pos003	6	5	30	1620	0.2812	LBT003	1	32	27	1dpi
201006_LBT003_1dpi_Pos003	6	6	30	1620	0.3196	LBT003	1	32	27	1dpi
201006_LBT003_1dpi_Pos003	6	8	30	1620	0.2766	LBT003	1	32	27	1dpi
201006_LBT003_1dpi_Pos003	6	9	30	1620	0.3386	LBT003	1	32	27	1dpi
201006_LBT003_1dpi_Pos003	6	10	30	1620	0.3276	LBT003	1	32	27	1dpi
201006_LBT003_1dpi_Pos003	6	14	30	1620	0.3208	LBT003	1	32	27	1dpi
201006_LBT003_1dpi_Pos003	6	18	30	1620	0.2316	LBT003	1	32	27	1dpi
201006_LBT003_1dpi_Pos003	6	19	30	1620	0.3267	LBT003	1	32	27	1dpi
201006_LBT003_1dpi_Pos003	6	22	30	1620	0.3254	LBT003	1	32	27	1dpi
201006_LBT003_1dpi_Pos003	6	35	30	1620	0.2603	LBT003	1	32	27	1dpi
201006_LBT003_1dpi_Pos003	8	8	30	1680	0.2883	LBT003	1	32	28	1dpi
201006_LBT003_1dpi_Pos003	8	16	30	1680	0.2487	LBT003	1	32	28	1dpi
201006_LBT003_1dpi_Pos003	8	23	30	1680	0.1698	LBT003	1	32	28	1dpi
201006_LBT003_1dpi_Pos003	8	24	30	1680	0.266	LBT003	1	32	28	1dpi
201006_LBT003_1dpi_Pos003	8	28	30	1680	0.2776	LBT003	1	32	28	1dpi
201006_LBT003_1dpi_Pos003	8	33	30	1680	0.2773	LBT003	1	32	28	1dpi
201006_LBT003_1dpi_Pos003	8	38	30	1680	0.2615	LBT003	1	32	28	1dpi
201006_LBT003_1dpi_Pos003	10	2	30	1740	0.2732	LBT003	1	32	29	1dpi
201006_LBT003_1dpi_Pos003	10	3	30	1740	0.2747	LBT003	1	32	29	1dpi
201006_LBT003_1dpi_Pos003	10	7	30	1740	0.2942	LBT003	1	32	29	1dpi
201006_LBT003_1dpi_Pos003	10	11	30	1740	0.3213	LBT003	1	32	29	1dpi
201006_LBT003_1dpi_Pos003	10	13	30	1740	0.2893	LBT003	1	32	29	1dpi
201006_LBT003_1dpi_Pos003	10	17	30	1740	0.3367	LBT003	1	32	29	1dpi
201006_LBT003_1dpi_Pos003	10	25	30	1740	0.2856	LBT003	1	32	29	1dpi
201006_LBT003_1dpi_Pos003	10	28	30	1740	0.1962	LBT003	1	32	29	1dpi
201006_LBT003_1dpi_Pos003	10	32	30	1740	0.3132	LBT003	1	32	29	1dpi
201006_LBT003_1dpi_Pos003	10	41	30	1740	0.333	LBT003	1	32	29	1dpi
201006_LBT003_1dpi_Pos003	12	2	30	1800	0.2898	LBT003	1	32	30	1dpi
201006_LBT003_1dpi_Pos003	12	3	30	1800	0.3013	LBT003	1	32	30	1dpi
201006_LBT003_1dpi_Pos003	12	4	30	1800	0.1875	LBT003	1	32	30	1dpi
201006_LBT003_1dpi_Pos003	12	9	30	1800	0.3062	LBT003	1	32	30	1dpi
201006_LBT003_1dpi_Pos003	12	18	30	1800	0.327	LBT003	1	32	30	1dpi
201006_LBT003_1dpi_Pos003	12	19	30	1800	0.2993	LBT003	1	32	30	1dpi
201006_LBT003_1dpi_Pos003	12	20	30	1800	0.2084	LBT003	1	32	30	1dpi
201006_LBT003_1dpi_Pos003	12	21	30	1800	0.3362	LBT003	1	32	30	1dpi
201006_LBT003_1dpi_Pos003	12	40	30	1800	0.2766	LBT003	1	32	30	1dpi
201006_LBT003_1dpi_Pos003	14	2	30	1860	0.2351	LBT003	1	32	31	1dpi
201006_LBT003_1dpi_Pos003	14	4	30	1860	0.2676	LBT003	1	32	31	1dpi
201006_LBT003_1dpi_Pos003	14	15	30	1860	0.346	LBT003	1	32	31	1dpi
201006_LBT003_1dpi_Pos003	14	19	30	1860	0.2524	LBT003	1	32	31	1dpi
201006_LBT003_1dpi_Pos003	14	21	30	1860	0.3193	LBT003	1	32	31	1dpi
201006_LBT003_1dpi_Pos003	14	22	30	1860	0.2418	LBT003	1	32	31	1dpi
201006_LBT003_1dpi_Pos003	14	24	30	1860	0.2185	LBT003	1	32	31	1dpi
201006_LBT003_1dpi_Pos003	14	28	30	1860	0.2698	LBT003	1	32	31	1dpi
201006_LBT003_1dpi_Pos003	14	33	30	1860	0.2908	LBT003	1	32	31	1dpi
201006_LBT003_1dpi_Pos003	16	1	30	1920	0.1957	LBT003	1	32	32	1dpi
201006_LBT003_1dpi_Pos003	16	2	30	1920	0.2239	LBT003	1	32	32	1dpi
201006_LBT003_1dpi_Pos003	16	3	30	1920	0.2223	LBT003	1	32	32	1dpi
201006_LBT003_1dpi_Pos003	16	5	30	1920	0.2969	LBT003	1	32	32	1dpi
201006_LBT003_1dpi_Pos003	16	6	30	1920	0.2725	LBT003	1	32	32	1dpi
201006_LBT003_1dpi_Pos003	16	14	30	1920	0.3306	LBT003	1	32	32	1dpi
201006_LBT003_1dpi_Pos003	16	15	30	1920	0.3235	LBT003	1	32	32	1dpi
201006_LBT003_1dpi_Pos003	16	17	30	1920	0.296	LBT003	1	32	32	1dpi
201006_LBT003_1dpi_Pos003	16	18	30	1920	0.3276	LBT003	1	32	32	1dpi
201006_LBT003_1dpi_Pos003	16	40	30	1920	0.1826	LBT003	1	32	32	1dpi
201006_LBT003_1dpi_Pos003	16	43	30	1920	0.282	LBT003	1	32	32	1dpi
201006_LBT003_1dpi_Pos003	18	1	30	1980	0.331	LBT003	1	32	33	1dpi
201006_LBT003_1dpi_Pos003	18	2	30	1980	0.2725	LBT003	1	32	33	1dpi
201006_LBT003_1dpi_Pos003	18	3	30	1980	0.1827	LBT003	1	32	33	1dpi
201006_LBT003_1dpi_Pos003	18	4	30	1980	0.2898	LBT003	1	32	33	1dpi
201006_LBT003_1dpi_Pos003	18	6	30	1980	0.308	LBT003	1	32	33	1dpi
201006_LBT003_1dpi_Pos003	18	8	30	1980	0.297	LBT003	1	32	33	1dpi
201006_LBT003_1dpi_Pos003	18	16	30	1980	0.3147	LBT003	1	32	33	1dpi
201006_LBT003_1dpi_Pos003	18	38	30	1980	0.233	LBT003	1	32	33	1dpi
201006_LBT003_1dpi_Pos003	18	40	30	1980	0.2524	LBT003	1	32	33	1dpi
201006_LBT003_1dpi_Pos003	18	42	30	1980	0.294	LBT003	1	32	33	1dpi
201006_LBT003_1dpi_Pos003	20	2	30	2040	0.1849	LBT003	1	32	34	1dpi
201006_LBT003_1dpi_Pos003	20	3	30	2040	0.2241	LBT003	1	32	34	1dpi
201006_LBT003_1dpi_Pos003	20	7	30	2040	0.2983	LBT003	1	32	34	1dpi
201006_LBT003_1dpi_Pos003	20	8	30	2040	0.3484	LBT003	1	32	34	1dpi
201006_LBT003_1dpi_Pos003	20	12	30	2040	0.1991	LBT003	1	32	34	1dpi
201006_LBT003_1dpi_Pos003	20	18	30	2040	0.3013	LBT003	1	32	34	1dpi
201006_LBT003_1dpi_Pos003	20	27	30	2040	0.239	LBT003	1	32	34	1dpi
201006_LBT003_1dpi_Pos003	20	35	30	2040	0.2167	LBT003	1	32	34	1dpi
201006_LBT003_1dpi_Pos003	20	36	30	2040	0.2202	LBT003	1	32	34	1dpi
201006_LBT003_1dpi_Pos003	22	3	30	2100	0.2274	LBT003	1	32	35	1dpi
201006_LBT003_1dpi_Pos003	22	18	30	2100	0.316	LBT003	1	32	35	1dpi
201006_LBT003_1dpi_Pos003	22	19	30	2100	0.287	LBT003	1	32	35	1dpi
201006_LBT003_1dpi_Pos003	22	37	30	2100	0.2015	LBT003	1	32	35	1dpi
201006_LBT003_1dpi_Pos003	24	2	30	2160	0.2705	LBT003	1	32	36	1dpi
201006_LBT003_1dpi_Pos003	24	4	30	2160	0.2494	LBT003	1	32	36	1dpi
201006_LBT003_1dpi_Pos003	24	8	30	2160	0.2952	LBT003	1	32	36	1dpi
201006_LBT003_1dpi_Pos003	24	21	30	2160	0.3118	LBT003	1	32	36	1dpi
201006_LBT003_1dpi_Pos003	24	24	30	2160	0.2737	LBT003	1	32	36	1dpi
201006_LBT003_1dpi_Pos003	26	4	30	2220	0.2827	LBT003	1	32	37	1dpi
201006_LBT003_1dpi_Pos003	26	10	30	2220	0.2603	LBT003	1	32	37	1dpi
201006_LBT003_1dpi_Pos003	26	14	30	2220	0.3074	LBT003	1	32	37	1dpi
201006_LBT003_1dpi_Pos003	26	22	30	2220	0.3374	LBT003	1	32	37	1dpi
201006_LBT003_1dpi_Pos003	26	34	30	2220	0.2305	LBT003	1	32	37	1dpi
201006_LBT003_1dpi_Pos003	26	40	30	2220	0.3174	LBT003	1	32	37	1dpi
201006_LBT003_1dpi_Pos003	28	3	30	2280	0.2734	LBT003	1	32	38	1dpi
201006_LBT003_1dpi_Pos003	28	23	30	2280	0.292	LBT003	1	32	38	1dpi
201006_LBT003_1dpi_Pos003	28	35	30	2280	0.3389	LBT003	1	32	38	1dpi
201006_LBT003_1dpi_Pos003	30	1	30	2340	0.1119	LBT003	1	32	39	1dpi
201006_LBT003_1dpi_Pos003	30	3	30	2340	0.2306	LBT003	1	32	39	1dpi
201006_LBT003_1dpi_Pos003	30	11	30	2340	0.2744	LBT003	1	32	39	1dpi
201006_LBT003_1dpi_Pos003	30	13	30	2340	0.286	LBT003	1	32	39	1dpi
201006_LBT003_1dpi_Pos003	30	35	30	2340	0.3342	LBT003	1	32	39	1dpi
201006_LBT003_1dpi_Pos003	30	37	30	2340	0.2766	LBT003	1	32	39	1dpi
201006_LBT003_1dpi_Pos004	0	4	30	1440	0.2256	LBT003	1	32	24	1dpi
201006_LBT003_1dpi_Pos004	0	6	30	1440	0.2898	LBT003	1	32	24	1dpi
201006_LBT003_1dpi_Pos004	0	9	30	1440	0.3274	LBT003	1	32	24	1dpi
201006_LBT003_1dpi_Pos004	0	10	30	1440	0.1454	LBT003	1	32	24	1dpi
201006_LBT003_1dpi_Pos004	0	15	30	1440	0.3174	LBT003	1	32	24	1dpi
201006_LBT003_1dpi_Pos004	0	24	30	1440	0.2998	LBT003	1	32	24	1dpi
201006_LBT003_1dpi_Pos004	0	38	30	1440	0.2778	LBT003	1	32	24	1dpi
201006_LBT003_1dpi_Pos004	0	47	30	1440	0.3057	LBT003	1	32	24	1dpi
201006_LBT003_1dpi_Pos004	2	1	30	1500	0.2502	LBT003	1	32	25	1dpi
201006_LBT003_1dpi_Pos004	2	7	30	1500	0.198	LBT003	1	32	25	1dpi
201006_LBT003_1dpi_Pos004	2	8	30	1500	0.2773	LBT003	1	32	25	1dpi
201006_LBT003_1dpi_Pos004	2	9	30	1500	0.2524	LBT003	1	32	25	1dpi
201006_LBT003_1dpi_Pos004	2	10	30	1500	0.2905	LBT003	1	32	25	1dpi
201006_LBT003_1dpi_Pos004	2	21	30	1500	0.2878	LBT003	1	32	25	1dpi
201006_LBT003_1dpi_Pos004	2	24	30	1500	0.3247	LBT003	1	32	25	1dpi
201006_LBT003_1dpi_Pos004	2	34	30	1500	0.3247	LBT003	1	32	25	1dpi
201006_LBT003_1dpi_Pos004	4	2	30	1560	0.2783	LBT003	1	32	26	1dpi
201006_LBT003_1dpi_Pos004	4	5	30	1560	0.326	LBT003	1	32	26	1dpi
201006_LBT003_1dpi_Pos004	4	6	30	1560	0.2905	LBT003	1	32	26	1dpi
201006_LBT003_1dpi_Pos004	4	7	30	1560	0.279	LBT003	1	32	26	1dpi
201006_LBT003_1dpi_Pos004	4	9	30	1560	0.2352	LBT003	1	32	26	1dpi
201006_LBT003_1dpi_Pos004	4	21	30	1560	0.2737	LBT003	1	32	26	1dpi
201006_LBT003_1dpi_Pos004	4	36	30	1560	0.2883	LBT003	1	32	26	1dpi
201006_LBT003_1dpi_Pos004	6	8	30	1620	0.1978	LBT003	1	32	27	1dpi
201006_LBT003_1dpi_Pos004	6	10	30	1620	0.2285	LBT003	1	32	27	1dpi
201006_LBT003_1dpi_Pos004	6	27	30	1620	0.3176	LBT003	1	32	27	1dpi
201006_LBT003_1dpi_Pos004	8	6	30	1680	0.2067	LBT003	1	32	28	1dpi
201006_LBT003_1dpi_Pos004	8	7	30	1680	0.329	LBT003	1	32	28	1dpi
201006_LBT003_1dpi_Pos004	8	9	30	1680	0.1515	LBT003	1	32	28	1dpi
201006_LBT003_1dpi_Pos004	8	11	30	1680	0.3215	LBT003	1	32	28	1dpi
201006_LBT003_1dpi_Pos004	8	17	30	1680	0.3423	LBT003	1	32	28	1dpi
201006_LBT003_1dpi_Pos004	10	3	30	1740	0.1315	LBT003	1	32	29	1dpi
201006_LBT003_1dpi_Pos004	10	4	30	1740	0.3152	LBT003	1	32	29	1dpi
201006_LBT003_1dpi_Pos004	10	5	30	1740	0.233	LBT003	1	32	29	1dpi
201006_LBT003_1dpi_Pos004	10	6	30	1740	0.2961	LBT003	1	32	29	1dpi
201006_LBT003_1dpi_Pos004	10	8	30	1740	0.2024	LBT003	1	32	29	1dpi
201006_LBT003_1dpi_Pos004	10	32	30	1740	0.2952	LBT003	1	32	29	1dpi
201006_LBT003_1dpi_Pos004	12	8	30	1800	0.3237	LBT003	1	32	30	1dpi
201006_LBT003_1dpi_Pos004	12	10	30	1800	0.3208	LBT003	1	32	30	1dpi
201006_LBT003_1dpi_Pos004	12	11	30	1800	0.2795	LBT003	1	32	30	1dpi
201006_LBT003_1dpi_Pos004	12	15	30	1800	0.3176	LBT003	1	32	30	1dpi
201006_LBT003_1dpi_Pos004	12	16	30	1800	0.2175	LBT003	1	32	30	1dpi
201006_LBT003_1dpi_Pos004	12	19	30	1800	0.3052	LBT003	1	32	30	1dpi
201006_LBT003_1dpi_Pos004	12	20	30	1800	0.3179	LBT003	1	32	30	1dpi
201006_LBT003_1dpi_Pos004	12	26	30	1800	0.266	LBT003	1	32	30	1dpi
201006_LBT003_1dpi_Pos004	14	5	30	1860	0.2563	LBT003	1	32	31	1dpi
201006_LBT003_1dpi_Pos004	14	7	30	1860	0.2727	LBT003	1	32	31	1dpi
201006_LBT003_1dpi_Pos004	14	8	30	1860	0.2834	LBT003	1	32	31	1dpi
201006_LBT003_1dpi_Pos004	14	12	30	1860	0.2573	LBT003	1	32	31	1dpi
201006_LBT003_1dpi_Pos004	14	22	30	1860	0.2986	LBT003	1	32	31	1dpi
201006_LBT003_1dpi_Pos004	14	26	30	1860	0.2961	LBT003	1	32	31	1dpi
201006_LBT003_1dpi_Pos004	14	28	30	1860	0.2444	LBT003	1	32	31	1dpi
201006_LBT003_1dpi_Pos004	16	3	30	1920	0.309	LBT003	1	32	32	1dpi
201006_LBT003_1dpi_Pos004	16	7	30	1920	0.1539	LBT003	1	32	32	1dpi
201006_LBT003_1dpi_Pos004	16	10	30	1920	0.2479	LBT003	1	32	32	1dpi
201006_LBT003_1dpi_Pos004	18	4	30	1980	0.2465	LBT003	1	32	33	1dpi
201006_LBT003_1dpi_Pos004	18	8	30	1980	0.1621	LBT003	1	32	33	1dpi
201006_LBT003_1dpi_Pos004	18	9	30	1980	0.191	LBT003	1	32	33	1dpi
201006_LBT003_1dpi_Pos004	18	29	30	1980	0.345	LBT003	1	32	33	1dpi
201006_LBT003_1dpi_Pos004	20	4	30	2040	0.205	LBT003	1	32	34	1dpi
201006_LBT003_1dpi_Pos004	20	8	30	2040	0.3418	LBT003	1	32	34	1dpi
201006_LBT003_1dpi_Pos004	20	9	30	2040	0.2151	LBT003	1	32	34	1dpi
201006_LBT003_1dpi_Pos004	20	27	30	2040	0.3286	LBT003	1	32	34	1dpi
201006_LBT003_1dpi_Pos004	22	2	30	2100	0.2422	LBT003	1	32	35	1dpi
201006_LBT003_1dpi_Pos004	22	3	30	2100	0.1912	LBT003	1	32	35	1dpi
201006_LBT003_1dpi_Pos004	22	7	30	2100	0.2915	LBT003	1	32	35	1dpi
201006_LBT003_1dpi_Pos004	22	10	30	2100	0.2338	LBT003	1	32	35	1dpi
201006_LBT003_1dpi_Pos004	22	11	30	2100	0.2183	LBT003	1	32	35	1dpi
201006_LBT003_1dpi_Pos004	22	12	30	2100	0.2937	LBT003	1	32	35	1dpi
201006_LBT003_1dpi_Pos004	22	17	30	2100	0.3499	LBT003	1	32	35	1dpi
201006_LBT003_1dpi_Pos004	22	27	30	2100	0.3154	LBT003	1	32	35	1dpi
201006_LBT003_1dpi_Pos004	24	2	30	2160	0.146	LBT003	1	32	36	1dpi
201006_LBT003_1dpi_Pos004	24	4	30	2160	0.2428	LBT003	1	32	36	1dpi
201006_LBT003_1dpi_Pos004	26	3	30	2220	0.3254	LBT003	1	32	37	1dpi
201006_LBT003_1dpi_Pos004	26	8	30	2220	0.2004	LBT003	1	32	37	1dpi
201006_LBT003_1dpi_Pos004	26	13	30	2220	0.08875	LBT003	1	32	37	1dpi
201006_LBT003_1dpi_Pos004	26	30	30	2220	0.3442	LBT003	1	32	37	1dpi
201006_LBT003_1dpi_Pos004	28	4	30	2280	0.1578	LBT003	1	32	38	1dpi
201006_LBT003_1dpi_Pos004	28	12	30	2280	0.2062	LBT003	1	32	38	1dpi
201006_LBT003_1dpi_Pos004	30	5	30	2340	0.3213	LBT003	1	32	39	1dpi
201006_LBT003_1dpi_Pos004	30	8	30	2340	0.2944	LBT003	1	32	39	1dpi
201006_LBT003_1dpi_Pos004	30	29	30	2340	0.2365	LBT003	1	32	39	1dpi
201006_LBT003_1dpi_Pos004	30	31	30	2340	0.342	LBT003	1	32	39	1dpi
201006_LBT003_1dpi_Pos005	0	6	30	1440	0.277	LBT003	1	32	24	1dpi
201006_LBT003_1dpi_Pos005	0	14	30	1440	0.307	LBT003	1	32	24	1dpi
201006_LBT003_1dpi_Pos005	0	38	30	1440	0.271	LBT003	1	32	24	1dpi
201006_LBT003_1dpi_Pos005	0	46	30	1440	0.2479	LBT003	1	32	24	1dpi
201006_LBT003_1dpi_Pos005	0	48	30	1440	0.2751	LBT003	1	32	24	1dpi
201006_LBT003_1dpi_Pos005	2	3	30	1500	0.347	LBT003	1	32	25	1dpi
201006_LBT003_1dpi_Pos005	2	7	30	1500	0.2495	LBT003	1	32	25	1dpi
201006_LBT003_1dpi_Pos005	2	9	30	1500	0.2208	LBT003	1	32	25	1dpi
201006_LBT003_1dpi_Pos005	2	10	30	1500	0.2637	LBT003	1	32	25	1dpi
201006_LBT003_1dpi_Pos005	2	18	30	1500	0.235	LBT003	1	32	25	1dpi
201006_LBT003_1dpi_Pos005	2	20	30	1500	0.2003	LBT003	1	32	25	1dpi
201006_LBT003_1dpi_Pos005	2	25	30	1500	0.254	LBT003	1	32	25	1dpi
201006_LBT003_1dpi_Pos005	2	36	30	1500	0.3406	LBT003	1	32	25	1dpi
201006_LBT003_1dpi_Pos005	2	41	30	1500	0.2766	LBT003	1	32	25	1dpi
201006_LBT003_1dpi_Pos005	4	5	30	1560	0.2155	LBT003	1	32	26	1dpi
201006_LBT003_1dpi_Pos005	4	9	30	1560	0.3093	LBT003	1	32	26	1dpi
201006_LBT003_1dpi_Pos005	4	11	30	1560	0.3022	LBT003	1	32	26	1dpi
201006_LBT003_1dpi_Pos005	4	35	30	1560	0.3083	LBT003	1	32	26	1dpi
201006_LBT003_1dpi_Pos005	4	41	30	1560	0.3186	LBT003	1	32	26	1dpi
201006_LBT003_1dpi_Pos005	6	4	30	1620	0.3345	LBT003	1	32	27	1dpi
201006_LBT003_1dpi_Pos005	6	6	30	1620	0.3005	LBT003	1	32	27	1dpi
201006_LBT003_1dpi_Pos005	6	9	30	1620	0.3044	LBT003	1	32	27	1dpi
201006_LBT003_1dpi_Pos005	6	11	30	1620	0.2922	LBT003	1	32	27	1dpi
201006_LBT003_1dpi_Pos005	6	12	30	1620	0.24	LBT003	1	32	27	1dpi
201006_LBT003_1dpi_Pos005	6	21	30	1620	0.3096	LBT003	1	32	27	1dpi
201006_LBT003_1dpi_Pos005	8	2	30	1680	0.2537	LBT003	1	32	28	1dpi
201006_LBT003_1dpi_Pos005	8	4	30	1680	0.3271	LBT003	1	32	28	1dpi
201006_LBT003_1dpi_Pos005	8	6	30	1680	0.3384	LBT003	1	32	28	1dpi
201006_LBT003_1dpi_Pos005	8	15	30	1680	0.2913	LBT003	1	32	28	1dpi
201006_LBT003_1dpi_Pos005	8	17	30	1680	0.1967	LBT003	1	32	28	1dpi
201006_LBT003_1dpi_Pos005	8	19	30	1680	0.3188	LBT003	1	32	28	1dpi
201006_LBT003_1dpi_Pos005	8	24	30	1680	0.3125	LBT003	1	32	28	1dpi
201006_LBT003_1dpi_Pos005	10	2	30	1740	0.2554	LBT003	1	32	29	1dpi
201006_LBT003_1dpi_Pos005	10	6	30	1740	0.2474	LBT003	1	32	29	1dpi
201006_LBT003_1dpi_Pos005	10	7	30	1740	0.3103	LBT003	1	32	29	1dpi
201006_LBT003_1dpi_Pos005	10	14	30	1740	0.2257	LBT003	1	32	29	1dpi
201006_LBT003_1dpi_Pos005	10	16	30	1740	0.2776	LBT003	1	32	29	1dpi
201006_LBT003_1dpi_Pos005	10	23	30	1740	0.2388	LBT003	1	32	29	1dpi
201006_LBT003_1dpi_Pos005	10	28	30	1740	0.2817	LBT003	1	32	29	1dpi
201006_LBT003_1dpi_Pos005	12	4	30	1800	0.2262	LBT003	1	32	30	1dpi
201006_LBT003_1dpi_Pos005	12	6	30	1800	0.2452	LBT003	1	32	30	1dpi
201006_LBT003_1dpi_Pos005	12	25	30	1800	0.2341	LBT003	1	32	30	1dpi
201006_LBT003_1dpi_Pos005	12	30	30	1800	0.3252	LBT003	1	32	30	1dpi
201006_LBT003_1dpi_Pos005	14	1	30	1860	0.259	LBT003	1	32	31	1dpi
201006_LBT003_1dpi_Pos005	14	8	30	1860	0.284	LBT003	1	32	31	1dpi
201006_LBT003_1dpi_Pos005	14	13	30	1860	0.3494	LBT003	1	32	31	1dpi
201006_LBT003_1dpi_Pos005	14	16	30	1860	0.215	LBT003	1	32	31	1dpi
201006_LBT003_1dpi_Pos005	14	17	30	1860	0.249	LBT003	1	32	31	1dpi
201006_LBT003_1dpi_Pos005	16	9	30	1920	0.2207	LBT003	1	32	32	1dpi
201006_LBT003_1dpi_Pos005	16	17	30	1920	0.2141	LBT003	1	32	32	1dpi
201006_LBT003_1dpi_Pos005	16	19	30	1920	0.325	LBT003	1	32	32	1dpi
201006_LBT003_1dpi_Pos005	18	11	30	1980	0.2178	LBT003	1	32	33	1dpi
201006_LBT003_1dpi_Pos005	18	18	30	1980	0.2593	LBT003	1	32	33	1dpi
201006_LBT003_1dpi_Pos005	18	19	30	1980	0.1763	LBT003	1	32	33	1dpi
201006_LBT003_1dpi_Pos005	20	15	30	2040	0.2115	LBT003	1	32	34	1dpi
201006_LBT003_1dpi_Pos005	22	3	30	2100	0.2279	LBT003	1	32	35	1dpi
201006_LBT003_1dpi_Pos005	22	10	30	2100	0.2201	LBT003	1	32	35	1dpi
201006_LBT003_1dpi_Pos005	22	21	30	2100	0.1904	LBT003	1	32	35	1dpi
201006_LBT003_1dpi_Pos005	22	34	30	2100	0.1508	LBT003	1	32	35	1dpi
201006_LBT003_1dpi_Pos005	24	5	30	2160	0.11505	LBT003	1	32	36	1dpi
201006_LBT003_1dpi_Pos005	24	11	30	2160	0.2966	LBT003	1	32	36	1dpi
201006_LBT003_1dpi_Pos005	24	18	30	2160	0.3328	LBT003	1	32	36	1dpi
201006_LBT003_1dpi_Pos005	24	22	30	2160	0.1262	LBT003	1	32	36	1dpi
201006_LBT003_1dpi_Pos005	26	1	30	2220	0.1	LBT003	1	32	37	1dpi
201006_LBT003_1dpi_Pos005	26	26	30	2220	0.347	LBT003	1	32	37	1dpi
201006_LBT003_1dpi_Pos005	26	27	30	2220	0.1912	LBT003	1	32	37	1dpi
201006_LBT003_1dpi_Pos005	30	5	30	2340	0.305	LBT003	1	32	39	1dpi
201006_LBT003_1dpi_Pos005	30	17	30	2340	0.3354	LBT003	1	32	39	1dpi
201006_LBT003_1dpi_Pos005	30	21	30	2340	0.2595	LBT003	1	32	39	1dpi
201006_LBT003_1dpi_Pos006	0	1	30	1440	0.3162	LBT003	1	32	24	1dpi
201006_LBT003_1dpi_Pos006	0	2	30	1440	0.3198	LBT003	1	32	24	1dpi
201006_LBT003_1dpi_Pos006	0	3	30	1440	0.2341	LBT003	1	32	24	1dpi
201006_LBT003_1dpi_Pos006	0	5	30	1440	0.2186	LBT003	1	32	24	1dpi
201006_LBT003_1dpi_Pos006	0	11	30	1440	0.2323	LBT003	1	32	24	1dpi
201006_LBT003_1dpi_Pos006	0	14	30	1440	0.2473	LBT003	1	32	24	1dpi
201006_LBT003_1dpi_Pos006	0	36	30	1440	0.3328	LBT003	1	32	24	1dpi
201006_LBT003_1dpi_Pos006	0	49	30	1440	0.3032	LBT003	1	32	24	1dpi
201006_LBT003_1dpi_Pos006	0	51	30	1440	0.348	LBT003	1	32	24	1dpi
201006_LBT003_1dpi_Pos006	0	53	30	1440	0.309	LBT003	1	32	24	1dpi
201006_LBT003_1dpi_Pos006	0	56	30	1440	0.2299	LBT003	1	32	24	1dpi
201006_LBT003_1dpi_Pos006	0	57	30	1440	0.2983	LBT003	1	32	24	1dpi
201006_LBT003_1dpi_Pos006	2	3	30	1500	0.2386	LBT003	1	32	25	1dpi
201006_LBT003_1dpi_Pos006	2	5	30	1500	0.3381	LBT003	1	32	25	1dpi
201006_LBT003_1dpi_Pos006	2	6	30	1500	0.3218	LBT003	1	32	25	1dpi
201006_LBT003_1dpi_Pos006	2	7	30	1500	0.2693	LBT003	1	32	25	1dpi
201006_LBT003_1dpi_Pos006	2	9	30	1500	0.306	LBT003	1	32	25	1dpi
201006_LBT003_1dpi_Pos006	2	13	30	1500	0.2357	LBT003	1	32	25	1dpi
201006_LBT003_1dpi_Pos006	2	48	30	1500	0.2952	LBT003	1	32	25	1dpi
201006_LBT003_1dpi_Pos006	2	53	30	1500	0.3086	LBT003	1	32	25	1dpi
201006_LBT003_1dpi_Pos006	2	54	30	1500	0.302	LBT003	1	32	25	1dpi
201006_LBT003_1dpi_Pos006	4	4	30	1560	0.1617	LBT003	1	32	26	1dpi
201006_LBT003_1dpi_Pos006	4	5	30	1560	0.2954	LBT003	1	32	26	1dpi
201006_LBT003_1dpi_Pos006	4	6	30	1560	0.2274	LBT003	1	32	26	1dpi
201006_LBT003_1dpi_Pos006	4	7	30	1560	0.2001	LBT003	1	32	26	1dpi
201006_LBT003_1dpi_Pos006	4	12	30	1560	0.2211	LBT003	1	32	26	1dpi
201006_LBT003_1dpi_Pos006	4	29	30	1560	0.29	LBT003	1	32	26	1dpi
201006_LBT003_1dpi_Pos006	4	37	30	1560	0.3171	LBT003	1	32	26	1dpi
201006_LBT003_1dpi_Pos006	4	38	30	1560	0.2654	LBT003	1	32	26	1dpi
201006_LBT003_1dpi_Pos006	4	50	30	1560	0.2942	LBT003	1	32	26	1dpi
201006_LBT003_1dpi_Pos006	4	54	30	1560	0.3057	LBT003	1	32	26	1dpi
201006_LBT003_1dpi_Pos006	6	3	30	1620	0.2642	LBT003	1	32	27	1dpi
201006_LBT003_1dpi_Pos006	6	4	30	1620	0.2169	LBT003	1	32	27	1dpi
201006_LBT003_1dpi_Pos006	6	6	30	1620	0.2229	LBT003	1	32	27	1dpi
201006_LBT003_1dpi_Pos006	6	20	30	1620	0.2622	LBT003	1	32	27	1dpi
201006_LBT003_1dpi_Pos006	6	27	30	1620	0.2883	LBT003	1	32	27	1dpi
201006_LBT003_1dpi_Pos006	6	40	30	1620	0.222	LBT003	1	32	27	1dpi
201006_LBT003_1dpi_Pos006	6	45	30	1620	0.3203	LBT003	1	32	27	1dpi
201006_LBT003_1dpi_Pos006	6	54	30	1620	0.1423	LBT003	1	32	27	1dpi
201006_LBT003_1dpi_Pos006	6	58	30	1620	0.2983	LBT003	1	32	27	1dpi
201006_LBT003_1dpi_Pos006	8	1	30	1680	0.127	LBT003	1	32	28	1dpi
201006_LBT003_1dpi_Pos006	8	3	30	1680	0.328	LBT003	1	32	28	1dpi
201006_LBT003_1dpi_Pos006	8	11	30	1680	0.301	LBT003	1	32	28	1dpi
201006_LBT003_1dpi_Pos006	8	15	30	1680	0.3442	LBT003	1	32	28	1dpi
201006_LBT003_1dpi_Pos006	8	22	30	1680	0.2351	LBT003	1	32	28	1dpi
201006_LBT003_1dpi_Pos006	8	23	30	1680	0.2537	LBT003	1	32	28	1dpi
201006_LBT003_1dpi_Pos006	8	30	30	1680	0.3064	LBT003	1	32	28	1dpi
201006_LBT003_1dpi_Pos006	8	38	30	1680	0.3271	LBT003	1	32	28	1dpi
201006_LBT003_1dpi_Pos006	8	39	30	1680	0.3494	LBT003	1	32	28	1dpi
201006_LBT003_1dpi_Pos006	8	40	30	1680	0.2854	LBT003	1	32	28	1dpi
201006_LBT003_1dpi_Pos006	8	42	30	1680	0.2852	LBT003	1	32	28	1dpi
201006_LBT003_1dpi_Pos006	8	46	30	1680	0.3206	LBT003	1	32	28	1dpi
201006_LBT003_1dpi_Pos006	10	1	30	1740	0.223	LBT003	1	32	29	1dpi
201006_LBT003_1dpi_Pos006	10	4	30	1740	0.2688	LBT003	1	32	29	1dpi
201006_LBT003_1dpi_Pos006	10	5	30	1740	0.3435	LBT003	1	32	29	1dpi
201006_LBT003_1dpi_Pos006	10	10	30	1740	0.3057	LBT003	1	32	29	1dpi
201006_LBT003_1dpi_Pos006	10	12	30	1740	0.2417	LBT003	1	32	29	1dpi
201006_LBT003_1dpi_Pos006	10	24	30	1740	0.3362	LBT003	1	32	29	1dpi
201006_LBT003_1dpi_Pos006	10	39	30	1740	0.3318	LBT003	1	32	29	1dpi
201006_LBT003_1dpi_Pos006	10	43	30	1740	0.2864	LBT003	1	32	29	1dpi
201006_LBT003_1dpi_Pos006	10	44	30	1740	0.346	LBT003	1	32	29	1dpi
201006_LBT003_1dpi_Pos006	10	46	30	1740	0.2537	LBT003	1	32	29	1dpi
201006_LBT003_1dpi_Pos006	10	50	30	1740	0.3464	LBT003	1	32	29	1dpi
201006_LBT003_1dpi_Pos006	12	2	30	1800	0.2142	LBT003	1	32	30	1dpi
201006_LBT003_1dpi_Pos006	12	3	30	1800	0.2423	LBT003	1	32	30	1dpi
201006_LBT003_1dpi_Pos006	12	4	30	1800	0.3274	LBT003	1	32	30	1dpi
201006_LBT003_1dpi_Pos006	12	7	30	1800	0.2698	LBT003	1	32	30	1dpi
201006_LBT003_1dpi_Pos006	12	8	30	1800	0.3232	LBT003	1	32	30	1dpi
201006_LBT003_1dpi_Pos006	12	9	30	1800	0.2463	LBT003	1	32	30	1dpi
201006_LBT003_1dpi_Pos006	12	12	30	1800	0.3184	LBT003	1	32	30	1dpi
201006_LBT003_1dpi_Pos006	12	24	30	1800	0.2769	LBT003	1	32	30	1dpi
201006_LBT003_1dpi_Pos006	12	25	30	1800	0.2913	LBT003	1	32	30	1dpi
201006_LBT003_1dpi_Pos006	12	46	30	1800	0.1907	LBT003	1	32	30	1dpi
201006_LBT003_1dpi_Pos006	14	1	30	1860	0.2343	LBT003	1	32	31	1dpi
201006_LBT003_1dpi_Pos006	14	2	30	1860	0.3308	LBT003	1	32	31	1dpi
201006_LBT003_1dpi_Pos006	14	9	30	1860	0.2438	LBT003	1	32	31	1dpi
201006_LBT003_1dpi_Pos006	14	10	30	1860	0.2512	LBT003	1	32	31	1dpi
201006_LBT003_1dpi_Pos006	14	14	30	1860	0.3018	LBT003	1	32	31	1dpi
201006_LBT003_1dpi_Pos006	14	18	30	1860	0.2401	LBT003	1	32	31	1dpi
201006_LBT003_1dpi_Pos006	14	22	30	1860	0.174	LBT003	1	32	31	1dpi
201006_LBT003_1dpi_Pos006	14	23	30	1860	0.2727	LBT003	1	32	31	1dpi
201006_LBT003_1dpi_Pos006	14	34	30	1860	0.2864	LBT003	1	32	31	1dpi
201006_LBT003_1dpi_Pos006	14	37	30	1860	0.285	LBT003	1	32	31	1dpi
201006_LBT003_1dpi_Pos006	16	2	30	1920	0.2854	LBT003	1	32	32	1dpi
201006_LBT003_1dpi_Pos006	16	4	30	1920	0.341	LBT003	1	32	32	1dpi
201006_LBT003_1dpi_Pos006	16	7	30	1920	0.316	LBT003	1	32	32	1dpi
201006_LBT003_1dpi_Pos006	16	9	30	1920	0.2448	LBT003	1	32	32	1dpi
201006_LBT003_1dpi_Pos006	16	12	30	1920	0.3208	LBT003	1	32	32	1dpi
201006_LBT003_1dpi_Pos006	16	18	30	1920	0.3264	LBT003	1	32	32	1dpi
201006_LBT003_1dpi_Pos006	16	19	30	1920	0.325	LBT003	1	32	32	1dpi
201006_LBT003_1dpi_Pos006	16	26	30	1920	0.3494	LBT003	1	32	32	1dpi
201006_LBT003_1dpi_Pos006	18	2	30	1980	0.3423	LBT003	1	32	33	1dpi
201006_LBT003_1dpi_Pos006	18	4	30	1980	0.2732	LBT003	1	32	33	1dpi
201006_LBT003_1dpi_Pos006	18	6	30	1980	0.2954	LBT003	1	32	33	1dpi
201006_LBT003_1dpi_Pos006	18	7	30	1980	0.2559	LBT003	1	32	33	1dpi
201006_LBT003_1dpi_Pos006	18	12	30	1980	0.3318	LBT003	1	32	33	1dpi
201006_LBT003_1dpi_Pos006	18	13	30	1980	0.3203	LBT003	1	32	33	1dpi
201006_LBT003_1dpi_Pos006	18	29	30	1980	0.3013	LBT003	1	32	33	1dpi
201006_LBT003_1dpi_Pos006	18	32	30	1980	0.3396	LBT003	1	32	33	1dpi
201006_LBT003_1dpi_Pos006	18	42	30	1980	0.3179	LBT003	1	32	33	1dpi
201006_LBT003_1dpi_Pos006	18	43	30	1980	0.1946	LBT003	1	32	33	1dpi
201006_LBT003_1dpi_Pos006	20	1	30	2040	0.255	LBT003	1	32	34	1dpi
201006_LBT003_1dpi_Pos006	20	3	30	2040	0.337	LBT003	1	32	34	1dpi
201006_LBT003_1dpi_Pos006	20	5	30	2040	0.3264	LBT003	1	32	34	1dpi
201006_LBT003_1dpi_Pos006	20	8	30	2040	0.1886	LBT003	1	32	34	1dpi
201006_LBT003_1dpi_Pos006	20	9	30	2040	0.1659	LBT003	1	32	34	1dpi
201006_LBT003_1dpi_Pos006	20	14	30	2040	0.3477	LBT003	1	32	34	1dpi
201006_LBT003_1dpi_Pos006	20	24	30	2040	0.342	LBT003	1	32	34	1dpi
201006_LBT003_1dpi_Pos006	20	42	30	2040	0.178	LBT003	1	32	34	1dpi
201006_LBT003_1dpi_Pos006	22	3	30	2100	0.2786	LBT003	1	32	35	1dpi
201006_LBT003_1dpi_Pos006	22	10	30	2100	0.2133	LBT003	1	32	35	1dpi
201006_LBT003_1dpi_Pos006	22	13	30	2100	0.3416	LBT003	1	32	35	1dpi
201006_LBT003_1dpi_Pos006	22	20	30	2100	0.3472	LBT003	1	32	35	1dpi
201006_LBT003_1dpi_Pos006	22	42	30	2100	0.321	LBT003	1	32	35	1dpi
201006_LBT003_1dpi_Pos006	24	1	30	2160	0.1356	LBT003	1	32	36	1dpi
201006_LBT003_1dpi_Pos006	24	8	30	2160	0.2634	LBT003	1	32	36	1dpi
201006_LBT003_1dpi_Pos006	24	9	30	2160	0.2505	LBT003	1	32	36	1dpi
201006_LBT003_1dpi_Pos006	24	12	30	2160	0.296	LBT003	1	32	36	1dpi
201006_LBT003_1dpi_Pos006	24	14	30	2160	0.3423	LBT003	1	32	36	1dpi
201006_LBT003_1dpi_Pos006	24	17	30	2160	0.3293	LBT003	1	32	36	1dpi
201006_LBT003_1dpi_Pos006	26	1	30	2220	0.3254	LBT003	1	32	37	1dpi
201006_LBT003_1dpi_Pos006	26	3	30	2220	0.282	LBT003	1	32	37	1dpi
201006_LBT003_1dpi_Pos006	26	4	30	2220	0.3394	LBT003	1	32	37	1dpi
201006_LBT003_1dpi_Pos006	26	11	30	2220	0.2415	LBT003	1	32	37	1dpi
201006_LBT003_1dpi_Pos006	26	12	30	2220	0.34	LBT003	1	32	37	1dpi
201006_LBT003_1dpi_Pos006	28	4	30	2280	0.249	LBT003	1	32	38	1dpi
201006_LBT003_1dpi_Pos006	28	14	30	2280	0.3352	LBT003	1	32	38	1dpi
201006_LBT003_1dpi_Pos006	30	6	30	2340	0.2312	LBT003	1	32	39	1dpi
201006_LBT003_1dpi_Pos006	30	11	30	2340	0.312	LBT003	1	32	39	1dpi
201006_LBT003_1dpi_Pos006	30	32	30	2340	0.3103	LBT003	1	32	39	1dpi
201006_LBT003_1dpi_Pos006	30	38	30	2340	0.2032	LBT003	1	32	39	1dpi
201013_LBT070_1dpi_Pos002	0	1	20	1440	0.1774	LBT070	1	48	24	1dpi
201013_LBT070_1dpi_Pos002	0	2	20	1440	0.3306	LBT070	1	48	24	1dpi
201013_LBT070_1dpi_Pos002	0	7	20	1440	0.308	LBT070	1	48	24	1dpi
201013_LBT070_1dpi_Pos002	0	11	20	1440	0.301	LBT070	1	48	24	1dpi
201013_LBT070_1dpi_Pos002	0	12	20	1440	0.329	LBT070	1	48	24	1dpi
201013_LBT070_1dpi_Pos002	0	14	20	1440	0.2334	LBT070	1	48	24	1dpi
201013_LBT070_1dpi_Pos002	0	24	20	1440	0.2908	LBT070	1	48	24	1dpi
201013_LBT070_1dpi_Pos002	0	29	20	1440	0.3118	LBT070	1	48	24	1dpi
201013_LBT070_1dpi_Pos002	3	2	20	1500	0.29	LBT070	1	48	25	1dpi
201013_LBT070_1dpi_Pos002	3	5	20	1500	0.2183	LBT070	1	48	25	1dpi
201013_LBT070_1dpi_Pos002	3	6	20	1500	0.3367	LBT070	1	48	25	1dpi
201013_LBT070_1dpi_Pos002	3	9	20	1500	0.309	LBT070	1	48	25	1dpi
201013_LBT070_1dpi_Pos002	6	4	20	1560	0.2974	LBT070	1	48	26	1dpi
201013_LBT070_1dpi_Pos002	6	23	20	1560	0.3347	LBT070	1	48	26	1dpi
201013_LBT070_1dpi_Pos002	9	13	20	1620	0.3428	LBT070	1	48	27	1dpi
201013_LBT070_1dpi_Pos002	9	21	20	1620	0.346	LBT070	1	48	27	1dpi
201013_LBT070_1dpi_Pos002	9	27	20	1620	0.2505	LBT070	1	48	27	1dpi
201013_LBT070_1dpi_Pos002	12	4	20	1680	0.301	LBT070	1	48	28	1dpi
201013_LBT070_1dpi_Pos002	12	7	20	1680	0.2612	LBT070	1	48	28	1dpi
201013_LBT070_1dpi_Pos002	12	14	20	1680	0.2805	LBT070	1	48	28	1dpi
201013_LBT070_1dpi_Pos002	12	22	20	1680	0.2488	LBT070	1	48	28	1dpi
201013_LBT070_1dpi_Pos002	12	27	20	1680	0.2605	LBT070	1	48	28	1dpi
201013_LBT070_1dpi_Pos002	15	5	20	1740	0.3074	LBT070	1	48	29	1dpi
201013_LBT070_1dpi_Pos002	15	10	20	1740	0.2861	LBT070	1	48	29	1dpi
201013_LBT070_1dpi_Pos002	18	1	20	1800	0.1177	LBT070	1	48	30	1dpi
201013_LBT070_1dpi_Pos002	18	2	20	1800	0.3306	LBT070	1	48	30	1dpi
201013_LBT070_1dpi_Pos002	18	3	20	1800	0.3074	LBT070	1	48	30	1dpi
201013_LBT070_1dpi_Pos002	18	8	20	1800	0.2822	LBT070	1	48	30	1dpi
201013_LBT070_1dpi_Pos002	18	14	20	1800	0.2869	LBT070	1	48	30	1dpi
201013_LBT070_1dpi_Pos002	21	3	20	1860	0.2544	LBT070	1	48	31	1dpi
201013_LBT070_1dpi_Pos002	21	4	20	1860	0.3472	LBT070	1	48	31	1dpi
201013_LBT070_1dpi_Pos002	21	7	20	1860	0.2137	LBT070	1	48	31	1dpi
201013_LBT070_1dpi_Pos002	21	16	20	1860	0.2056	LBT070	1	48	31	1dpi
201013_LBT070_1dpi_Pos002	24	5	20	1920	0.1512	LBT070	1	48	32	1dpi
201013_LBT070_1dpi_Pos002	24	7	20	1920	0.3076	LBT070	1	48	32	1dpi
201013_LBT070_1dpi_Pos002	27	3	20	1980	0.2195	LBT070	1	48	33	1dpi
201013_LBT070_1dpi_Pos002	27	8	20	1980	0.2627	LBT070	1	48	33	1dpi
201013_LBT070_1dpi_Pos002	27	10	20	1980	0.3433	LBT070	1	48	33	1dpi
201013_LBT070_1dpi_Pos002	33	1	20	2100	0.3333	LBT070	1	48	35	1dpi
201013_LBT070_1dpi_Pos002	33	2	20	2100	0.3047	LBT070	1	48	35	1dpi
201013_LBT070_1dpi_Pos002	36	1	20	2160	0.2125	LBT070	1	48	36	1dpi
201013_LBT070_1dpi_Pos002	36	4	20	2160	0.2231	LBT070	1	48	36	1dpi
201013_LBT070_1dpi_Pos002	36	7	20	2160	0.1154	LBT070	1	48	36	1dpi
201013_LBT070_1dpi_Pos002	39	2	20	2220	0.1597	LBT070	1	48	37	1dpi
201013_LBT070_1dpi_Pos002	39	11	20	2220	0.2391	LBT070	1	48	37	1dpi
201013_LBT070_1dpi_Pos002	39	29	20	2220	0.2693	LBT070	1	48	37	1dpi
201013_LBT070_1dpi_Pos002	42	2	20	2280	0.181	LBT070	1	48	38	1dpi
201013_LBT070_1dpi_Pos002	42	23	20	2280	0.2429	LBT070	1	48	38	1dpi
201013_LBT070_1dpi_Pos002	45	19	20	2340	0.3445	LBT070	1	48	39	1dpi
201013_LBT070_1dpi_Pos003	0	2	20	1440	0.2288	LBT070	1	48	24	1dpi
201013_LBT070_1dpi_Pos003	3	32	20	1500	0.3208	LBT070	1	48	25	1dpi
201013_LBT070_1dpi_Pos003	6	30	20	1560	0.3345	LBT070	1	48	26	1dpi
201013_LBT070_1dpi_Pos003	9	9	20	1620	0.2507	LBT070	1	48	27	1dpi
201013_LBT070_1dpi_Pos003	12	5	20	1680	0.29	LBT070	1	48	28	1dpi
201013_LBT070_1dpi_Pos003	12	27	20	1680	0.337	LBT070	1	48	28	1dpi
201013_LBT070_1dpi_Pos003	18	3	20	1800	0.275	LBT070	1	48	30	1dpi
201013_LBT070_1dpi_Pos003	18	17	20	1800	0.3237	LBT070	1	48	30	1dpi
201013_LBT070_1dpi_Pos003	24	2	20	1920	0.251	LBT070	1	48	32	1dpi
201013_LBT070_1dpi_Pos003	30	1	20	2040	0.3254	LBT070	1	48	34	1dpi
201013_LBT070_1dpi_Pos003	42	1	20	2280	0.2795	LBT070	1	48	38	1dpi
201013_LBT070_1dpi_Pos003	42	9	20	2280	0.33	LBT070	1	48	38	1dpi
201013_LBT070_1dpi_Pos005	0	4	20	1440	0.3035	LBT070	1	48	24	1dpi
201013_LBT070_1dpi_Pos005	0	7	20	1440	0.2815	LBT070	1	48	24	1dpi
201013_LBT070_1dpi_Pos005	0	23	20	1440	0.2656	LBT070	1	48	24	1dpi
201013_LBT070_1dpi_Pos005	3	4	20	1500	0.2634	LBT070	1	48	25	1dpi
201013_LBT070_1dpi_Pos005	3	6	20	1500	0.3467	LBT070	1	48	25	1dpi
201013_LBT070_1dpi_Pos005	3	7	20	1500	0.3066	LBT070	1	48	25	1dpi
201013_LBT070_1dpi_Pos005	3	8	20	1500	0.2788	LBT070	1	48	25	1dpi
201013_LBT070_1dpi_Pos005	3	11	20	1500	0.3232	LBT070	1	48	25	1dpi
201013_LBT070_1dpi_Pos005	3	23	20	1500	0.3486	LBT070	1	48	25	1dpi
201013_LBT070_1dpi_Pos005	3	27	20	1500	0.3203	LBT070	1	48	25	1dpi
201013_LBT070_1dpi_Pos005	3	29	20	1500	0.2908	LBT070	1	48	25	1dpi
201013_LBT070_1dpi_Pos005	6	3	20	1560	0.2761	LBT070	1	48	26	1dpi
201013_LBT070_1dpi_Pos005	6	4	20	1560	0.2174	LBT070	1	48	26	1dpi
201013_LBT070_1dpi_Pos005	6	5	20	1560	0.2932	LBT070	1	48	26	1dpi
201013_LBT070_1dpi_Pos005	6	21	20	1560	0.2935	LBT070	1	48	26	1dpi
201013_LBT070_1dpi_Pos005	9	3	20	1620	0.1976	LBT070	1	48	27	1dpi
201013_LBT070_1dpi_Pos005	9	4	20	1620	0.297	LBT070	1	48	27	1dpi
201013_LBT070_1dpi_Pos005	9	5	20	1620	0.2998	LBT070	1	48	27	1dpi
201013_LBT070_1dpi_Pos005	9	8	20	1620	0.2886	LBT070	1	48	27	1dpi
201013_LBT070_1dpi_Pos005	9	11	20	1620	0.2693	LBT070	1	48	27	1dpi
201013_LBT070_1dpi_Pos005	9	23	20	1620	0.2059	LBT070	1	48	27	1dpi
201013_LBT070_1dpi_Pos005	9	24	20	1620	0.2617	LBT070	1	48	27	1dpi
201013_LBT070_1dpi_Pos005	9	28	20	1620	0.347	LBT070	1	48	27	1dpi
201013_LBT070_1dpi_Pos005	12	2	20	1680	0.3206	LBT070	1	48	28	1dpi
201013_LBT070_1dpi_Pos005	12	6	20	1680	0.1433	LBT070	1	48	28	1dpi
201013_LBT070_1dpi_Pos005	12	10	20	1680	0.3489	LBT070	1	48	28	1dpi
201013_LBT070_1dpi_Pos005	12	34	20	1680	0.291	LBT070	1	48	28	1dpi
201013_LBT070_1dpi_Pos005	15	1	20	1740	0.2708	LBT070	1	48	29	1dpi
201013_LBT070_1dpi_Pos005	15	3	20	1740	0.2566	LBT070	1	48	29	1dpi
201013_LBT070_1dpi_Pos005	15	4	20	1740	0.2979	LBT070	1	48	29	1dpi
201013_LBT070_1dpi_Pos005	15	11	20	1740	0.323	LBT070	1	48	29	1dpi
201013_LBT070_1dpi_Pos005	15	17	20	1740	0.2485	LBT070	1	48	29	1dpi
201013_LBT070_1dpi_Pos005	15	26	20	1740	0.2463	LBT070	1	48	29	1dpi
201013_LBT070_1dpi_Pos005	18	1	20	1800	0.253	LBT070	1	48	30	1dpi
201013_LBT070_1dpi_Pos005	18	2	20	1800	0.1902	LBT070	1	48	30	1dpi
201013_LBT070_1dpi_Pos005	18	3	20	1800	0.3062	LBT070	1	48	30	1dpi
201013_LBT070_1dpi_Pos005	18	8	20	1800	0.2964	LBT070	1	48	30	1dpi
201013_LBT070_1dpi_Pos005	18	11	20	1800	0.2336	LBT070	1	48	30	1dpi
201013_LBT070_1dpi_Pos005	18	25	20	1800	0.2883	LBT070	1	48	30	1dpi
201013_LBT070_1dpi_Pos005	18	28	20	1800	0.2979	LBT070	1	48	30	1dpi
201013_LBT070_1dpi_Pos005	18	34	20	1800	0.3384	LBT070	1	48	30	1dpi
201013_LBT070_1dpi_Pos005	18	41	20	1800	0.2583	LBT070	1	48	30	1dpi
201013_LBT070_1dpi_Pos005	21	19	20	1860	0.3005	LBT070	1	48	31	1dpi
201013_LBT070_1dpi_Pos005	21	32	20	1860	0.3093	LBT070	1	48	31	1dpi
201013_LBT070_1dpi_Pos005	24	4	20	1920	0.3188	LBT070	1	48	32	1dpi
201013_LBT070_1dpi_Pos005	24	26	20	1920	0.1862	LBT070	1	48	32	1dpi
201013_LBT070_1dpi_Pos005	24	27	20	1920	0.257	LBT070	1	48	32	1dpi
201013_LBT070_1dpi_Pos005	24	32	20	1920	0.337	LBT070	1	48	32	1dpi
201013_LBT070_1dpi_Pos005	27	2	20	1980	0.2515	LBT070	1	48	33	1dpi
201013_LBT070_1dpi_Pos005	27	26	20	1980	0.12213	LBT070	1	48	33	1dpi
201013_LBT070_1dpi_Pos005	27	30	20	1980	0.172	LBT070	1	48	33	1dpi
201013_LBT070_1dpi_Pos005	30	2	20	2040	0.3223	LBT070	1	48	34	1dpi
201013_LBT070_1dpi_Pos005	30	4	20	2040	0.1948	LBT070	1	48	34	1dpi
201013_LBT070_1dpi_Pos005	30	16	20	2040	0.1199	LBT070	1	48	34	1dpi
201013_LBT070_1dpi_Pos005	33	25	20	2100	0.2751	LBT070	1	48	35	1dpi
201013_LBT070_1dpi_Pos005	33	40	20	2100	0.299	LBT070	1	48	35	1dpi
201013_LBT070_1dpi_Pos005	36	1	20	2160	0.3213	LBT070	1	48	36	1dpi
201013_LBT070_1dpi_Pos005	36	4	20	2160	0.3499	LBT070	1	48	36	1dpi
201013_LBT070_1dpi_Pos005	36	6	20	2160	0.265	LBT070	1	48	36	1dpi
201013_LBT070_1dpi_Pos005	36	29	20	2160	0.2189	LBT070	1	48	36	1dpi
201013_LBT070_1dpi_Pos005	39	19	20	2220	0.3455	LBT070	1	48	37	1dpi
201013_LBT070_1dpi_Pos005	39	21	20	2220	0.2766	LBT070	1	48	37	1dpi
201013_LBT070_1dpi_Pos005	39	27	20	2220	0.3093	LBT070	1	48	37	1dpi
201013_LBT070_1dpi_Pos005	39	33	20	2220	0.2751	LBT070	1	48	37	1dpi
201013_LBT070_1dpi_Pos005	39	35	20	2220	0.3289	LBT070	1	48	37	1dpi
201013_LBT070_1dpi_Pos005	42	27	20	2280	0.2349	LBT070	1	48	38	1dpi
201013_LBT070_1dpi_Pos005	42	32	20	2280	0.3154	LBT070	1	48	38	1dpi
201013_LBT070_1dpi_Pos005	42	37	20	2280	0.326	LBT070	1	48	38	1dpi
201013_LBT070_1dpi_Pos005	45	2	20	2340	0.168	LBT070	1	48	39	1dpi
201013_LBT070_1dpi_Pos005	45	4	20	2340	0.2717	LBT070	1	48	39	1dpi
201013_LBT070_1dpi_Pos005	45	5	20	2340	0.2467	LBT070	1	48	39	1dpi
201013_LBT070_1dpi_Pos005	45	22	20	2340	0.1807	LBT070	1	48	39	1dpi
201013_LBT070_1dpi_Pos005	45	27	20	2340	0.2113	LBT070	1	48	39	1dpi
201013_LBT070_1dpi_Pos005	45	38	20	2340	0.323	LBT070	1	48	39	1dpi
201013_LBT070_1dpi_Pos006	0	19	20	1440	0.2673	LBT070	1	48	24	1dpi
201013_LBT070_1dpi_Pos006	0	29	20	1440	0.3354	LBT070	1	48	24	1dpi
201013_LBT070_1dpi_Pos006	0	40	20	1440	0.3113	LBT070	1	48	24	1dpi
201013_LBT070_1dpi_Pos006	3	14	20	1500	0.2211	LBT070	1	48	25	1dpi
201013_LBT070_1dpi_Pos006	9	1	20	1620	0.3032	LBT070	1	48	27	1dpi
201013_LBT070_1dpi_Pos006	9	32	20	1620	0.34	LBT070	1	48	27	1dpi
201013_LBT070_1dpi_Pos006	24	5	20	1920	0.3442	LBT070	1	48	32	1dpi
201013_LBT070_1dpi_Pos006	30	9	20	2040	0.2988	LBT070	1	48	34	1dpi
210216_BT333_1dpi_Pos002	0	1	15	1440	0.2966	BT333	1	64	24	1dpi
210216_BT333_1dpi_Pos002	0	4	15	1440	0.266	BT333	1	64	24	1dpi
210216_BT333_1dpi_Pos002	0	7	15	1440	0.328	BT333	1	64	24	1dpi
210216_BT333_1dpi_Pos002	0	8	15	1440	0.223	BT333	1	64	24	1dpi
210216_BT333_1dpi_Pos002	0	21	15	1440	0.2374	BT333	1	64	24	1dpi
210216_BT333_1dpi_Pos002	0	26	15	1440	0.348	BT333	1	64	24	1dpi
210216_BT333_1dpi_Pos002	0	29	15	1440	0.3433	BT333	1	64	24	1dpi
210216_BT333_1dpi_Pos002	4	3	15	1500	0.3318	BT333	1	64	25	1dpi
210216_BT333_1dpi_Pos002	4	7	15	1500	0.3364	BT333	1	64	25	1dpi
210216_BT333_1dpi_Pos002	4	26	15	1500	0.2815	BT333	1	64	25	1dpi
210216_BT333_1dpi_Pos002	4	33	15	1500	0.2329	BT333	1	64	25	1dpi
210216_BT333_1dpi_Pos002	8	4	15	1560	0.345	BT333	1	64	26	1dpi
210216_BT333_1dpi_Pos002	8	12	15	1560	0.162	BT333	1	64	26	1dpi
210216_BT333_1dpi_Pos002	12	2	15	1620	0.3418	BT333	1	64	27	1dpi
210216_BT333_1dpi_Pos002	12	3	15	1620	0.3447	BT333	1	64	27	1dpi
210216_BT333_1dpi_Pos002	12	6	15	1620	0.3462	BT333	1	64	27	1dpi
210216_BT333_1dpi_Pos002	16	6	15	1680	0.3042	BT333	1	64	28	1dpi
210216_BT333_1dpi_Pos002	16	14	15	1680	0.2131	BT333	1	64	28	1dpi
210216_BT333_1dpi_Pos002	16	23	15	1680	0.1692	BT333	1	64	28	1dpi
210216_BT333_1dpi_Pos002	20	3	15	1740	0.2096	BT333	1	64	29	1dpi
210216_BT333_1dpi_Pos002	20	8	15	1740	0.2961	BT333	1	64	29	1dpi
210216_BT333_1dpi_Pos002	24	1	15	1800	0.1779	BT333	1	64	30	1dpi
210216_BT333_1dpi_Pos002	24	7	15	1800	0.35	BT333	1	64	30	1dpi
210216_BT333_1dpi_Pos002	24	9	15	1800	0.2311	BT333	1	64	30	1dpi
210216_BT333_1dpi_Pos002	28	13	15	1860	0.2455	BT333	1	64	31	1dpi
210216_BT333_1dpi_Pos002	28	22	15	1860	0.2832	BT333	1	64	31	1dpi
210216_BT333_1dpi_Pos002	32	4	15	1920	0.2986	BT333	1	64	32	1dpi
210216_BT333_1dpi_Pos002	32	22	15	1920	0.3372	BT333	1	64	32	1dpi
210216_BT333_1dpi_Pos002	32	27	15	1920	0.2883	BT333	1	64	32	1dpi
210216_BT333_1dpi_Pos002	36	8	15	1980	0.2544	BT333	1	64	33	1dpi
210216_BT333_1dpi_Pos002	36	10	15	1980	0.2372	BT333	1	64	33	1dpi
210216_BT333_1dpi_Pos002	40	3	15	2040	0.3413	BT333	1	64	34	1dpi
210216_BT333_1dpi_Pos002	48	1	15	2160	0.204	BT333	1	64	36	1dpi
210216_BT333_1dpi_Pos002	48	18	15	2160	0.3184	BT333	1	64	36	1dpi
210216_BT333_1dpi_Pos002	52	10	15	2220	0.2668	BT333	1	64	37	1dpi
210216_BT333_1dpi_Pos002	52	14	15	2220	0.2324	BT333	1	64	37	1dpi
210216_BT333_1dpi_Pos002	56	1	15	2280	0.3281	BT333	1	64	38	1dpi
210216_BT333_1dpi_Pos002	56	15	15	2280	0.3337	BT333	1	64	38	1dpi
210216_BT333_1dpi_Pos002	60	1	15	2340	0.2803	BT333	1	64	39	1dpi
210216_BT333_1dpi_Pos002	60	21	15	2340	0.2474	BT333	1	64	39	1dpi
210216_BT333_1dpi_Pos004	0	1	15	1440	0.2338	BT333	1	64	24	1dpi
210216_BT333_1dpi_Pos004	0	2	15	1440	0.2446	BT333	1	64	24	1dpi
210216_BT333_1dpi_Pos004	0	6	15	1440	0.2678	BT333	1	64	24	1dpi
210216_BT333_1dpi_Pos004	0	39	15	1440	0.265	BT333	1	64	24	1dpi
210216_BT333_1dpi_Pos004	0	40	15	1440	0.311	BT333	1	64	24	1dpi
210216_BT333_1dpi_Pos004	4	12	15	1500	0.2937	BT333	1	64	25	1dpi
210216_BT333_1dpi_Pos004	4	31	15	1500	0.1512	BT333	1	64	25	1dpi
210216_BT333_1dpi_Pos004	4	39	15	1500	0.3413	BT333	1	64	25	1dpi
210216_BT333_1dpi_Pos004	4	41	15	1500	0.3203	BT333	1	64	25	1dpi
210216_BT333_1dpi_Pos004	8	9	15	1560	0.2344	BT333	1	64	26	1dpi
210216_BT333_1dpi_Pos004	8	19	15	1560	0.3123	BT333	1	64	26	1dpi
210216_BT333_1dpi_Pos004	8	22	15	1560	0.3303	BT333	1	64	26	1dpi
210216_BT333_1dpi_Pos004	8	35	15	1560	0.3452	BT333	1	64	26	1dpi
210216_BT333_1dpi_Pos004	8	37	15	1560	0.3347	BT333	1	64	26	1dpi
210216_BT333_1dpi_Pos004	12	2	15	1620	0.239	BT333	1	64	27	1dpi
210216_BT333_1dpi_Pos004	12	42	15	1620	0.2708	BT333	1	64	27	1dpi
210216_BT333_1dpi_Pos004	16	3	15	1680	0.3335	BT333	1	64	28	1dpi
210216_BT333_1dpi_Pos004	16	4	15	1680	0.322	BT333	1	64	28	1dpi
210216_BT333_1dpi_Pos004	16	8	15	1680	0.324	BT333	1	64	28	1dpi
210216_BT333_1dpi_Pos004	16	10	15	1680	0.3347	BT333	1	64	28	1dpi
210216_BT333_1dpi_Pos004	20	2	15	1740	0.264	BT333	1	64	29	1dpi
210216_BT333_1dpi_Pos004	20	3	15	1740	0.262	BT333	1	64	29	1dpi
210216_BT333_1dpi_Pos004	20	4	15	1740	0.2284	BT333	1	64	29	1dpi
210216_BT333_1dpi_Pos004	20	5	15	1740	0.2595	BT333	1	64	29	1dpi
210216_BT333_1dpi_Pos004	20	6	15	1740	0.3325	BT333	1	64	29	1dpi
210216_BT333_1dpi_Pos004	20	7	15	1740	0.2396	BT333	1	64	29	1dpi
210216_BT333_1dpi_Pos004	20	25	15	1740	0.3457	BT333	1	64	29	1dpi
210216_BT333_1dpi_Pos004	20	32	15	1740	0.2583	BT333	1	64	29	1dpi
210216_BT333_1dpi_Pos004	20	34	15	1740	0.3064	BT333	1	64	29	1dpi
210216_BT333_1dpi_Pos004	24	2	15	1800	0.295	BT333	1	64	30	1dpi
210216_BT333_1dpi_Pos004	24	8	15	1800	0.1691	BT333	1	64	30	1dpi
210216_BT333_1dpi_Pos004	24	34	15	1800	0.2954	BT333	1	64	30	1dpi
210216_BT333_1dpi_Pos004	28	2	15	1860	0.3174	BT333	1	64	31	1dpi
210216_BT333_1dpi_Pos004	28	5	15	1860	0.2507	BT333	1	64	31	1dpi
210216_BT333_1dpi_Pos004	32	9	15	1920	0.2512	BT333	1	64	32	1dpi
210216_BT333_1dpi_Pos004	32	11	15	1920	0.3416	BT333	1	64	32	1dpi
210216_BT333_1dpi_Pos004	36	21	15	1980	0.3403	BT333	1	64	33	1dpi
210216_BT333_1dpi_Pos004	52	1	15	2220	0.2089	BT333	1	64	37	1dpi
210216_BT333_1dpi_Pos004	60	3	15	2340	0.2805	BT333	1	64	39	1dpi
210216_BT333_1dpi_Pos005	0	1	15	1440	0.2559	BT333	1	58	24	1dpi
210216_BT333_1dpi_Pos005	4	5	15	1500	0.2815	BT333	1	58	25	1dpi
210216_BT333_1dpi_Pos005	4	8	15	1500	0.2495	BT333	1	58	25	1dpi
210216_BT333_1dpi_Pos005	4	20	15	1500	0.2983	BT333	1	58	25	1dpi
210216_BT333_1dpi_Pos005	8	17	15	1560	0.3386	BT333	1	58	26	1dpi
210216_BT333_1dpi_Pos005	28	12	15	1860	0.2279	BT333	1	58	31	1dpi
210216_BT333_1dpi_Pos005	32	12	15	1920	0.2006	BT333	1	58	32	1dpi
210216_BT333_1dpi_Pos005	36	11	15	1980	0.1832	BT333	1	58	33	1dpi
210216_BT333_1dpi_Pos005	44	4	15	2100	0.2489	BT333	1	58	35	1dpi
210216_BT333_1dpi_Pos005	48	3	15	2160	0.2854	BT333	1	58	36	1dpi
210216_BT333_1dpi_Pos005	52	6	15	2220	0.33	BT333	1	58	37	1dpi
210216_BT333_1dpi_Pos005	52	15	15	2220	0.3193	BT333	1	58	37	1dpi
210216_BT333_1dpi_Pos005	56	14	15	2280	0.2241	BT333	1	58	38	1dpi
210216_BT333_1dpi_Pos005	56	17	15	2280	0.2405	BT333	1	58	38	1dpi
210216_BT333_1dpi_Pos006	0	2	15	1440	0.2637	BT333	1	58	24	1dpi
210216_BT333_1dpi_Pos006	0	5	15	1440	0.2725	BT333	1	58	24	1dpi
210216_BT333_1dpi_Pos006	0	9	15	1440	0.3433	BT333	1	58	24	1dpi
210216_BT333_1dpi_Pos006	0	15	15	1440	0.285	BT333	1	58	24	1dpi
210216_BT333_1dpi_Pos006	0	17	15	1440	0.2944	BT333	1	58	24	1dpi
210216_BT333_1dpi_Pos006	0	23	15	1440	0.2534	BT333	1	58	24	1dpi
210216_BT333_1dpi_Pos006	0	24	15	1440	0.3403	BT333	1	58	24	1dpi
210216_BT333_1dpi_Pos006	0	29	15	1440	0.324	BT333	1	58	24	1dpi
210216_BT333_1dpi_Pos006	4	2	15	1500	0.3042	BT333	1	58	25	1dpi
210216_BT333_1dpi_Pos006	4	8	15	1500	0.2988	BT333	1	58	25	1dpi
210216_BT333_1dpi_Pos006	4	14	15	1500	0.2368	BT333	1	58	25	1dpi
210216_BT333_1dpi_Pos006	4	27	15	1500	0.1951	BT333	1	58	25	1dpi
210216_BT333_1dpi_Pos006	8	2	15	1560	0.2754	BT333	1	58	26	1dpi
210216_BT333_1dpi_Pos006	8	6	15	1560	0.2355	BT333	1	58	26	1dpi
210216_BT333_1dpi_Pos006	8	7	15	1560	0.3008	BT333	1	58	26	1dpi
210216_BT333_1dpi_Pos006	8	8	15	1560	0.2615	BT333	1	58	26	1dpi
210216_BT333_1dpi_Pos006	8	9	15	1560	0.2522	BT333	1	58	26	1dpi
210216_BT333_1dpi_Pos006	8	18	15	1560	0.3418	BT333	1	58	26	1dpi
210216_BT333_1dpi_Pos006	8	23	15	1560	0.2417	BT333	1	58	26	1dpi
210216_BT333_1dpi_Pos006	12	2	15	1620	0.2861	BT333	1	58	27	1dpi
210216_BT333_1dpi_Pos006	12	18	15	1620	0.2964	BT333	1	58	27	1dpi
210216_BT333_1dpi_Pos006	16	3	15	1680	0.2072	BT333	1	58	28	1dpi
210216_BT333_1dpi_Pos006	16	5	15	1680	0.2886	BT333	1	58	28	1dpi
210216_BT333_1dpi_Pos006	20	4	15	1740	0.27	BT333	1	58	29	1dpi
210216_BT333_1dpi_Pos006	20	5	15	1740	0.288	BT333	1	58	29	1dpi
210216_BT333_1dpi_Pos006	24	1	15	1800	0.286	BT333	1	58	30	1dpi
210216_BT333_1dpi_Pos006	24	5	15	1800	0.3381	BT333	1	58	30	1dpi
210216_BT333_1dpi_Pos006	24	8	15	1800	0.325	BT333	1	58	30	1dpi
210216_BT333_1dpi_Pos006	28	2	15	1860	0.303	BT333	1	58	31	1dpi
210216_BT333_1dpi_Pos006	28	3	15	1860	0.328	BT333	1	58	31	1dpi
210216_BT333_1dpi_Pos006	28	18	15	1860	0.2737	BT333	1	58	31	1dpi
210216_BT333_1dpi_Pos006	40	15	15	2040	0.316	BT333	1	58	34	1dpi
210216_BT333_1dpi_Pos006	48	1	15	2160	0.2869	BT333	1	58	36	1dpi
210216_BT333_1dpi_Pos006	56	11	15	2280	0.2986	BT333	1	58	38	1dpi
210727_CME037_1dpi_Pos001	0	5	20	1440	0.329	CME037	1	51	24	1dpi
210727_CME037_1dpi_Pos001	0	9	20	1440	0.3408	CME037	1	51	24	1dpi
210727_CME037_1dpi_Pos001	0	10	20	1440	0.2983	CME037	1	51	24	1dpi
210727_CME037_1dpi_Pos001	0	17	20	1440	0.2512	CME037	1	51	24	1dpi
210727_CME037_1dpi_Pos001	0	19	20	1440	0.2178	CME037	1	51	24	1dpi
210727_CME037_1dpi_Pos001	0	23	20	1440	0.213	CME037	1	51	24	1dpi
210727_CME037_1dpi_Pos001	0	25	20	1440	0.2744	CME037	1	51	24	1dpi
210727_CME037_1dpi_Pos001	0	27	20	1440	0.297	CME037	1	51	24	1dpi
210727_CME037_1dpi_Pos001	3	4	20	1500	0.2125	CME037	1	51	25	1dpi
210727_CME037_1dpi_Pos001	3	10	20	1500	0.3428	CME037	1	51	25	1dpi
210727_CME037_1dpi_Pos001	3	15	20	1500	0.2437	CME037	1	51	25	1dpi
210727_CME037_1dpi_Pos001	3	21	20	1500	0.1572	CME037	1	51	25	1dpi
210727_CME037_1dpi_Pos001	3	22	20	1500	0.2222	CME037	1	51	25	1dpi
210727_CME037_1dpi_Pos001	6	5	20	1560	0.3433	CME037	1	51	26	1dpi
210727_CME037_1dpi_Pos001	6	21	20	1560	0.3374	CME037	1	51	26	1dpi
210727_CME037_1dpi_Pos001	6	22	20	1560	0.103	CME037	1	51	26	1dpi
210727_CME037_1dpi_Pos001	6	24	20	1560	0.1769	CME037	1	51	26	1dpi
210727_CME037_1dpi_Pos001	6	25	20	1560	0.1769	CME037	1	51	26	1dpi
210727_CME037_1dpi_Pos001	9	3	20	1620	0.251	CME037	1	51	27	1dpi
210727_CME037_1dpi_Pos001	9	5	20	1620	0.2507	CME037	1	51	27	1dpi
210727_CME037_1dpi_Pos001	9	9	20	1620	0.3386	CME037	1	51	27	1dpi
210727_CME037_1dpi_Pos001	9	26	20	1620	0.1315	CME037	1	51	27	1dpi
210727_CME037_1dpi_Pos001	9	29	20	1620	0.2573	CME037	1	51	27	1dpi
210727_CME037_1dpi_Pos001	9	32	20	1620	0.2106	CME037	1	51	27	1dpi
210727_CME037_1dpi_Pos001	12	22	20	1680	0.1339	CME037	1	51	28	1dpi
210727_CME037_1dpi_Pos001	12	25	20	1680	0.2861	CME037	1	51	28	1dpi
210727_CME037_1dpi_Pos001	12	29	20	1680	0.298	CME037	1	51	28	1dpi
210727_CME037_1dpi_Pos001	15	2	20	1740	0.1387	CME037	1	51	29	1dpi
210727_CME037_1dpi_Pos001	15	6	20	1740	0.1667	CME037	1	51	29	1dpi
210727_CME037_1dpi_Pos001	15	19	20	1740	0.1943	CME037	1	51	29	1dpi
210727_CME037_1dpi_Pos001	15	29	20	1740	0.2866	CME037	1	51	29	1dpi
210727_CME037_1dpi_Pos001	15	32	20	1740	0.1729	CME037	1	51	29	1dpi
210727_CME037_1dpi_Pos001	15	33	20	1740	0.3384	CME037	1	51	29	1dpi
210727_CME037_1dpi_Pos001	15	38	20	1740	0.1986	CME037	1	51	29	1dpi
210727_CME037_1dpi_Pos001	15	39	20	1740	0.1992	CME037	1	51	29	1dpi
210727_CME037_1dpi_Pos001	18	3	20	1800	0.2798	CME037	1	51	30	1dpi
210727_CME037_1dpi_Pos001	18	13	20	1800	0.3467	CME037	1	51	30	1dpi
210727_CME037_1dpi_Pos001	18	25	20	1800	0.2927	CME037	1	51	30	1dpi
210727_CME037_1dpi_Pos001	18	36	20	1800	0.2593	CME037	1	51	30	1dpi
210727_CME037_1dpi_Pos001	18	37	20	1800	0.1487	CME037	1	51	30	1dpi
210727_CME037_1dpi_Pos001	21	3	20	1860	0.1667	CME037	1	51	31	1dpi
210727_CME037_1dpi_Pos001	21	6	20	1860	0.2415	CME037	1	51	31	1dpi
210727_CME037_1dpi_Pos001	21	28	20	1860	0.2395	CME037	1	51	31	1dpi
210727_CME037_1dpi_Pos001	21	35	20	1860	0.2019	CME037	1	51	31	1dpi
210727_CME037_1dpi_Pos001	24	7	20	1920	0.2798	CME037	1	51	32	1dpi
210727_CME037_1dpi_Pos001	24	8	20	1920	0.2703	CME037	1	51	32	1dpi
210727_CME037_1dpi_Pos001	24	17	20	1920	0.316	CME037	1	51	32	1dpi
210727_CME037_1dpi_Pos001	24	32	20	1920	0.2893	CME037	1	51	32	1dpi
210727_CME037_1dpi_Pos001	24	39	20	1920	0.2423	CME037	1	51	32	1dpi
210727_CME037_1dpi_Pos001	27	2	20	1980	0.2452	CME037	1	51	33	1dpi
210727_CME037_1dpi_Pos001	30	17	20	2040	0.2786	CME037	1	51	34	1dpi
210727_CME037_1dpi_Pos001	30	33	20	2040	0.2834	CME037	1	51	34	1dpi
210727_CME037_1dpi_Pos001	33	42	20	2100	0.2461	CME037	1	51	35	1dpi
210727_CME037_1dpi_Pos001	33	44	20	2100	0.3174	CME037	1	51	35	1dpi
210727_CME037_1dpi_Pos001	33	50	20	2100	0.3022	CME037	1	51	35	1dpi
210727_CME037_1dpi_Pos001	36	12	20	2160	0.2793	CME037	1	51	36	1dpi
210727_CME037_1dpi_Pos001	36	26	20	2160	0.2358	CME037	1	51	36	1dpi
210727_CME037_1dpi_Pos001	36	35	20	2160	0.2783	CME037	1	51	36	1dpi
210727_CME037_1dpi_Pos001	36	41	20	2160	0.1376	CME037	1	51	36	1dpi
210727_CME037_1dpi_Pos001	36	45	20	2160	0.277	CME037	1	51	36	1dpi
210727_CME037_1dpi_Pos001	39	6	20	2220	0.256	CME037	1	51	37	1dpi
210727_CME037_1dpi_Pos001	39	34	20	2220	0.3242	CME037	1	51	37	1dpi
210727_CME037_1dpi_Pos001	42	9	20	2280	0.2146	CME037	1	51	38	1dpi
210727_CME037_1dpi_Pos001	42	31	20	2280	0.3098	CME037	1	51	38	1dpi
210727_CME037_1dpi_Pos001	42	36	20	2280	0.3337	CME037	1	51	38	1dpi
210727_CME037_1dpi_Pos001	42	40	20	2280	0.1995	CME037	1	51	38	1dpi
210727_CME037_1dpi_Pos001	42	41	20	2280	0.2164	CME037	1	51	38	1dpi
210727_CME037_1dpi_Pos001	45	17	20	2340	0.2175	CME037	1	51	39	1dpi
210727_CME037_1dpi_Pos001	45	41	20	2340	0.267	CME037	1	51	39	1dpi
210727_CME037_1dpi_Pos002	0	8	20	1440	0.3218	CME037	1	51	24	1dpi
210727_CME037_1dpi_Pos002	0	20	20	1440	0.2632	CME037	1	51	24	1dpi
210727_CME037_1dpi_Pos002	3	4	20	1500	0.3345	CME037	1	51	25	1dpi
210727_CME037_1dpi_Pos002	3	5	20	1500	0.2764	CME037	1	51	25	1dpi
210727_CME037_1dpi_Pos002	3	6	20	1500	0.2998	CME037	1	51	25	1dpi
210727_CME037_1dpi_Pos002	6	17	20	1560	0.349	CME037	1	51	26	1dpi
210727_CME037_1dpi_Pos002	9	21	20	1620	0.3088	CME037	1	51	27	1dpi
210727_CME037_1dpi_Pos002	12	2	20	1680	0.3364	CME037	1	51	28	1dpi
210727_CME037_1dpi_Pos002	12	3	20	1680	0.2903	CME037	1	51	28	1dpi
210727_CME037_1dpi_Pos002	12	17	20	1680	0.3455	CME037	1	51	28	1dpi
210727_CME037_1dpi_Pos002	15	10	20	1740	0.3403	CME037	1	51	29	1dpi
210727_CME037_1dpi_Pos002	18	16	20	1800	0.2607	CME037	1	51	30	1dpi
210727_CME037_1dpi_Pos002	21	2	20	1860	0.2732	CME037	1	51	31	1dpi
210727_CME037_1dpi_Pos002	21	6	20	1860	0.294	CME037	1	51	31	1dpi
210727_CME037_1dpi_Pos002	24	20	20	1920	0.3428	CME037	1	51	32	1dpi
210727_CME037_1dpi_Pos002	24	21	20	1920	0.1555	CME037	1	51	32	1dpi
210727_CME037_1dpi_Pos002	27	14	20	1980	0.325	CME037	1	51	33	1dpi
210727_CME037_1dpi_Pos002	27	19	20	1980	0.3193	CME037	1	51	33	1dpi
210727_CME037_1dpi_Pos002	30	36	20	2040	0.1952	CME037	1	51	34	1dpi
210727_CME037_1dpi_Pos002	33	11	20	2100	0.3306	CME037	1	51	35	1dpi
210727_CME037_1dpi_Pos002	33	19	20	2100	0.2417	CME037	1	51	35	1dpi
210727_CME037_1dpi_Pos002	33	24	20	2100	0.2812	CME037	1	51	35	1dpi
210727_CME037_1dpi_Pos002	36	3	20	2160	0.2642	CME037	1	51	36	1dpi
210727_CME037_1dpi_Pos002	36	7	20	2160	0.3171	CME037	1	51	36	1dpi
210727_CME037_1dpi_Pos002	36	23	20	2160	0.3423	CME037	1	51	36	1dpi
210727_CME037_1dpi_Pos002	39	9	20	2220	0.3438	CME037	1	51	37	1dpi
210727_CME037_1dpi_Pos002	39	21	20	2220	0.1769	CME037	1	51	37	1dpi
210727_CME037_1dpi_Pos002	39	25	20	2220	0.301	CME037	1	51	37	1dpi
210727_CME037_1dpi_Pos002	42	23	20	2280	0.3198	CME037	1	51	38	1dpi
210727_CME037_1dpi_Pos002	42	26	20	2280	0.3428	CME037	1	51	38	1dpi
210727_CME037_1dpi_Pos002	42	37	20	2280	0.3225	CME037	1	51	38	1dpi
210727_CME037_1dpi_Pos002	42	41	20	2280	0.3193	CME037	1	51	38	1dpi
210727_CME037_1dpi_Pos002	45	8	20	2340	0.2888	CME037	1	51	39	1dpi
210727_CME037_1dpi_Pos003	0	3	20	1440	0.3035	CME037	1	51	24	1dpi
210727_CME037_1dpi_Pos003	0	4	20	1440	0.3467	CME037	1	51	24	1dpi
210727_CME037_1dpi_Pos003	0	15	20	1440	0.2612	CME037	1	51	24	1dpi
210727_CME037_1dpi_Pos003	0	19	20	1440	0.315	CME037	1	51	24	1dpi
210727_CME037_1dpi_Pos003	0	26	20	1440	0.3284	CME037	1	51	24	1dpi
210727_CME037_1dpi_Pos003	0	30	20	1440	0.192	CME037	1	51	24	1dpi
210727_CME037_1dpi_Pos003	0	36	20	1440	0.3003	CME037	1	51	24	1dpi
210727_CME037_1dpi_Pos003	3	4	20	1500	0.305	CME037	1	51	25	1dpi
210727_CME037_1dpi_Pos003	3	12	20	1500	0.1991	CME037	1	51	25	1dpi
210727_CME037_1dpi_Pos003	3	36	20	1500	0.3381	CME037	1	51	25	1dpi
210727_CME037_1dpi_Pos003	6	22	20	1560	0.3486	CME037	1	51	26	1dpi
210727_CME037_1dpi_Pos003	6	39	20	1560	0.3345	CME037	1	51	26	1dpi
210727_CME037_1dpi_Pos003	9	6	20	1620	0.3196	CME037	1	51	27	1dpi
210727_CME037_1dpi_Pos003	9	10	20	1620	0.3435	CME037	1	51	27	1dpi
210727_CME037_1dpi_Pos003	9	11	20	1620	0.3284	CME037	1	51	27	1dpi
210727_CME037_1dpi_Pos003	9	15	20	1620	0.2062	CME037	1	51	27	1dpi
210727_CME037_1dpi_Pos003	9	19	20	1620	0.3396	CME037	1	51	27	1dpi
210727_CME037_1dpi_Pos003	9	31	20	1620	0.2379	CME037	1	51	27	1dpi
210727_CME037_1dpi_Pos003	12	2	20	1680	0.3318	CME037	1	51	28	1dpi
210727_CME037_1dpi_Pos003	12	4	20	1680	0.3154	CME037	1	51	28	1dpi
210727_CME037_1dpi_Pos003	12	20	20	1680	0.3372	CME037	1	51	28	1dpi
210727_CME037_1dpi_Pos003	15	5	20	1740	0.3435	CME037	1	51	29	1dpi
210727_CME037_1dpi_Pos003	15	15	20	1740	0.3123	CME037	1	51	29	1dpi
210727_CME037_1dpi_Pos003	15	16	20	1740	0.3108	CME037	1	51	29	1dpi
210727_CME037_1dpi_Pos003	15	32	20	1740	0.3276	CME037	1	51	29	1dpi
210727_CME037_1dpi_Pos003	18	10	20	1800	0.3008	CME037	1	51	30	1dpi
210727_CME037_1dpi_Pos003	18	12	20	1800	0.265	CME037	1	51	30	1dpi
210727_CME037_1dpi_Pos003	18	18	20	1800	0.1693	CME037	1	51	30	1dpi
210727_CME037_1dpi_Pos003	18	33	20	1800	0.2822	CME037	1	51	30	1dpi
210727_CME037_1dpi_Pos003	18	38	20	1800	0.3025	CME037	1	51	30	1dpi
210727_CME037_1dpi_Pos003	21	3	20	1860	0.2249	CME037	1	51	31	1dpi
210727_CME037_1dpi_Pos003	21	10	20	1860	0.3062	CME037	1	51	31	1dpi
210727_CME037_1dpi_Pos003	21	18	20	1860	0.3003	CME037	1	51	31	1dpi
210727_CME037_1dpi_Pos003	21	25	20	1860	0.342	CME037	1	51	31	1dpi
210727_CME037_1dpi_Pos003	21	30	20	1860	0.2096	CME037	1	51	31	1dpi
210727_CME037_1dpi_Pos003	24	11	20	1920	0.1605	CME037	1	51	32	1dpi
210727_CME037_1dpi_Pos003	24	15	20	1920	0.1866	CME037	1	51	32	1dpi
210727_CME037_1dpi_Pos003	24	28	20	1920	0.257	CME037	1	51	32	1dpi
210727_CME037_1dpi_Pos003	27	10	20	1980	0.2544	CME037	1	51	33	1dpi
210727_CME037_1dpi_Pos003	27	15	20	1980	0.3464	CME037	1	51	33	1dpi
210727_CME037_1dpi_Pos003	27	26	20	1980	0.3357	CME037	1	51	33	1dpi
210727_CME037_1dpi_Pos003	27	36	20	1980	0.343	CME037	1	51	33	1dpi
210727_CME037_1dpi_Pos003	30	5	20	2040	0.22	CME037	1	51	34	1dpi
210727_CME037_1dpi_Pos003	30	7	20	2040	0.3384	CME037	1	51	34	1dpi
210727_CME037_1dpi_Pos003	30	14	20	2040	0.335	CME037	1	51	34	1dpi
210727_CME037_1dpi_Pos003	30	25	20	2040	0.2993	CME037	1	51	34	1dpi
210727_CME037_1dpi_Pos003	30	41	20	2040	0.3384	CME037	1	51	34	1dpi
210727_CME037_1dpi_Pos003	33	6	20	2100	0.2174	CME037	1	51	35	1dpi
210727_CME037_1dpi_Pos003	33	13	20	2100	0.3296	CME037	1	51	35	1dpi
210727_CME037_1dpi_Pos003	33	19	20	2100	0.2734	CME037	1	51	35	1dpi
210727_CME037_1dpi_Pos003	33	24	20	2100	0.2339	CME037	1	51	35	1dpi
210727_CME037_1dpi_Pos003	33	29	20	2100	0.2588	CME037	1	51	35	1dpi
210727_CME037_1dpi_Pos003	33	43	20	2100	0.2384	CME037	1	51	35	1dpi
210727_CME037_1dpi_Pos003	36	4	20	2160	0.3103	CME037	1	51	36	1dpi
210727_CME037_1dpi_Pos003	36	5	20	2160	0.3467	CME037	1	51	36	1dpi
210727_CME037_1dpi_Pos003	36	16	20	2160	0.296	CME037	1	51	36	1dpi
210727_CME037_1dpi_Pos003	36	19	20	2160	0.1969	CME037	1	51	36	1dpi
210727_CME037_1dpi_Pos003	36	22	20	2160	0.2468	CME037	1	51	36	1dpi
[truncated: 6,285 more rows]

## Sheet: README
Column A	files	Unique filename for each individual zebrafish embryo, consisting of the date of fertilization (DOF), cancer cell line, start timepoint of the movie, and embryo number (PosXXX)
Column B	time_point	Timepoint of the time-lapse movie in Python, ranging from 0 to 60 (1dpi movies) or 20 (5dpi movies)
Column C	GAM_number	Unique number of each individual GAM/macrophage
Column D	dt_min	Time interval between two frames of a time-lapse movie (i.e. 15, 20, or 30 min)
Column E	time_in_min	Timepoint after injection of the cancer cells in minutes
Column F	circularity	Circularity of each individual GAM/macrophage
Column G	cancer_cells	Patient-derived GBM stem cell culture (PD-GSCC) used to generate the zebrafish avatars
Column H	t_start	Start timepoint of the time-lapse movie in Fiji (i.e. 1)
Column I	t_end	End timepoint of the time-lapse movie in Fiji (sometimes deliberately chosen to shorten the movie, e.g.timepoints at which an embryo goes out of focus have been removed)
Column J	time_in_h	Timepoint after injection of the cancer cells in hours
Column K	dpi	Days post injection (i.e. 1 or 5 dpi to indicate the timepoint at which the time-lapse movies were generated)
