# Supplementary material for: Single‐cell profiling and zebrafish avatars reveal LGALS1 as immunomodulating target in glioblastoma
Source: EMBO Mol Med. 2023 Oct 4;15(11):e18144. doi: 10.15252/emmm.202318144 (PMC10630887; doi:10.15252/emmm.202318144)
Supplement: Supplementary file 28 — Source Data for Figure 6 [file EMMM-15-e18144-s012.zip › Figure 6/6D/Number of round GAMs 1+5dpi t0 (paired).xlsx]

## Sheet: Data
BT333		BT569		CME037		CME038		LBT001		LBT003		LBT070		LBT123
1 dpi	5 dpi	1 dpi	5 dpi	1 dpi	5 dpi	1 dpi	5 dpi	1 dpi	5 dpi	1 dpi	5 dpi	1 dpi	5 dpi	1 dpi	5 dpi
13	16	10	17	13	23	6	18	12	10	17	20	29	22	31	14
25	13	16	27	19	23	8	13	21	11	31	31	18	7	34	12
21	7	27	15	18	6	6	8	8	16	26	18	16	15	41	18
11	13	16	27	12	16	1	23			22	21	23	12	31	12
17	19	16	13	16	15	7	24			8	15			27	38
17	11	14	17	4	26	12	13			14	16			37	22
18	24	21	18	7	12					16	19			43	16
26	17	15	21	8	17					12	14			14	12
17	26	19	20	15	16					30	29			39	15
20	43	16	18							32	25			25	21
		27	19							23	34			31	27
										13	24
										24	35
										23	6
										20	16
										12	15
										33	24
										13	7

## Sheet: README
Row 1	Different patient-derived GBM stem cell cultures (PD-GSCCs) used to generate the zebrafisg avatars
Row 2	Timepoint of imaging: 1 dpi or 5 dpi. (t=0, start of the 1 dpi and 5 dpi movies)
Row 3-20	Number of round GAMs in individual zebrafish embryos. Data for 1 dpi and 5 dpi are paired, i.e. GAM numbers are longitudinal/repeated measurements in the same embryo at 1 dpi and 5 dpi.
