# Supplementary material for: Single‐cell profiling and zebrafish avatars reveal LGALS1 as immunomodulating target in glioblastoma
Source: EMBO Mol Med. 2023 Oct 4;15(11):e18144. doi: 10.15252/emmm.202318144 (PMC10630887; doi:10.15252/emmm.202318144)
Supplement: Supplementary file 28 — Source Data for Figure 6 [file EMMM-15-e18144-s012.zip › Figure 6/6C/Number of round GAMs over time.xlsx]

## Sheet: Data
files	time_point	GAM_number	dt_min	time_in_min	circularity	cancer_cells	t_start	t_end	time_in_h	dpi
200804_LBT070_1dpi_Pos001	0	1	30	1440	0.769	LBT070	1	33	24	1dpi
200804_LBT070_1dpi_Pos001	0	2	30	1440	0.9185	LBT070	1	33	24	1dpi
200804_LBT070_1dpi_Pos001	0	3	30	1440	0.6797	LBT070	1	33	24	1dpi
200804_LBT070_1dpi_Pos001	0	4	30	1440	0.8135	LBT070	1	33	24	1dpi
200804_LBT070_1dpi_Pos001	0	5	30	1440	0.7344	LBT070	1	33	24	1dpi
200804_LBT070_1dpi_Pos001	0	6	30	1440	0.909	LBT070	1	33	24	1dpi
200804_LBT070_1dpi_Pos001	0	7	30	1440	0.6846	LBT070	1	33	24	1dpi
200804_LBT070_1dpi_Pos001	0	11	30	1440	0.816	LBT070	1	33	24	1dpi
200804_LBT070_1dpi_Pos001	0	12	30	1440	0.699	LBT070	1	33	24	1dpi
200804_LBT070_1dpi_Pos001	0	13	30	1440	0.8496	LBT070	1	33	24	1dpi
200804_LBT070_1dpi_Pos001	0	14	30	1440	0.7573	LBT070	1	33	24	1dpi
200804_LBT070_1dpi_Pos001	0	15	30	1440	1.039	LBT070	1	33	24	1dpi
200804_LBT070_1dpi_Pos001	0	17	30	1440	0.7144	LBT070	1	33	24	1dpi
200804_LBT070_1dpi_Pos001	0	18	30	1440	0.8516	LBT070	1	33	24	1dpi
200804_LBT070_1dpi_Pos001	0	22	30	1440	0.8154	LBT070	1	33	24	1dpi
200804_LBT070_1dpi_Pos001	0	23	30	1440	0.7305	LBT070	1	33	24	1dpi
200804_LBT070_1dpi_Pos001	0	25	30	1440	0.725	LBT070	1	33	24	1dpi
200804_LBT070_1dpi_Pos001	0	27	30	1440	0.63	LBT070	1	33	24	1dpi
200804_LBT070_1dpi_Pos001	0	29	30	1440	0.7305	LBT070	1	33	24	1dpi
200804_LBT070_1dpi_Pos001	0	31	30	1440	0.8516	LBT070	1	33	24	1dpi
200804_LBT070_1dpi_Pos001	0	32	30	1440	0.6143	LBT070	1	33	24	1dpi
200804_LBT070_1dpi_Pos001	0	33	30	1440	0.7466	LBT070	1	33	24	1dpi
200804_LBT070_1dpi_Pos001	0	35	30	1440	0.891	LBT070	1	33	24	1dpi
200804_LBT070_1dpi_Pos001	0	37	30	1440	0.7183	LBT070	1	33	24	1dpi
200804_LBT070_1dpi_Pos001	0	41	30	1440	0.8184	LBT070	1	33	24	1dpi
200804_LBT070_1dpi_Pos001	0	44	30	1440	0.616	LBT070	1	33	24	1dpi
200804_LBT070_1dpi_Pos001	0	45	30	1440	0.933	LBT070	1	33	24	1dpi
200804_LBT070_1dpi_Pos001	0	48	30	1440	0.6865	LBT070	1	33	24	1dpi
200804_LBT070_1dpi_Pos001	0	49	30	1440	0.7617	LBT070	1	33	24	1dpi
200804_LBT070_1dpi_Pos001	0	50	30	1440	0.745	LBT070	1	33	24	1dpi
200804_LBT070_1dpi_Pos001	0	51	30	1440	0.707	LBT070	1	33	24	1dpi
200804_LBT070_1dpi_Pos001	2	2	30	1500	0.7812	LBT070	1	33	25	1dpi
200804_LBT070_1dpi_Pos001	2	3	30	1500	0.8354	LBT070	1	33	25	1dpi
200804_LBT070_1dpi_Pos001	2	4	30	1500	0.7114	LBT070	1	33	25	1dpi
200804_LBT070_1dpi_Pos001	2	5	30	1500	0.793	LBT070	1	33	25	1dpi
200804_LBT070_1dpi_Pos001	2	7	30	1500	0.812	LBT070	1	33	25	1dpi
200804_LBT070_1dpi_Pos001	2	10	30	1500	0.853	LBT070	1	33	25	1dpi
200804_LBT070_1dpi_Pos001	2	11	30	1500	0.6304	LBT070	1	33	25	1dpi
200804_LBT070_1dpi_Pos001	2	12	30	1500	0.972	LBT070	1	33	25	1dpi
200804_LBT070_1dpi_Pos001	2	13	30	1500	0.731	LBT070	1	33	25	1dpi
200804_LBT070_1dpi_Pos001	2	15	30	1500	0.6333	LBT070	1	33	25	1dpi
200804_LBT070_1dpi_Pos001	2	16	30	1500	0.8193	LBT070	1	33	25	1dpi
200804_LBT070_1dpi_Pos001	2	17	30	1500	0.6636	LBT070	1	33	25	1dpi
200804_LBT070_1dpi_Pos001	2	18	30	1500	0.733	LBT070	1	33	25	1dpi
200804_LBT070_1dpi_Pos001	2	19	30	1500	0.821	LBT070	1	33	25	1dpi
200804_LBT070_1dpi_Pos001	2	20	30	1500	0.8135	LBT070	1	33	25	1dpi
200804_LBT070_1dpi_Pos001	2	22	30	1500	0.6514	LBT070	1	33	25	1dpi
200804_LBT070_1dpi_Pos001	2	23	30	1500	0.8213	LBT070	1	33	25	1dpi
200804_LBT070_1dpi_Pos001	2	25	30	1500	0.802	LBT070	1	33	25	1dpi
200804_LBT070_1dpi_Pos001	2	26	30	1500	0.8267	LBT070	1	33	25	1dpi
200804_LBT070_1dpi_Pos001	2	27	30	1500	0.638	LBT070	1	33	25	1dpi
200804_LBT070_1dpi_Pos001	2	28	30	1500	0.676	LBT070	1	33	25	1dpi
200804_LBT070_1dpi_Pos001	2	29	30	1500	0.84	LBT070	1	33	25	1dpi
200804_LBT070_1dpi_Pos001	2	32	30	1500	0.766	LBT070	1	33	25	1dpi
200804_LBT070_1dpi_Pos001	2	33	30	1500	0.866	LBT070	1	33	25	1dpi
200804_LBT070_1dpi_Pos001	2	34	30	1500	0.784	LBT070	1	33	25	1dpi
200804_LBT070_1dpi_Pos001	2	35	30	1500	0.6357	LBT070	1	33	25	1dpi
200804_LBT070_1dpi_Pos001	2	36	30	1500	0.83	LBT070	1	33	25	1dpi
200804_LBT070_1dpi_Pos001	2	38	30	1500	0.659	LBT070	1	33	25	1dpi
200804_LBT070_1dpi_Pos001	2	39	30	1500	0.705	LBT070	1	33	25	1dpi
200804_LBT070_1dpi_Pos001	2	40	30	1500	0.699	LBT070	1	33	25	1dpi
200804_LBT070_1dpi_Pos001	2	41	30	1500	0.654	LBT070	1	33	25	1dpi
200804_LBT070_1dpi_Pos001	2	42	30	1500	0.6616	LBT070	1	33	25	1dpi
200804_LBT070_1dpi_Pos001	2	43	30	1500	0.7827	LBT070	1	33	25	1dpi
200804_LBT070_1dpi_Pos001	4	1	30	1560	0.66	LBT070	1	33	26	1dpi
200804_LBT070_1dpi_Pos001	4	2	30	1560	0.7446	LBT070	1	33	26	1dpi
200804_LBT070_1dpi_Pos001	4	5	30	1560	0.767	LBT070	1	33	26	1dpi
200804_LBT070_1dpi_Pos001	4	6	30	1560	0.769	LBT070	1	33	26	1dpi
200804_LBT070_1dpi_Pos001	4	8	30	1560	0.627	LBT070	1	33	26	1dpi
200804_LBT070_1dpi_Pos001	4	10	30	1560	0.6	LBT070	1	33	26	1dpi
200804_LBT070_1dpi_Pos001	4	11	30	1560	0.679	LBT070	1	33	26	1dpi
200804_LBT070_1dpi_Pos001	4	13	30	1560	0.716	LBT070	1	33	26	1dpi
200804_LBT070_1dpi_Pos001	4	15	30	1560	0.607	LBT070	1	33	26	1dpi
200804_LBT070_1dpi_Pos001	4	16	30	1560	0.6274	LBT070	1	33	26	1dpi
200804_LBT070_1dpi_Pos001	4	17	30	1560	0.867	LBT070	1	33	26	1dpi
200804_LBT070_1dpi_Pos001	4	18	30	1560	0.694	LBT070	1	33	26	1dpi
200804_LBT070_1dpi_Pos001	4	20	30	1560	0.7266	LBT070	1	33	26	1dpi
200804_LBT070_1dpi_Pos001	4	22	30	1560	0.622	LBT070	1	33	26	1dpi
200804_LBT070_1dpi_Pos001	4	23	30	1560	0.6694	LBT070	1	33	26	1dpi
200804_LBT070_1dpi_Pos001	4	25	30	1560	0.6665	LBT070	1	33	26	1dpi
200804_LBT070_1dpi_Pos001	4	26	30	1560	0.827	LBT070	1	33	26	1dpi
200804_LBT070_1dpi_Pos001	4	27	30	1560	0.7427	LBT070	1	33	26	1dpi
200804_LBT070_1dpi_Pos001	4	28	30	1560	0.775	LBT070	1	33	26	1dpi
200804_LBT070_1dpi_Pos001	4	29	30	1560	0.6226	LBT070	1	33	26	1dpi
200804_LBT070_1dpi_Pos001	4	30	30	1560	0.691	LBT070	1	33	26	1dpi
200804_LBT070_1dpi_Pos001	4	31	30	1560	0.804	LBT070	1	33	26	1dpi
200804_LBT070_1dpi_Pos001	4	32	30	1560	0.8457	LBT070	1	33	26	1dpi
200804_LBT070_1dpi_Pos001	4	33	30	1560	0.784	LBT070	1	33	26	1dpi
200804_LBT070_1dpi_Pos001	4	34	30	1560	0.748	LBT070	1	33	26	1dpi
200804_LBT070_1dpi_Pos001	4	35	30	1560	0.878	LBT070	1	33	26	1dpi
200804_LBT070_1dpi_Pos001	4	36	30	1560	0.7715	LBT070	1	33	26	1dpi
200804_LBT070_1dpi_Pos001	4	37	30	1560	0.842	LBT070	1	33	26	1dpi
200804_LBT070_1dpi_Pos001	4	38	30	1560	0.73	LBT070	1	33	26	1dpi
200804_LBT070_1dpi_Pos001	4	44	30	1560	0.854	LBT070	1	33	26	1dpi
200804_LBT070_1dpi_Pos001	4	45	30	1560	0.6484	LBT070	1	33	26	1dpi
200804_LBT070_1dpi_Pos001	6	1	30	1620	0.7334	LBT070	1	33	27	1dpi
200804_LBT070_1dpi_Pos001	6	3	30	1620	0.6494	LBT070	1	33	27	1dpi
200804_LBT070_1dpi_Pos001	6	4	30	1620	0.697	LBT070	1	33	27	1dpi
200804_LBT070_1dpi_Pos001	6	5	30	1620	0.883	LBT070	1	33	27	1dpi
200804_LBT070_1dpi_Pos001	6	8	30	1620	0.7783	LBT070	1	33	27	1dpi
200804_LBT070_1dpi_Pos001	6	9	30	1620	0.6367	LBT070	1	33	27	1dpi
200804_LBT070_1dpi_Pos001	6	10	30	1620	0.729	LBT070	1	33	27	1dpi
200804_LBT070_1dpi_Pos001	6	11	30	1620	0.675	LBT070	1	33	27	1dpi
200804_LBT070_1dpi_Pos001	6	12	30	1620	0.7373	LBT070	1	33	27	1dpi
200804_LBT070_1dpi_Pos001	6	14	30	1620	0.855	LBT070	1	33	27	1dpi
200804_LBT070_1dpi_Pos001	6	15	30	1620	0.7476	LBT070	1	33	27	1dpi
200804_LBT070_1dpi_Pos001	6	17	30	1620	0.6904	LBT070	1	33	27	1dpi
200804_LBT070_1dpi_Pos001	6	18	30	1620	0.818	LBT070	1	33	27	1dpi
200804_LBT070_1dpi_Pos001	6	22	30	1620	0.7544	LBT070	1	33	27	1dpi
200804_LBT070_1dpi_Pos001	6	23	30	1620	0.7188	LBT070	1	33	27	1dpi
200804_LBT070_1dpi_Pos001	6	25	30	1620	0.6523	LBT070	1	33	27	1dpi
200804_LBT070_1dpi_Pos001	6	27	30	1620	0.6426	LBT070	1	33	27	1dpi
200804_LBT070_1dpi_Pos001	6	29	30	1620	0.7617	LBT070	1	33	27	1dpi
200804_LBT070_1dpi_Pos001	6	30	30	1620	0.8237	LBT070	1	33	27	1dpi
200804_LBT070_1dpi_Pos001	6	32	30	1620	0.933	LBT070	1	33	27	1dpi
200804_LBT070_1dpi_Pos001	6	33	30	1620	0.863	LBT070	1	33	27	1dpi
200804_LBT070_1dpi_Pos001	6	34	30	1620	0.7344	LBT070	1	33	27	1dpi
200804_LBT070_1dpi_Pos001	6	38	30	1620	0.6685	LBT070	1	33	27	1dpi
200804_LBT070_1dpi_Pos001	6	39	30	1620	0.603	LBT070	1	33	27	1dpi
200804_LBT070_1dpi_Pos001	6	41	30	1620	0.682	LBT070	1	33	27	1dpi
200804_LBT070_1dpi_Pos001	6	42	30	1620	0.831	LBT070	1	33	27	1dpi
200804_LBT070_1dpi_Pos001	8	1	30	1680	0.8916	LBT070	1	33	28	1dpi
200804_LBT070_1dpi_Pos001	8	3	30	1680	0.656	LBT070	1	33	28	1dpi
200804_LBT070_1dpi_Pos001	8	6	30	1680	0.7085	LBT070	1	33	28	1dpi
200804_LBT070_1dpi_Pos001	8	10	30	1680	0.904	LBT070	1	33	28	1dpi
200804_LBT070_1dpi_Pos001	8	11	30	1680	0.7246	LBT070	1	33	28	1dpi
200804_LBT070_1dpi_Pos001	8	12	30	1680	0.813	LBT070	1	33	28	1dpi
200804_LBT070_1dpi_Pos001	8	16	30	1680	0.706	LBT070	1	33	28	1dpi
200804_LBT070_1dpi_Pos001	8	18	30	1680	0.8457	LBT070	1	33	28	1dpi
200804_LBT070_1dpi_Pos001	8	19	30	1680	0.6387	LBT070	1	33	28	1dpi
200804_LBT070_1dpi_Pos001	8	22	30	1680	0.738	LBT070	1	33	28	1dpi
200804_LBT070_1dpi_Pos001	8	23	30	1680	0.6167	LBT070	1	33	28	1dpi
200804_LBT070_1dpi_Pos001	8	24	30	1680	0.6875	LBT070	1	33	28	1dpi
200804_LBT070_1dpi_Pos001	8	25	30	1680	0.71	LBT070	1	33	28	1dpi
200804_LBT070_1dpi_Pos001	8	27	30	1680	0.8296	LBT070	1	33	28	1dpi
200804_LBT070_1dpi_Pos001	8	29	30	1680	0.861	LBT070	1	33	28	1dpi
200804_LBT070_1dpi_Pos001	8	30	30	1680	0.7217	LBT070	1	33	28	1dpi
200804_LBT070_1dpi_Pos001	8	31	30	1680	0.906	LBT070	1	33	28	1dpi
200804_LBT070_1dpi_Pos001	8	32	30	1680	0.6196	LBT070	1	33	28	1dpi
200804_LBT070_1dpi_Pos001	8	33	30	1680	0.8853	LBT070	1	33	28	1dpi
200804_LBT070_1dpi_Pos001	8	36	30	1680	0.904	LBT070	1	33	28	1dpi
200804_LBT070_1dpi_Pos001	8	37	30	1680	0.823	LBT070	1	33	28	1dpi
200804_LBT070_1dpi_Pos001	8	39	30	1680	0.848	LBT070	1	33	28	1dpi
200804_LBT070_1dpi_Pos001	8	40	30	1680	0.6694	LBT070	1	33	28	1dpi
200804_LBT070_1dpi_Pos001	8	42	30	1680	0.7915	LBT070	1	33	28	1dpi
200804_LBT070_1dpi_Pos001	8	43	30	1680	0.7383	LBT070	1	33	28	1dpi
200804_LBT070_1dpi_Pos001	8	44	30	1680	0.7256	LBT070	1	33	28	1dpi
200804_LBT070_1dpi_Pos001	10	6	30	1740	0.8726	LBT070	1	33	29	1dpi
200804_LBT070_1dpi_Pos001	10	7	30	1740	0.6743	LBT070	1	33	29	1dpi
200804_LBT070_1dpi_Pos001	10	8	30	1740	0.771	LBT070	1	33	29	1dpi
200804_LBT070_1dpi_Pos001	10	9	30	1740	0.7495	LBT070	1	33	29	1dpi
200804_LBT070_1dpi_Pos001	10	10	30	1740	0.601	LBT070	1	33	29	1dpi
200804_LBT070_1dpi_Pos001	10	11	30	1740	0.623	LBT070	1	33	29	1dpi
200804_LBT070_1dpi_Pos001	10	12	30	1740	0.607	LBT070	1	33	29	1dpi
200804_LBT070_1dpi_Pos001	10	13	30	1740	0.601	LBT070	1	33	29	1dpi
200804_LBT070_1dpi_Pos001	10	14	30	1740	0.859	LBT070	1	33	29	1dpi
200804_LBT070_1dpi_Pos001	10	19	30	1740	0.8394	LBT070	1	33	29	1dpi
200804_LBT070_1dpi_Pos001	10	20	30	1740	0.749	LBT070	1	33	29	1dpi
200804_LBT070_1dpi_Pos001	10	21	30	1740	0.82	LBT070	1	33	29	1dpi
200804_LBT070_1dpi_Pos001	10	22	30	1740	0.7363	LBT070	1	33	29	1dpi
200804_LBT070_1dpi_Pos001	10	23	30	1740	0.628	LBT070	1	33	29	1dpi
200804_LBT070_1dpi_Pos001	10	26	30	1740	0.8403	LBT070	1	33	29	1dpi
200804_LBT070_1dpi_Pos001	10	28	30	1740	0.61	LBT070	1	33	29	1dpi
200804_LBT070_1dpi_Pos001	10	29	30	1740	0.9043	LBT070	1	33	29	1dpi
200804_LBT070_1dpi_Pos001	10	30	30	1740	0.718	LBT070	1	33	29	1dpi
200804_LBT070_1dpi_Pos001	10	31	30	1740	0.8022	LBT070	1	33	29	1dpi
200804_LBT070_1dpi_Pos001	10	32	30	1740	0.9	LBT070	1	33	29	1dpi
200804_LBT070_1dpi_Pos001	10	33	30	1740	0.8257	LBT070	1	33	29	1dpi
200804_LBT070_1dpi_Pos001	10	34	30	1740	0.877	LBT070	1	33	29	1dpi
200804_LBT070_1dpi_Pos001	10	35	30	1740	0.663	LBT070	1	33	29	1dpi
200804_LBT070_1dpi_Pos001	10	36	30	1740	0.643	LBT070	1	33	29	1dpi
200804_LBT070_1dpi_Pos001	10	37	30	1740	0.8633	LBT070	1	33	29	1dpi
200804_LBT070_1dpi_Pos001	10	38	30	1740	0.809	LBT070	1	33	29	1dpi
200804_LBT070_1dpi_Pos001	10	40	30	1740	0.801	LBT070	1	33	29	1dpi
200804_LBT070_1dpi_Pos001	12	2	30	1800	0.912	LBT070	1	33	30	1dpi
200804_LBT070_1dpi_Pos001	12	6	30	1800	0.728	LBT070	1	33	30	1dpi
200804_LBT070_1dpi_Pos001	12	7	30	1800	0.723	LBT070	1	33	30	1dpi
200804_LBT070_1dpi_Pos001	12	12	30	1800	0.7134	LBT070	1	33	30	1dpi
200804_LBT070_1dpi_Pos001	12	17	30	1800	0.79	LBT070	1	33	30	1dpi
200804_LBT070_1dpi_Pos001	12	19	30	1800	0.879	LBT070	1	33	30	1dpi
200804_LBT070_1dpi_Pos001	12	20	30	1800	0.6504	LBT070	1	33	30	1dpi
200804_LBT070_1dpi_Pos001	12	21	30	1800	0.8633	LBT070	1	33	30	1dpi
200804_LBT070_1dpi_Pos001	12	23	30	1800	0.887	LBT070	1	33	30	1dpi
200804_LBT070_1dpi_Pos001	12	24	30	1800	0.863	LBT070	1	33	30	1dpi
200804_LBT070_1dpi_Pos001	12	25	30	1800	0.9146	LBT070	1	33	30	1dpi
200804_LBT070_1dpi_Pos001	12	26	30	1800	0.6274	LBT070	1	33	30	1dpi
200804_LBT070_1dpi_Pos001	12	27	30	1800	0.858	LBT070	1	33	30	1dpi
200804_LBT070_1dpi_Pos001	12	29	30	1800	0.851	LBT070	1	33	30	1dpi
200804_LBT070_1dpi_Pos001	12	30	30	1800	0.8486	LBT070	1	33	30	1dpi
200804_LBT070_1dpi_Pos001	12	31	30	1800	0.8955	LBT070	1	33	30	1dpi
200804_LBT070_1dpi_Pos001	14	1	30	1860	1.023	LBT070	1	33	31	1dpi
200804_LBT070_1dpi_Pos001	14	7	30	1860	0.7524	LBT070	1	33	31	1dpi
200804_LBT070_1dpi_Pos001	14	8	30	1860	0.669	LBT070	1	33	31	1dpi
200804_LBT070_1dpi_Pos001	14	9	30	1860	0.6855	LBT070	1	33	31	1dpi
200804_LBT070_1dpi_Pos001	14	10	30	1860	0.8643	LBT070	1	33	31	1dpi
200804_LBT070_1dpi_Pos001	14	13	30	1860	0.754	LBT070	1	33	31	1dpi
200804_LBT070_1dpi_Pos001	14	15	30	1860	0.608	LBT070	1	33	31	1dpi
200804_LBT070_1dpi_Pos001	14	16	30	1860	0.839	LBT070	1	33	31	1dpi
200804_LBT070_1dpi_Pos001	14	21	30	1860	0.727	LBT070	1	33	31	1dpi
200804_LBT070_1dpi_Pos001	14	22	30	1860	1.002	LBT070	1	33	31	1dpi
200804_LBT070_1dpi_Pos001	14	23	30	1860	0.915	LBT070	1	33	31	1dpi
200804_LBT070_1dpi_Pos001	14	24	30	1860	0.8174	LBT070	1	33	31	1dpi
200804_LBT070_1dpi_Pos001	14	26	30	1860	0.8633	LBT070	1	33	31	1dpi
200804_LBT070_1dpi_Pos001	14	28	30	1860	0.934	LBT070	1	33	31	1dpi
200804_LBT070_1dpi_Pos001	14	31	30	1860	0.9473	LBT070	1	33	31	1dpi
200804_LBT070_1dpi_Pos001	14	32	30	1860	0.7217	LBT070	1	33	31	1dpi
200804_LBT070_1dpi_Pos001	14	33	30	1860	0.9927	LBT070	1	33	31	1dpi
200804_LBT070_1dpi_Pos001	16	2	30	1920	1.005	LBT070	1	33	32	1dpi
200804_LBT070_1dpi_Pos001	16	4	30	1920	0.667	LBT070	1	33	32	1dpi
200804_LBT070_1dpi_Pos001	16	6	30	1920	0.716	LBT070	1	33	32	1dpi
200804_LBT070_1dpi_Pos001	16	9	30	1920	0.658	LBT070	1	33	32	1dpi
200804_LBT070_1dpi_Pos001	16	12	30	1920	0.832	LBT070	1	33	32	1dpi
200804_LBT070_1dpi_Pos001	16	14	30	1920	0.801	LBT070	1	33	32	1dpi
200804_LBT070_1dpi_Pos001	16	19	30	1920	0.9443	LBT070	1	33	32	1dpi
200804_LBT070_1dpi_Pos001	16	20	30	1920	0.643	LBT070	1	33	32	1dpi
200804_LBT070_1dpi_Pos001	16	21	30	1920	0.734	LBT070	1	33	32	1dpi
200804_LBT070_1dpi_Pos001	16	22	30	1920	0.92	LBT070	1	33	32	1dpi
200804_LBT070_1dpi_Pos001	16	23	30	1920	0.813	LBT070	1	33	32	1dpi
200804_LBT070_1dpi_Pos001	16	24	30	1920	0.925	LBT070	1	33	32	1dpi
200804_LBT070_1dpi_Pos001	16	25	30	1920	0.801	LBT070	1	33	32	1dpi
200804_LBT070_1dpi_Pos001	16	28	30	1920	0.724	LBT070	1	33	32	1dpi
200804_LBT070_1dpi_Pos001	16	29	30	1920	0.6377	LBT070	1	33	32	1dpi
200804_LBT070_1dpi_Pos001	16	30	30	1920	0.728	LBT070	1	33	32	1dpi
200804_LBT070_1dpi_Pos001	16	31	30	1920	0.8643	LBT070	1	33	32	1dpi
200804_LBT070_1dpi_Pos001	16	32	30	1920	0.782	LBT070	1	33	32	1dpi
200804_LBT070_1dpi_Pos001	16	33	30	1920	0.9077	LBT070	1	33	32	1dpi
200804_LBT070_1dpi_Pos001	18	1	30	1980	1.004	LBT070	1	33	33	1dpi
200804_LBT070_1dpi_Pos001	18	5	30	1980	0.6616	LBT070	1	33	33	1dpi
200804_LBT070_1dpi_Pos001	18	6	30	1980	0.815	LBT070	1	33	33	1dpi
200804_LBT070_1dpi_Pos001	18	7	30	1980	0.874	LBT070	1	33	33	1dpi
200804_LBT070_1dpi_Pos001	18	8	30	1980	0.8037	LBT070	1	33	33	1dpi
200804_LBT070_1dpi_Pos001	18	10	30	1980	0.9673	LBT070	1	33	33	1dpi
200804_LBT070_1dpi_Pos001	18	11	30	1980	0.7466	LBT070	1	33	33	1dpi
200804_LBT070_1dpi_Pos001	18	12	30	1980	0.8027	LBT070	1	33	33	1dpi
200804_LBT070_1dpi_Pos001	18	13	30	1980	0.8145	LBT070	1	33	33	1dpi
200804_LBT070_1dpi_Pos001	18	14	30	1980	0.7515	LBT070	1	33	33	1dpi
200804_LBT070_1dpi_Pos001	18	15	30	1980	0.6543	LBT070	1	33	33	1dpi
200804_LBT070_1dpi_Pos001	18	17	30	1980	0.6196	LBT070	1	33	33	1dpi
200804_LBT070_1dpi_Pos001	18	18	30	1980	0.675	LBT070	1	33	33	1dpi
200804_LBT070_1dpi_Pos001	18	19	30	1980	0.82	LBT070	1	33	33	1dpi
200804_LBT070_1dpi_Pos001	18	20	30	1980	0.6084	LBT070	1	33	33	1dpi
200804_LBT070_1dpi_Pos001	18	21	30	1980	0.785	LBT070	1	33	33	1dpi
200804_LBT070_1dpi_Pos001	18	23	30	1980	0.875	LBT070	1	33	33	1dpi
200804_LBT070_1dpi_Pos001	18	24	30	1980	0.908	LBT070	1	33	33	1dpi
200804_LBT070_1dpi_Pos001	18	25	30	1980	0.8813	LBT070	1	33	33	1dpi
200804_LBT070_1dpi_Pos001	18	26	30	1980	0.9077	LBT070	1	33	33	1dpi
200804_LBT070_1dpi_Pos001	18	27	30	1980	0.815	LBT070	1	33	33	1dpi
200804_LBT070_1dpi_Pos001	18	28	30	1980	0.683	LBT070	1	33	33	1dpi
200804_LBT070_1dpi_Pos001	18	29	30	1980	0.751	LBT070	1	33	33	1dpi
200804_LBT070_1dpi_Pos001	18	31	30	1980	0.9087	LBT070	1	33	33	1dpi
200804_LBT070_1dpi_Pos001	20	2	30	2040	1.053	LBT070	1	33	34	1dpi
200804_LBT070_1dpi_Pos001	20	3	30	2040	0.9346	LBT070	1	33	34	1dpi
200804_LBT070_1dpi_Pos001	20	4	30	2040	0.675	LBT070	1	33	34	1dpi
200804_LBT070_1dpi_Pos001	20	5	30	2040	0.808	LBT070	1	33	34	1dpi
200804_LBT070_1dpi_Pos001	20	6	30	2040	0.7764	LBT070	1	33	34	1dpi
200804_LBT070_1dpi_Pos001	20	7	30	2040	0.67	LBT070	1	33	34	1dpi
200804_LBT070_1dpi_Pos001	20	8	30	2040	0.863	LBT070	1	33	34	1dpi
200804_LBT070_1dpi_Pos001	20	9	30	2040	0.7617	LBT070	1	33	34	1dpi
200804_LBT070_1dpi_Pos001	20	10	30	2040	0.7466	LBT070	1	33	34	1dpi
200804_LBT070_1dpi_Pos001	20	13	30	2040	0.872	LBT070	1	33	34	1dpi
200804_LBT070_1dpi_Pos001	20	14	30	2040	0.7603	LBT070	1	33	34	1dpi
200804_LBT070_1dpi_Pos001	20	19	30	2040	0.631	LBT070	1	33	34	1dpi
200804_LBT070_1dpi_Pos001	20	20	30	2040	0.905	LBT070	1	33	34	1dpi
200804_LBT070_1dpi_Pos001	20	21	30	2040	0.803	LBT070	1	33	34	1dpi
200804_LBT070_1dpi_Pos001	20	22	30	2040	0.8584	LBT070	1	33	34	1dpi
200804_LBT070_1dpi_Pos001	20	23	30	2040	0.7354	LBT070	1	33	34	1dpi
200804_LBT070_1dpi_Pos001	20	24	30	2040	0.936	LBT070	1	33	34	1dpi
200804_LBT070_1dpi_Pos001	20	25	30	2040	0.8223	LBT070	1	33	34	1dpi
200804_LBT070_1dpi_Pos001	20	26	30	2040	0.895	LBT070	1	33	34	1dpi
200804_LBT070_1dpi_Pos001	20	29	30	2040	0.9775	LBT070	1	33	34	1dpi
200804_LBT070_1dpi_Pos001	20	30	30	2040	0.8926	LBT070	1	33	34	1dpi
200804_LBT070_1dpi_Pos001	20	32	30	2040	0.7695	LBT070	1	33	34	1dpi
200804_LBT070_1dpi_Pos001	20	33	30	2040	0.727	LBT070	1	33	34	1dpi
200804_LBT070_1dpi_Pos001	20	34	30	2040	0.9146	LBT070	1	33	34	1dpi
200804_LBT070_1dpi_Pos001	20	35	30	2040	0.707	LBT070	1	33	34	1dpi
200804_LBT070_1dpi_Pos001	22	1	30	2100	0.606	LBT070	1	33	35	1dpi
200804_LBT070_1dpi_Pos001	22	2	30	2100	0.997	LBT070	1	33	35	1dpi
200804_LBT070_1dpi_Pos001	22	3	30	2100	0.6646	LBT070	1	33	35	1dpi
200804_LBT070_1dpi_Pos001	22	4	30	2100	0.651	LBT070	1	33	35	1dpi
200804_LBT070_1dpi_Pos001	22	6	30	2100	0.9805	LBT070	1	33	35	1dpi
200804_LBT070_1dpi_Pos001	22	7	30	2100	0.863	LBT070	1	33	35	1dpi
200804_LBT070_1dpi_Pos001	22	9	30	2100	0.789	LBT070	1	33	35	1dpi
200804_LBT070_1dpi_Pos001	22	10	30	2100	0.9375	LBT070	1	33	35	1dpi
200804_LBT070_1dpi_Pos001	22	12	30	2100	0.7925	LBT070	1	33	35	1dpi
200804_LBT070_1dpi_Pos001	22	14	30	2100	0.7764	LBT070	1	33	35	1dpi
200804_LBT070_1dpi_Pos001	22	15	30	2100	0.6753	LBT070	1	33	35	1dpi
200804_LBT070_1dpi_Pos001	22	17	30	2100	0.6953	LBT070	1	33	35	1dpi
200804_LBT070_1dpi_Pos001	22	18	30	2100	0.6143	LBT070	1	33	35	1dpi
200804_LBT070_1dpi_Pos001	22	19	30	2100	0.7197	LBT070	1	33	35	1dpi
200804_LBT070_1dpi_Pos001	22	20	30	2100	0.8833	LBT070	1	33	35	1dpi
200804_LBT070_1dpi_Pos001	22	21	30	2100	0.854	LBT070	1	33	35	1dpi
200804_LBT070_1dpi_Pos001	22	22	30	2100	0.713	LBT070	1	33	35	1dpi
200804_LBT070_1dpi_Pos001	22	23	30	2100	0.9194	LBT070	1	33	35	1dpi
200804_LBT070_1dpi_Pos001	22	24	30	2100	0.8647	LBT070	1	33	35	1dpi
200804_LBT070_1dpi_Pos001	22	25	30	2100	0.8896	LBT070	1	33	35	1dpi
200804_LBT070_1dpi_Pos001	22	26	30	2100	0.8506	LBT070	1	33	35	1dpi
200804_LBT070_1dpi_Pos001	22	27	30	2100	0.8037	LBT070	1	33	35	1dpi
200804_LBT070_1dpi_Pos001	22	29	30	2100	0.839	LBT070	1	33	35	1dpi
200804_LBT070_1dpi_Pos001	22	30	30	2100	0.865	LBT070	1	33	35	1dpi
200804_LBT070_1dpi_Pos001	22	32	30	2100	0.816	LBT070	1	33	35	1dpi
200804_LBT070_1dpi_Pos001	22	33	30	2100	0.862	LBT070	1	33	35	1dpi
200804_LBT070_1dpi_Pos001	24	2	30	2160	0.956	LBT070	1	33	36	1dpi
200804_LBT070_1dpi_Pos001	24	3	30	2160	0.8413	LBT070	1	33	36	1dpi
200804_LBT070_1dpi_Pos001	24	4	30	2160	0.844	LBT070	1	33	36	1dpi
200804_LBT070_1dpi_Pos001	24	5	30	2160	0.6455	LBT070	1	33	36	1dpi
200804_LBT070_1dpi_Pos001	24	6	30	2160	0.7734	LBT070	1	33	36	1dpi
200804_LBT070_1dpi_Pos001	24	9	30	2160	0.6133	LBT070	1	33	36	1dpi
200804_LBT070_1dpi_Pos001	24	10	30	2160	0.944	LBT070	1	33	36	1dpi
200804_LBT070_1dpi_Pos001	24	11	30	2160	0.8955	LBT070	1	33	36	1dpi
200804_LBT070_1dpi_Pos001	24	12	30	2160	0.841	LBT070	1	33	36	1dpi
200804_LBT070_1dpi_Pos001	24	13	30	2160	0.703	LBT070	1	33	36	1dpi
200804_LBT070_1dpi_Pos001	24	15	30	2160	0.7905	LBT070	1	33	36	1dpi
200804_LBT070_1dpi_Pos001	24	16	30	2160	0.636	LBT070	1	33	36	1dpi
200804_LBT070_1dpi_Pos001	24	17	30	2160	0.8794	LBT070	1	33	36	1dpi
200804_LBT070_1dpi_Pos001	24	18	30	2160	0.763	LBT070	1	33	36	1dpi
200804_LBT070_1dpi_Pos001	24	19	30	2160	0.883	LBT070	1	33	36	1dpi
200804_LBT070_1dpi_Pos001	24	20	30	2160	0.9233	LBT070	1	33	36	1dpi
200804_LBT070_1dpi_Pos001	24	21	30	2160	0.7646	LBT070	1	33	36	1dpi
200804_LBT070_1dpi_Pos001	24	22	30	2160	0.6714	LBT070	1	33	36	1dpi
200804_LBT070_1dpi_Pos001	24	23	30	2160	0.76	LBT070	1	33	36	1dpi
200804_LBT070_1dpi_Pos001	24	24	30	2160	0.9478	LBT070	1	33	36	1dpi
200804_LBT070_1dpi_Pos001	24	26	30	2160	0.8286	LBT070	1	33	36	1dpi
200804_LBT070_1dpi_Pos001	24	27	30	2160	0.7915	LBT070	1	33	36	1dpi
200804_LBT070_1dpi_Pos001	24	28	30	2160	0.819	LBT070	1	33	36	1dpi
200804_LBT070_1dpi_Pos001	24	29	30	2160	0.964	LBT070	1	33	36	1dpi
200804_LBT070_1dpi_Pos001	26	1	30	2220	0.7856	LBT070	1	33	37	1dpi
200804_LBT070_1dpi_Pos001	26	2	30	2220	0.839	LBT070	1	33	37	1dpi
200804_LBT070_1dpi_Pos001	26	3	30	2220	0.994	LBT070	1	33	37	1dpi
200804_LBT070_1dpi_Pos001	26	4	30	2220	0.7476	LBT070	1	33	37	1dpi
200804_LBT070_1dpi_Pos001	26	6	30	2220	0.61	LBT070	1	33	37	1dpi
200804_LBT070_1dpi_Pos001	26	7	30	2220	0.7144	LBT070	1	33	37	1dpi
200804_LBT070_1dpi_Pos001	26	9	30	2220	0.862	LBT070	1	33	37	1dpi
200804_LBT070_1dpi_Pos001	26	10	30	2220	0.8203	LBT070	1	33	37	1dpi
200804_LBT070_1dpi_Pos001	26	11	30	2220	0.6987	LBT070	1	33	37	1dpi
200804_LBT070_1dpi_Pos001	26	13	30	2220	0.7	LBT070	1	33	37	1dpi
200804_LBT070_1dpi_Pos001	26	14	30	2220	0.8613	LBT070	1	33	37	1dpi
200804_LBT070_1dpi_Pos001	26	16	30	2220	0.839	LBT070	1	33	37	1dpi
200804_LBT070_1dpi_Pos001	26	17	30	2220	0.849	LBT070	1	33	37	1dpi
200804_LBT070_1dpi_Pos001	26	18	30	2220	0.7485	LBT070	1	33	37	1dpi
200804_LBT070_1dpi_Pos001	26	20	30	2220	0.88	LBT070	1	33	37	1dpi
200804_LBT070_1dpi_Pos001	26	21	30	2220	0.8145	LBT070	1	33	37	1dpi
200804_LBT070_1dpi_Pos001	26	22	30	2220	0.8867	LBT070	1	33	37	1dpi
200804_LBT070_1dpi_Pos001	26	23	30	2220	0.885	LBT070	1	33	37	1dpi
200804_LBT070_1dpi_Pos001	26	24	30	2220	0.935	LBT070	1	33	37	1dpi
200804_LBT070_1dpi_Pos001	26	25	30	2220	0.8975	LBT070	1	33	37	1dpi
200804_LBT070_1dpi_Pos001	28	2	30	2280	0.955	LBT070	1	33	38	1dpi
200804_LBT070_1dpi_Pos001	28	3	30	2280	0.7495	LBT070	1	33	38	1dpi
200804_LBT070_1dpi_Pos001	28	4	30	2280	0.706	LBT070	1	33	38	1dpi
200804_LBT070_1dpi_Pos001	28	5	30	2280	0.904	LBT070	1	33	38	1dpi
200804_LBT070_1dpi_Pos001	28	6	30	2280	0.6147	LBT070	1	33	38	1dpi
200804_LBT070_1dpi_Pos001	28	7	30	2280	0.8247	LBT070	1	33	38	1dpi
200804_LBT070_1dpi_Pos001	28	10	30	2280	0.8994	LBT070	1	33	38	1dpi
200804_LBT070_1dpi_Pos001	28	11	30	2280	0.7876	LBT070	1	33	38	1dpi
200804_LBT070_1dpi_Pos001	28	12	30	2280	0.7427	LBT070	1	33	38	1dpi
200804_LBT070_1dpi_Pos001	28	13	30	2280	0.842	LBT070	1	33	38	1dpi
200804_LBT070_1dpi_Pos001	28	14	30	2280	0.8765	LBT070	1	33	38	1dpi
200804_LBT070_1dpi_Pos001	28	16	30	2280	0.906	LBT070	1	33	38	1dpi
200804_LBT070_1dpi_Pos001	28	17	30	2280	0.9263	LBT070	1	33	38	1dpi
200804_LBT070_1dpi_Pos001	28	18	30	2280	0.956	LBT070	1	33	38	1dpi
200804_LBT070_1dpi_Pos001	28	19	30	2280	0.869	LBT070	1	33	38	1dpi
200804_LBT070_1dpi_Pos001	28	20	30	2280	0.765	LBT070	1	33	38	1dpi
200804_LBT070_1dpi_Pos001	28	21	30	2280	0.7266	LBT070	1	33	38	1dpi
200804_LBT070_1dpi_Pos001	28	22	30	2280	0.9155	LBT070	1	33	38	1dpi
200804_LBT070_1dpi_Pos001	28	23	30	2280	0.88	LBT070	1	33	38	1dpi
200804_LBT070_1dpi_Pos001	28	25	30	2280	0.8955	LBT070	1	33	38	1dpi
200804_LBT070_1dpi_Pos001	30	3	30	2340	1.027	LBT070	1	33	39	1dpi
200804_LBT070_1dpi_Pos001	30	6	30	2340	0.8516	LBT070	1	33	39	1dpi
200804_LBT070_1dpi_Pos001	30	7	30	2340	0.687	LBT070	1	33	39	1dpi
200804_LBT070_1dpi_Pos001	30	9	30	2340	0.679	LBT070	1	33	39	1dpi
200804_LBT070_1dpi_Pos001	30	10	30	2340	0.785	LBT070	1	33	39	1dpi
200804_LBT070_1dpi_Pos001	30	11	30	2340	0.613	LBT070	1	33	39	1dpi
200804_LBT070_1dpi_Pos001	30	12	30	2340	0.887	LBT070	1	33	39	1dpi
200804_LBT070_1dpi_Pos001	30	13	30	2340	0.8706	LBT070	1	33	39	1dpi
200804_LBT070_1dpi_Pos001	30	16	30	2340	0.6284	LBT070	1	33	39	1dpi
200804_LBT070_1dpi_Pos001	30	17	30	2340	1.003	LBT070	1	33	39	1dpi
200804_LBT070_1dpi_Pos001	30	18	30	2340	0.889	LBT070	1	33	39	1dpi
200804_LBT070_1dpi_Pos001	30	19	30	2340	0.9307	LBT070	1	33	39	1dpi
200804_LBT070_1dpi_Pos001	30	20	30	2340	0.6533	LBT070	1	33	39	1dpi
200804_LBT070_1dpi_Pos001	30	22	30	2340	0.897	LBT070	1	33	39	1dpi
200804_LBT070_1dpi_Pos001	30	23	30	2340	0.8057	LBT070	1	33	39	1dpi
200804_LBT070_1dpi_Pos001	30	24	30	2340	0.8975	LBT070	1	33	39	1dpi
200804_LBT070_1dpi_Pos003	0	1	30	1440	0.7817	LBT070	1	33	24	1dpi
200804_LBT070_1dpi_Pos003	0	5	30	1440	0.6543	LBT070	1	33	24	1dpi
200804_LBT070_1dpi_Pos003	0	7	30	1440	0.917	LBT070	1	33	24	1dpi
200804_LBT070_1dpi_Pos003	0	9	30	1440	0.7866	LBT070	1	33	24	1dpi
200804_LBT070_1dpi_Pos003	0	10	30	1440	0.624	LBT070	1	33	24	1dpi
200804_LBT070_1dpi_Pos003	0	11	30	1440	0.6597	LBT070	1	33	24	1dpi
200804_LBT070_1dpi_Pos003	0	12	30	1440	0.6543	LBT070	1	33	24	1dpi
200804_LBT070_1dpi_Pos003	0	13	30	1440	0.6597	LBT070	1	33	24	1dpi
200804_LBT070_1dpi_Pos003	0	14	30	1440	0.639	LBT070	1	33	24	1dpi
200804_LBT070_1dpi_Pos003	0	16	30	1440	0.6235	LBT070	1	33	24	1dpi
200804_LBT070_1dpi_Pos003	0	17	30	1440	0.6016	LBT070	1	33	24	1dpi
200804_LBT070_1dpi_Pos003	0	18	30	1440	0.731	LBT070	1	33	24	1dpi
200804_LBT070_1dpi_Pos003	0	20	30	1440	0.8945	LBT070	1	33	24	1dpi
200804_LBT070_1dpi_Pos003	0	21	30	1440	0.798	LBT070	1	33	24	1dpi
200804_LBT070_1dpi_Pos003	0	25	30	1440	0.6694	LBT070	1	33	24	1dpi
200804_LBT070_1dpi_Pos003	0	26	30	1440	0.938	LBT070	1	33	24	1dpi
200804_LBT070_1dpi_Pos003	0	27	30	1440	0.808	LBT070	1	33	24	1dpi
200804_LBT070_1dpi_Pos003	0	28	30	1440	0.7593	LBT070	1	33	24	1dpi
200804_LBT070_1dpi_Pos003	0	29	30	1440	0.7896	LBT070	1	33	24	1dpi
200804_LBT070_1dpi_Pos003	0	31	30	1440	0.8564	LBT070	1	33	24	1dpi
200804_LBT070_1dpi_Pos003	0	32	30	1440	0.7354	LBT070	1	33	24	1dpi
200804_LBT070_1dpi_Pos003	0	33	30	1440	0.9287	LBT070	1	33	24	1dpi
200804_LBT070_1dpi_Pos003	0	35	30	1440	0.6465	LBT070	1	33	24	1dpi
200804_LBT070_1dpi_Pos003	0	37	30	1440	0.6587	LBT070	1	33	24	1dpi
200804_LBT070_1dpi_Pos003	0	38	30	1440	0.868	LBT070	1	33	24	1dpi
200804_LBT070_1dpi_Pos003	0	39	30	1440	0.778	LBT070	1	33	24	1dpi
200804_LBT070_1dpi_Pos003	0	40	30	1440	0.8213	LBT070	1	33	24	1dpi
200804_LBT070_1dpi_Pos003	0	41	30	1440	0.874	LBT070	1	33	24	1dpi
200804_LBT070_1dpi_Pos003	0	42	30	1440	0.9204	LBT070	1	33	24	1dpi
200804_LBT070_1dpi_Pos003	2	5	30	1500	0.6494	LBT070	1	33	25	1dpi
200804_LBT070_1dpi_Pos003	2	6	30	1500	0.6714	LBT070	1	33	25	1dpi
200804_LBT070_1dpi_Pos003	2	10	30	1500	0.82	LBT070	1	33	25	1dpi
200804_LBT070_1dpi_Pos003	2	11	30	1500	0.6313	LBT070	1	33	25	1dpi
200804_LBT070_1dpi_Pos003	2	12	30	1500	0.6597	LBT070	1	33	25	1dpi
200804_LBT070_1dpi_Pos003	2	13	30	1500	0.754	LBT070	1	33	25	1dpi
200804_LBT070_1dpi_Pos003	2	14	30	1500	0.882	LBT070	1	33	25	1dpi
200804_LBT070_1dpi_Pos003	2	16	30	1500	0.9346	LBT070	1	33	25	1dpi
200804_LBT070_1dpi_Pos003	2	20	30	1500	0.678	LBT070	1	33	25	1dpi
200804_LBT070_1dpi_Pos003	2	21	30	1500	0.7036	LBT070	1	33	25	1dpi
200804_LBT070_1dpi_Pos003	2	24	30	1500	0.6963	LBT070	1	33	25	1dpi
200804_LBT070_1dpi_Pos003	2	26	30	1500	0.637	LBT070	1	33	25	1dpi
200804_LBT070_1dpi_Pos003	2	27	30	1500	0.965	LBT070	1	33	25	1dpi
200804_LBT070_1dpi_Pos003	2	29	30	1500	0.837	LBT070	1	33	25	1dpi
200804_LBT070_1dpi_Pos003	2	30	30	1500	0.8247	LBT070	1	33	25	1dpi
200804_LBT070_1dpi_Pos003	4	7	30	1560	0.622	LBT070	1	33	26	1dpi
200804_LBT070_1dpi_Pos003	4	8	30	1560	0.9707	LBT070	1	33	26	1dpi
200804_LBT070_1dpi_Pos003	4	12	30	1560	0.7563	LBT070	1	33	26	1dpi
200804_LBT070_1dpi_Pos003	4	13	30	1560	0.6167	LBT070	1	33	26	1dpi
200804_LBT070_1dpi_Pos003	4	14	30	1560	0.65	LBT070	1	33	26	1dpi
200804_LBT070_1dpi_Pos003	4	15	30	1560	0.8438	LBT070	1	33	26	1dpi
200804_LBT070_1dpi_Pos003	4	16	30	1560	0.8438	LBT070	1	33	26	1dpi
200804_LBT070_1dpi_Pos003	4	18	30	1560	0.7886	LBT070	1	33	26	1dpi
200804_LBT070_1dpi_Pos003	4	21	30	1560	0.827	LBT070	1	33	26	1dpi
200804_LBT070_1dpi_Pos003	4	23	30	1560	0.74	LBT070	1	33	26	1dpi
200804_LBT070_1dpi_Pos003	4	24	30	1560	0.947	LBT070	1	33	26	1dpi
200804_LBT070_1dpi_Pos003	4	25	30	1560	0.927	LBT070	1	33	26	1dpi
200804_LBT070_1dpi_Pos003	4	26	30	1560	0.883	LBT070	1	33	26	1dpi
200804_LBT070_1dpi_Pos003	4	27	30	1560	0.881	LBT070	1	33	26	1dpi
200804_LBT070_1dpi_Pos003	4	28	30	1560	0.6284	LBT070	1	33	26	1dpi
200804_LBT070_1dpi_Pos003	4	30	30	1560	0.825	LBT070	1	33	26	1dpi
200804_LBT070_1dpi_Pos003	6	1	30	1620	0.8364	LBT070	1	33	27	1dpi
200804_LBT070_1dpi_Pos003	6	2	30	1620	0.7144	LBT070	1	33	27	1dpi
200804_LBT070_1dpi_Pos003	6	3	30	1620	0.854	LBT070	1	33	27	1dpi
200804_LBT070_1dpi_Pos003	6	5	30	1620	0.692	LBT070	1	33	27	1dpi
200804_LBT070_1dpi_Pos003	6	7	30	1620	0.7197	LBT070	1	33	27	1dpi
200804_LBT070_1dpi_Pos003	6	14	30	1620	0.6455	LBT070	1	33	27	1dpi
200804_LBT070_1dpi_Pos003	6	15	30	1620	0.839	LBT070	1	33	27	1dpi
200804_LBT070_1dpi_Pos003	6	16	30	1620	0.796	LBT070	1	33	27	1dpi
200804_LBT070_1dpi_Pos003	6	20	30	1620	0.7324	LBT070	1	33	27	1dpi
200804_LBT070_1dpi_Pos003	6	21	30	1620	0.855	LBT070	1	33	27	1dpi
200804_LBT070_1dpi_Pos003	6	22	30	1620	0.6626	LBT070	1	33	27	1dpi
200804_LBT070_1dpi_Pos003	6	24	30	1620	0.8794	LBT070	1	33	27	1dpi
200804_LBT070_1dpi_Pos003	6	25	30	1620	0.885	LBT070	1	33	27	1dpi
200804_LBT070_1dpi_Pos003	6	26	30	1620	0.7554	LBT070	1	33	27	1dpi
200804_LBT070_1dpi_Pos003	6	27	30	1620	0.8887	LBT070	1	33	27	1dpi
200804_LBT070_1dpi_Pos003	6	28	30	1620	0.931	LBT070	1	33	27	1dpi
200804_LBT070_1dpi_Pos003	6	29	30	1620	0.788	LBT070	1	33	27	1dpi
200804_LBT070_1dpi_Pos003	8	1	30	1680	0.8804	LBT070	1	33	28	1dpi
200804_LBT070_1dpi_Pos003	8	3	30	1680	0.923	LBT070	1	33	28	1dpi
200804_LBT070_1dpi_Pos003	8	4	30	1680	0.654	LBT070	1	33	28	1dpi
200804_LBT070_1dpi_Pos003	8	6	30	1680	0.7065	LBT070	1	33	28	1dpi
200804_LBT070_1dpi_Pos003	8	7	30	1680	0.715	LBT070	1	33	28	1dpi
200804_LBT070_1dpi_Pos003	8	8	30	1680	0.614	LBT070	1	33	28	1dpi
200804_LBT070_1dpi_Pos003	8	9	30	1680	0.6196	LBT070	1	33	28	1dpi
200804_LBT070_1dpi_Pos003	8	10	30	1680	0.8276	LBT070	1	33	28	1dpi
200804_LBT070_1dpi_Pos003	8	11	30	1680	0.758	LBT070	1	33	28	1dpi
200804_LBT070_1dpi_Pos003	8	16	30	1680	0.751	LBT070	1	33	28	1dpi
200804_LBT070_1dpi_Pos003	8	18	30	1680	0.925	LBT070	1	33	28	1dpi
200804_LBT070_1dpi_Pos003	8	21	30	1680	0.666	LBT070	1	33	28	1dpi
200804_LBT070_1dpi_Pos003	8	22	30	1680	0.6924	LBT070	1	33	28	1dpi
200804_LBT070_1dpi_Pos003	8	23	30	1680	0.845	LBT070	1	33	28	1dpi
200804_LBT070_1dpi_Pos003	8	24	30	1680	0.6636	LBT070	1	33	28	1dpi
200804_LBT070_1dpi_Pos003	8	26	30	1680	0.8477	LBT070	1	33	28	1dpi
200804_LBT070_1dpi_Pos003	8	27	30	1680	0.824	LBT070	1	33	28	1dpi
200804_LBT070_1dpi_Pos003	8	28	30	1680	0.932	LBT070	1	33	28	1dpi
200804_LBT070_1dpi_Pos003	8	29	30	1680	0.8823	LBT070	1	33	28	1dpi
200804_LBT070_1dpi_Pos003	8	31	30	1680	0.7065	LBT070	1	33	28	1dpi
200804_LBT070_1dpi_Pos003	10	1	30	1740	0.789	LBT070	1	33	29	1dpi
200804_LBT070_1dpi_Pos003	10	5	30	1740	0.771	LBT070	1	33	29	1dpi
200804_LBT070_1dpi_Pos003	10	7	30	1740	0.7085	LBT070	1	33	29	1dpi
200804_LBT070_1dpi_Pos003	10	8	30	1740	0.6685	LBT070	1	33	29	1dpi
200804_LBT070_1dpi_Pos003	10	9	30	1740	0.8076	LBT070	1	33	29	1dpi
200804_LBT070_1dpi_Pos003	10	16	30	1740	0.879	LBT070	1	33	29	1dpi
200804_LBT070_1dpi_Pos003	10	17	30	1740	0.605	LBT070	1	33	29	1dpi
200804_LBT070_1dpi_Pos003	10	18	30	1740	0.8696	LBT070	1	33	29	1dpi
200804_LBT070_1dpi_Pos003	10	19	30	1740	0.611	LBT070	1	33	29	1dpi
200804_LBT070_1dpi_Pos003	10	20	30	1740	0.8584	LBT070	1	33	29	1dpi
200804_LBT070_1dpi_Pos003	10	21	30	1740	0.83	LBT070	1	33	29	1dpi
200804_LBT070_1dpi_Pos003	10	22	30	1740	0.7085	LBT070	1	33	29	1dpi
200804_LBT070_1dpi_Pos003	12	2	30	1800	0.65	LBT070	1	33	30	1dpi
200804_LBT070_1dpi_Pos003	12	3	30	1800	0.7236	LBT070	1	33	30	1dpi
200804_LBT070_1dpi_Pos003	12	8	30	1800	0.661	LBT070	1	33	30	1dpi
200804_LBT070_1dpi_Pos003	12	11	30	1800	0.7544	LBT070	1	33	30	1dpi
200804_LBT070_1dpi_Pos003	12	14	30	1800	0.8105	LBT070	1	33	30	1dpi
200804_LBT070_1dpi_Pos003	12	16	30	1800	0.903	LBT070	1	33	30	1dpi
200804_LBT070_1dpi_Pos003	12	17	30	1800	0.87	LBT070	1	33	30	1dpi
200804_LBT070_1dpi_Pos003	12	19	30	1800	0.6694	LBT070	1	33	30	1dpi
200804_LBT070_1dpi_Pos003	12	21	30	1800	0.908	LBT070	1	33	30	1dpi
200804_LBT070_1dpi_Pos003	12	22	30	1800	0.652	LBT070	1	33	30	1dpi
200804_LBT070_1dpi_Pos003	12	23	30	1800	0.915	LBT070	1	33	30	1dpi
200804_LBT070_1dpi_Pos003	12	25	30	1800	0.6396	LBT070	1	33	30	1dpi
200804_LBT070_1dpi_Pos003	12	26	30	1800	0.81	LBT070	1	33	30	1dpi
200804_LBT070_1dpi_Pos003	12	27	30	1800	0.609	LBT070	1	33	30	1dpi
200804_LBT070_1dpi_Pos003	14	4	30	1860	0.7173	LBT070	1	33	31	1dpi
200804_LBT070_1dpi_Pos003	14	6	30	1860	0.7783	LBT070	1	33	31	1dpi
200804_LBT070_1dpi_Pos003	14	8	30	1860	0.7925	LBT070	1	33	31	1dpi
200804_LBT070_1dpi_Pos003	14	9	30	1860	0.9385	LBT070	1	33	31	1dpi
200804_LBT070_1dpi_Pos003	14	10	30	1860	0.803	LBT070	1	33	31	1dpi
200804_LBT070_1dpi_Pos003	14	11	30	1860	0.8726	LBT070	1	33	31	1dpi
200804_LBT070_1dpi_Pos003	14	12	30	1860	0.913	LBT070	1	33	31	1dpi
200804_LBT070_1dpi_Pos003	14	13	30	1860	0.9043	LBT070	1	33	31	1dpi
200804_LBT070_1dpi_Pos003	14	14	30	1860	0.831	LBT070	1	33	31	1dpi
200804_LBT070_1dpi_Pos003	14	15	30	1860	0.8955	LBT070	1	33	31	1dpi
200804_LBT070_1dpi_Pos003	14	16	30	1860	0.725	LBT070	1	33	31	1dpi
200804_LBT070_1dpi_Pos003	14	17	30	1860	0.9097	LBT070	1	33	31	1dpi
200804_LBT070_1dpi_Pos003	14	19	30	1860	0.9175	LBT070	1	33	31	1dpi
200804_LBT070_1dpi_Pos003	16	3	30	1920	0.727	LBT070	1	33	32	1dpi
200804_LBT070_1dpi_Pos003	16	4	30	1920	0.884	LBT070	1	33	32	1dpi
200804_LBT070_1dpi_Pos003	16	13	30	1920	0.953	LBT070	1	33	32	1dpi
200804_LBT070_1dpi_Pos003	16	14	30	1920	0.891	LBT070	1	33	32	1dpi
200804_LBT070_1dpi_Pos003	16	16	30	1920	0.936	LBT070	1	33	32	1dpi
200804_LBT070_1dpi_Pos003	16	17	30	1920	0.6416	LBT070	1	33	32	1dpi
200804_LBT070_1dpi_Pos003	16	20	30	1920	0.8486	LBT070	1	33	32	1dpi
200804_LBT070_1dpi_Pos003	18	2	30	1980	0.7827	LBT070	1	33	33	1dpi
200804_LBT070_1dpi_Pos003	18	8	30	1980	0.6475	LBT070	1	33	33	1dpi
200804_LBT070_1dpi_Pos003	18	9	30	1980	0.821	LBT070	1	33	33	1dpi
200804_LBT070_1dpi_Pos003	18	10	30	1980	0.6646	LBT070	1	33	33	1dpi
200804_LBT070_1dpi_Pos003	18	13	30	1980	0.6885	LBT070	1	33	33	1dpi
200804_LBT070_1dpi_Pos003	18	14	30	1980	0.918	LBT070	1	33	33	1dpi
200804_LBT070_1dpi_Pos003	18	16	30	1980	0.898	LBT070	1	33	33	1dpi
200804_LBT070_1dpi_Pos003	18	17	30	1980	0.7847	LBT070	1	33	33	1dpi
200804_LBT070_1dpi_Pos003	18	18	30	1980	0.8975	LBT070	1	33	33	1dpi
200804_LBT070_1dpi_Pos003	18	19	30	1980	0.896	LBT070	1	33	33	1dpi
200804_LBT070_1dpi_Pos003	20	2	30	2040	0.789	LBT070	1	33	34	1dpi
200804_LBT070_1dpi_Pos003	20	5	30	2040	0.7773	LBT070	1	33	34	1dpi
200804_LBT070_1dpi_Pos003	20	6	30	2040	0.6963	LBT070	1	33	34	1dpi
200804_LBT070_1dpi_Pos003	20	8	30	2040	0.8364	LBT070	1	33	34	1dpi
200804_LBT070_1dpi_Pos003	20	11	30	2040	0.922	LBT070	1	33	34	1dpi
200804_LBT070_1dpi_Pos003	20	12	30	2040	0.8853	LBT070	1	33	34	1dpi
200804_LBT070_1dpi_Pos003	20	15	30	2040	0.791	LBT070	1	33	34	1dpi
200804_LBT070_1dpi_Pos003	20	16	30	2040	0.7744	LBT070	1	33	34	1dpi
200804_LBT070_1dpi_Pos003	20	18	30	2040	0.7173	LBT070	1	33	34	1dpi
200804_LBT070_1dpi_Pos003	22	2	30	2100	0.8105	LBT070	1	33	35	1dpi
200804_LBT070_1dpi_Pos003	22	3	30	2100	0.65	LBT070	1	33	35	1dpi
200804_LBT070_1dpi_Pos003	22	8	30	2100	0.9893	LBT070	1	33	35	1dpi
200804_LBT070_1dpi_Pos003	22	11	30	2100	0.891	LBT070	1	33	35	1dpi
200804_LBT070_1dpi_Pos003	22	16	30	2100	0.695	LBT070	1	33	35	1dpi
200804_LBT070_1dpi_Pos003	22	17	30	2100	0.8857	LBT070	1	33	35	1dpi
200804_LBT070_1dpi_Pos003	22	18	30	2100	0.8013	LBT070	1	33	35	1dpi
200804_LBT070_1dpi_Pos003	22	19	30	2100	0.909	LBT070	1	33	35	1dpi
200804_LBT070_1dpi_Pos003	22	20	30	2100	0.9463	LBT070	1	33	35	1dpi
200804_LBT070_1dpi_Pos003	22	22	30	2100	0.924	LBT070	1	33	35	1dpi
200804_LBT070_1dpi_Pos003	22	23	30	2100	0.812	LBT070	1	33	35	1dpi
200804_LBT070_1dpi_Pos003	22	24	30	2100	0.9517	LBT070	1	33	35	1dpi
200804_LBT070_1dpi_Pos003	24	6	30	2160	0.631	LBT070	1	33	36	1dpi
200804_LBT070_1dpi_Pos003	24	8	30	2160	0.7812	LBT070	1	33	36	1dpi
200804_LBT070_1dpi_Pos003	24	9	30	2160	0.7812	LBT070	1	33	36	1dpi
200804_LBT070_1dpi_Pos003	24	10	30	2160	0.7695	LBT070	1	33	36	1dpi
200804_LBT070_1dpi_Pos003	24	13	30	2160	0.8535	LBT070	1	33	36	1dpi
200804_LBT070_1dpi_Pos003	24	14	30	2160	0.9336	LBT070	1	33	36	1dpi
200804_LBT070_1dpi_Pos003	24	15	30	2160	0.8506	LBT070	1	33	36	1dpi
200804_LBT070_1dpi_Pos003	24	16	30	2160	0.874	LBT070	1	33	36	1dpi
200804_LBT070_1dpi_Pos003	24	17	30	2160	0.6665	LBT070	1	33	36	1dpi
200804_LBT070_1dpi_Pos003	24	19	30	2160	0.8706	LBT070	1	33	36	1dpi
200804_LBT070_1dpi_Pos003	24	20	30	2160	0.9004	LBT070	1	33	36	1dpi
200804_LBT070_1dpi_Pos003	24	21	30	2160	0.892	LBT070	1	33	36	1dpi
200804_LBT070_1dpi_Pos003	24	23	30	2160	0.8564	LBT070	1	33	36	1dpi
200804_LBT070_1dpi_Pos003	26	2	30	2220	0.8193	LBT070	1	33	37	1dpi
200804_LBT070_1dpi_Pos003	26	8	30	2220	0.954	LBT070	1	33	37	1dpi
200804_LBT070_1dpi_Pos003	26	9	30	2220	0.6826	LBT070	1	33	37	1dpi
200804_LBT070_1dpi_Pos003	26	12	30	2220	0.6826	LBT070	1	33	37	1dpi
200804_LBT070_1dpi_Pos003	26	13	30	2220	0.884	LBT070	1	33	37	1dpi
200804_LBT070_1dpi_Pos003	26	14	30	2220	0.978	LBT070	1	33	37	1dpi
200804_LBT070_1dpi_Pos003	26	15	30	2220	0.9526	LBT070	1	33	37	1dpi
200804_LBT070_1dpi_Pos003	26	16	30	2220	0.8457	LBT070	1	33	37	1dpi
200804_LBT070_1dpi_Pos003	26	17	30	2220	0.6826	LBT070	1	33	37	1dpi
200804_LBT070_1dpi_Pos003	26	18	30	2220	0.913	LBT070	1	33	37	1dpi
200804_LBT070_1dpi_Pos003	26	19	30	2220	0.699	LBT070	1	33	37	1dpi
200804_LBT070_1dpi_Pos003	26	21	30	2220	0.6865	LBT070	1	33	37	1dpi
200804_LBT070_1dpi_Pos003	26	22	30	2220	0.6333	LBT070	1	33	37	1dpi
200804_LBT070_1dpi_Pos003	26	23	30	2220	0.873	LBT070	1	33	37	1dpi
200804_LBT070_1dpi_Pos003	26	24	30	2220	0.7046	LBT070	1	33	37	1dpi
200804_LBT070_1dpi_Pos003	26	26	30	2220	0.839	LBT070	1	33	37	1dpi
200804_LBT070_1dpi_Pos003	28	5	30	2280	0.6377	LBT070	1	33	38	1dpi
200804_LBT070_1dpi_Pos003	28	8	30	2280	0.7188	LBT070	1	33	38	1dpi
200804_LBT070_1dpi_Pos003	28	9	30	2280	0.792	LBT070	1	33	38	1dpi
200804_LBT070_1dpi_Pos003	28	10	30	2280	1.008	LBT070	1	33	38	1dpi
200804_LBT070_1dpi_Pos003	28	12	30	2280	0.7354	LBT070	1	33	38	1dpi
200804_LBT070_1dpi_Pos003	28	13	30	2280	0.7397	LBT070	1	33	38	1dpi
200804_LBT070_1dpi_Pos003	28	14	30	2280	0.9805	LBT070	1	33	38	1dpi
200804_LBT070_1dpi_Pos003	28	15	30	2280	0.8447	LBT070	1	33	38	1dpi
200804_LBT070_1dpi_Pos003	28	16	30	2280	0.7954	LBT070	1	33	38	1dpi
200804_LBT070_1dpi_Pos003	28	17	30	2280	0.6396	LBT070	1	33	38	1dpi
200804_LBT070_1dpi_Pos003	28	18	30	2280	0.8965	LBT070	1	33	38	1dpi
200804_LBT070_1dpi_Pos003	28	19	30	2280	0.7676	LBT070	1	33	38	1dpi
200804_LBT070_1dpi_Pos003	28	20	30	2280	0.6157	LBT070	1	33	38	1dpi
200804_LBT070_1dpi_Pos003	28	21	30	2280	0.685	LBT070	1	33	38	1dpi
200804_LBT070_1dpi_Pos003	30	1	30	2340	0.744	LBT070	1	33	39	1dpi
200804_LBT070_1dpi_Pos003	30	5	30	2340	0.8716	LBT070	1	33	39	1dpi
200804_LBT070_1dpi_Pos003	30	7	30	2340	0.776	LBT070	1	33	39	1dpi
200804_LBT070_1dpi_Pos003	30	8	30	2340	0.7466	LBT070	1	33	39	1dpi
200804_LBT070_1dpi_Pos003	30	11	30	2340	0.8994	LBT070	1	33	39	1dpi
200804_LBT070_1dpi_Pos003	30	12	30	2340	0.611	LBT070	1	33	39	1dpi
200804_LBT070_1dpi_Pos003	30	13	30	2340	0.8384	LBT070	1	33	39	1dpi
200804_LBT070_1dpi_Pos003	30	14	30	2340	0.8994	LBT070	1	33	39	1dpi
200804_LBT070_1dpi_Pos003	30	16	30	2340	0.841	LBT070	1	33	39	1dpi
200804_LBT070_1dpi_Pos003	30	18	30	2340	0.9233	LBT070	1	33	39	1dpi
200804_LBT070_1dpi_Pos005	0	1	30	1440	0.6436	LBT070	1	33	24	1dpi
200804_LBT070_1dpi_Pos005	0	2	30	1440	0.7344	LBT070	1	33	24	1dpi
200804_LBT070_1dpi_Pos005	0	5	30	1440	0.745	LBT070	1	33	24	1dpi
200804_LBT070_1dpi_Pos005	0	6	30	1440	0.8833	LBT070	1	33	24	1dpi
200804_LBT070_1dpi_Pos005	0	9	30	1440	0.8936	LBT070	1	33	24	1dpi
200804_LBT070_1dpi_Pos005	0	12	30	1440	0.9526	LBT070	1	33	24	1dpi
200804_LBT070_1dpi_Pos005	0	14	30	1440	0.637	LBT070	1	33	24	1dpi
200804_LBT070_1dpi_Pos005	0	16	30	1440	0.71	LBT070	1	33	24	1dpi
200804_LBT070_1dpi_Pos005	0	20	30	1440	0.892	LBT070	1	33	24	1dpi
200804_LBT070_1dpi_Pos005	0	22	30	1440	0.6445	LBT070	1	33	24	1dpi
200804_LBT070_1dpi_Pos005	0	23	30	1440	0.8003	LBT070	1	33	24	1dpi
200804_LBT070_1dpi_Pos005	0	24	30	1440	0.722	LBT070	1	33	24	1dpi
200804_LBT070_1dpi_Pos005	0	25	30	1440	0.861	LBT070	1	33	24	1dpi
200804_LBT070_1dpi_Pos005	0	26	30	1440	0.871	LBT070	1	33	24	1dpi
200804_LBT070_1dpi_Pos005	0	27	30	1440	0.842	LBT070	1	33	24	1dpi
200804_LBT070_1dpi_Pos005	0	29	30	1440	0.869	LBT070	1	33	24	1dpi
200804_LBT070_1dpi_Pos005	0	30	30	1440	0.8813	LBT070	1	33	24	1dpi
200804_LBT070_1dpi_Pos005	0	31	30	1440	0.6206	LBT070	1	33	24	1dpi
200804_LBT070_1dpi_Pos005	2	5	30	1500	0.719	LBT070	1	33	25	1dpi
200804_LBT070_1dpi_Pos005	2	14	30	1500	0.824	LBT070	1	33	25	1dpi
200804_LBT070_1dpi_Pos005	2	15	30	1500	0.882	LBT070	1	33	25	1dpi
200804_LBT070_1dpi_Pos005	2	16	30	1500	0.6436	LBT070	1	33	25	1dpi
200804_LBT070_1dpi_Pos005	2	19	30	1500	0.8794	LBT070	1	33	25	1dpi
200804_LBT070_1dpi_Pos005	2	20	30	1500	0.7524	LBT070	1	33	25	1dpi
200804_LBT070_1dpi_Pos005	2	21	30	1500	0.7993	LBT070	1	33	25	1dpi
200804_LBT070_1dpi_Pos005	2	23	30	1500	0.7925	LBT070	1	33	25	1dpi
200804_LBT070_1dpi_Pos005	2	25	30	1500	0.792	LBT070	1	33	25	1dpi
200804_LBT070_1dpi_Pos005	4	4	30	1560	0.9185	LBT070	1	33	26	1dpi
200804_LBT070_1dpi_Pos005	4	7	30	1560	0.6147	LBT070	1	33	26	1dpi
200804_LBT070_1dpi_Pos005	4	14	30	1560	0.878	LBT070	1	33	26	1dpi
200804_LBT070_1dpi_Pos005	4	18	30	1560	0.816	LBT070	1	33	26	1dpi
200804_LBT070_1dpi_Pos005	4	19	30	1560	0.6187	LBT070	1	33	26	1dpi
200804_LBT070_1dpi_Pos005	4	22	30	1560	0.976	LBT070	1	33	26	1dpi
200804_LBT070_1dpi_Pos005	4	24	30	1560	0.7017	LBT070	1	33	26	1dpi
200804_LBT070_1dpi_Pos005	4	25	30	1560	0.8193	LBT070	1	33	26	1dpi
200804_LBT070_1dpi_Pos005	6	5	30	1620	0.641	LBT070	1	33	27	1dpi
200804_LBT070_1dpi_Pos005	6	6	30	1620	0.6187	LBT070	1	33	27	1dpi
200804_LBT070_1dpi_Pos005	6	8	30	1620	0.6353	LBT070	1	33	27	1dpi
200804_LBT070_1dpi_Pos005	6	10	30	1620	0.8613	LBT070	1	33	27	1dpi
200804_LBT070_1dpi_Pos005	6	12	30	1620	0.6636	LBT070	1	33	27	1dpi
200804_LBT070_1dpi_Pos005	6	14	30	1620	0.8467	LBT070	1	33	27	1dpi
200804_LBT070_1dpi_Pos005	6	16	30	1620	0.81	LBT070	1	33	27	1dpi
200804_LBT070_1dpi_Pos005	6	17	30	1620	0.6777	LBT070	1	33	27	1dpi
200804_LBT070_1dpi_Pos005	6	20	30	1620	0.897	LBT070	1	33	27	1dpi
200804_LBT070_1dpi_Pos005	6	22	30	1620	0.619	LBT070	1	33	27	1dpi
200804_LBT070_1dpi_Pos005	6	23	30	1620	0.6714	LBT070	1	33	27	1dpi
200804_LBT070_1dpi_Pos005	8	1	30	1680	0.6187	LBT070	1	33	28	1dpi
200804_LBT070_1dpi_Pos005	8	2	30	1680	0.869	LBT070	1	33	28	1dpi
200804_LBT070_1dpi_Pos005	8	3	30	1680	0.88	LBT070	1	33	28	1dpi
200804_LBT070_1dpi_Pos005	8	5	30	1680	0.6294	LBT070	1	33	28	1dpi
200804_LBT070_1dpi_Pos005	8	9	30	1680	0.9062	LBT070	1	33	28	1dpi
200804_LBT070_1dpi_Pos005	8	13	30	1680	0.6133	LBT070	1	33	28	1dpi
200804_LBT070_1dpi_Pos005	8	16	30	1680	0.609	LBT070	1	33	28	1dpi
200804_LBT070_1dpi_Pos005	8	17	30	1680	0.6553	LBT070	1	33	28	1dpi
200804_LBT070_1dpi_Pos005	8	18	30	1680	0.986	LBT070	1	33	28	1dpi
200804_LBT070_1dpi_Pos005	8	19	30	1680	0.7617	LBT070	1	33	28	1dpi
200804_LBT070_1dpi_Pos005	8	24	30	1680	0.721	LBT070	1	33	28	1dpi
200804_LBT070_1dpi_Pos005	8	25	30	1680	0.6924	LBT070	1	33	28	1dpi
200804_LBT070_1dpi_Pos005	8	28	30	1680	0.8623	LBT070	1	33	28	1dpi
200804_LBT070_1dpi_Pos005	10	6	30	1740	0.6123	LBT070	1	33	29	1dpi
200804_LBT070_1dpi_Pos005	10	10	30	1740	0.91	LBT070	1	33	29	1dpi
200804_LBT070_1dpi_Pos005	10	11	30	1740	0.74	LBT070	1	33	29	1dpi
200804_LBT070_1dpi_Pos005	10	13	30	1740	0.6094	LBT070	1	33	29	1dpi
200804_LBT070_1dpi_Pos005	10	15	30	1740	0.8154	LBT070	1	33	29	1dpi
200804_LBT070_1dpi_Pos005	10	16	30	1740	0.6074	LBT070	1	33	29	1dpi
200804_LBT070_1dpi_Pos005	10	17	30	1740	0.662	LBT070	1	33	29	1dpi
200804_LBT070_1dpi_Pos005	10	22	30	1740	0.7007	LBT070	1	33	29	1dpi
200804_LBT070_1dpi_Pos005	10	24	30	1740	0.604	LBT070	1	33	29	1dpi
200804_LBT070_1dpi_Pos005	10	26	30	1740	0.7446	LBT070	1	33	29	1dpi
200804_LBT070_1dpi_Pos005	12	5	30	1800	0.8257	LBT070	1	33	30	1dpi
200804_LBT070_1dpi_Pos005	12	8	30	1800	0.636	LBT070	1	33	30	1dpi
200804_LBT070_1dpi_Pos005	12	12	30	1800	0.905	LBT070	1	33	30	1dpi
200804_LBT070_1dpi_Pos005	12	14	30	1800	0.6	LBT070	1	33	30	1dpi
200804_LBT070_1dpi_Pos005	12	16	30	1800	0.6367	LBT070	1	33	30	1dpi
200804_LBT070_1dpi_Pos005	12	17	30	1800	0.7656	LBT070	1	33	30	1dpi
200804_LBT070_1dpi_Pos005	12	18	30	1800	0.601	LBT070	1	33	30	1dpi
200804_LBT070_1dpi_Pos005	12	19	30	1800	0.6235	LBT070	1	33	30	1dpi
200804_LBT070_1dpi_Pos005	12	24	30	1800	0.9243	LBT070	1	33	30	1dpi
200804_LBT070_1dpi_Pos005	14	2	30	1860	0.631	LBT070	1	33	31	1dpi
200804_LBT070_1dpi_Pos005	14	14	30	1860	0.7046	LBT070	1	33	31	1dpi
200804_LBT070_1dpi_Pos005	14	15	30	1860	1.035	LBT070	1	33	31	1dpi
200804_LBT070_1dpi_Pos005	14	16	30	1860	0.699	LBT070	1	33	31	1dpi
200804_LBT070_1dpi_Pos005	14	18	30	1860	0.863	LBT070	1	33	31	1dpi
200804_LBT070_1dpi_Pos005	14	22	30	1860	0.886	LBT070	1	33	31	1dpi
200804_LBT070_1dpi_Pos005	16	2	30	1920	0.612	LBT070	1	33	32	1dpi
200804_LBT070_1dpi_Pos005	16	9	30	1920	0.6343	LBT070	1	33	32	1dpi
200804_LBT070_1dpi_Pos005	16	10	30	1920	0.7915	LBT070	1	33	32	1dpi
200804_LBT070_1dpi_Pos005	16	11	30	1920	1.007	LBT070	1	33	32	1dpi
200804_LBT070_1dpi_Pos005	16	12	30	1920	0.8765	LBT070	1	33	32	1dpi
200804_LBT070_1dpi_Pos005	16	13	30	1920	0.675	LBT070	1	33	32	1dpi
200804_LBT070_1dpi_Pos005	16	14	30	1920	0.766	LBT070	1	33	32	1dpi
200804_LBT070_1dpi_Pos005	16	17	30	1920	0.959	LBT070	1	33	32	1dpi
200804_LBT070_1dpi_Pos005	16	18	30	1920	0.7954	LBT070	1	33	32	1dpi
200804_LBT070_1dpi_Pos005	16	20	30	1920	0.642	LBT070	1	33	32	1dpi
200804_LBT070_1dpi_Pos005	16	21	30	1920	0.645	LBT070	1	33	32	1dpi
200804_LBT070_1dpi_Pos005	16	24	30	1920	0.957	LBT070	1	33	32	1dpi
200804_LBT070_1dpi_Pos005	16	27	30	1920	0.9272	LBT070	1	33	32	1dpi
200804_LBT070_1dpi_Pos005	18	7	30	1980	0.872	LBT070	1	33	33	1dpi
200804_LBT070_1dpi_Pos005	18	11	30	1980	0.7656	LBT070	1	33	33	1dpi
200804_LBT070_1dpi_Pos005	18	13	30	1980	0.888	LBT070	1	33	33	1dpi
200804_LBT070_1dpi_Pos005	18	14	30	1980	0.6426	LBT070	1	33	33	1dpi
200804_LBT070_1dpi_Pos005	18	19	30	1980	0.8984	LBT070	1	33	33	1dpi
200804_LBT070_1dpi_Pos005	18	21	30	1980	0.61	LBT070	1	33	33	1dpi
200804_LBT070_1dpi_Pos005	20	1	30	2040	0.6147	LBT070	1	33	34	1dpi
200804_LBT070_1dpi_Pos005	20	5	30	2040	0.8755	LBT070	1	33	34	1dpi
200804_LBT070_1dpi_Pos005	20	8	30	2040	0.62	LBT070	1	33	34	1dpi
200804_LBT070_1dpi_Pos005	20	11	30	2040	0.8447	LBT070	1	33	34	1dpi
200804_LBT070_1dpi_Pos005	20	12	30	2040	0.709	LBT070	1	33	34	1dpi
200804_LBT070_1dpi_Pos005	20	13	30	2040	0.778	LBT070	1	33	34	1dpi
200804_LBT070_1dpi_Pos005	20	15	30	2040	0.7236	LBT070	1	33	34	1dpi
200804_LBT070_1dpi_Pos005	20	16	30	2040	0.716	LBT070	1	33	34	1dpi
200804_LBT070_1dpi_Pos005	20	17	30	2040	0.7417	LBT070	1	33	34	1dpi
200804_LBT070_1dpi_Pos005	20	19	30	2040	0.802	LBT070	1	33	34	1dpi
200804_LBT070_1dpi_Pos005	20	21	30	2040	0.8813	LBT070	1	33	34	1dpi
200804_LBT070_1dpi_Pos005	20	22	30	2040	0.773	LBT070	1	33	34	1dpi
200804_LBT070_1dpi_Pos005	20	24	30	2040	0.624	LBT070	1	33	34	1dpi
200804_LBT070_1dpi_Pos005	22	1	30	2100	0.8555	LBT070	1	33	35	1dpi
200804_LBT070_1dpi_Pos005	22	5	30	2100	0.8496	LBT070	1	33	35	1dpi
200804_LBT070_1dpi_Pos005	22	7	30	2100	0.9204	LBT070	1	33	35	1dpi
200804_LBT070_1dpi_Pos005	22	8	30	2100	0.7393	LBT070	1	33	35	1dpi
200804_LBT070_1dpi_Pos005	22	10	30	2100	0.7456	LBT070	1	33	35	1dpi
200804_LBT070_1dpi_Pos005	22	11	30	2100	0.8423	LBT070	1	33	35	1dpi
200804_LBT070_1dpi_Pos005	22	12	30	2100	0.9653	LBT070	1	33	35	1dpi
200804_LBT070_1dpi_Pos005	22	14	30	2100	0.9326	LBT070	1	33	35	1dpi
200804_LBT070_1dpi_Pos005	22	15	30	2100	0.8877	LBT070	1	33	35	1dpi
200804_LBT070_1dpi_Pos005	22	17	30	2100	0.842	LBT070	1	33	35	1dpi
200804_LBT070_1dpi_Pos005	22	23	30	2100	0.652	LBT070	1	33	35	1dpi
200804_LBT070_1dpi_Pos005	24	2	30	2160	0.881	LBT070	1	33	36	1dpi
200804_LBT070_1dpi_Pos005	24	9	30	2160	0.843	LBT070	1	33	36	1dpi
200804_LBT070_1dpi_Pos005	24	10	30	2160	0.981	LBT070	1	33	36	1dpi
200804_LBT070_1dpi_Pos005	24	12	30	2160	0.8394	LBT070	1	33	36	1dpi
200804_LBT070_1dpi_Pos005	24	13	30	2160	0.6377	LBT070	1	33	36	1dpi
200804_LBT070_1dpi_Pos005	24	14	30	2160	0.849	LBT070	1	33	36	1dpi
200804_LBT070_1dpi_Pos005	24	15	30	2160	0.916	LBT070	1	33	36	1dpi
200804_LBT070_1dpi_Pos005	24	17	30	2160	0.896	LBT070	1	33	36	1dpi
200804_LBT070_1dpi_Pos005	24	19	30	2160	0.8745	LBT070	1	33	36	1dpi
200804_LBT070_1dpi_Pos005	24	20	30	2160	0.6426	LBT070	1	33	36	1dpi
200804_LBT070_1dpi_Pos005	24	23	30	2160	0.74	LBT070	1	33	36	1dpi
200804_LBT070_1dpi_Pos005	26	3	30	2220	0.6885	LBT070	1	33	37	1dpi
200804_LBT070_1dpi_Pos005	26	6	30	2220	0.691	LBT070	1	33	37	1dpi
200804_LBT070_1dpi_Pos005	26	8	30	2220	0.957	LBT070	1	33	37	1dpi
200804_LBT070_1dpi_Pos005	26	9	30	2220	0.8555	LBT070	1	33	37	1dpi
200804_LBT070_1dpi_Pos005	26	10	30	2220	0.762	LBT070	1	33	37	1dpi
200804_LBT070_1dpi_Pos005	26	11	30	2220	0.8955	LBT070	1	33	37	1dpi
200804_LBT070_1dpi_Pos005	26	12	30	2220	0.7046	LBT070	1	33	37	1dpi
200804_LBT070_1dpi_Pos005	26	13	30	2220	0.7065	LBT070	1	33	37	1dpi
200804_LBT070_1dpi_Pos005	26	14	30	2220	0.9033	LBT070	1	33	37	1dpi
200804_LBT070_1dpi_Pos005	26	15	30	2220	0.917	LBT070	1	33	37	1dpi
200804_LBT070_1dpi_Pos005	26	16	30	2220	0.871	LBT070	1	33	37	1dpi
200804_LBT070_1dpi_Pos005	26	17	30	2220	0.669	LBT070	1	33	37	1dpi
200804_LBT070_1dpi_Pos005	26	18	30	2220	0.838	LBT070	1	33	37	1dpi
200804_LBT070_1dpi_Pos005	26	20	30	2220	0.9126	LBT070	1	33	37	1dpi
200804_LBT070_1dpi_Pos005	28	2	30	2280	0.7437	LBT070	1	33	38	1dpi
200804_LBT070_1dpi_Pos005	28	5	30	2280	0.702	LBT070	1	33	38	1dpi
200804_LBT070_1dpi_Pos005	28	7	30	2280	0.7983	LBT070	1	33	38	1dpi
200804_LBT070_1dpi_Pos005	28	8	30	2280	0.891	LBT070	1	33	38	1dpi
200804_LBT070_1dpi_Pos005	28	9	30	2280	0.8906	LBT070	1	33	38	1dpi
200804_LBT070_1dpi_Pos005	28	10	30	2280	0.909	LBT070	1	33	38	1dpi
200804_LBT070_1dpi_Pos005	28	11	30	2280	0.8994	LBT070	1	33	38	1dpi
200804_LBT070_1dpi_Pos005	28	12	30	2280	0.824	LBT070	1	33	38	1dpi
200804_LBT070_1dpi_Pos005	28	13	30	2280	0.961	LBT070	1	33	38	1dpi
200804_LBT070_1dpi_Pos005	28	15	30	2280	0.743	LBT070	1	33	38	1dpi
200804_LBT070_1dpi_Pos005	28	17	30	2280	0.895	LBT070	1	33	38	1dpi
200804_LBT070_1dpi_Pos005	28	18	30	2280	0.9204	LBT070	1	33	38	1dpi
200804_LBT070_1dpi_Pos005	28	20	30	2280	0.914	LBT070	1	33	38	1dpi
200804_LBT070_1dpi_Pos005	28	21	30	2280	0.6304	LBT070	1	33	38	1dpi
200804_LBT070_1dpi_Pos005	28	22	30	2280	0.781	LBT070	1	33	38	1dpi
200804_LBT070_1dpi_Pos005	28	24	30	2280	0.7085	LBT070	1	33	38	1dpi
200804_LBT070_1dpi_Pos005	28	26	30	2280	0.8257	LBT070	1	33	38	1dpi
200804_LBT070_1dpi_Pos005	28	28	30	2280	0.7876	LBT070	1	33	38	1dpi
200804_LBT070_1dpi_Pos005	28	30	30	2280	0.7188	LBT070	1	33	38	1dpi
200804_LBT070_1dpi_Pos005	30	3	30	2340	0.6455	LBT070	1	33	39	1dpi
200804_LBT070_1dpi_Pos005	30	6	30	2340	0.9375	LBT070	1	33	39	1dpi
200804_LBT070_1dpi_Pos005	30	7	30	2340	0.66	LBT070	1	33	39	1dpi
200804_LBT070_1dpi_Pos005	30	9	30	2340	0.889	LBT070	1	33	39	1dpi
200804_LBT070_1dpi_Pos005	30	11	30	2340	0.862	LBT070	1	33	39	1dpi
200804_LBT070_1dpi_Pos005	30	12	30	2340	0.7266	LBT070	1	33	39	1dpi
200804_LBT070_1dpi_Pos005	30	13	30	2340	0.601	LBT070	1	33	39	1dpi
200804_LBT070_1dpi_Pos005	30	15	30	2340	0.9365	LBT070	1	33	39	1dpi
200804_LBT070_1dpi_Pos005	30	16	30	2340	0.955	LBT070	1	33	39	1dpi
200804_LBT070_1dpi_Pos005	30	18	30	2340	0.853	LBT070	1	33	39	1dpi
200804_LBT070_1dpi_Pos005	30	19	30	2340	0.908	LBT070	1	33	39	1dpi
200804_LBT070_1dpi_Pos005	30	20	30	2340	0.7354	LBT070	1	33	39	1dpi
200804_LBT070_1dpi_Pos005	30	21	30	2340	0.958	LBT070	1	33	39	1dpi
200804_LBT070_1dpi_Pos005	30	23	30	2340	0.8496	LBT070	1	33	39	1dpi
200804_LBT070_1dpi_Pos005	30	24	30	2340	0.6665	LBT070	1	33	39	1dpi
200804_LBT070_1dpi_Pos005	30	25	30	2340	0.8027	LBT070	1	33	39	1dpi
200804_LBT070_1dpi_Pos006	0	4	30	1440	0.816	LBT070	1	33	24	1dpi
200804_LBT070_1dpi_Pos006	0	8	30	1440	0.8057	LBT070	1	33	24	1dpi
200804_LBT070_1dpi_Pos006	0	9	30	1440	0.816	LBT070	1	33	24	1dpi
200804_LBT070_1dpi_Pos006	0	10	30	1440	0.881	LBT070	1	33	24	1dpi
200804_LBT070_1dpi_Pos006	0	11	30	1440	0.699	LBT070	1	33	24	1dpi
200804_LBT070_1dpi_Pos006	0	12	30	1440	0.6772	LBT070	1	33	24	1dpi
200804_LBT070_1dpi_Pos006	0	13	30	1440	0.74	LBT070	1	33	24	1dpi
200804_LBT070_1dpi_Pos006	0	15	30	1440	0.866	LBT070	1	33	24	1dpi
200804_LBT070_1dpi_Pos006	0	19	30	1440	0.795	LBT070	1	33	24	1dpi
200804_LBT070_1dpi_Pos006	0	23	30	1440	0.8813	LBT070	1	33	24	1dpi
200804_LBT070_1dpi_Pos006	0	26	30	1440	0.8853	LBT070	1	33	24	1dpi
200804_LBT070_1dpi_Pos006	0	27	30	1440	0.694	LBT070	1	33	24	1dpi
200804_LBT070_1dpi_Pos006	0	29	30	1440	0.9272	LBT070	1	33	24	1dpi
200804_LBT070_1dpi_Pos006	0	30	30	1440	0.6553	LBT070	1	33	24	1dpi
200804_LBT070_1dpi_Pos006	0	31	30	1440	0.8667	LBT070	1	33	24	1dpi
200804_LBT070_1dpi_Pos006	0	33	30	1440	0.9087	LBT070	1	33	24	1dpi
200804_LBT070_1dpi_Pos006	2	1	30	1500	0.7583	LBT070	1	33	25	1dpi
200804_LBT070_1dpi_Pos006	2	3	30	1500	0.7705	LBT070	1	33	25	1dpi
200804_LBT070_1dpi_Pos006	2	6	30	1500	0.827	LBT070	1	33	25	1dpi
200804_LBT070_1dpi_Pos006	2	9	30	1500	0.798	LBT070	1	33	25	1dpi
200804_LBT070_1dpi_Pos006	2	11	30	1500	0.7495	LBT070	1	33	25	1dpi
200804_LBT070_1dpi_Pos006	2	12	30	1500	0.7344	LBT070	1	33	25	1dpi
200804_LBT070_1dpi_Pos006	2	14	30	1500	0.8057	LBT070	1	33	25	1dpi
200804_LBT070_1dpi_Pos006	2	15	30	1500	0.938	LBT070	1	33	25	1dpi
200804_LBT070_1dpi_Pos006	2	17	30	1500	0.6597	LBT070	1	33	25	1dpi
200804_LBT070_1dpi_Pos006	2	18	30	1500	0.8945	LBT070	1	33	25	1dpi
200804_LBT070_1dpi_Pos006	2	19	30	1500	0.648	LBT070	1	33	25	1dpi
200804_LBT070_1dpi_Pos006	2	20	30	1500	0.8555	LBT070	1	33	25	1dpi
200804_LBT070_1dpi_Pos006	2	21	30	1500	0.8213	LBT070	1	33	25	1dpi
200804_LBT070_1dpi_Pos006	2	24	30	1500	0.711	LBT070	1	33	25	1dpi
200804_LBT070_1dpi_Pos006	2	25	30	1500	0.68	LBT070	1	33	25	1dpi
200804_LBT070_1dpi_Pos006	2	28	30	1500	0.8643	LBT070	1	33	25	1dpi
200804_LBT070_1dpi_Pos006	4	6	30	1560	0.6406	LBT070	1	33	26	1dpi
200804_LBT070_1dpi_Pos006	4	9	30	1560	0.7783	LBT070	1	33	26	1dpi
200804_LBT070_1dpi_Pos006	4	10	30	1560	0.6045	LBT070	1	33	26	1dpi
200804_LBT070_1dpi_Pos006	4	13	30	1560	0.8984	LBT070	1	33	26	1dpi
200804_LBT070_1dpi_Pos006	4	14	30	1560	0.9365	LBT070	1	33	26	1dpi
200804_LBT070_1dpi_Pos006	4	15	30	1560	0.745	LBT070	1	33	26	1dpi
200804_LBT070_1dpi_Pos006	4	16	30	1560	0.6953	LBT070	1	33	26	1dpi
200804_LBT070_1dpi_Pos006	4	18	30	1560	0.732	LBT070	1	33	26	1dpi
200804_LBT070_1dpi_Pos006	4	19	30	1560	0.8516	LBT070	1	33	26	1dpi
200804_LBT070_1dpi_Pos006	4	23	30	1560	0.889	LBT070	1	33	26	1dpi
200804_LBT070_1dpi_Pos006	4	25	30	1560	0.898	LBT070	1	33	26	1dpi
200804_LBT070_1dpi_Pos006	4	26	30	1560	0.6733	LBT070	1	33	26	1dpi
200804_LBT070_1dpi_Pos006	4	28	30	1560	0.735	LBT070	1	33	26	1dpi
200804_LBT070_1dpi_Pos006	6	8	30	1620	0.767	LBT070	1	33	27	1dpi
200804_LBT070_1dpi_Pos006	6	11	30	1620	0.637	LBT070	1	33	27	1dpi
200804_LBT070_1dpi_Pos006	6	12	30	1620	0.8784	LBT070	1	33	27	1dpi
200804_LBT070_1dpi_Pos006	6	13	30	1620	0.701	LBT070	1	33	27	1dpi
200804_LBT070_1dpi_Pos006	6	14	30	1620	0.8057	LBT070	1	33	27	1dpi
200804_LBT070_1dpi_Pos006	6	16	30	1620	0.9023	LBT070	1	33	27	1dpi
200804_LBT070_1dpi_Pos006	6	17	30	1620	0.7163	LBT070	1	33	27	1dpi
200804_LBT070_1dpi_Pos006	6	18	30	1620	0.6953	LBT070	1	33	27	1dpi
200804_LBT070_1dpi_Pos006	6	19	30	1620	0.7983	LBT070	1	33	27	1dpi
200804_LBT070_1dpi_Pos006	6	21	30	1620	0.7773	LBT070	1	33	27	1dpi
200804_LBT070_1dpi_Pos006	6	23	30	1620	0.7144	LBT070	1	33	27	1dpi
200804_LBT070_1dpi_Pos006	8	1	30	1680	0.831	LBT070	1	33	28	1dpi
200804_LBT070_1dpi_Pos006	8	3	30	1680	0.6777	LBT070	1	33	28	1dpi
200804_LBT070_1dpi_Pos006	8	5	30	1680	0.8457	LBT070	1	33	28	1dpi
200804_LBT070_1dpi_Pos006	8	6	30	1680	0.8447	LBT070	1	33	28	1dpi
200804_LBT070_1dpi_Pos006	8	7	30	1680	0.854	LBT070	1	33	28	1dpi
200804_LBT070_1dpi_Pos006	8	8	30	1680	0.85	LBT070	1	33	28	1dpi
200804_LBT070_1dpi_Pos006	8	9	30	1680	0.6543	LBT070	1	33	28	1dpi
200804_LBT070_1dpi_Pos006	8	12	30	1680	0.776	LBT070	1	33	28	1dpi
200804_LBT070_1dpi_Pos006	8	13	30	1680	0.944	LBT070	1	33	28	1dpi
200804_LBT070_1dpi_Pos006	8	14	30	1680	0.9175	LBT070	1	33	28	1dpi
200804_LBT070_1dpi_Pos006	8	15	30	1680	0.817	LBT070	1	33	28	1dpi
200804_LBT070_1dpi_Pos006	8	16	30	1680	0.6763	LBT070	1	33	28	1dpi
200804_LBT070_1dpi_Pos006	8	17	30	1680	0.828	LBT070	1	33	28	1dpi
200804_LBT070_1dpi_Pos006	8	18	30	1680	0.7236	LBT070	1	33	28	1dpi
200804_LBT070_1dpi_Pos006	8	22	30	1680	0.7607	LBT070	1	33	28	1dpi
200804_LBT070_1dpi_Pos006	8	23	30	1680	0.677	LBT070	1	33	28	1dpi
200804_LBT070_1dpi_Pos006	8	25	30	1680	0.828	LBT070	1	33	28	1dpi
200804_LBT070_1dpi_Pos006	8	26	30	1680	0.816	LBT070	1	33	28	1dpi
200804_LBT070_1dpi_Pos006	8	28	30	1680	0.7026	LBT070	1	33	28	1dpi
200804_LBT070_1dpi_Pos006	8	29	30	1680	0.7603	LBT070	1	33	28	1dpi
200804_LBT070_1dpi_Pos006	10	2	30	1740	0.8726	LBT070	1	33	29	1dpi
200804_LBT070_1dpi_Pos006	10	3	30	1740	0.7285	LBT070	1	33	29	1dpi
200804_LBT070_1dpi_Pos006	10	7	30	1740	0.712	LBT070	1	33	29	1dpi
200804_LBT070_1dpi_Pos006	10	8	30	1740	0.6753	LBT070	1	33	29	1dpi
200804_LBT070_1dpi_Pos006	10	10	30	1740	0.741	LBT070	1	33	29	1dpi
200804_LBT070_1dpi_Pos006	10	11	30	1740	0.8945	LBT070	1	33	29	1dpi
200804_LBT070_1dpi_Pos006	10	12	30	1740	0.9116	LBT070	1	33	29	1dpi
200804_LBT070_1dpi_Pos006	10	13	30	1740	0.612	LBT070	1	33	29	1dpi
200804_LBT070_1dpi_Pos006	10	14	30	1740	0.8804	LBT070	1	33	29	1dpi
200804_LBT070_1dpi_Pos006	10	15	30	1740	0.7715	LBT070	1	33	29	1dpi
200804_LBT070_1dpi_Pos006	10	17	30	1740	0.775	LBT070	1	33	29	1dpi
200804_LBT070_1dpi_Pos006	10	18	30	1740	0.901	LBT070	1	33	29	1dpi
200804_LBT070_1dpi_Pos006	10	21	30	1740	0.691	LBT070	1	33	29	1dpi
200804_LBT070_1dpi_Pos006	10	23	30	1740	0.811	LBT070	1	33	29	1dpi
200804_LBT070_1dpi_Pos006	10	24	30	1740	0.6978	LBT070	1	33	29	1dpi
200804_LBT070_1dpi_Pos006	10	26	30	1740	0.9224	LBT070	1	33	29	1dpi
200804_LBT070_1dpi_Pos006	12	3	30	1800	0.654	LBT070	1	33	30	1dpi
200804_LBT070_1dpi_Pos006	12	4	30	1800	0.7656	LBT070	1	33	30	1dpi
200804_LBT070_1dpi_Pos006	12	7	30	1800	0.964	LBT070	1	33	30	1dpi
200804_LBT070_1dpi_Pos006	12	10	30	1800	0.8965	LBT070	1	33	30	1dpi
200804_LBT070_1dpi_Pos006	12	11	30	1800	0.9272	LBT070	1	33	30	1dpi
200804_LBT070_1dpi_Pos006	12	12	30	1800	0.701	LBT070	1	33	30	1dpi
200804_LBT070_1dpi_Pos006	12	13	30	1800	0.6577	LBT070	1	33	30	1dpi
200804_LBT070_1dpi_Pos006	12	14	30	1800	0.892	LBT070	1	33	30	1dpi
200804_LBT070_1dpi_Pos006	12	15	30	1800	0.855	LBT070	1	33	30	1dpi
200804_LBT070_1dpi_Pos006	12	16	30	1800	0.7046	LBT070	1	33	30	1dpi
200804_LBT070_1dpi_Pos006	12	17	30	1800	0.647	LBT070	1	33	30	1dpi
200804_LBT070_1dpi_Pos006	12	18	30	1800	0.8496	LBT070	1	33	30	1dpi
200804_LBT070_1dpi_Pos006	12	19	30	1800	0.7314	LBT070	1	33	30	1dpi
200804_LBT070_1dpi_Pos006	12	20	30	1800	0.8926	LBT070	1	33	30	1dpi
200804_LBT070_1dpi_Pos006	12	21	30	1800	0.698	LBT070	1	33	30	1dpi
200804_LBT070_1dpi_Pos006	12	23	30	1800	0.624	LBT070	1	33	30	1dpi
200804_LBT070_1dpi_Pos006	12	24	30	1800	0.6855	LBT070	1	33	30	1dpi
200804_LBT070_1dpi_Pos006	12	26	30	1800	0.809	LBT070	1	33	30	1dpi
200804_LBT070_1dpi_Pos006	12	27	30	1800	0.6494	LBT070	1	33	30	1dpi
200804_LBT070_1dpi_Pos006	14	1	30	1860	0.761	LBT070	1	33	31	1dpi
200804_LBT070_1dpi_Pos006	14	6	30	1860	0.632	LBT070	1	33	31	1dpi
200804_LBT070_1dpi_Pos006	14	7	30	1860	0.816	LBT070	1	33	31	1dpi
200804_LBT070_1dpi_Pos006	14	8	30	1860	0.687	LBT070	1	33	31	1dpi
200804_LBT070_1dpi_Pos006	14	10	30	1860	0.93	LBT070	1	33	31	1dpi
200804_LBT070_1dpi_Pos006	14	12	30	1860	0.8745	LBT070	1	33	31	1dpi
200804_LBT070_1dpi_Pos006	14	13	30	1860	0.936	LBT070	1	33	31	1dpi
200804_LBT070_1dpi_Pos006	14	14	30	1860	0.874	LBT070	1	33	31	1dpi
200804_LBT070_1dpi_Pos006	14	15	30	1860	0.9253	LBT070	1	33	31	1dpi
200804_LBT070_1dpi_Pos006	14	17	30	1860	0.9517	LBT070	1	33	31	1dpi
200804_LBT070_1dpi_Pos006	14	20	30	1860	0.6826	LBT070	1	33	31	1dpi
200804_LBT070_1dpi_Pos006	14	22	30	1860	0.659	LBT070	1	33	31	1dpi
200804_LBT070_1dpi_Pos006	14	23	30	1860	0.6934	LBT070	1	33	31	1dpi
200804_LBT070_1dpi_Pos006	14	26	30	1860	0.6255	LBT070	1	33	31	1dpi
200804_LBT070_1dpi_Pos006	14	27	30	1860	0.8345	LBT070	1	33	31	1dpi
200804_LBT070_1dpi_Pos006	14	28	30	1860	0.732	LBT070	1	33	31	1dpi
200804_LBT070_1dpi_Pos006	16	3	30	1920	0.601	LBT070	1	33	32	1dpi
200804_LBT070_1dpi_Pos006	16	5	30	1920	0.624	LBT070	1	33	32	1dpi
200804_LBT070_1dpi_Pos006	16	8	30	1920	0.8936	LBT070	1	33	32	1dpi
200804_LBT070_1dpi_Pos006	16	9	30	1920	0.7856	LBT070	1	33	32	1dpi
200804_LBT070_1dpi_Pos006	16	10	30	1920	0.856	LBT070	1	33	32	1dpi
200804_LBT070_1dpi_Pos006	16	11	30	1920	0.698	LBT070	1	33	32	1dpi
200804_LBT070_1dpi_Pos006	16	12	30	1920	0.857	LBT070	1	33	32	1dpi
200804_LBT070_1dpi_Pos006	16	13	30	1920	0.956	LBT070	1	33	32	1dpi
200804_LBT070_1dpi_Pos006	16	14	30	1920	0.9307	LBT070	1	33	32	1dpi
200804_LBT070_1dpi_Pos006	16	16	30	1920	0.9214	LBT070	1	33	32	1dpi
200804_LBT070_1dpi_Pos006	16	17	30	1920	0.81	LBT070	1	33	32	1dpi
200804_LBT070_1dpi_Pos006	16	18	30	1920	0.853	LBT070	1	33	32	1dpi
200804_LBT070_1dpi_Pos006	16	19	30	1920	0.78	LBT070	1	33	32	1dpi
200804_LBT070_1dpi_Pos006	16	20	30	1920	0.716	LBT070	1	33	32	1dpi
200804_LBT070_1dpi_Pos006	16	21	30	1920	0.869	LBT070	1	33	32	1dpi
200804_LBT070_1dpi_Pos006	16	22	30	1920	0.8477	LBT070	1	33	32	1dpi
200804_LBT070_1dpi_Pos006	16	23	30	1920	0.9253	LBT070	1	33	32	1dpi
200804_LBT070_1dpi_Pos006	16	24	30	1920	0.863	LBT070	1	33	32	1dpi
200804_LBT070_1dpi_Pos006	16	26	30	1920	0.8774	LBT070	1	33	32	1dpi
200804_LBT070_1dpi_Pos006	16	27	30	1920	0.859	LBT070	1	33	32	1dpi
200804_LBT070_1dpi_Pos006	18	4	30	1980	0.6016	LBT070	1	33	33	1dpi
200804_LBT070_1dpi_Pos006	18	7	30	1980	0.8623	LBT070	1	33	33	1dpi
200804_LBT070_1dpi_Pos006	18	9	30	1980	0.8823	LBT070	1	33	33	1dpi
200804_LBT070_1dpi_Pos006	18	10	30	1980	0.8115	LBT070	1	33	33	1dpi
200804_LBT070_1dpi_Pos006	18	11	30	1980	0.8574	LBT070	1	33	33	1dpi
200804_LBT070_1dpi_Pos006	18	12	30	1980	0.8564	LBT070	1	33	33	1dpi
200804_LBT070_1dpi_Pos006	18	13	30	1980	0.673	LBT070	1	33	33	1dpi
200804_LBT070_1dpi_Pos006	18	14	30	1980	0.733	LBT070	1	33	33	1dpi
200804_LBT070_1dpi_Pos006	18	15	30	1980	0.946	LBT070	1	33	33	1dpi
200804_LBT070_1dpi_Pos006	18	16	30	1980	0.88	LBT070	1	33	33	1dpi
200804_LBT070_1dpi_Pos006	18	17	30	1980	0.896	LBT070	1	33	33	1dpi
200804_LBT070_1dpi_Pos006	18	18	30	1980	0.8804	LBT070	1	33	33	1dpi
200804_LBT070_1dpi_Pos006	18	19	30	1980	0.828	LBT070	1	33	33	1dpi
200804_LBT070_1dpi_Pos006	18	20	30	1980	0.886	LBT070	1	33	33	1dpi
200804_LBT070_1dpi_Pos006	18	21	30	1980	0.6914	LBT070	1	33	33	1dpi
200804_LBT070_1dpi_Pos006	18	23	30	1980	0.62	LBT070	1	33	33	1dpi
200804_LBT070_1dpi_Pos006	18	25	30	1980	0.7764	LBT070	1	33	33	1dpi
200804_LBT070_1dpi_Pos006	18	26	30	1980	0.8213	LBT070	1	33	33	1dpi
200804_LBT070_1dpi_Pos006	18	27	30	1980	0.7676	LBT070	1	33	33	1dpi
200804_LBT070_1dpi_Pos006	20	2	30	2040	0.605	LBT070	1	33	34	1dpi
200804_LBT070_1dpi_Pos006	20	4	30	2040	0.6084	LBT070	1	33	34	1dpi
200804_LBT070_1dpi_Pos006	20	6	30	2040	0.72	LBT070	1	33	34	1dpi
200804_LBT070_1dpi_Pos006	20	7	30	2040	0.8496	LBT070	1	33	34	1dpi
200804_LBT070_1dpi_Pos006	20	8	30	2040	0.6523	LBT070	1	33	34	1dpi
200804_LBT070_1dpi_Pos006	20	9	30	2040	0.934	LBT070	1	33	34	1dpi
200804_LBT070_1dpi_Pos006	20	10	30	2040	0.9814	LBT070	1	33	34	1dpi
200804_LBT070_1dpi_Pos006	20	12	30	2040	0.9443	LBT070	1	33	34	1dpi
200804_LBT070_1dpi_Pos006	20	13	30	2040	0.8984	LBT070	1	33	34	1dpi
200804_LBT070_1dpi_Pos006	20	14	30	2040	0.9473	LBT070	1	33	34	1dpi
200804_LBT070_1dpi_Pos006	20	15	30	2040	0.8984	LBT070	1	33	34	1dpi
200804_LBT070_1dpi_Pos006	20	16	30	2040	0.8735	LBT070	1	33	34	1dpi
200804_LBT070_1dpi_Pos006	20	17	30	2040	0.623	LBT070	1	33	34	1dpi
200804_LBT070_1dpi_Pos006	20	18	30	2040	0.6177	LBT070	1	33	34	1dpi
200804_LBT070_1dpi_Pos006	20	19	30	2040	0.843	LBT070	1	33	34	1dpi
200804_LBT070_1dpi_Pos006	20	20	30	2040	0.959	LBT070	1	33	34	1dpi
200804_LBT070_1dpi_Pos006	20	21	30	2040	0.9233	LBT070	1	33	34	1dpi
200804_LBT070_1dpi_Pos006	20	22	30	2040	0.8877	LBT070	1	33	34	1dpi
200804_LBT070_1dpi_Pos006	20	23	30	2040	0.872	LBT070	1	33	34	1dpi
200804_LBT070_1dpi_Pos006	20	24	30	2040	0.953	LBT070	1	33	34	1dpi
200804_LBT070_1dpi_Pos006	20	25	30	2040	0.9165	LBT070	1	33	34	1dpi
200804_LBT070_1dpi_Pos006	20	28	30	2040	0.825	LBT070	1	33	34	1dpi
200804_LBT070_1dpi_Pos006	20	29	30	2040	0.614	LBT070	1	33	34	1dpi
200804_LBT070_1dpi_Pos006	22	1	30	2100	0.873	LBT070	1	33	35	1dpi
200804_LBT070_1dpi_Pos006	22	2	30	2100	0.618	LBT070	1	33	35	1dpi
200804_LBT070_1dpi_Pos006	22	5	30	2100	0.717	LBT070	1	33	35	1dpi
200804_LBT070_1dpi_Pos006	22	6	30	2100	0.9585	LBT070	1	33	35	1dpi
200804_LBT070_1dpi_Pos006	22	10	30	2100	0.7554	LBT070	1	33	35	1dpi
200804_LBT070_1dpi_Pos006	22	11	30	2100	0.844	LBT070	1	33	35	1dpi
200804_LBT070_1dpi_Pos006	22	12	30	2100	0.7505	LBT070	1	33	35	1dpi
200804_LBT070_1dpi_Pos006	22	13	30	2100	0.736	LBT070	1	33	35	1dpi
200804_LBT070_1dpi_Pos006	22	15	30	2100	0.7446	LBT070	1	33	35	1dpi
200804_LBT070_1dpi_Pos006	22	16	30	2100	0.92	LBT070	1	33	35	1dpi
200804_LBT070_1dpi_Pos006	22	17	30	2100	0.646	LBT070	1	33	35	1dpi
200804_LBT070_1dpi_Pos006	22	19	30	2100	0.6445	LBT070	1	33	35	1dpi
200804_LBT070_1dpi_Pos006	22	20	30	2100	0.8857	LBT070	1	33	35	1dpi
200804_LBT070_1dpi_Pos006	22	22	30	2100	0.72	LBT070	1	33	35	1dpi
200804_LBT070_1dpi_Pos006	22	23	30	2100	0.6035	LBT070	1	33	35	1dpi
200804_LBT070_1dpi_Pos006	24	1	30	2160	0.725	LBT070	1	33	36	1dpi
200804_LBT070_1dpi_Pos006	24	2	30	2160	0.833	LBT070	1	33	36	1dpi
200804_LBT070_1dpi_Pos006	24	3	30	2160	0.866	LBT070	1	33	36	1dpi
200804_LBT070_1dpi_Pos006	24	4	30	2160	0.7095	LBT070	1	33	36	1dpi
200804_LBT070_1dpi_Pos006	24	5	30	2160	0.7534	LBT070	1	33	36	1dpi
200804_LBT070_1dpi_Pos006	24	6	30	2160	0.706	LBT070	1	33	36	1dpi
200804_LBT070_1dpi_Pos006	24	7	30	2160	1.014	LBT070	1	33	36	1dpi
200804_LBT070_1dpi_Pos006	24	8	30	2160	0.6724	LBT070	1	33	36	1dpi
200804_LBT070_1dpi_Pos006	24	9	30	2160	0.664	LBT070	1	33	36	1dpi
200804_LBT070_1dpi_Pos006	24	10	30	2160	0.8545	LBT070	1	33	36	1dpi
200804_LBT070_1dpi_Pos006	24	14	30	2160	0.7646	LBT070	1	33	36	1dpi
200804_LBT070_1dpi_Pos006	24	15	30	2160	0.6196	LBT070	1	33	36	1dpi
200804_LBT070_1dpi_Pos006	24	16	30	2160	0.8203	LBT070	1	33	36	1dpi
200804_LBT070_1dpi_Pos006	24	18	30	2160	0.8604	LBT070	1	33	36	1dpi
200804_LBT070_1dpi_Pos006	24	19	30	2160	0.9077	LBT070	1	33	36	1dpi
200804_LBT070_1dpi_Pos006	24	20	30	2160	0.8384	LBT070	1	33	36	1dpi
200804_LBT070_1dpi_Pos006	24	22	30	2160	0.891	LBT070	1	33	36	1dpi
200804_LBT070_1dpi_Pos006	24	23	30	2160	0.8403	LBT070	1	33	36	1dpi
200804_LBT070_1dpi_Pos006	24	25	30	2160	0.8945	LBT070	1	33	36	1dpi
200804_LBT070_1dpi_Pos006	24	26	30	2160	0.9673	LBT070	1	33	36	1dpi
200804_LBT070_1dpi_Pos006	24	27	30	2160	0.8374	LBT070	1	33	36	1dpi
200804_LBT070_1dpi_Pos006	24	28	30	2160	0.9043	LBT070	1	33	36	1dpi
200804_LBT070_1dpi_Pos006	26	1	30	2220	0.614	LBT070	1	33	37	1dpi
200804_LBT070_1dpi_Pos006	26	3	30	2220	0.637	LBT070	1	33	37	1dpi
200804_LBT070_1dpi_Pos006	26	5	30	2220	0.7046	LBT070	1	33	37	1dpi
200804_LBT070_1dpi_Pos006	26	6	30	2220	0.726	LBT070	1	33	37	1dpi
200804_LBT070_1dpi_Pos006	26	7	30	2220	0.7656	LBT070	1	33	37	1dpi
200804_LBT070_1dpi_Pos006	26	9	30	2220	0.678	LBT070	1	33	37	1dpi
200804_LBT070_1dpi_Pos006	26	11	30	2220	0.794	LBT070	1	33	37	1dpi
200804_LBT070_1dpi_Pos006	26	12	30	2220	0.898	LBT070	1	33	37	1dpi
200804_LBT070_1dpi_Pos006	26	13	30	2220	0.8945	LBT070	1	33	37	1dpi
200804_LBT070_1dpi_Pos006	26	14	30	2220	0.609	LBT070	1	33	37	1dpi
200804_LBT070_1dpi_Pos006	26	15	30	2220	0.869	LBT070	1	33	37	1dpi
200804_LBT070_1dpi_Pos006	26	16	30	2220	0.827	LBT070	1	33	37	1dpi
200804_LBT070_1dpi_Pos006	26	17	30	2220	0.937	LBT070	1	33	37	1dpi
200804_LBT070_1dpi_Pos006	26	18	30	2220	0.809	LBT070	1	33	37	1dpi
200804_LBT070_1dpi_Pos006	26	19	30	2220	0.9136	LBT070	1	33	37	1dpi
200804_LBT070_1dpi_Pos006	26	20	30	2220	0.895	LBT070	1	33	37	1dpi
200804_LBT070_1dpi_Pos006	26	21	30	2220	0.876	LBT070	1	33	37	1dpi
200804_LBT070_1dpi_Pos006	26	23	30	2220	0.7114	LBT070	1	33	37	1dpi
200804_LBT070_1dpi_Pos006	26	24	30	2220	0.8013	LBT070	1	33	37	1dpi
200804_LBT070_1dpi_Pos006	26	25	30	2220	0.906	LBT070	1	33	37	1dpi
200804_LBT070_1dpi_Pos006	28	1	30	2280	0.7705	LBT070	1	33	38	1dpi
200804_LBT070_1dpi_Pos006	28	2	30	2280	0.848	LBT070	1	33	38	1dpi
200804_LBT070_1dpi_Pos006	28	6	30	2280	0.8955	LBT070	1	33	38	1dpi
200804_LBT070_1dpi_Pos006	28	7	30	2280	0.7056	LBT070	1	33	38	1dpi
200804_LBT070_1dpi_Pos006	28	8	30	2280	0.6494	LBT070	1	33	38	1dpi
200804_LBT070_1dpi_Pos006	28	10	30	2280	0.868	LBT070	1	33	38	1dpi
200804_LBT070_1dpi_Pos006	28	11	30	2280	0.8716	LBT070	1	33	38	1dpi
200804_LBT070_1dpi_Pos006	28	12	30	2280	0.798	LBT070	1	33	38	1dpi
200804_LBT070_1dpi_Pos006	28	13	30	2280	0.648	LBT070	1	33	38	1dpi
200804_LBT070_1dpi_Pos006	28	14	30	2280	0.8706	LBT070	1	33	38	1dpi
200804_LBT070_1dpi_Pos006	28	15	30	2280	0.913	LBT070	1	33	38	1dpi
200804_LBT070_1dpi_Pos006	28	16	30	2280	0.7476	LBT070	1	33	38	1dpi
200804_LBT070_1dpi_Pos006	28	17	30	2280	0.914	LBT070	1	33	38	1dpi
200804_LBT070_1dpi_Pos006	28	19	30	2280	0.8887	LBT070	1	33	38	1dpi
200804_LBT070_1dpi_Pos006	28	20	30	2280	0.8916	LBT070	1	33	38	1dpi
200804_LBT070_1dpi_Pos006	28	21	30	2280	0.8677	LBT070	1	33	38	1dpi
200804_LBT070_1dpi_Pos006	28	22	30	2280	0.875	LBT070	1	33	38	1dpi
200804_LBT070_1dpi_Pos006	28	23	30	2280	0.7856	LBT070	1	33	38	1dpi
200804_LBT070_1dpi_Pos006	30	4	30	2340	0.6025	LBT070	1	33	39	1dpi
200804_LBT070_1dpi_Pos006	30	5	30	2340	0.873	LBT070	1	33	39	1dpi
200804_LBT070_1dpi_Pos006	30	6	30	2340	0.763	LBT070	1	33	39	1dpi
200804_LBT070_1dpi_Pos006	30	7	30	2340	0.698	LBT070	1	33	39	1dpi
200804_LBT070_1dpi_Pos006	30	8	30	2340	0.813	LBT070	1	33	39	1dpi
200804_LBT070_1dpi_Pos006	30	9	30	2340	0.856	LBT070	1	33	39	1dpi
200804_LBT070_1dpi_Pos006	30	10	30	2340	0.6226	LBT070	1	33	39	1dpi
200804_LBT070_1dpi_Pos006	30	12	30	2340	0.787	LBT070	1	33	39	1dpi
200804_LBT070_1dpi_Pos006	30	14	30	2340	0.676	LBT070	1	33	39	1dpi
200804_LBT070_1dpi_Pos006	30	16	30	2340	0.7905	LBT070	1	33	39	1dpi
200804_LBT070_1dpi_Pos006	30	17	30	2340	0.9546	LBT070	1	33	39	1dpi
200804_LBT070_1dpi_Pos006	30	18	30	2340	0.8867	LBT070	1	33	39	1dpi
200804_LBT070_1dpi_Pos006	30	20	30	2340	0.861	LBT070	1	33	39	1dpi
200804_LBT070_1dpi_Pos006	30	21	30	2340	0.844	LBT070	1	33	39	1dpi
200804_LBT070_1dpi_Pos006	30	22	30	2340	0.9146	LBT070	1	33	39	1dpi
200804_LBT070_1dpi_Pos006	30	23	30	2340	0.703	LBT070	1	33	39	1dpi
200804_LBT070_1dpi_Pos006	30	25	30	2340	0.876	LBT070	1	33	39	1dpi
200804_LBT070_1dpi_Pos006	30	26	30	2340	0.845	LBT070	1	33	39	1dpi
200804_LBT070_1dpi_Pos006	30	28	30	2340	0.8394	LBT070	1	33	39	1dpi
200804_LBT070_1dpi_Pos006	30	29	30	2340	0.7993	LBT070	1	33	39	1dpi
200804_LBT070_1dpi_Pos006	30	30	30	2340	0.6113	LBT070	1	33	39	1dpi
200804_LBT070_1dpi_Pos006	30	32	30	2340	0.783	LBT070	1	33	39	1dpi
200811_LBT123_1dpi_Pos002	0	1	30	1440	0.661	LBT123	1	33	24	1dpi
200811_LBT123_1dpi_Pos002	0	3	30	1440	0.6777	LBT123	1	33	24	1dpi
200811_LBT123_1dpi_Pos002	0	8	30	1440	0.6577	LBT123	1	33	24	1dpi
200811_LBT123_1dpi_Pos002	0	9	30	1440	0.8403	LBT123	1	33	24	1dpi
200811_LBT123_1dpi_Pos002	0	10	30	1440	0.7764	LBT123	1	33	24	1dpi
200811_LBT123_1dpi_Pos002	0	11	30	1440	0.943	LBT123	1	33	24	1dpi
200811_LBT123_1dpi_Pos002	0	13	30	1440	0.87	LBT123	1	33	24	1dpi
200811_LBT123_1dpi_Pos002	0	14	30	1440	0.944	LBT123	1	33	24	1dpi
200811_LBT123_1dpi_Pos002	0	16	30	1440	0.8247	LBT123	1	33	24	1dpi
200811_LBT123_1dpi_Pos002	0	17	30	1440	0.825	LBT123	1	33	24	1dpi
200811_LBT123_1dpi_Pos002	0	18	30	1440	0.778	LBT123	1	33	24	1dpi
200811_LBT123_1dpi_Pos002	0	19	30	1440	0.7446	LBT123	1	33	24	1dpi
200811_LBT123_1dpi_Pos002	0	20	30	1440	0.8496	LBT123	1	33	24	1dpi
200811_LBT123_1dpi_Pos002	0	22	30	1440	0.797	LBT123	1	33	24	1dpi
200811_LBT123_1dpi_Pos002	0	23	30	1440	0.731	LBT123	1	33	24	1dpi
200811_LBT123_1dpi_Pos002	0	24	30	1440	0.704	LBT123	1	33	24	1dpi
200811_LBT123_1dpi_Pos002	0	25	30	1440	0.851	LBT123	1	33	24	1dpi
200811_LBT123_1dpi_Pos002	0	26	30	1440	0.7275	LBT123	1	33	24	1dpi
200811_LBT123_1dpi_Pos002	0	27	30	1440	0.7783	LBT123	1	33	24	1dpi
200811_LBT123_1dpi_Pos002	0	28	30	1440	0.8394	LBT123	1	33	24	1dpi
200811_LBT123_1dpi_Pos002	0	29	30	1440	0.666	LBT123	1	33	24	1dpi
200811_LBT123_1dpi_Pos002	0	30	30	1440	0.8726	LBT123	1	33	24	1dpi
200811_LBT123_1dpi_Pos002	0	31	30	1440	0.728	LBT123	1	33	24	1dpi
200811_LBT123_1dpi_Pos002	0	32	30	1440	0.7563	LBT123	1	33	24	1dpi
200811_LBT123_1dpi_Pos002	0	33	30	1440	0.735	LBT123	1	33	24	1dpi
200811_LBT123_1dpi_Pos002	0	34	30	1440	0.8403	LBT123	1	33	24	1dpi
200811_LBT123_1dpi_Pos002	0	35	30	1440	0.8413	LBT123	1	33	24	1dpi
200811_LBT123_1dpi_Pos002	0	36	30	1440	0.8647	LBT123	1	33	24	1dpi
200811_LBT123_1dpi_Pos002	0	38	30	1440	0.8193	LBT123	1	33	24	1dpi
200811_LBT123_1dpi_Pos002	0	41	30	1440	0.7275	LBT123	1	33	24	1dpi
200811_LBT123_1dpi_Pos002	0	43	30	1440	0.738	LBT123	1	33	24	1dpi
200811_LBT123_1dpi_Pos002	0	45	30	1440	0.608	LBT123	1	33	24	1dpi
200811_LBT123_1dpi_Pos002	0	47	30	1440	0.6753	LBT123	1	33	24	1dpi
200811_LBT123_1dpi_Pos002	0	48	30	1440	0.6724	LBT123	1	33	24	1dpi
200811_LBT123_1dpi_Pos002	0	49	30	1440	0.7954	LBT123	1	33	24	1dpi
200811_LBT123_1dpi_Pos002	2	1	30	1500	0.753	LBT123	1	33	25	1dpi
200811_LBT123_1dpi_Pos002	2	3	30	1500	0.745	LBT123	1	33	25	1dpi
200811_LBT123_1dpi_Pos002	2	4	30	1500	0.821	LBT123	1	33	25	1dpi
200811_LBT123_1dpi_Pos002	2	7	30	1500	0.6245	LBT123	1	33	25	1dpi
200811_LBT123_1dpi_Pos002	2	9	30	1500	0.87	LBT123	1	33	25	1dpi
200811_LBT123_1dpi_Pos002	2	11	30	1500	0.7803	LBT123	1	33	25	1dpi
200811_LBT123_1dpi_Pos002	2	14	30	1500	0.736	LBT123	1	33	25	1dpi
200811_LBT123_1dpi_Pos002	2	15	30	1500	0.7964	LBT123	1	33	25	1dpi
200811_LBT123_1dpi_Pos002	2	16	30	1500	0.8037	LBT123	1	33	25	1dpi
200811_LBT123_1dpi_Pos002	2	17	30	1500	0.803	LBT123	1	33	25	1dpi
200811_LBT123_1dpi_Pos002	2	18	30	1500	0.8594	LBT123	1	33	25	1dpi
200811_LBT123_1dpi_Pos002	2	19	30	1500	0.8477	LBT123	1	33	25	1dpi
200811_LBT123_1dpi_Pos002	2	20	30	1500	0.8936	LBT123	1	33	25	1dpi
200811_LBT123_1dpi_Pos002	2	21	30	1500	0.683	LBT123	1	33	25	1dpi
200811_LBT123_1dpi_Pos002	2	22	30	1500	0.911	LBT123	1	33	25	1dpi
200811_LBT123_1dpi_Pos002	2	23	30	1500	1.051	LBT123	1	33	25	1dpi
200811_LBT123_1dpi_Pos002	2	24	30	1500	0.9053	LBT123	1	33	25	1dpi
200811_LBT123_1dpi_Pos002	2	25	30	1500	0.6934	LBT123	1	33	25	1dpi
200811_LBT123_1dpi_Pos002	2	28	30	1500	0.734	LBT123	1	33	25	1dpi
200811_LBT123_1dpi_Pos002	2	29	30	1500	0.7417	LBT123	1	33	25	1dpi
200811_LBT123_1dpi_Pos002	2	33	30	1500	0.704	LBT123	1	33	25	1dpi
200811_LBT123_1dpi_Pos002	2	34	30	1500	0.7437	LBT123	1	33	25	1dpi
200811_LBT123_1dpi_Pos002	2	35	30	1500	0.75	LBT123	1	33	25	1dpi
200811_LBT123_1dpi_Pos002	2	36	30	1500	0.761	LBT123	1	33	25	1dpi
200811_LBT123_1dpi_Pos002	2	37	30	1500	0.801	LBT123	1	33	25	1dpi
200811_LBT123_1dpi_Pos002	2	38	30	1500	0.827	LBT123	1	33	25	1dpi
200811_LBT123_1dpi_Pos002	2	39	30	1500	0.6265	LBT123	1	33	25	1dpi
200811_LBT123_1dpi_Pos002	2	40	30	1500	0.9175	LBT123	1	33	25	1dpi
200811_LBT123_1dpi_Pos002	2	41	30	1500	0.89	LBT123	1	33	25	1dpi
200811_LBT123_1dpi_Pos002	2	42	30	1500	0.807	LBT123	1	33	25	1dpi
200811_LBT123_1dpi_Pos002	2	44	30	1500	0.904	LBT123	1	33	25	1dpi
200811_LBT123_1dpi_Pos002	2	45	30	1500	0.8022	LBT123	1	33	25	1dpi
200811_LBT123_1dpi_Pos002	2	47	30	1500	0.808	LBT123	1	33	25	1dpi
200811_LBT123_1dpi_Pos002	2	48	30	1500	0.9	LBT123	1	33	25	1dpi
200811_LBT123_1dpi_Pos002	2	50	30	1500	0.8325	LBT123	1	33	25	1dpi
200811_LBT123_1dpi_Pos002	2	51	30	1500	0.634	LBT123	1	33	25	1dpi
200811_LBT123_1dpi_Pos002	2	52	30	1500	0.827	LBT123	1	33	25	1dpi
200811_LBT123_1dpi_Pos002	2	53	30	1500	0.8745	LBT123	1	33	25	1dpi
200811_LBT123_1dpi_Pos002	2	54	30	1500	0.6367	LBT123	1	33	25	1dpi
200811_LBT123_1dpi_Pos002	4	2	30	1560	0.8193	LBT123	1	33	26	1dpi
200811_LBT123_1dpi_Pos002	4	5	30	1560	0.674	LBT123	1	33	26	1dpi
200811_LBT123_1dpi_Pos002	4	6	30	1560	0.6484	LBT123	1	33	26	1dpi
200811_LBT123_1dpi_Pos002	4	9	30	1560	0.8267	LBT123	1	33	26	1dpi
200811_LBT123_1dpi_Pos002	4	10	30	1560	0.8643	LBT123	1	33	26	1dpi
200811_LBT123_1dpi_Pos002	4	11	30	1560	0.666	LBT123	1	33	26	1dpi
200811_LBT123_1dpi_Pos002	4	12	30	1560	0.7876	LBT123	1	33	26	1dpi
200811_LBT123_1dpi_Pos002	4	13	30	1560	0.84	LBT123	1	33	26	1dpi
200811_LBT123_1dpi_Pos002	4	14	30	1560	0.8193	LBT123	1	33	26	1dpi
200811_LBT123_1dpi_Pos002	4	16	30	1560	0.891	LBT123	1	33	26	1dpi
200811_LBT123_1dpi_Pos002	4	18	30	1560	0.7285	LBT123	1	33	26	1dpi
200811_LBT123_1dpi_Pos002	4	19	30	1560	0.6943	LBT123	1	33	26	1dpi
200811_LBT123_1dpi_Pos002	4	20	30	1560	0.85	LBT123	1	33	26	1dpi
200811_LBT123_1dpi_Pos002	4	21	30	1560	0.722	LBT123	1	33	26	1dpi
200811_LBT123_1dpi_Pos002	4	22	30	1560	0.743	LBT123	1	33	26	1dpi
200811_LBT123_1dpi_Pos002	4	23	30	1560	0.8403	LBT123	1	33	26	1dpi
200811_LBT123_1dpi_Pos002	4	24	30	1560	0.802	LBT123	1	33	26	1dpi
200811_LBT123_1dpi_Pos002	4	25	30	1560	0.6807	LBT123	1	33	26	1dpi
200811_LBT123_1dpi_Pos002	4	26	30	1560	0.8867	LBT123	1	33	26	1dpi
200811_LBT123_1dpi_Pos002	4	27	30	1560	0.871	LBT123	1	33	26	1dpi
200811_LBT123_1dpi_Pos002	4	29	30	1560	0.822	LBT123	1	33	26	1dpi
200811_LBT123_1dpi_Pos002	4	30	30	1560	0.653	LBT123	1	33	26	1dpi
200811_LBT123_1dpi_Pos002	4	32	30	1560	0.8027	LBT123	1	33	26	1dpi
200811_LBT123_1dpi_Pos002	4	34	30	1560	0.815	LBT123	1	33	26	1dpi
200811_LBT123_1dpi_Pos002	4	35	30	1560	0.7827	LBT123	1	33	26	1dpi
200811_LBT123_1dpi_Pos002	4	36	30	1560	0.775	LBT123	1	33	26	1dpi
200811_LBT123_1dpi_Pos002	4	37	30	1560	0.9385	LBT123	1	33	26	1dpi
200811_LBT123_1dpi_Pos002	4	40	30	1560	0.624	LBT123	1	33	26	1dpi
200811_LBT123_1dpi_Pos002	4	42	30	1560	0.841	LBT123	1	33	26	1dpi
200811_LBT123_1dpi_Pos002	4	43	30	1560	0.7627	LBT123	1	33	26	1dpi
200811_LBT123_1dpi_Pos002	4	44	30	1560	0.875	LBT123	1	33	26	1dpi
200811_LBT123_1dpi_Pos002	4	45	30	1560	0.8477	LBT123	1	33	26	1dpi
200811_LBT123_1dpi_Pos002	4	46	30	1560	0.632	LBT123	1	33	26	1dpi
200811_LBT123_1dpi_Pos002	6	1	30	1620	0.813	LBT123	1	33	27	1dpi
200811_LBT123_1dpi_Pos002	6	2	30	1620	0.84	LBT123	1	33	27	1dpi
200811_LBT123_1dpi_Pos002	6	3	30	1620	0.7334	LBT123	1	33	27	1dpi
200811_LBT123_1dpi_Pos002	6	5	30	1620	0.6553	LBT123	1	33	27	1dpi
200811_LBT123_1dpi_Pos002	6	6	30	1620	0.6416	LBT123	1	33	27	1dpi
200811_LBT123_1dpi_Pos002	6	8	30	1620	0.6885	LBT123	1	33	27	1dpi
200811_LBT123_1dpi_Pos002	6	9	30	1620	0.8403	LBT123	1	33	27	1dpi
200811_LBT123_1dpi_Pos002	6	10	30	1620	0.8325	LBT123	1	33	27	1dpi
200811_LBT123_1dpi_Pos002	6	11	30	1620	0.7417	LBT123	1	33	27	1dpi
200811_LBT123_1dpi_Pos002	6	13	30	1620	0.648	LBT123	1	33	27	1dpi
200811_LBT123_1dpi_Pos002	6	14	30	1620	0.8306	LBT123	1	33	27	1dpi
200811_LBT123_1dpi_Pos002	6	15	30	1620	0.7793	LBT123	1	33	27	1dpi
200811_LBT123_1dpi_Pos002	6	16	30	1620	0.692	LBT123	1	33	27	1dpi
200811_LBT123_1dpi_Pos002	6	17	30	1620	0.6606	LBT123	1	33	27	1dpi
200811_LBT123_1dpi_Pos002	6	18	30	1620	0.842	LBT123	1	33	27	1dpi
200811_LBT123_1dpi_Pos002	6	19	30	1620	0.717	LBT123	1	33	27	1dpi
200811_LBT123_1dpi_Pos002	6	20	30	1620	0.708	LBT123	1	33	27	1dpi
200811_LBT123_1dpi_Pos002	6	21	30	1620	0.7563	LBT123	1	33	27	1dpi
200811_LBT123_1dpi_Pos002	6	22	30	1620	0.89	LBT123	1	33	27	1dpi
200811_LBT123_1dpi_Pos002	6	23	30	1620	0.605	LBT123	1	33	27	1dpi
200811_LBT123_1dpi_Pos002	6	24	30	1620	0.648	LBT123	1	33	27	1dpi
200811_LBT123_1dpi_Pos002	6	25	30	1620	0.6934	LBT123	1	33	27	1dpi
200811_LBT123_1dpi_Pos002	6	27	30	1620	0.695	LBT123	1	33	27	1dpi
200811_LBT123_1dpi_Pos002	6	29	30	1620	0.7495	LBT123	1	33	27	1dpi
200811_LBT123_1dpi_Pos002	6	31	30	1620	0.819	LBT123	1	33	27	1dpi
200811_LBT123_1dpi_Pos002	6	33	30	1620	0.7056	LBT123	1	33	27	1dpi
200811_LBT123_1dpi_Pos002	6	34	30	1620	0.686	LBT123	1	33	27	1dpi
200811_LBT123_1dpi_Pos002	6	35	30	1620	0.771	LBT123	1	33	27	1dpi
200811_LBT123_1dpi_Pos002	6	38	30	1620	0.6245	LBT123	1	33	27	1dpi
200811_LBT123_1dpi_Pos002	6	39	30	1620	0.672	LBT123	1	33	27	1dpi
200811_LBT123_1dpi_Pos002	6	41	30	1620	0.6753	LBT123	1	33	27	1dpi
200811_LBT123_1dpi_Pos002	6	42	30	1620	0.8984	LBT123	1	33	27	1dpi
200811_LBT123_1dpi_Pos002	6	43	30	1620	0.6416	LBT123	1	33	27	1dpi
200811_LBT123_1dpi_Pos002	6	44	30	1620	0.879	LBT123	1	33	27	1dpi
200811_LBT123_1dpi_Pos002	6	45	30	1620	0.844	LBT123	1	33	27	1dpi
200811_LBT123_1dpi_Pos002	6	46	30	1620	0.863	LBT123	1	33	27	1dpi
200811_LBT123_1dpi_Pos002	6	47	30	1620	0.795	LBT123	1	33	27	1dpi
200811_LBT123_1dpi_Pos002	8	2	30	1680	0.8604	LBT123	1	33	28	1dpi
200811_LBT123_1dpi_Pos002	8	3	30	1680	0.8296	LBT123	1	33	28	1dpi
200811_LBT123_1dpi_Pos002	8	5	30	1680	0.6094	LBT123	1	33	28	1dpi
200811_LBT123_1dpi_Pos002	8	8	30	1680	0.602	LBT123	1	33	28	1dpi
200811_LBT123_1dpi_Pos002	8	9	30	1680	0.8916	LBT123	1	33	28	1dpi
200811_LBT123_1dpi_Pos002	8	10	30	1680	0.6475	LBT123	1	33	28	1dpi
200811_LBT123_1dpi_Pos002	8	12	30	1680	0.827	LBT123	1	33	28	1dpi
200811_LBT123_1dpi_Pos002	8	13	30	1680	0.8726	LBT123	1	33	28	1dpi
200811_LBT123_1dpi_Pos002	8	16	30	1680	0.82	LBT123	1	33	28	1dpi
200811_LBT123_1dpi_Pos002	8	18	30	1680	0.7563	LBT123	1	33	28	1dpi
200811_LBT123_1dpi_Pos002	8	19	30	1680	0.64	LBT123	1	33	28	1dpi
200811_LBT123_1dpi_Pos002	8	20	30	1680	0.712	LBT123	1	33	28	1dpi
200811_LBT123_1dpi_Pos002	8	21	30	1680	0.7334	LBT123	1	33	28	1dpi
200811_LBT123_1dpi_Pos002	8	23	30	1680	0.727	LBT123	1	33	28	1dpi
200811_LBT123_1dpi_Pos002	8	24	30	1680	0.808	LBT123	1	33	28	1dpi
200811_LBT123_1dpi_Pos002	8	25	30	1680	0.873	LBT123	1	33	28	1dpi
200811_LBT123_1dpi_Pos002	8	26	30	1680	0.7935	LBT123	1	33	28	1dpi
200811_LBT123_1dpi_Pos002	8	28	30	1680	0.762	LBT123	1	33	28	1dpi
200811_LBT123_1dpi_Pos002	8	30	30	1680	0.9736	LBT123	1	33	28	1dpi
200811_LBT123_1dpi_Pos002	8	32	30	1680	0.8237	LBT123	1	33	28	1dpi
200811_LBT123_1dpi_Pos002	8	34	30	1680	1.015	LBT123	1	33	28	1dpi
200811_LBT123_1dpi_Pos002	8	35	30	1680	0.6904	LBT123	1	33	28	1dpi
200811_LBT123_1dpi_Pos002	8	36	30	1680	0.846	LBT123	1	33	28	1dpi
200811_LBT123_1dpi_Pos002	8	37	30	1680	0.6997	LBT123	1	33	28	1dpi
200811_LBT123_1dpi_Pos002	8	39	30	1680	0.6636	LBT123	1	33	28	1dpi
200811_LBT123_1dpi_Pos002	8	40	30	1680	0.761	LBT123	1	33	28	1dpi
200811_LBT123_1dpi_Pos002	8	42	30	1680	0.6367	LBT123	1	33	28	1dpi
200811_LBT123_1dpi_Pos002	8	44	30	1680	0.754	LBT123	1	33	28	1dpi
200811_LBT123_1dpi_Pos002	8	45	30	1680	0.7607	LBT123	1	33	28	1dpi
200811_LBT123_1dpi_Pos002	8	46	30	1680	0.833	LBT123	1	33	28	1dpi
200811_LBT123_1dpi_Pos002	8	47	30	1680	0.662	LBT123	1	33	28	1dpi
200811_LBT123_1dpi_Pos002	8	49	30	1680	0.8545	LBT123	1	33	28	1dpi
200811_LBT123_1dpi_Pos002	8	50	30	1680	0.872	LBT123	1	33	28	1dpi
200811_LBT123_1dpi_Pos002	8	52	30	1680	0.8345	LBT123	1	33	28	1dpi
200811_LBT123_1dpi_Pos002	8	54	30	1680	0.722	LBT123	1	33	28	1dpi
200811_LBT123_1dpi_Pos002	8	55	30	1680	0.7603	LBT123	1	33	28	1dpi
200811_LBT123_1dpi_Pos002	8	56	30	1680	0.866	LBT123	1	33	28	1dpi
200811_LBT123_1dpi_Pos002	8	57	30	1680	0.8325	LBT123	1	33	28	1dpi
200811_LBT123_1dpi_Pos002	8	58	30	1680	0.8765	LBT123	1	33	28	1dpi
200811_LBT123_1dpi_Pos002	8	60	30	1680	0.727	LBT123	1	33	28	1dpi
200811_LBT123_1dpi_Pos002	8	61	30	1680	0.803	LBT123	1	33	28	1dpi
200811_LBT123_1dpi_Pos002	8	62	30	1680	0.648	LBT123	1	33	28	1dpi
200811_LBT123_1dpi_Pos002	8	63	30	1680	0.896	LBT123	1	33	28	1dpi
200811_LBT123_1dpi_Pos002	10	1	30	1740	0.792	LBT123	1	33	29	1dpi
200811_LBT123_1dpi_Pos002	10	4	30	1740	0.858	LBT123	1	33	29	1dpi
200811_LBT123_1dpi_Pos002	10	5	30	1740	0.855	LBT123	1	33	29	1dpi
200811_LBT123_1dpi_Pos002	10	7	30	1740	0.6055	LBT123	1	33	29	1dpi
200811_LBT123_1dpi_Pos002	10	8	30	1740	0.773	LBT123	1	33	29	1dpi
200811_LBT123_1dpi_Pos002	10	9	30	1740	0.7773	LBT123	1	33	29	1dpi
200811_LBT123_1dpi_Pos002	10	11	30	1740	0.8633	LBT123	1	33	29	1dpi
200811_LBT123_1dpi_Pos002	10	12	30	1740	0.7725	LBT123	1	33	29	1dpi
200811_LBT123_1dpi_Pos002	10	13	30	1740	0.618	LBT123	1	33	29	1dpi
200811_LBT123_1dpi_Pos002	10	14	30	1740	0.7285	LBT123	1	33	29	1dpi
200811_LBT123_1dpi_Pos002	10	15	30	1740	0.828	LBT123	1	33	29	1dpi
200811_LBT123_1dpi_Pos002	10	16	30	1740	0.8145	LBT123	1	33	29	1dpi
200811_LBT123_1dpi_Pos002	10	17	30	1740	0.762	LBT123	1	33	29	1dpi
200811_LBT123_1dpi_Pos002	10	18	30	1740	0.649	LBT123	1	33	29	1dpi
200811_LBT123_1dpi_Pos002	10	19	30	1740	0.793	LBT123	1	33	29	1dpi
200811_LBT123_1dpi_Pos002	10	21	30	1740	0.6025	LBT123	1	33	29	1dpi
200811_LBT123_1dpi_Pos002	10	22	30	1740	0.7827	LBT123	1	33	29	1dpi
200811_LBT123_1dpi_Pos002	10	23	30	1740	0.773	LBT123	1	33	29	1dpi
200811_LBT123_1dpi_Pos002	10	24	30	1740	0.712	LBT123	1	33	29	1dpi
200811_LBT123_1dpi_Pos002	10	26	30	1740	0.817	LBT123	1	33	29	1dpi
200811_LBT123_1dpi_Pos002	10	27	30	1740	0.813	LBT123	1	33	29	1dpi
200811_LBT123_1dpi_Pos002	10	28	30	1740	0.748	LBT123	1	33	29	1dpi
200811_LBT123_1dpi_Pos002	10	30	30	1740	0.8584	LBT123	1	33	29	1dpi
200811_LBT123_1dpi_Pos002	10	31	30	1740	0.7925	LBT123	1	33	29	1dpi
200811_LBT123_1dpi_Pos002	10	32	30	1740	0.6187	LBT123	1	33	29	1dpi
200811_LBT123_1dpi_Pos002	10	33	30	1740	0.814	LBT123	1	33	29	1dpi
200811_LBT123_1dpi_Pos002	10	34	30	1740	0.842	LBT123	1	33	29	1dpi
200811_LBT123_1dpi_Pos002	10	36	30	1740	0.725	LBT123	1	33	29	1dpi
200811_LBT123_1dpi_Pos002	10	38	30	1740	0.729	LBT123	1	33	29	1dpi
200811_LBT123_1dpi_Pos002	10	39	30	1740	0.802	LBT123	1	33	29	1dpi
200811_LBT123_1dpi_Pos002	10	40	30	1740	0.6274	LBT123	1	33	29	1dpi
200811_LBT123_1dpi_Pos002	10	41	30	1740	0.8604	LBT123	1	33	29	1dpi
200811_LBT123_1dpi_Pos002	10	43	30	1740	0.7437	LBT123	1	33	29	1dpi
200811_LBT123_1dpi_Pos002	10	44	30	1740	0.7256	LBT123	1	33	29	1dpi
200811_LBT123_1dpi_Pos002	10	46	30	1740	0.6377	LBT123	1	33	29	1dpi
200811_LBT123_1dpi_Pos002	10	47	30	1740	0.898	LBT123	1	33	29	1dpi
200811_LBT123_1dpi_Pos002	10	48	30	1740	0.7812	LBT123	1	33	29	1dpi
200811_LBT123_1dpi_Pos002	10	49	30	1740	0.605	LBT123	1	33	29	1dpi
200811_LBT123_1dpi_Pos002	10	50	30	1740	0.7446	LBT123	1	33	29	1dpi
200811_LBT123_1dpi_Pos002	10	51	30	1740	0.7124	LBT123	1	33	29	1dpi
200811_LBT123_1dpi_Pos002	10	53	30	1740	0.6743	LBT123	1	33	29	1dpi
200811_LBT123_1dpi_Pos002	12	1	30	1800	0.729	LBT123	1	33	30	1dpi
200811_LBT123_1dpi_Pos002	12	2	30	1800	0.901	LBT123	1	33	30	1dpi
200811_LBT123_1dpi_Pos002	12	5	30	1800	0.732	LBT123	1	33	30	1dpi
200811_LBT123_1dpi_Pos002	12	6	30	1800	0.692	LBT123	1	33	30	1dpi
200811_LBT123_1dpi_Pos002	12	7	30	1800	0.6406	LBT123	1	33	30	1dpi
200811_LBT123_1dpi_Pos002	12	8	30	1800	0.9287	LBT123	1	33	30	1dpi
200811_LBT123_1dpi_Pos002	12	9	30	1800	0.7207	LBT123	1	33	30	1dpi
200811_LBT123_1dpi_Pos002	12	10	30	1800	0.808	LBT123	1	33	30	1dpi
200811_LBT123_1dpi_Pos002	12	11	30	1800	0.8027	LBT123	1	33	30	1dpi
200811_LBT123_1dpi_Pos002	12	12	30	1800	0.877	LBT123	1	33	30	1dpi
200811_LBT123_1dpi_Pos002	12	13	30	1800	0.6255	LBT123	1	33	30	1dpi
200811_LBT123_1dpi_Pos002	12	14	30	1800	0.8027	LBT123	1	33	30	1dpi
200811_LBT123_1dpi_Pos002	12	15	30	1800	0.729	LBT123	1	33	30	1dpi
200811_LBT123_1dpi_Pos002	12	16	30	1800	0.68	LBT123	1	33	30	1dpi
200811_LBT123_1dpi_Pos002	12	20	30	1800	0.6777	LBT123	1	33	30	1dpi
200811_LBT123_1dpi_Pos002	12	21	30	1800	0.8657	LBT123	1	33	30	1dpi
200811_LBT123_1dpi_Pos002	12	22	30	1800	0.818	LBT123	1	33	30	1dpi
200811_LBT123_1dpi_Pos002	12	23	30	1800	0.9224	LBT123	1	33	30	1dpi
200811_LBT123_1dpi_Pos002	12	24	30	1800	0.6943	LBT123	1	33	30	1dpi
200811_LBT123_1dpi_Pos002	12	25	30	1800	0.8423	LBT123	1	33	30	1dpi
200811_LBT123_1dpi_Pos002	12	26	30	1800	0.6055	LBT123	1	33	30	1dpi
200811_LBT123_1dpi_Pos002	12	28	30	1800	0.744	LBT123	1	33	30	1dpi
200811_LBT123_1dpi_Pos002	12	29	30	1800	0.726	LBT123	1	33	30	1dpi
200811_LBT123_1dpi_Pos002	12	30	30	1800	0.786	LBT123	1	33	30	1dpi
200811_LBT123_1dpi_Pos002	12	31	30	1800	0.8467	LBT123	1	33	30	1dpi
200811_LBT123_1dpi_Pos002	12	34	30	1800	0.7812	LBT123	1	33	30	1dpi
200811_LBT123_1dpi_Pos002	12	35	30	1800	0.816	LBT123	1	33	30	1dpi
200811_LBT123_1dpi_Pos002	12	37	30	1800	0.7227	LBT123	1	33	30	1dpi
200811_LBT123_1dpi_Pos002	12	38	30	1800	0.782	LBT123	1	33	30	1dpi
200811_LBT123_1dpi_Pos002	12	39	30	1800	0.8057	LBT123	1	33	30	1dpi
200811_LBT123_1dpi_Pos002	12	41	30	1800	0.8643	LBT123	1	33	30	1dpi
200811_LBT123_1dpi_Pos002	12	42	30	1800	0.835	LBT123	1	33	30	1dpi
200811_LBT123_1dpi_Pos002	12	44	30	1800	0.676	LBT123	1	33	30	1dpi
200811_LBT123_1dpi_Pos002	12	45	30	1800	0.8916	LBT123	1	33	30	1dpi
200811_LBT123_1dpi_Pos002	12	46	30	1800	0.742	LBT123	1	33	30	1dpi
200811_LBT123_1dpi_Pos002	12	47	30	1800	0.715	LBT123	1	33	30	1dpi
200811_LBT123_1dpi_Pos002	12	48	30	1800	0.8623	LBT123	1	33	30	1dpi
200811_LBT123_1dpi_Pos002	12	50	30	1800	0.8706	LBT123	1	33	30	1dpi
200811_LBT123_1dpi_Pos002	12	51	30	1800	0.8335	LBT123	1	33	30	1dpi
200811_LBT123_1dpi_Pos002	12	52	30	1800	0.839	LBT123	1	33	30	1dpi
200811_LBT123_1dpi_Pos002	12	53	30	1800	0.795	LBT123	1	33	30	1dpi
200811_LBT123_1dpi_Pos002	12	54	30	1800	0.8804	LBT123	1	33	30	1dpi
200811_LBT123_1dpi_Pos002	12	55	30	1800	0.625	LBT123	1	33	30	1dpi
200811_LBT123_1dpi_Pos002	12	56	30	1800	0.654	LBT123	1	33	30	1dpi
200811_LBT123_1dpi_Pos002	12	57	30	1800	0.9316	LBT123	1	33	30	1dpi
200811_LBT123_1dpi_Pos002	14	1	30	1860	0.9297	LBT123	1	33	31	1dpi
200811_LBT123_1dpi_Pos002	14	2	30	1860	0.6025	LBT123	1	33	31	1dpi
200811_LBT123_1dpi_Pos002	14	3	30	1860	0.706	LBT123	1	33	31	1dpi
200811_LBT123_1dpi_Pos002	14	4	30	1860	0.8613	LBT123	1	33	31	1dpi
200811_LBT123_1dpi_Pos002	14	5	30	1860	0.691	LBT123	1	33	31	1dpi
200811_LBT123_1dpi_Pos002	14	7	30	1860	0.6226	LBT123	1	33	31	1dpi
200811_LBT123_1dpi_Pos002	14	8	30	1860	0.745	LBT123	1	33	31	1dpi
200811_LBT123_1dpi_Pos002	14	9	30	1860	0.944	LBT123	1	33	31	1dpi
200811_LBT123_1dpi_Pos002	14	10	30	1860	0.7827	LBT123	1	33	31	1dpi
200811_LBT123_1dpi_Pos002	14	11	30	1860	0.8726	LBT123	1	33	31	1dpi
200811_LBT123_1dpi_Pos002	14	12	30	1860	0.61	LBT123	1	33	31	1dpi
200811_LBT123_1dpi_Pos002	14	14	30	1860	0.7437	LBT123	1	33	31	1dpi
200811_LBT123_1dpi_Pos002	14	15	30	1860	0.716	LBT123	1	33	31	1dpi
200811_LBT123_1dpi_Pos002	14	16	30	1860	0.8955	LBT123	1	33	31	1dpi
200811_LBT123_1dpi_Pos002	14	18	30	1860	0.7295	LBT123	1	33	31	1dpi
200811_LBT123_1dpi_Pos002	14	19	30	1860	0.6455	LBT123	1	33	31	1dpi
200811_LBT123_1dpi_Pos002	14	20	30	1860	0.697	LBT123	1	33	31	1dpi
200811_LBT123_1dpi_Pos002	14	21	30	1860	0.789	LBT123	1	33	31	1dpi
200811_LBT123_1dpi_Pos002	14	23	30	1860	0.7007	LBT123	1	33	31	1dpi
200811_LBT123_1dpi_Pos002	14	25	30	1860	0.7734	LBT123	1	33	31	1dpi
200811_LBT123_1dpi_Pos002	14	26	30	1860	0.8564	LBT123	1	33	31	1dpi
200811_LBT123_1dpi_Pos002	14	27	30	1860	0.8413	LBT123	1	33	31	1dpi
200811_LBT123_1dpi_Pos002	14	28	30	1860	0.819	LBT123	1	33	31	1dpi
200811_LBT123_1dpi_Pos002	14	29	30	1860	0.814	LBT123	1	33	31	1dpi
200811_LBT123_1dpi_Pos002	14	32	30	1860	0.638	LBT123	1	33	31	1dpi
200811_LBT123_1dpi_Pos002	14	33	30	1860	0.8994	LBT123	1	33	31	1dpi
200811_LBT123_1dpi_Pos002	14	34	30	1860	0.8457	LBT123	1	33	31	1dpi
200811_LBT123_1dpi_Pos002	14	36	30	1860	0.7344	LBT123	1	33	31	1dpi
200811_LBT123_1dpi_Pos002	14	37	30	1860	0.9224	LBT123	1	33	31	1dpi
200811_LBT123_1dpi_Pos002	14	39	30	1860	0.913	LBT123	1	33	31	1dpi
200811_LBT123_1dpi_Pos002	14	40	30	1860	0.8145	LBT123	1	33	31	1dpi
200811_LBT123_1dpi_Pos002	14	41	30	1860	0.8535	LBT123	1	33	31	1dpi
200811_LBT123_1dpi_Pos002	14	42	30	1860	0.712	LBT123	1	33	31	1dpi
200811_LBT123_1dpi_Pos002	14	45	30	1860	0.7695	LBT123	1	33	31	1dpi
200811_LBT123_1dpi_Pos002	14	47	30	1860	0.8154	LBT123	1	33	31	1dpi
200811_LBT123_1dpi_Pos002	14	48	30	1860	0.763	LBT123	1	33	31	1dpi
200811_LBT123_1dpi_Pos002	14	49	30	1860	0.7817	LBT123	1	33	31	1dpi
200811_LBT123_1dpi_Pos002	14	50	30	1860	0.7344	LBT123	1	33	31	1dpi
200811_LBT123_1dpi_Pos002	14	51	30	1860	0.6416	LBT123	1	33	31	1dpi
200811_LBT123_1dpi_Pos002	14	52	30	1860	0.784	LBT123	1	33	31	1dpi
200811_LBT123_1dpi_Pos002	14	54	30	1860	0.888	LBT123	1	33	31	1dpi
200811_LBT123_1dpi_Pos002	14	55	30	1860	0.906	LBT123	1	33	31	1dpi
200811_LBT123_1dpi_Pos002	14	56	30	1860	0.661	LBT123	1	33	31	1dpi
200811_LBT123_1dpi_Pos002	14	57	30	1860	0.855	LBT123	1	33	31	1dpi
200811_LBT123_1dpi_Pos002	14	58	30	1860	0.762	LBT123	1	33	31	1dpi
200811_LBT123_1dpi_Pos002	14	59	30	1860	0.6465	LBT123	1	33	31	1dpi
200811_LBT123_1dpi_Pos002	14	60	30	1860	0.788	LBT123	1	33	31	1dpi
200811_LBT123_1dpi_Pos002	16	2	30	1920	0.756	LBT123	1	33	32	1dpi
200811_LBT123_1dpi_Pos002	16	4	30	1920	0.7856	LBT123	1	33	32	1dpi
200811_LBT123_1dpi_Pos002	16	6	30	1920	0.8066	LBT123	1	33	32	1dpi
200811_LBT123_1dpi_Pos002	16	7	30	1920	0.767	LBT123	1	33	32	1dpi
200811_LBT123_1dpi_Pos002	16	8	30	1920	0.8604	LBT123	1	33	32	1dpi
200811_LBT123_1dpi_Pos002	16	10	30	1920	0.6367	LBT123	1	33	32	1dpi
200811_LBT123_1dpi_Pos002	16	11	30	1920	0.7783	LBT123	1	33	32	1dpi
200811_LBT123_1dpi_Pos002	16	12	30	1920	0.9087	LBT123	1	33	32	1dpi
200811_LBT123_1dpi_Pos002	16	13	30	1920	0.729	LBT123	1	33	32	1dpi
200811_LBT123_1dpi_Pos002	16	14	30	1920	0.818	LBT123	1	33	32	1dpi
200811_LBT123_1dpi_Pos002	16	15	30	1920	0.756	LBT123	1	33	32	1dpi
200811_LBT123_1dpi_Pos002	16	16	30	1920	0.9062	LBT123	1	33	32	1dpi
200811_LBT123_1dpi_Pos002	16	17	30	1920	0.723	LBT123	1	33	32	1dpi
200811_LBT123_1dpi_Pos002	16	19	30	1920	0.7896	LBT123	1	33	32	1dpi
200811_LBT123_1dpi_Pos002	16	20	30	1920	0.8354	LBT123	1	33	32	1dpi
200811_LBT123_1dpi_Pos002	16	21	30	1920	0.6626	LBT123	1	33	32	1dpi
200811_LBT123_1dpi_Pos002	16	22	30	1920	0.6753	LBT123	1	33	32	1dpi
200811_LBT123_1dpi_Pos002	16	23	30	1920	0.791	LBT123	1	33	32	1dpi
200811_LBT123_1dpi_Pos002	16	24	30	1920	0.609	LBT123	1	33	32	1dpi
200811_LBT123_1dpi_Pos002	16	25	30	1920	0.894	LBT123	1	33	32	1dpi
200811_LBT123_1dpi_Pos002	16	26	30	1920	0.7227	LBT123	1	33	32	1dpi
200811_LBT123_1dpi_Pos002	16	28	30	1920	0.717	LBT123	1	33	32	1dpi
200811_LBT123_1dpi_Pos002	16	29	30	1920	0.809	LBT123	1	33	32	1dpi
200811_LBT123_1dpi_Pos002	16	30	30	1920	0.8413	LBT123	1	33	32	1dpi
200811_LBT123_1dpi_Pos002	16	31	30	1920	0.904	LBT123	1	33	32	1dpi
200811_LBT123_1dpi_Pos002	16	32	30	1920	0.7925	LBT123	1	33	32	1dpi
200811_LBT123_1dpi_Pos002	16	33	30	1920	0.8604	LBT123	1	33	32	1dpi
200811_LBT123_1dpi_Pos002	16	34	30	1920	0.6836	LBT123	1	33	32	1dpi
200811_LBT123_1dpi_Pos002	16	35	30	1920	0.6777	LBT123	1	33	32	1dpi
200811_LBT123_1dpi_Pos002	16	36	30	1920	0.824	LBT123	1	33	32	1dpi
200811_LBT123_1dpi_Pos002	16	37	30	1920	0.7905	LBT123	1	33	32	1dpi
200811_LBT123_1dpi_Pos002	16	38	30	1920	0.618	LBT123	1	33	32	1dpi
200811_LBT123_1dpi_Pos002	16	40	30	1920	0.9253	LBT123	1	33	32	1dpi
200811_LBT123_1dpi_Pos002	16	41	30	1920	0.7915	LBT123	1	33	32	1dpi
200811_LBT123_1dpi_Pos002	16	42	30	1920	0.6216	LBT123	1	33	32	1dpi
200811_LBT123_1dpi_Pos002	16	43	30	1920	0.794	LBT123	1	33	32	1dpi
200811_LBT123_1dpi_Pos002	16	44	30	1920	0.829	LBT123	1	33	32	1dpi
200811_LBT123_1dpi_Pos002	16	48	30	1920	0.8022	LBT123	1	33	32	1dpi
200811_LBT123_1dpi_Pos002	16	49	30	1920	0.9014	LBT123	1	33	32	1dpi
200811_LBT123_1dpi_Pos002	16	50	30	1920	0.789	LBT123	1	33	32	1dpi
200811_LBT123_1dpi_Pos002	16	51	30	1920	0.6426	LBT123	1	33	32	1dpi
200811_LBT123_1dpi_Pos002	16	52	30	1920	0.9277	LBT123	1	33	32	1dpi
200811_LBT123_1dpi_Pos002	16	54	30	1920	0.7856	LBT123	1	33	32	1dpi
200811_LBT123_1dpi_Pos002	16	55	30	1920	0.827	LBT123	1	33	32	1dpi
200811_LBT123_1dpi_Pos002	16	56	30	1920	0.628	LBT123	1	33	32	1dpi
200811_LBT123_1dpi_Pos002	16	58	30	1920	0.937	LBT123	1	33	32	1dpi
200811_LBT123_1dpi_Pos002	16	59	30	1920	0.718	LBT123	1	33	32	1dpi
200811_LBT123_1dpi_Pos002	16	61	30	1920	0.7544	LBT123	1	33	32	1dpi
200811_LBT123_1dpi_Pos002	16	62	30	1920	0.9346	LBT123	1	33	32	1dpi
200811_LBT123_1dpi_Pos002	16	63	30	1920	0.72	LBT123	1	33	32	1dpi
200811_LBT123_1dpi_Pos002	16	65	30	1920	0.7993	LBT123	1	33	32	1dpi
200811_LBT123_1dpi_Pos002	16	67	30	1920	0.621	LBT123	1	33	32	1dpi
200811_LBT123_1dpi_Pos002	18	2	30	1980	0.8184	LBT123	1	33	33	1dpi
200811_LBT123_1dpi_Pos002	18	3	30	1980	0.868	LBT123	1	33	33	1dpi
200811_LBT123_1dpi_Pos002	18	4	30	1980	0.7017	LBT123	1	33	33	1dpi
200811_LBT123_1dpi_Pos002	18	5	30	1980	0.6177	LBT123	1	33	33	1dpi
200811_LBT123_1dpi_Pos002	18	8	30	1980	0.7383	LBT123	1	33	33	1dpi
200811_LBT123_1dpi_Pos002	18	9	30	1980	0.6777	LBT123	1	33	33	1dpi
200811_LBT123_1dpi_Pos002	18	10	30	1980	0.896	LBT123	1	33	33	1dpi
200811_LBT123_1dpi_Pos002	18	11	30	1980	0.932	LBT123	1	33	33	1dpi
200811_LBT123_1dpi_Pos002	18	12	30	1980	0.703	LBT123	1	33	33	1dpi
200811_LBT123_1dpi_Pos002	18	13	30	1980	0.8457	LBT123	1	33	33	1dpi
200811_LBT123_1dpi_Pos002	18	14	30	1980	0.8296	LBT123	1	33	33	1dpi
200811_LBT123_1dpi_Pos002	18	15	30	1980	0.7754	LBT123	1	33	33	1dpi
200811_LBT123_1dpi_Pos002	18	16	30	1980	0.8516	LBT123	1	33	33	1dpi
200811_LBT123_1dpi_Pos002	18	17	30	1980	0.6216	LBT123	1	33	33	1dpi
200811_LBT123_1dpi_Pos002	18	18	30	1980	0.697	LBT123	1	33	33	1dpi
200811_LBT123_1dpi_Pos002	18	19	30	1980	0.697	LBT123	1	33	33	1dpi
200811_LBT123_1dpi_Pos002	18	20	30	1980	0.7227	LBT123	1	33	33	1dpi
200811_LBT123_1dpi_Pos002	18	22	30	1980	0.866	LBT123	1	33	33	1dpi
200811_LBT123_1dpi_Pos002	18	23	30	1980	0.8115	LBT123	1	33	33	1dpi
200811_LBT123_1dpi_Pos002	18	25	30	1980	0.8467	LBT123	1	33	33	1dpi
200811_LBT123_1dpi_Pos002	18	27	30	1980	0.6157	LBT123	1	33	33	1dpi
200811_LBT123_1dpi_Pos002	18	28	30	1980	0.676	LBT123	1	33	33	1dpi
200811_LBT123_1dpi_Pos002	18	29	30	1980	0.774	LBT123	1	33	33	1dpi
200811_LBT123_1dpi_Pos002	18	31	30	1980	0.69	LBT123	1	33	33	1dpi
200811_LBT123_1dpi_Pos002	18	32	30	1980	0.7334	LBT123	1	33	33	1dpi
200811_LBT123_1dpi_Pos002	18	33	30	1980	0.6235	LBT123	1	33	33	1dpi
200811_LBT123_1dpi_Pos002	18	34	30	1980	0.9604	LBT123	1	33	33	1dpi
200811_LBT123_1dpi_Pos002	18	35	30	1980	0.688	LBT123	1	33	33	1dpi
200811_LBT123_1dpi_Pos002	18	36	30	1980	0.803	LBT123	1	33	33	1dpi
200811_LBT123_1dpi_Pos002	18	38	30	1980	0.9297	LBT123	1	33	33	1dpi
200811_LBT123_1dpi_Pos002	18	39	30	1980	0.606	LBT123	1	33	33	1dpi
200811_LBT123_1dpi_Pos002	18	40	30	1980	0.7744	LBT123	1	33	33	1dpi
200811_LBT123_1dpi_Pos002	18	41	30	1980	0.897	LBT123	1	33	33	1dpi
200811_LBT123_1dpi_Pos002	18	42	30	1980	0.7827	LBT123	1	33	33	1dpi
200811_LBT123_1dpi_Pos002	18	43	30	1980	0.6436	LBT123	1	33	33	1dpi
200811_LBT123_1dpi_Pos002	18	44	30	1980	0.8184	LBT123	1	33	33	1dpi
200811_LBT123_1dpi_Pos002	18	45	30	1980	0.724	LBT123	1	33	33	1dpi
200811_LBT123_1dpi_Pos002	18	46	30	1980	0.771	LBT123	1	33	33	1dpi
200811_LBT123_1dpi_Pos002	18	47	30	1980	0.875	LBT123	1	33	33	1dpi
200811_LBT123_1dpi_Pos002	18	48	30	1980	0.766	LBT123	1	33	33	1dpi
200811_LBT123_1dpi_Pos002	18	49	30	1980	0.813	LBT123	1	33	33	1dpi
200811_LBT123_1dpi_Pos002	18	50	30	1980	0.636	LBT123	1	33	33	1dpi
200811_LBT123_1dpi_Pos002	18	51	30	1980	0.804	LBT123	1	33	33	1dpi
200811_LBT123_1dpi_Pos002	18	52	30	1980	0.841	LBT123	1	33	33	1dpi
200811_LBT123_1dpi_Pos002	18	53	30	1980	0.8013	LBT123	1	33	33	1dpi
200811_LBT123_1dpi_Pos002	18	54	30	1980	0.795	LBT123	1	33	33	1dpi
200811_LBT123_1dpi_Pos002	18	55	30	1980	0.8955	LBT123	1	33	33	1dpi
200811_LBT123_1dpi_Pos002	18	56	30	1980	0.69	LBT123	1	33	33	1dpi
200811_LBT123_1dpi_Pos002	18	57	30	1980	0.769	LBT123	1	33	33	1dpi
200811_LBT123_1dpi_Pos002	18	58	30	1980	0.785	LBT123	1	33	33	1dpi
200811_LBT123_1dpi_Pos002	18	59	30	1980	0.6978	LBT123	1	33	33	1dpi
200811_LBT123_1dpi_Pos002	18	60	30	1980	0.8965	LBT123	1	33	33	1dpi
200811_LBT123_1dpi_Pos002	18	65	30	1980	0.785	LBT123	1	33	33	1dpi
200811_LBT123_1dpi_Pos002	18	66	30	1980	0.9287	LBT123	1	33	33	1dpi
200811_LBT123_1dpi_Pos002	20	2	30	2040	0.8496	LBT123	1	33	34	1dpi
200811_LBT123_1dpi_Pos002	20	3	30	2040	0.742	LBT123	1	33	34	1dpi
200811_LBT123_1dpi_Pos002	20	4	30	2040	0.752	LBT123	1	33	34	1dpi
200811_LBT123_1dpi_Pos002	20	5	30	2040	0.8965	LBT123	1	33	34	1dpi
200811_LBT123_1dpi_Pos002	20	11	30	2040	0.748	LBT123	1	33	34	1dpi
200811_LBT123_1dpi_Pos002	20	13	30	2040	0.737	LBT123	1	33	34	1dpi
200811_LBT123_1dpi_Pos002	20	15	30	2040	0.699	LBT123	1	33	34	1dpi
200811_LBT123_1dpi_Pos002	20	17	30	2040	0.9077	LBT123	1	33	34	1dpi
200811_LBT123_1dpi_Pos002	20	18	30	2040	0.7505	LBT123	1	33	34	1dpi
200811_LBT123_1dpi_Pos002	20	19	30	2040	0.7837	LBT123	1	33	34	1dpi
200811_LBT123_1dpi_Pos002	20	20	30	2040	0.744	LBT123	1	33	34	1dpi
200811_LBT123_1dpi_Pos002	20	21	30	2040	0.8623	LBT123	1	33	34	1dpi
200811_LBT123_1dpi_Pos002	20	22	30	2040	0.8193	LBT123	1	33	34	1dpi
200811_LBT123_1dpi_Pos002	20	23	30	2040	0.696	LBT123	1	33	34	1dpi
200811_LBT123_1dpi_Pos002	20	24	30	2040	0.9043	LBT123	1	33	34	1dpi
200811_LBT123_1dpi_Pos002	20	25	30	2040	0.767	LBT123	1	33	34	1dpi
200811_LBT123_1dpi_Pos002	20	26	30	2040	0.724	LBT123	1	33	34	1dpi
200811_LBT123_1dpi_Pos002	20	27	30	2040	0.795	LBT123	1	33	34	1dpi
200811_LBT123_1dpi_Pos002	20	29	30	2040	0.7847	LBT123	1	33	34	1dpi
200811_LBT123_1dpi_Pos002	20	30	30	2040	0.9	LBT123	1	33	34	1dpi
200811_LBT123_1dpi_Pos002	20	31	30	2040	0.7495	LBT123	1	33	34	1dpi
200811_LBT123_1dpi_Pos002	20	32	30	2040	0.722	LBT123	1	33	34	1dpi
200811_LBT123_1dpi_Pos002	20	33	30	2040	0.7017	LBT123	1	33	34	1dpi
200811_LBT123_1dpi_Pos002	20	34	30	2040	0.6973	LBT123	1	33	34	1dpi
200811_LBT123_1dpi_Pos002	20	35	30	2040	0.825	LBT123	1	33	34	1dpi
200811_LBT123_1dpi_Pos002	20	36	30	2040	0.7324	LBT123	1	33	34	1dpi
200811_LBT123_1dpi_Pos002	20	37	30	2040	0.66	LBT123	1	33	34	1dpi
200811_LBT123_1dpi_Pos002	20	38	30	2040	0.9424	LBT123	1	33	34	1dpi
200811_LBT123_1dpi_Pos002	20	39	30	2040	0.6997	LBT123	1	33	34	1dpi
200811_LBT123_1dpi_Pos002	20	41	30	2040	0.7603	LBT123	1	33	34	1dpi
200811_LBT123_1dpi_Pos002	20	42	30	2040	0.9453	LBT123	1	33	34	1dpi
200811_LBT123_1dpi_Pos002	20	43	30	2040	0.7827	LBT123	1	33	34	1dpi
200811_LBT123_1dpi_Pos002	20	45	30	2040	0.8057	LBT123	1	33	34	1dpi
200811_LBT123_1dpi_Pos002	20	46	30	2040	0.901	LBT123	1	33	34	1dpi
200811_LBT123_1dpi_Pos002	20	50	30	2040	0.937	LBT123	1	33	34	1dpi
200811_LBT123_1dpi_Pos002	20	51	30	2040	0.646	LBT123	1	33	34	1dpi
200811_LBT123_1dpi_Pos002	20	52	30	2040	0.8096	LBT123	1	33	34	1dpi
200811_LBT123_1dpi_Pos002	20	53	30	2040	0.847	LBT123	1	33	34	1dpi
200811_LBT123_1dpi_Pos002	20	54	30	2040	0.643	LBT123	1	33	34	1dpi
200811_LBT123_1dpi_Pos002	20	55	30	2040	0.791	LBT123	1	33	34	1dpi
200811_LBT123_1dpi_Pos002	20	56	30	2040	0.8438	LBT123	1	33	34	1dpi
200811_LBT123_1dpi_Pos002	20	57	30	2040	0.824	LBT123	1	33	34	1dpi
200811_LBT123_1dpi_Pos002	20	59	30	2040	0.807	LBT123	1	33	34	1dpi
200811_LBT123_1dpi_Pos002	20	60	30	2040	0.731	LBT123	1	33	34	1dpi
200811_LBT123_1dpi_Pos002	20	61	30	2040	0.8564	LBT123	1	33	34	1dpi
200811_LBT123_1dpi_Pos002	20	63	30	2040	0.6025	LBT123	1	33	34	1dpi
200811_LBT123_1dpi_Pos002	20	64	30	2040	0.9155	LBT123	1	33	34	1dpi
200811_LBT123_1dpi_Pos002	20	65	30	2040	0.8325	LBT123	1	33	34	1dpi
200811_LBT123_1dpi_Pos002	20	67	30	2040	0.609	LBT123	1	33	34	1dpi
200811_LBT123_1dpi_Pos002	22	3	30	2100	0.884	LBT123	1	33	35	1dpi
200811_LBT123_1dpi_Pos002	22	6	30	2100	0.9014	LBT123	1	33	35	1dpi
200811_LBT123_1dpi_Pos002	22	9	30	2100	0.9307	LBT123	1	33	35	1dpi
200811_LBT123_1dpi_Pos002	22	10	30	2100	0.6406	LBT123	1	33	35	1dpi
200811_LBT123_1dpi_Pos002	22	11	30	2100	0.789	LBT123	1	33	35	1dpi
200811_LBT123_1dpi_Pos002	22	13	30	2100	0.6094	LBT123	1	33	35	1dpi
200811_LBT123_1dpi_Pos002	22	14	30	2100	0.765	LBT123	1	33	35	1dpi
200811_LBT123_1dpi_Pos002	22	17	30	2100	0.827	LBT123	1	33	35	1dpi
200811_LBT123_1dpi_Pos002	22	18	30	2100	0.6626	LBT123	1	33	35	1dpi
200811_LBT123_1dpi_Pos002	22	20	30	2100	0.604	LBT123	1	33	35	1dpi
200811_LBT123_1dpi_Pos002	22	22	30	2100	0.7197	LBT123	1	33	35	1dpi
200811_LBT123_1dpi_Pos002	22	24	30	2100	0.8076	LBT123	1	33	35	1dpi
200811_LBT123_1dpi_Pos002	22	25	30	2100	0.647	LBT123	1	33	35	1dpi
200811_LBT123_1dpi_Pos002	22	27	30	2100	0.9155	LBT123	1	33	35	1dpi
200811_LBT123_1dpi_Pos002	22	28	30	2100	0.674	LBT123	1	33	35	1dpi
200811_LBT123_1dpi_Pos002	22	29	30	2100	0.775	LBT123	1	33	35	1dpi
200811_LBT123_1dpi_Pos002	22	30	30	2100	0.7563	LBT123	1	33	35	1dpi
200811_LBT123_1dpi_Pos002	22	31	30	2100	0.7446	LBT123	1	33	35	1dpi
200811_LBT123_1dpi_Pos002	22	33	30	2100	0.8096	LBT123	1	33	35	1dpi
200811_LBT123_1dpi_Pos002	22	35	30	2100	0.782	LBT123	1	33	35	1dpi
200811_LBT123_1dpi_Pos002	22	36	30	2100	0.662	LBT123	1	33	35	1dpi
200811_LBT123_1dpi_Pos002	22	37	30	2100	0.7124	LBT123	1	33	35	1dpi
200811_LBT123_1dpi_Pos002	22	38	30	2100	0.671	LBT123	1	33	35	1dpi
200811_LBT123_1dpi_Pos002	22	39	30	2100	0.887	LBT123	1	33	35	1dpi
200811_LBT123_1dpi_Pos002	22	40	30	2100	0.8403	LBT123	1	33	35	1dpi
200811_LBT123_1dpi_Pos002	22	41	30	2100	0.679	LBT123	1	33	35	1dpi
200811_LBT123_1dpi_Pos002	22	42	30	2100	0.957	LBT123	1	33	35	1dpi
200811_LBT123_1dpi_Pos002	22	43	30	2100	0.6045	LBT123	1	33	35	1dpi
200811_LBT123_1dpi_Pos002	22	44	30	2100	0.942	LBT123	1	33	35	1dpi
200811_LBT123_1dpi_Pos002	22	46	30	2100	0.822	LBT123	1	33	35	1dpi
200811_LBT123_1dpi_Pos002	22	47	30	2100	0.7886	LBT123	1	33	35	1dpi
200811_LBT123_1dpi_Pos002	22	48	30	2100	0.858	LBT123	1	33	35	1dpi
200811_LBT123_1dpi_Pos002	22	49	30	2100	0.985	LBT123	1	33	35	1dpi
200811_LBT123_1dpi_Pos002	22	51	30	2100	0.605	LBT123	1	33	35	1dpi
200811_LBT123_1dpi_Pos002	22	53	30	2100	0.6772	LBT123	1	33	35	1dpi
200811_LBT123_1dpi_Pos002	22	54	30	2100	0.806	LBT123	1	33	35	1dpi
200811_LBT123_1dpi_Pos002	22	55	30	2100	0.77	LBT123	1	33	35	1dpi
200811_LBT123_1dpi_Pos002	22	57	30	2100	0.9053	LBT123	1	33	35	1dpi
200811_LBT123_1dpi_Pos002	22	58	30	2100	0.855	LBT123	1	33	35	1dpi
200811_LBT123_1dpi_Pos002	22	59	30	2100	0.8267	LBT123	1	33	35	1dpi
200811_LBT123_1dpi_Pos002	22	60	30	2100	0.725	LBT123	1	33	35	1dpi
200811_LBT123_1dpi_Pos002	22	62	30	2100	0.919	LBT123	1	33	35	1dpi
200811_LBT123_1dpi_Pos002	22	63	30	2100	0.813	LBT123	1	33	35	1dpi
200811_LBT123_1dpi_Pos002	22	64	30	2100	0.825	LBT123	1	33	35	1dpi
200811_LBT123_1dpi_Pos002	22	67	30	2100	0.687	LBT123	1	33	35	1dpi
200811_LBT123_1dpi_Pos002	24	3	30	2160	0.8154	LBT123	1	33	36	1dpi
200811_LBT123_1dpi_Pos002	24	4	30	2160	0.8643	LBT123	1	33	36	1dpi
200811_LBT123_1dpi_Pos002	24	9	30	2160	0.64	LBT123	1	33	36	1dpi
200811_LBT123_1dpi_Pos002	24	11	30	2160	0.7456	LBT123	1	33	36	1dpi
200811_LBT123_1dpi_Pos002	24	13	30	2160	0.7305	LBT123	1	33	36	1dpi
200811_LBT123_1dpi_Pos002	24	15	30	2160	0.834	LBT123	1	33	36	1dpi
200811_LBT123_1dpi_Pos002	24	16	30	2160	0.7627	LBT123	1	33	36	1dpi
200811_LBT123_1dpi_Pos002	24	17	30	2160	0.885	LBT123	1	33	36	1dpi
200811_LBT123_1dpi_Pos002	24	18	30	2160	0.955	LBT123	1	33	36	1dpi
200811_LBT123_1dpi_Pos002	24	19	30	2160	0.8506	LBT123	1	33	36	1dpi
200811_LBT123_1dpi_Pos002	24	20	30	2160	0.8765	LBT123	1	33	36	1dpi
200811_LBT123_1dpi_Pos002	24	21	30	2160	0.759	LBT123	1	33	36	1dpi
200811_LBT123_1dpi_Pos002	24	23	30	2160	0.6416	LBT123	1	33	36	1dpi
200811_LBT123_1dpi_Pos002	24	24	30	2160	0.651	LBT123	1	33	36	1dpi
200811_LBT123_1dpi_Pos002	24	25	30	2160	0.616	LBT123	1	33	36	1dpi
200811_LBT123_1dpi_Pos002	24	27	30	2160	0.944	LBT123	1	33	36	1dpi
200811_LBT123_1dpi_Pos002	24	28	30	2160	0.628	LBT123	1	33	36	1dpi
200811_LBT123_1dpi_Pos002	24	30	30	2160	0.7197	LBT123	1	33	36	1dpi
200811_LBT123_1dpi_Pos002	24	32	30	2160	0.8345	LBT123	1	33	36	1dpi
200811_LBT123_1dpi_Pos002	24	33	30	2160	0.8047	LBT123	1	33	36	1dpi
200811_LBT123_1dpi_Pos002	24	34	30	2160	0.769	LBT123	1	33	36	1dpi
200811_LBT123_1dpi_Pos002	24	35	30	2160	0.9717	LBT123	1	33	36	1dpi
200811_LBT123_1dpi_Pos002	24	36	30	2160	0.6436	LBT123	1	33	36	1dpi
200811_LBT123_1dpi_Pos002	24	37	30	2160	0.885	LBT123	1	33	36	1dpi
200811_LBT123_1dpi_Pos002	24	39	30	2160	0.8613	LBT123	1	33	36	1dpi
200811_LBT123_1dpi_Pos002	24	40	30	2160	0.9365	LBT123	1	33	36	1dpi
200811_LBT123_1dpi_Pos002	24	41	30	2160	0.79	LBT123	1	33	36	1dpi
200811_LBT123_1dpi_Pos002	24	42	30	2160	0.6333	LBT123	1	33	36	1dpi
200811_LBT123_1dpi_Pos002	24	43	30	2160	0.9395	LBT123	1	33	36	1dpi
200811_LBT123_1dpi_Pos002	24	44	30	2160	0.798	LBT123	1	33	36	1dpi
200811_LBT123_1dpi_Pos002	24	45	30	2160	0.8315	LBT123	1	33	36	1dpi
200811_LBT123_1dpi_Pos002	24	47	30	2160	0.7354	LBT123	1	33	36	1dpi
200811_LBT123_1dpi_Pos002	24	48	30	2160	0.851	LBT123	1	33	36	1dpi
200811_LBT123_1dpi_Pos002	24	49	30	2160	0.782	LBT123	1	33	36	1dpi
200811_LBT123_1dpi_Pos002	24	50	30	2160	0.9917	LBT123	1	33	36	1dpi
200811_LBT123_1dpi_Pos002	24	51	30	2160	0.8286	LBT123	1	33	36	1dpi
200811_LBT123_1dpi_Pos002	24	53	30	2160	0.663	LBT123	1	33	36	1dpi
200811_LBT123_1dpi_Pos002	24	55	30	2160	0.748	LBT123	1	33	36	1dpi
200811_LBT123_1dpi_Pos002	24	58	30	2160	0.8135	LBT123	1	33	36	1dpi
200811_LBT123_1dpi_Pos002	24	59	30	2160	0.671	LBT123	1	33	36	1dpi
200811_LBT123_1dpi_Pos002	24	60	30	2160	0.812	LBT123	1	33	36	1dpi
200811_LBT123_1dpi_Pos002	24	61	30	2160	0.79	LBT123	1	33	36	1dpi
200811_LBT123_1dpi_Pos002	24	62	30	2160	0.9834	LBT123	1	33	36	1dpi
200811_LBT123_1dpi_Pos002	24	63	30	2160	0.9316	LBT123	1	33	36	1dpi
200811_LBT123_1dpi_Pos002	24	64	30	2160	0.7114	LBT123	1	33	36	1dpi
200811_LBT123_1dpi_Pos002	24	65	30	2160	0.651	LBT123	1	33	36	1dpi
200811_LBT123_1dpi_Pos002	24	66	30	2160	0.7446	LBT123	1	33	36	1dpi
200811_LBT123_1dpi_Pos002	24	67	30	2160	0.859	LBT123	1	33	36	1dpi
200811_LBT123_1dpi_Pos002	24	68	30	2160	0.7476	LBT123	1	33	36	1dpi
200811_LBT123_1dpi_Pos002	24	69	30	2160	0.939	LBT123	1	33	36	1dpi
200811_LBT123_1dpi_Pos002	24	72	30	2160	0.7593	LBT123	1	33	36	1dpi
200811_LBT123_1dpi_Pos002	24	73	30	2160	0.686	LBT123	1	33	36	1dpi
200811_LBT123_1dpi_Pos002	24	74	30	2160	0.757	LBT123	1	33	36	1dpi
200811_LBT123_1dpi_Pos002	24	75	30	2160	0.837	LBT123	1	33	36	1dpi
200811_LBT123_1dpi_Pos002	24	76	30	2160	0.825	LBT123	1	33	36	1dpi
200811_LBT123_1dpi_Pos002	24	77	30	2160	0.8013	LBT123	1	33	36	1dpi
200811_LBT123_1dpi_Pos002	24	79	30	2160	0.858	LBT123	1	33	36	1dpi
200811_LBT123_1dpi_Pos002	24	80	30	2160	0.8457	LBT123	1	33	36	1dpi
200811_LBT123_1dpi_Pos002	24	81	30	2160	0.633	LBT123	1	33	36	1dpi
200811_LBT123_1dpi_Pos002	26	1	30	2220	0.8604	LBT123	1	33	37	1dpi
200811_LBT123_1dpi_Pos002	26	3	30	2220	0.858	LBT123	1	33	37	1dpi
200811_LBT123_1dpi_Pos002	26	4	30	2220	0.761	LBT123	1	33	37	1dpi
200811_LBT123_1dpi_Pos002	26	7	30	2220	0.806	LBT123	1	33	37	1dpi
200811_LBT123_1dpi_Pos002	26	9	30	2220	0.643	LBT123	1	33	37	1dpi
200811_LBT123_1dpi_Pos002	26	12	30	2220	0.881	LBT123	1	33	37	1dpi
200811_LBT123_1dpi_Pos002	26	13	30	2220	0.607	LBT123	1	33	37	1dpi
200811_LBT123_1dpi_Pos002	26	14	30	2220	0.765	LBT123	1	33	37	1dpi
200811_LBT123_1dpi_Pos002	26	15	30	2220	0.754	LBT123	1	33	37	1dpi
200811_LBT123_1dpi_Pos002	26	17	30	2220	0.7173	LBT123	1	33	37	1dpi
200811_LBT123_1dpi_Pos002	26	18	30	2220	0.9126	LBT123	1	33	37	1dpi
200811_LBT123_1dpi_Pos002	26	19	30	2220	0.854	LBT123	1	33	37	1dpi
200811_LBT123_1dpi_Pos002	26	20	30	2220	0.7373	LBT123	1	33	37	1dpi
200811_LBT123_1dpi_Pos002	26	21	30	2220	0.7505	LBT123	1	33	37	1dpi
200811_LBT123_1dpi_Pos002	26	23	30	2220	0.7773	LBT123	1	33	37	1dpi
200811_LBT123_1dpi_Pos002	26	24	30	2220	0.6445	LBT123	1	33	37	1dpi
200811_LBT123_1dpi_Pos002	26	25	30	2220	0.829	LBT123	1	33	37	1dpi
200811_LBT123_1dpi_Pos002	26	26	30	2220	0.878	LBT123	1	33	37	1dpi
200811_LBT123_1dpi_Pos002	26	28	30	2220	0.7197	LBT123	1	33	37	1dpi
200811_LBT123_1dpi_Pos002	26	29	30	2220	0.6807	LBT123	1	33	37	1dpi
200811_LBT123_1dpi_Pos002	26	30	30	2220	0.883	LBT123	1	33	37	1dpi
200811_LBT123_1dpi_Pos002	26	31	30	2220	0.962	LBT123	1	33	37	1dpi
200811_LBT123_1dpi_Pos002	26	32	30	2220	0.733	LBT123	1	33	37	1dpi
200811_LBT123_1dpi_Pos002	26	33	30	2220	0.694	LBT123	1	33	37	1dpi
200811_LBT123_1dpi_Pos002	26	34	30	2220	0.921	LBT123	1	33	37	1dpi
200811_LBT123_1dpi_Pos002	26	36	30	2220	0.9014	LBT123	1	33	37	1dpi
200811_LBT123_1dpi_Pos002	26	37	30	2220	0.8306	LBT123	1	33	37	1dpi
200811_LBT123_1dpi_Pos002	26	38	30	2220	0.73	LBT123	1	33	37	1dpi
200811_LBT123_1dpi_Pos002	26	39	30	2220	0.6367	LBT123	1	33	37	1dpi
200811_LBT123_1dpi_Pos002	26	41	30	2220	0.6313	LBT123	1	33	37	1dpi
200811_LBT123_1dpi_Pos002	26	44	30	2220	0.7856	LBT123	1	33	37	1dpi
200811_LBT123_1dpi_Pos002	26	45	30	2220	0.8086	LBT123	1	33	37	1dpi
200811_LBT123_1dpi_Pos002	26	46	30	2220	0.7686	LBT123	1	33	37	1dpi
200811_LBT123_1dpi_Pos002	26	47	30	2220	0.845	LBT123	1	33	37	1dpi
200811_LBT123_1dpi_Pos002	26	48	30	2220	1.028	LBT123	1	33	37	1dpi
200811_LBT123_1dpi_Pos002	26	49	30	2220	0.612	LBT123	1	33	37	1dpi
200811_LBT123_1dpi_Pos002	26	50	30	2220	0.78	LBT123	1	33	37	1dpi
200811_LBT123_1dpi_Pos002	26	51	30	2220	0.8823	LBT123	1	33	37	1dpi
200811_LBT123_1dpi_Pos002	26	52	30	2220	0.87	LBT123	1	33	37	1dpi
200811_LBT123_1dpi_Pos002	26	54	30	2220	0.9077	LBT123	1	33	37	1dpi
200811_LBT123_1dpi_Pos002	26	55	30	2220	1.007	LBT123	1	33	37	1dpi
200811_LBT123_1dpi_Pos002	26	56	30	2220	0.8545	LBT123	1	33	37	1dpi
200811_LBT123_1dpi_Pos002	26	57	30	2220	0.7314	LBT123	1	33	37	1dpi
200811_LBT123_1dpi_Pos002	26	58	30	2220	1.03	LBT123	1	33	37	1dpi
200811_LBT123_1dpi_Pos002	26	59	30	2220	0.9443	LBT123	1	33	37	1dpi
200811_LBT123_1dpi_Pos002	26	60	30	2220	0.839	LBT123	1	33	37	1dpi
200811_LBT123_1dpi_Pos002	26	61	30	2220	0.6826	LBT123	1	33	37	1dpi
200811_LBT123_1dpi_Pos002	26	62	30	2220	0.6226	LBT123	1	33	37	1dpi
200811_LBT123_1dpi_Pos002	26	63	30	2220	0.841	LBT123	1	33	37	1dpi
200811_LBT123_1dpi_Pos002	26	64	30	2220	0.669	LBT123	1	33	37	1dpi
200811_LBT123_1dpi_Pos002	26	65	30	2220	0.6987	LBT123	1	33	37	1dpi
200811_LBT123_1dpi_Pos002	26	66	30	2220	0.814	LBT123	1	33	37	1dpi
200811_LBT123_1dpi_Pos002	26	70	30	2220	0.865	LBT123	1	33	37	1dpi
200811_LBT123_1dpi_Pos002	26	72	30	2220	0.7686	LBT123	1	33	37	1dpi
200811_LBT123_1dpi_Pos002	28	2	30	2280	0.699	LBT123	1	33	38	1dpi
200811_LBT123_1dpi_Pos002	28	4	30	2280	0.8853	LBT123	1	33	38	1dpi
200811_LBT123_1dpi_Pos002	28	7	30	2280	0.914	LBT123	1	33	38	1dpi
200811_LBT123_1dpi_Pos002	28	8	30	2280	0.755	LBT123	1	33	38	1dpi
200811_LBT123_1dpi_Pos002	28	9	30	2280	0.755	LBT123	1	33	38	1dpi
200811_LBT123_1dpi_Pos002	28	10	30	2280	0.715	LBT123	1	33	38	1dpi
200811_LBT123_1dpi_Pos002	28	11	30	2280	0.6396	LBT123	1	33	38	1dpi
200811_LBT123_1dpi_Pos002	28	12	30	2280	0.925	LBT123	1	33	38	1dpi
200811_LBT123_1dpi_Pos002	28	16	30	2280	0.6865	LBT123	1	33	38	1dpi
200811_LBT123_1dpi_Pos002	28	17	30	2280	0.7183	LBT123	1	33	38	1dpi
200811_LBT123_1dpi_Pos002	28	19	30	2280	0.718	LBT123	1	33	38	1dpi
200811_LBT123_1dpi_Pos002	28	20	30	2280	0.662	LBT123	1	33	38	1dpi
200811_LBT123_1dpi_Pos002	28	21	30	2280	0.908	LBT123	1	33	38	1dpi
200811_LBT123_1dpi_Pos002	28	22	30	2280	0.966	LBT123	1	33	38	1dpi
200811_LBT123_1dpi_Pos002	28	23	30	2280	0.744	LBT123	1	33	38	1dpi
200811_LBT123_1dpi_Pos002	28	24	30	2280	0.8984	LBT123	1	33	38	1dpi
200811_LBT123_1dpi_Pos002	28	25	30	2280	0.805	LBT123	1	33	38	1dpi
200811_LBT123_1dpi_Pos002	28	26	30	2280	0.7686	LBT123	1	33	38	1dpi
200811_LBT123_1dpi_Pos002	28	27	30	2280	0.812	LBT123	1	33	38	1dpi
200811_LBT123_1dpi_Pos002	28	28	30	2280	0.8794	LBT123	1	33	38	1dpi
200811_LBT123_1dpi_Pos002	28	29	30	2280	0.725	LBT123	1	33	38	1dpi
200811_LBT123_1dpi_Pos002	28	30	30	2280	0.7485	LBT123	1	33	38	1dpi
200811_LBT123_1dpi_Pos002	28	32	30	2280	0.8203	LBT123	1	33	38	1dpi
200811_LBT123_1dpi_Pos002	28	33	30	2280	0.7485	LBT123	1	33	38	1dpi
200811_LBT123_1dpi_Pos002	28	36	30	2280	0.695	LBT123	1	33	38	1dpi
200811_LBT123_1dpi_Pos002	28	37	30	2280	0.8545	LBT123	1	33	38	1dpi
200811_LBT123_1dpi_Pos002	28	41	30	2280	0.688	LBT123	1	33	38	1dpi
200811_LBT123_1dpi_Pos002	28	42	30	2280	0.8486	LBT123	1	33	38	1dpi
200811_LBT123_1dpi_Pos002	28	44	30	2280	0.9185	LBT123	1	33	38	1dpi
200811_LBT123_1dpi_Pos002	28	45	30	2280	0.8613	LBT123	1	33	38	1dpi
200811_LBT123_1dpi_Pos002	28	46	30	2280	0.693	LBT123	1	33	38	1dpi
200811_LBT123_1dpi_Pos002	28	47	30	2280	0.6094	LBT123	1	33	38	1dpi
200811_LBT123_1dpi_Pos002	28	48	30	2280	0.8936	LBT123	1	33	38	1dpi
200811_LBT123_1dpi_Pos002	28	49	30	2280	0.929	LBT123	1	33	38	1dpi
200811_LBT123_1dpi_Pos002	28	51	30	2280	0.671	LBT123	1	33	38	1dpi
200811_LBT123_1dpi_Pos002	28	52	30	2280	0.8174	LBT123	1	33	38	1dpi
200811_LBT123_1dpi_Pos002	28	53	30	2280	0.7197	LBT123	1	33	38	1dpi
200811_LBT123_1dpi_Pos002	28	54	30	2280	0.766	LBT123	1	33	38	1dpi
200811_LBT123_1dpi_Pos002	28	55	30	2280	0.884	LBT123	1	33	38	1dpi
200811_LBT123_1dpi_Pos002	28	56	30	2280	0.6416	LBT123	1	33	38	1dpi
200811_LBT123_1dpi_Pos002	28	57	30	2280	0.7026	LBT123	1	33	38	1dpi
200811_LBT123_1dpi_Pos002	28	58	30	2280	0.7466	LBT123	1	33	38	1dpi
200811_LBT123_1dpi_Pos002	28	59	30	2280	0.681	LBT123	1	33	38	1dpi
200811_LBT123_1dpi_Pos002	28	60	30	2280	0.6445	LBT123	1	33	38	1dpi
200811_LBT123_1dpi_Pos002	28	61	30	2280	0.8384	LBT123	1	33	38	1dpi
200811_LBT123_1dpi_Pos002	30	2	30	2340	0.8013	LBT123	1	33	39	1dpi
200811_LBT123_1dpi_Pos002	30	3	30	2340	0.9414	LBT123	1	33	39	1dpi
200811_LBT123_1dpi_Pos002	30	4	30	2340	0.762	LBT123	1	33	39	1dpi
200811_LBT123_1dpi_Pos002	30	6	30	2340	0.629	LBT123	1	33	39	1dpi
200811_LBT123_1dpi_Pos002	30	9	30	2340	0.847	LBT123	1	33	39	1dpi
200811_LBT123_1dpi_Pos002	30	13	30	2340	0.784	LBT123	1	33	39	1dpi
200811_LBT123_1dpi_Pos002	30	14	30	2340	0.705	LBT123	1	33	39	1dpi
200811_LBT123_1dpi_Pos002	30	15	30	2340	0.8604	LBT123	1	33	39	1dpi
200811_LBT123_1dpi_Pos002	30	16	30	2340	0.6094	LBT123	1	33	39	1dpi
200811_LBT123_1dpi_Pos002	30	17	30	2340	0.6504	LBT123	1	33	39	1dpi
200811_LBT123_1dpi_Pos002	30	18	30	2340	0.7017	LBT123	1	33	39	1dpi
200811_LBT123_1dpi_Pos002	30	19	30	2340	0.9233	LBT123	1	33	39	1dpi
200811_LBT123_1dpi_Pos002	30	20	30	2340	0.694	LBT123	1	33	39	1dpi
200811_LBT123_1dpi_Pos002	30	21	30	2340	0.698	LBT123	1	33	39	1dpi
200811_LBT123_1dpi_Pos002	30	22	30	2340	0.7456	LBT123	1	33	39	1dpi
200811_LBT123_1dpi_Pos002	30	23	30	2340	0.8315	LBT123	1	33	39	1dpi
200811_LBT123_1dpi_Pos002	30	25	30	2340	0.8057	LBT123	1	33	39	1dpi
200811_LBT123_1dpi_Pos002	30	26	30	2340	0.837	LBT123	1	33	39	1dpi
200811_LBT123_1dpi_Pos002	30	27	30	2340	0.716	LBT123	1	33	39	1dpi
200811_LBT123_1dpi_Pos002	30	28	30	2340	0.9585	LBT123	1	33	39	1dpi
200811_LBT123_1dpi_Pos002	30	29	30	2340	0.9155	LBT123	1	33	39	1dpi
200811_LBT123_1dpi_Pos002	30	30	30	2340	0.7417	LBT123	1	33	39	1dpi
200811_LBT123_1dpi_Pos002	30	32	30	2340	0.6753	LBT123	1	33	39	1dpi
200811_LBT123_1dpi_Pos002	30	35	30	2340	0.939	LBT123	1	33	39	1dpi
200811_LBT123_1dpi_Pos002	30	36	30	2340	0.703	LBT123	1	33	39	1dpi
200811_LBT123_1dpi_Pos002	30	37	30	2340	0.8203	LBT123	1	33	39	1dpi
200811_LBT123_1dpi_Pos002	30	38	30	2340	0.8047	LBT123	1	33	39	1dpi
200811_LBT123_1dpi_Pos002	30	40	30	2340	0.626	LBT123	1	33	39	1dpi
200811_LBT123_1dpi_Pos002	30	41	30	2340	0.7964	LBT123	1	33	39	1dpi
200811_LBT123_1dpi_Pos002	30	44	30	2340	0.6826	LBT123	1	33	39	1dpi
200811_LBT123_1dpi_Pos002	30	45	30	2340	0.731	LBT123	1	33	39	1dpi
200811_LBT123_1dpi_Pos002	30	46	30	2340	0.86	LBT123	1	33	39	1dpi
200811_LBT123_1dpi_Pos002	30	47	30	2340	0.8867	LBT123	1	33	39	1dpi
200811_LBT123_1dpi_Pos002	30	48	30	2340	0.79	LBT123	1	33	39	1dpi
200811_LBT123_1dpi_Pos002	30	50	30	2340	0.6997	LBT123	1	33	39	1dpi
200811_LBT123_1dpi_Pos002	30	51	30	2340	0.859	LBT123	1	33	39	1dpi
200811_LBT123_1dpi_Pos002	30	52	30	2340	0.902	LBT123	1	33	39	1dpi
200811_LBT123_1dpi_Pos002	30	53	30	2340	0.7964	LBT123	1	33	39	1dpi
200811_LBT123_1dpi_Pos002	30	55	30	2340	0.7075	LBT123	1	33	39	1dpi
200811_LBT123_1dpi_Pos002	30	56	30	2340	0.9683	LBT123	1	33	39	1dpi
200811_LBT123_1dpi_Pos002	30	58	30	2340	0.6934	LBT123	1	33	39	1dpi
200811_LBT123_1dpi_Pos002	30	59	30	2340	0.844	LBT123	1	33	39	1dpi
200811_LBT123_1dpi_Pos002	30	60	30	2340	0.6997	LBT123	1	33	39	1dpi
200811_LBT123_1dpi_Pos002	30	61	30	2340	0.7837	LBT123	1	33	39	1dpi
200811_LBT123_1dpi_Pos002	30	62	30	2340	0.699	LBT123	1	33	39	1dpi
200811_LBT123_1dpi_Pos002	30	63	30	2340	0.724	LBT123	1	33	39	1dpi
200811_LBT123_1dpi_Pos002	30	64	30	2340	0.79	LBT123	1	33	39	1dpi
200811_LBT123_1dpi_Pos002	30	66	30	2340	0.866	LBT123	1	33	39	1dpi
200811_LBT123_1dpi_Pos002	30	68	30	2340	0.8438	LBT123	1	33	39	1dpi
200811_LBT123_1dpi_Pos002	30	69	30	2340	0.8193	LBT123	1	33	39	1dpi
200811_LBT123_1dpi_Pos002	30	70	30	2340	0.7637	LBT123	1	33	39	1dpi
200811_LBT123_1dpi_Pos003	0	1	30	1440	0.616	LBT123	1	33	24	1dpi
200811_LBT123_1dpi_Pos003	0	4	30	1440	0.8574	LBT123	1	33	24	1dpi
200811_LBT123_1dpi_Pos003	0	7	30	1440	0.738	LBT123	1	33	24	1dpi
200811_LBT123_1dpi_Pos003	0	8	30	1440	0.733	LBT123	1	33	24	1dpi
200811_LBT123_1dpi_Pos003	0	9	30	1440	0.72	LBT123	1	33	24	1dpi
200811_LBT123_1dpi_Pos003	0	10	30	1440	0.6562	LBT123	1	33	24	1dpi
200811_LBT123_1dpi_Pos003	0	13	30	1440	0.7236	LBT123	1	33	24	1dpi
200811_LBT123_1dpi_Pos003	0	18	30	1440	0.8096	LBT123	1	33	24	1dpi
200811_LBT123_1dpi_Pos003	0	21	30	1440	0.609	LBT123	1	33	24	1dpi
200811_LBT123_1dpi_Pos003	0	22	30	1440	0.824	LBT123	1	33	24	1dpi
200811_LBT123_1dpi_Pos003	0	23	30	1440	0.6216	LBT123	1	33	24	1dpi
200811_LBT123_1dpi_Pos003	0	24	30	1440	0.602	LBT123	1	33	24	1dpi
200811_LBT123_1dpi_Pos003	0	26	30	1440	0.81	LBT123	1	33	24	1dpi
200811_LBT123_1dpi_Pos003	0	27	30	1440	0.7334	LBT123	1	33	24	1dpi
200811_LBT123_1dpi_Pos003	0	29	30	1440	0.8247	LBT123	1	33	24	1dpi
200811_LBT123_1dpi_Pos003	0	31	30	1440	0.928	LBT123	1	33	24	1dpi
200811_LBT123_1dpi_Pos003	2	2	30	1500	0.7764	LBT123	1	33	25	1dpi
200811_LBT123_1dpi_Pos003	2	4	30	1500	0.6323	LBT123	1	33	25	1dpi
200811_LBT123_1dpi_Pos003	2	8	30	1500	0.724	LBT123	1	33	25	1dpi
200811_LBT123_1dpi_Pos003	2	9	30	1500	0.6226	LBT123	1	33	25	1dpi
200811_LBT123_1dpi_Pos003	2	10	30	1500	0.7817	LBT123	1	33	25	1dpi
200811_LBT123_1dpi_Pos003	2	12	30	1500	0.9883	LBT123	1	33	25	1dpi
200811_LBT123_1dpi_Pos003	2	15	30	1500	0.948	LBT123	1	33	25	1dpi
200811_LBT123_1dpi_Pos003	2	18	30	1500	0.8647	LBT123	1	33	25	1dpi
200811_LBT123_1dpi_Pos003	2	21	30	1500	0.7075	LBT123	1	33	25	1dpi
200811_LBT123_1dpi_Pos003	2	22	30	1500	0.709	LBT123	1	33	25	1dpi
200811_LBT123_1dpi_Pos003	2	23	30	1500	0.631	LBT123	1	33	25	1dpi
200811_LBT123_1dpi_Pos003	2	24	30	1500	0.7153	LBT123	1	33	25	1dpi
200811_LBT123_1dpi_Pos003	2	25	30	1500	0.6714	LBT123	1	33	25	1dpi
200811_LBT123_1dpi_Pos003	2	31	30	1500	0.7876	LBT123	1	33	25	1dpi
200811_LBT123_1dpi_Pos003	2	34	30	1500	0.86	LBT123	1	33	25	1dpi
200811_LBT123_1dpi_Pos003	4	1	30	1560	0.6284	LBT123	1	33	26	1dpi
200811_LBT123_1dpi_Pos003	4	2	30	1560	0.9097	LBT123	1	33	26	1dpi
200811_LBT123_1dpi_Pos003	4	5	30	1560	0.773	LBT123	1	33	26	1dpi
200811_LBT123_1dpi_Pos003	4	6	30	1560	0.73	LBT123	1	33	26	1dpi
200811_LBT123_1dpi_Pos003	4	15	30	1560	0.68	LBT123	1	33	26	1dpi
200811_LBT123_1dpi_Pos003	4	19	30	1560	0.9316	LBT123	1	33	26	1dpi
200811_LBT123_1dpi_Pos003	4	26	30	1560	0.8237	LBT123	1	33	26	1dpi
200811_LBT123_1dpi_Pos003	6	3	30	1620	0.7974	LBT123	1	33	27	1dpi
200811_LBT123_1dpi_Pos003	6	5	30	1620	0.785	LBT123	1	33	27	1dpi
200811_LBT123_1dpi_Pos003	6	12	30	1620	0.6562	LBT123	1	33	27	1dpi
200811_LBT123_1dpi_Pos003	6	14	30	1620	0.6567	LBT123	1	33	27	1dpi
200811_LBT123_1dpi_Pos003	6	16	30	1620	0.6855	LBT123	1	33	27	1dpi
200811_LBT123_1dpi_Pos003	6	23	30	1620	0.779	LBT123	1	33	27	1dpi
200811_LBT123_1dpi_Pos003	6	26	30	1620	0.8755	LBT123	1	33	27	1dpi
200811_LBT123_1dpi_Pos003	8	13	30	1680	0.761	LBT123	1	33	28	1dpi
200811_LBT123_1dpi_Pos003	8	16	30	1680	0.613	LBT123	1	33	28	1dpi
200811_LBT123_1dpi_Pos003	8	18	30	1680	0.7573	LBT123	1	33	28	1dpi
200811_LBT123_1dpi_Pos003	8	20	30	1680	0.721	LBT123	1	33	28	1dpi
200811_LBT123_1dpi_Pos003	8	21	30	1680	0.616	LBT123	1	33	28	1dpi
200811_LBT123_1dpi_Pos003	8	22	30	1680	0.66	LBT123	1	33	28	1dpi
200811_LBT123_1dpi_Pos003	8	23	30	1680	0.733	LBT123	1	33	28	1dpi
200811_LBT123_1dpi_Pos003	8	25	30	1680	0.702	LBT123	1	33	28	1dpi
200811_LBT123_1dpi_Pos003	8	26	30	1680	0.629	LBT123	1	33	28	1dpi
200811_LBT123_1dpi_Pos003	8	28	30	1680	0.6265	LBT123	1	33	28	1dpi
200811_LBT123_1dpi_Pos003	10	5	30	1740	0.745	LBT123	1	33	29	1dpi
200811_LBT123_1dpi_Pos003	10	9	30	1740	0.685	LBT123	1	33	29	1dpi
200811_LBT123_1dpi_Pos003	10	10	30	1740	0.697	LBT123	1	33	29	1dpi
200811_LBT123_1dpi_Pos003	10	13	30	1740	0.6353	LBT123	1	33	29	1dpi
200811_LBT123_1dpi_Pos003	10	14	30	1740	0.9404	LBT123	1	33	29	1dpi
200811_LBT123_1dpi_Pos003	10	20	30	1740	0.81	LBT123	1	33	29	1dpi
200811_LBT123_1dpi_Pos003	10	22	30	1740	0.788	LBT123	1	33	29	1dpi
200811_LBT123_1dpi_Pos003	10	24	30	1740	0.6836	LBT123	1	33	29	1dpi
200811_LBT123_1dpi_Pos003	10	25	30	1740	0.6533	LBT123	1	33	29	1dpi
200811_LBT123_1dpi_Pos003	12	4	30	1800	0.8257	LBT123	1	33	30	1dpi
200811_LBT123_1dpi_Pos003	12	6	30	1800	0.6836	LBT123	1	33	30	1dpi
200811_LBT123_1dpi_Pos003	12	9	30	1800	0.65	LBT123	1	33	30	1dpi
200811_LBT123_1dpi_Pos003	12	10	30	1800	0.925	LBT123	1	33	30	1dpi
200811_LBT123_1dpi_Pos003	12	11	30	1800	0.973	LBT123	1	33	30	1dpi
200811_LBT123_1dpi_Pos003	12	14	30	1800	0.7593	LBT123	1	33	30	1dpi
200811_LBT123_1dpi_Pos003	12	15	30	1800	0.6855	LBT123	1	33	30	1dpi
200811_LBT123_1dpi_Pos003	12	18	30	1800	0.8057	LBT123	1	33	30	1dpi
200811_LBT123_1dpi_Pos003	12	19	30	1800	0.8555	LBT123	1	33	30	1dpi
200811_LBT123_1dpi_Pos003	12	20	30	1800	0.7217	LBT123	1	33	30	1dpi
200811_LBT123_1dpi_Pos003	12	21	30	1800	0.637	LBT123	1	33	30	1dpi
200811_LBT123_1dpi_Pos003	14	4	30	1860	0.6714	LBT123	1	33	31	1dpi
200811_LBT123_1dpi_Pos003	14	7	30	1860	0.9023	LBT123	1	33	31	1dpi
200811_LBT123_1dpi_Pos003	14	8	30	1860	0.9756	LBT123	1	33	31	1dpi
200811_LBT123_1dpi_Pos003	14	10	30	1860	0.611	LBT123	1	33	31	1dpi
200811_LBT123_1dpi_Pos003	14	13	30	1860	0.6274	LBT123	1	33	31	1dpi
200811_LBT123_1dpi_Pos003	14	14	30	1860	0.6484	LBT123	1	33	31	1dpi
200811_LBT123_1dpi_Pos003	14	18	30	1860	0.623	LBT123	1	33	31	1dpi
200811_LBT123_1dpi_Pos003	14	20	30	1860	0.716	LBT123	1	33	31	1dpi
200811_LBT123_1dpi_Pos003	16	3	30	1920	0.647	LBT123	1	33	32	1dpi
200811_LBT123_1dpi_Pos003	16	5	30	1920	0.6504	LBT123	1	33	32	1dpi
200811_LBT123_1dpi_Pos003	16	6	30	1920	0.622	LBT123	1	33	32	1dpi
200811_LBT123_1dpi_Pos003	16	8	30	1920	0.783	LBT123	1	33	32	1dpi
200811_LBT123_1dpi_Pos003	16	9	30	1920	0.843	LBT123	1	33	32	1dpi
200811_LBT123_1dpi_Pos003	16	10	30	1920	0.9033	LBT123	1	33	32	1dpi
200811_LBT123_1dpi_Pos003	16	11	30	1920	0.898	LBT123	1	33	32	1dpi
200811_LBT123_1dpi_Pos003	16	14	30	1920	0.793	LBT123	1	33	32	1dpi
200811_LBT123_1dpi_Pos003	16	15	30	1920	0.8027	LBT123	1	33	32	1dpi
200811_LBT123_1dpi_Pos003	16	16	30	1920	0.6567	LBT123	1	33	32	1dpi
200811_LBT123_1dpi_Pos003	16	18	30	1920	0.8154	LBT123	1	33	32	1dpi
200811_LBT123_1dpi_Pos003	16	19	30	1920	0.781	LBT123	1	33	32	1dpi
200811_LBT123_1dpi_Pos003	16	21	30	1920	0.7363	LBT123	1	33	32	1dpi
200811_LBT123_1dpi_Pos003	18	3	30	1980	0.623	LBT123	1	33	33	1dpi
200811_LBT123_1dpi_Pos003	18	6	30	1980	0.6704	LBT123	1	33	33	1dpi
200811_LBT123_1dpi_Pos003	18	8	30	1980	0.7524	LBT123	1	33	33	1dpi
200811_LBT123_1dpi_Pos003	18	9	30	1980	0.914	LBT123	1	33	33	1dpi
200811_LBT123_1dpi_Pos003	18	11	30	1980	0.887	LBT123	1	33	33	1dpi
200811_LBT123_1dpi_Pos003	18	12	30	1980	0.9707	LBT123	1	33	33	1dpi
200811_LBT123_1dpi_Pos003	18	14	30	1980	0.7046	LBT123	1	33	33	1dpi
200811_LBT123_1dpi_Pos003	18	15	30	1980	0.669	LBT123	1	33	33	1dpi
200811_LBT123_1dpi_Pos003	18	17	30	1980	0.812	LBT123	1	33	33	1dpi
200811_LBT123_1dpi_Pos003	18	18	30	1980	0.8843	LBT123	1	33	33	1dpi
200811_LBT123_1dpi_Pos003	18	19	30	1980	0.722	LBT123	1	33	33	1dpi
200811_LBT123_1dpi_Pos003	18	21	30	1980	0.704	LBT123	1	33	33	1dpi
200811_LBT123_1dpi_Pos003	18	22	30	1980	0.637	LBT123	1	33	33	1dpi
200811_LBT123_1dpi_Pos003	18	23	30	1980	0.6416	LBT123	1	33	33	1dpi
200811_LBT123_1dpi_Pos003	20	4	30	2040	0.7314	LBT123	1	33	34	1dpi
200811_LBT123_1dpi_Pos003	20	7	30	2040	0.799	LBT123	1	33	34	1dpi
200811_LBT123_1dpi_Pos003	20	8	30	2040	0.7734	LBT123	1	33	34	1dpi
200811_LBT123_1dpi_Pos003	20	9	30	2040	0.6685	LBT123	1	33	34	1dpi
200811_LBT123_1dpi_Pos003	20	10	30	2040	0.644	LBT123	1	33	34	1dpi
200811_LBT123_1dpi_Pos003	20	11	30	2040	0.9365	LBT123	1	33	34	1dpi
200811_LBT123_1dpi_Pos003	20	12	30	2040	0.939	LBT123	1	33	34	1dpi
200811_LBT123_1dpi_Pos003	20	13	30	2040	0.8667	LBT123	1	33	34	1dpi
200811_LBT123_1dpi_Pos003	20	15	30	2040	0.625	LBT123	1	33	34	1dpi
200811_LBT123_1dpi_Pos003	20	16	30	2040	0.6343	LBT123	1	33	34	1dpi
200811_LBT123_1dpi_Pos003	20	18	30	2040	0.7095	LBT123	1	33	34	1dpi
200811_LBT123_1dpi_Pos003	20	19	30	2040	0.833	LBT123	1	33	34	1dpi
200811_LBT123_1dpi_Pos003	20	20	30	2040	0.6304	LBT123	1	33	34	1dpi
200811_LBT123_1dpi_Pos003	22	1	30	2100	0.671	LBT123	1	33	35	1dpi
200811_LBT123_1dpi_Pos003	22	5	30	2100	0.623	LBT123	1	33	35	1dpi
200811_LBT123_1dpi_Pos003	22	6	30	2100	0.8438	LBT123	1	33	35	1dpi
200811_LBT123_1dpi_Pos003	22	7	30	2100	0.893	LBT123	1	33	35	1dpi
200811_LBT123_1dpi_Pos003	22	8	30	2100	0.8677	LBT123	1	33	35	1dpi
200811_LBT123_1dpi_Pos003	22	11	30	2100	0.84	LBT123	1	33	35	1dpi
200811_LBT123_1dpi_Pos003	22	13	30	2100	0.8145	LBT123	1	33	35	1dpi
200811_LBT123_1dpi_Pos003	22	14	30	2100	0.835	LBT123	1	33	35	1dpi
200811_LBT123_1dpi_Pos003	22	16	30	2100	0.9062	LBT123	1	33	35	1dpi
200811_LBT123_1dpi_Pos003	22	17	30	2100	0.8623	LBT123	1	33	35	1dpi
200811_LBT123_1dpi_Pos003	22	21	30	2100	0.7534	LBT123	1	33	35	1dpi
200811_LBT123_1dpi_Pos003	24	5	30	2160	0.6743	LBT123	1	33	36	1dpi
200811_LBT123_1dpi_Pos003	24	7	30	2160	0.81	LBT123	1	33	36	1dpi
200811_LBT123_1dpi_Pos003	24	8	30	2160	0.9365	LBT123	1	33	36	1dpi
200811_LBT123_1dpi_Pos003	24	9	30	2160	0.8564	LBT123	1	33	36	1dpi
200811_LBT123_1dpi_Pos003	24	10	30	2160	0.8955	LBT123	1	33	36	1dpi
200811_LBT123_1dpi_Pos003	24	11	30	2160	0.859	LBT123	1	33	36	1dpi
200811_LBT123_1dpi_Pos003	24	13	30	2160	0.796	LBT123	1	33	36	1dpi
200811_LBT123_1dpi_Pos003	24	15	30	2160	0.735	LBT123	1	33	36	1dpi
200811_LBT123_1dpi_Pos003	24	17	30	2160	0.6377	LBT123	1	33	36	1dpi
200811_LBT123_1dpi_Pos003	26	1	30	2220	0.7456	LBT123	1	33	37	1dpi
200811_LBT123_1dpi_Pos003	26	6	30	2220	0.807	LBT123	1	33	37	1dpi
200811_LBT123_1dpi_Pos003	26	7	30	2220	0.993	LBT123	1	33	37	1dpi
200811_LBT123_1dpi_Pos003	26	8	30	2220	0.8633	LBT123	1	33	37	1dpi
200811_LBT123_1dpi_Pos003	26	9	30	2220	0.745	LBT123	1	33	37	1dpi
200811_LBT123_1dpi_Pos003	26	10	30	2220	0.838	LBT123	1	33	37	1dpi
200811_LBT123_1dpi_Pos003	26	11	30	2220	0.6465	LBT123	1	33	37	1dpi
200811_LBT123_1dpi_Pos003	26	12	30	2220	0.6646	LBT123	1	33	37	1dpi
200811_LBT123_1dpi_Pos003	26	13	30	2220	0.82	LBT123	1	33	37	1dpi
200811_LBT123_1dpi_Pos003	26	14	30	2220	0.615	LBT123	1	33	37	1dpi
200811_LBT123_1dpi_Pos003	26	15	30	2220	0.7876	LBT123	1	33	37	1dpi
200811_LBT123_1dpi_Pos003	26	17	30	2220	0.6816	LBT123	1	33	37	1dpi
200811_LBT123_1dpi_Pos003	28	5	30	2280	0.603	LBT123	1	33	38	1dpi
200811_LBT123_1dpi_Pos003	28	6	30	2280	0.908	LBT123	1	33	38	1dpi
200811_LBT123_1dpi_Pos003	28	7	30	2280	0.9287	LBT123	1	33	38	1dpi
200811_LBT123_1dpi_Pos003	28	8	30	2280	0.857	LBT123	1	33	38	1dpi
200811_LBT123_1dpi_Pos003	28	9	30	2280	0.8115	LBT123	1	33	38	1dpi
200811_LBT123_1dpi_Pos003	28	10	30	2280	0.9507	LBT123	1	33	38	1dpi
200811_LBT123_1dpi_Pos003	28	11	30	2280	0.654	LBT123	1	33	38	1dpi
200811_LBT123_1dpi_Pos003	28	12	30	2280	0.8965	LBT123	1	33	38	1dpi
200811_LBT123_1dpi_Pos003	28	14	30	2280	0.8066	LBT123	1	33	38	1dpi
200811_LBT123_1dpi_Pos003	28	15	30	2280	0.982	LBT123	1	33	38	1dpi
200811_LBT123_1dpi_Pos003	28	18	30	2280	0.6514	LBT123	1	33	38	1dpi
200811_LBT123_1dpi_Pos003	28	19	30	2280	0.6343	LBT123	1	33	38	1dpi
200811_LBT123_1dpi_Pos003	28	21	30	2280	0.6235	LBT123	1	33	38	1dpi
200811_LBT123_1dpi_Pos003	28	22	30	2280	0.7	LBT123	1	33	38	1dpi
200811_LBT123_1dpi_Pos003	28	23	30	2280	0.8877	LBT123	1	33	38	1dpi
200811_LBT123_1dpi_Pos003	30	3	30	2340	0.635	LBT123	1	33	39	1dpi
200811_LBT123_1dpi_Pos003	30	4	30	2340	0.622	LBT123	1	33	39	1dpi
200811_LBT123_1dpi_Pos003	30	5	30	2340	0.8516	LBT123	1	33	39	1dpi
200811_LBT123_1dpi_Pos003	30	6	30	2340	0.949	LBT123	1	33	39	1dpi
200811_LBT123_1dpi_Pos003	30	7	30	2340	0.6226	LBT123	1	33	39	1dpi
200811_LBT123_1dpi_Pos003	30	9	30	2340	0.9785	LBT123	1	33	39	1dpi
200811_LBT123_1dpi_Pos003	30	10	30	2340	0.8413	LBT123	1	33	39	1dpi
200811_LBT123_1dpi_Pos003	30	12	30	2340	0.805	LBT123	1	33	39	1dpi
200811_LBT123_1dpi_Pos003	30	13	30	2340	1.015	LBT123	1	33	39	1dpi
200811_LBT123_1dpi_Pos003	30	14	30	2340	0.715	LBT123	1	33	39	1dpi
200811_LBT123_1dpi_Pos003	30	15	30	2340	0.8755	LBT123	1	33	39	1dpi
200811_LBT123_1dpi_Pos003	30	16	30	2340	0.6543	LBT123	1	33	39	1dpi
200811_LBT123_1dpi_Pos003	30	17	30	2340	0.9253	LBT123	1	33	39	1dpi
200811_LBT123_1dpi_Pos003	30	18	30	2340	0.9106	LBT123	1	33	39	1dpi
200811_LBT123_1dpi_Pos003	30	20	30	2340	0.951	LBT123	1	33	39	1dpi
200811_LBT123_1dpi_Pos003	30	21	30	2340	0.747	LBT123	1	33	39	1dpi
200811_LBT123_1dpi_Pos003	30	23	30	2340	0.6807	LBT123	1	33	39	1dpi
200811_LBT123_1dpi_Pos003	30	25	30	2340	0.764	LBT123	1	33	39	1dpi
200811_LBT123_1dpi_Pos005	0	1	30	1440	0.653	LBT123	1	33	24	1dpi
[truncated: 31,611 more rows]

## Sheet: README
Column A	files	Unique filename for each individual zebrafish embryo, consisting of the date of fertilization (DOF), cancer cell line, start timepoint of the movie, and embryo number (PosXXX)
Column B	time_point	Timepoint of the time-lapse movie in Python, ranging from 0 to 60 (1dpi movies) or 20 (5dpi movies)
Column C	GAM_number	Unique number of each individual GAM/macrophage
Column D	dt_min	Time interval between two frames of a time-lapse movie (i.e. 15, 20, or 30 min)
Column E	time_in_min	Timepoint after injection of the cancer cells in minutes
Column F	circularity	Circularity of each individual GAM/macrophage
Column G	cancer_cells	Patient-derived GBM stem cell culture (PD-GSCC) used to generate the zebrafish avatars
Column H	t_start	Start timepoint of the time-lapse movie in Fiji (i.e. 1)
Column I	t_end	End timepoint of the time-lapse movie in Fiji (sometimes deliberately chosen to shorten the movie, e.g.timepoints at which an embryo goes out of focus have been removed)
Column J	time_in_h	Timepoint after injection of the cancer cells in hours
Column K	dpi	Days post injection (i.e. 1 or 5 dpi to indicate the timepoint at which the time-lapse movies were generated)
