# Supplementary material for: Single‐cell profiling and zebrafish avatars reveal LGALS1 as immunomodulating target in glioblastoma
Source: EMBO Mol Med. 2023 Oct 4;15(11):e18144. doi: 10.15252/emmm.202318144 (PMC10630887; doi:10.15252/emmm.202318144)
Supplement: Supplementary file 29 — Source Data for Figure 7 [file EMMM-15-e18144-s026.zip]

Archive with 12 entries (8 files):
- Figure 7/
- Figure 7/.DS_Store
- __MACOSX/Figure 7/._.DS_Store
- Figure 7/7D/
- Figure 7/7C/
- Figure 7/7E/
- Figure 7/7D/GSEA_results.csv
- __MACOSX/Figure 7/7D/._GSEA_results.csv
- Figure 7/7C/Neftel_proportions.csv
- __MACOSX/Figure 7/7C/._Neftel_proportions.csv
- Figure 7/7E/Correlogram.csv
- __MACOSX/Figure 7/7E/._Correlogram.csv
