# Supplementary material for: Single‐cell profiling and zebrafish avatars reveal LGALS1 as immunomodulating target in glioblastoma
Source: EMBO Mol Med. 2023 Oct 4;15(11):e18144. doi: 10.15252/emmm.202318144 (PMC10630887; doi:10.15252/emmm.202318144)
Supplement: Supplementary file 29 — Source Data for Figure 7 [file EMMM-15-e18144-s026.zip › Figure 7/7D/GSEA_results.csv]

ID	setSize	enrichmentScore	NES	pvalue	p.adjust	qvalue	rank	leading_edge	core_enrichment
WP_CHOLESTEROL_METABOLISM_WITH_BLOCH_AND_KANDUTSCHRUSSELL_PATHWAYS	46	-0.842137672	-2.06683761	2.24E-10	5.33E-07	4.81E-07	1744	tags=65%, list=10%, signal=59%	ENSG00000163344/ENSG00000147155/ENSG00000149809/ENSG00000068366/ENSG00000151726/ENSG00000099194/ENSG00000110921/ENSG00000072310/ENSG00000143815/ENSG00000149485/ENSG00000123983/ENSG00000167508/ENSG00000132196/ENSG00000113161/ENSG00000160285/ENSG00000052802/ENSG00000160752/ENSG00000109929/ENSG00000012660/ENSG00000120437/ENSG00000172893/ENSG00000134824/ENSG00000198911/ENSG00000169710/ENSG00000104549…
REACTOME_METABOLISM_OF_STEROIDS	139	-0.65764809	-1.815845592	4.77E-08	5.67E-05	5.13E-05	2427	tags=30%, list=14%, signal=26%	ENSG00000164211/ENSG00000066136/ENSG00000142453/ENSG00000152904/ENSG00000130703/ENSG00000187134/ENSG00000163344/ENSG00000110048/ENSG00000147155/ENSG00000100300/ENSG00000149809/ENSG00000125686/ENSG00000100600/ENSG00000099194/ENSG00000110921/ENSG00000108424/ENSG00000072310/ENSG00000143815/ENSG00000167508/ENSG00000278540/ENSG00000082014/ENSG00000186350/ENSG00000132196/ENSG00000113161/ENSG00000160285…
REACTOME_CHOLESTEROL_BIOSYNTHESIS	25	-0.874341663	-1.921213962	1.66E-07	0.000131715	0.000118965	1744	tags=80%, list=10%, signal=72%	ENSG00000163344/ENSG00000147155/ENSG00000149809/ENSG00000110921/ENSG00000143815/ENSG00000167508/ENSG00000132196/ENSG00000113161/ENSG00000160285/ENSG00000052802/ENSG00000160752/ENSG00000109929/ENSG00000120437/ENSG00000172893/ENSG00000104549/ENSG00000067064/ENSG00000116133/ENSG00000079459/ENSG00000001630/ENSG00000112972
REACTOME_REGULATION_OF_CHOLESTEROL_BIOSYNTHESIS_BY_SREBP_SREBF	55	-0.746785081	-1.883063711	1.13E-06	0.000675145	0.000609793	1345	tags=44%, list=8%, signal=40%	ENSG00000149809/ENSG00000125686/ENSG00000099194/ENSG00000110921/ENSG00000108424/ENSG00000072310/ENSG00000167508/ENSG00000278540/ENSG00000082014/ENSG00000186350/ENSG00000113161/ENSG00000160285/ENSG00000160752/ENSG00000109929/ENSG00000172893/ENSG00000100934/ENSG00000198911/ENSG00000169710/ENSG00000104549/ENSG00000067064/ENSG00000079459/ENSG00000001630/ENSG00000112972/ENSG00000186480
REACTOME_ACTIVATION_OF_GENE_EXPRESSION_BY_SREBF_SREBP	42	-0.782008779	-1.894216433	2.66E-06	0.001268415	0.001145636	1345	tags=60%, list=8%, signal=55%	ENSG00000066136/ENSG00000142453/ENSG00000152904/ENSG00000163344/ENSG00000149809/ENSG00000125686/ENSG00000099194/ENSG00000110921/ENSG00000072310/ENSG00000167508/ENSG00000278540/ENSG00000082014/ENSG00000186350/ENSG00000113161/ENSG00000160285/ENSG00000160752/ENSG00000109929/ENSG00000172893/ENSG00000198911/ENSG00000169710/ENSG00000104549/ENSG00000067064/ENSG00000079459/ENSG00000001630/ENSG00000112972
WP_CHOLESTEROL_BIOSYNTHESIS_PATHWAY	15	-0.920750223	-1.85091362	5.82E-06	0.001865866	0.001685255	922	tags=87%, list=5%, signal=82%	ENSG00000110921/ENSG00000167508/ENSG00000113161/ENSG00000160285/ENSG00000052802/ENSG00000160752/ENSG00000109929/ENSG00000172893/ENSG00000104549/ENSG00000067064/ENSG00000079459/ENSG00000001630/ENSG00000112972
KEGG_OXIDATIVE_PHOSPHORYLATION	119	0.531633811	1.801148151	6.27E-06	0.001865866	0.001685255	1467	tags=37%, list=8%, signal=34%	ENSG00000154518/ENSG00000164405/ENSG00000131495/ENSG00000241468/ENSG00000140990/ENSG00000176340/ENSG00000168653/ENSG00000109390/ENSG00000180817/ENSG00000127184/ENSG00000169021/ENSG00000170906/ENSG00000125356/ENSG00000131174/ENSG00000213619/ENSG00000164258/ENSG00000113732/ENSG00000138777/ENSG00000166136/ENSG00000065518/ENSG00000138495/ENSG00000151366/ENSG00000174886/ENSG00000198695/ENSG00000119421…
REACTOME_ECM_PROTEOGLYCANS	72	-0.691904622	-1.800819635	6.12E-06	0.001865866	0.001685255	2714	tags=39%, list=15%, signal=33%	ENSG00000150093/ENSG00000049089/ENSG00000130287/ENSG00000101680/ENSG00000142192/ENSG00000142798/ENSG00000132031/ENSG00000173402/ENSG00000204262/ENSG00000082781/ENSG00000134569/ENSG00000092969/ENSG00000187498/ENSG00000135862/ENSG00000130635/ENSG00000134871/ENSG00000112769/ENSG00000139219/ENSG00000188157/ENSG00000182492/ENSG00000038427/ENSG00000142156/ENSG00000091136/ENSG00000149294/ENSG00000115414…
WP_STEROL_REGULATORY_ELEMENTBINDING_PROTEINS_SREBP_SIGNALING	68	-0.703296506	-1.822173163	7.54E-06	0.001993675	0.001800693	1028	tags=34%, list=6%, signal=32%	ENSG00000099194/ENSG00000108424/ENSG00000106617/ENSG00000072310/ENSG00000162409/ENSG00000167508/ENSG00000278540/ENSG00000131473/ENSG00000073060/ENSG00000134324/ENSG00000113161/ENSG00000160285/ENSG00000160752/ENSG00000175445/ENSG00000100934/ENSG00000198911/ENSG00000169710/ENSG00000104549/ENSG00000067064/ENSG00000079459/ENSG00000001630/ENSG00000112972/ENSG00000186480
REACTOME_EXTRACELLULAR_MATRIX_ORGANIZATION	280	-0.537797976	-1.543041879	1.13E-05	0.002693778	0.002433028	2739	tags=28%, list=15%, signal=24%	ENSG00000151694/ENSG00000150093/ENSG00000119681/ENSG00000204291/ENSG00000049089/ENSG00000130287/ENSG00000101680/ENSG00000126247/ENSG00000147044/ENSG00000162736/ENSG00000142192/ENSG00000142798/ENSG00000132031/ENSG00000173402/ENSG00000117385/ENSG00000129038/ENSG00000105376/ENSG00000101203/ENSG00000170275/ENSG00000117984/ENSG00000204262/ENSG00000082781/ENSG00000134569/ENSG00000154721/ENSG00000049323…
KEGG_STEROID_BIOSYNTHESIS	17	-0.885736714	-1.821856333	1.70E-05	0.003688397	0.003331371	365	tags=65%, list=2%, signal=63%	ENSG00000147155/ENSG00000149809/ENSG00000132196/ENSG00000160285/ENSG00000052802/ENSG00000109929/ENSG00000172893/ENSG00000104549/ENSG00000116133/ENSG00000079459/ENSG00000001630
REACTOME_ASSEMBLY_OF_COLLAGEN_FIBRILS_AND_OTHER_MULTIMERIC_STRUCTURES	56	-0.704782324	-1.778302476	2.75E-05	0.005463878	0.004934991	1968	tags=32%, list=11%, signal=29%	ENSG00000129038/ENSG00000204262/ENSG00000132470/ENSG00000178209/ENSG00000187498/ENSG00000115318/ENSG00000060718/ENSG00000130635/ENSG00000134871/ENSG00000134013/ENSG00000182871/ENSG00000130508/ENSG00000139219/ENSG00000091409/ENSG00000106333/ENSG00000142156/ENSG00000142173/ENSG00000092758
REACTOME_NCAM_SIGNALING_FOR_NEURITE_OUT_GROWTH	60	-0.692847489	-1.764740208	3.03E-05	0.005545822	0.005009003	3239	tags=48%, list=18%, signal=40%	ENSG00000182389/ENSG00000169398/ENSG00000213281/ENSG00000132670/ENSG00000171119/ENSG00000049089/ENSG00000130287/ENSG00000174775/ENSG00000115904/ENSG00000168621/ENSG00000197694/ENSG00000204262/ENSG00000197122/ENSG00000100784/ENSG00000010810/ENSG00000100030/ENSG00000167535/ENSG00000115306/ENSG00000187498/ENSG00000102882/ENSG00000077782/ENSG00000130635/ENSG00000134871/ENSG00000139219/ENSG00000188157…
NABA_CORE_MATRISOME	237	-0.540330061	-1.543201296	3.67E-05	0.006233705	0.005630301	2683	tags=24%, list=15%, signal=21%	ENSG00000119681/ENSG00000153902/ENSG00000204291/ENSG00000049089/ENSG00000130287/ENSG00000101680/ENSG00000142871/ENSG00000118523/ENSG00000142798/ENSG00000183087/ENSG00000132031/ENSG00000163703/ENSG00000101203/ENSG00000204262/ENSG00000144152/ENSG00000153012/ENSG00000065320/ENSG00000123610/ENSG00000049323/ENSG00000159674/ENSG00000187498/ENSG00000135862/ENSG00000160963/ENSG00000164932/ENSG00000060718…
REACTOME_INTERFERON_GAMMA_SIGNALING	84	0.568038437	1.840812421	4.20E-05	0.006254487	0.005649071	2523	tags=42%, list=14%, signal=36%	ENSG00000067066/ENSG00000132274/ENSG00000145349/ENSG00000234745/ENSG00000109654/ENSG00000140464/ENSG00000171206/ENSG00000112343/ENSG00000125148/ENSG00000132256/ENSG00000125347/ENSG00000204287/ENSG00000168310/ENSG00000117228/ENSG00000070808/ENSG00000117226/ENSG00000204642/ENSG00000162645/ENSG00000204525/ENSG00000198502/ENSG00000166710/ENSG00000111331/ENSG00000196126/ENSG00000231389/ENSG00000089127…
REACTOME_DISEASES_ASSOCIATED_WITH_GLYCOSAMINOGLYCAN_METABOLISM	40	-0.743931167	-1.786047977	3.99E-05	0.006254487	0.005649071	1551	tags=42%, list=9%, signal=39%	ENSG00000142798/ENSG00000169105/ENSG00000114646/ENSG00000176022/ENSG00000115884/ENSG00000213614/ENSG00000155850/ENSG00000173546/ENSG00000162512/ENSG00000169439/ENSG00000188157/ENSG00000213420/ENSG00000182492/ENSG00000183098/ENSG00000063660/ENSG00000038427/ENSG00000132692
KEGG_HUNTINGTONS_DISEASE	168	0.460701372	1.618431406	4.49E-05	0.006281727	0.005673675	1467	tags=27%, list=8%, signal=25%	ENSG00000154518/ENSG00000146592/ENSG00000213585/ENSG00000164405/ENSG00000131495/ENSG00000165637/ENSG00000005022/ENSG00000175416/ENSG00000140990/ENSG00000176340/ENSG00000168653/ENSG00000109390/ENSG00000127184/ENSG00000169021/ENSG00000087088/ENSG00000170906/ENSG00000125356/ENSG00000285437/ENSG00000132912/ENSG00000131174/ENSG00000213619/ENSG00000164258/ENSG00000166136/ENSG00000065518/ENSG00000108064…
WP_ELECTRON_TRANSPORT_CHAIN_OXPHOS_SYSTEM_IN_MITOCHONDRIA	98	0.532278063	1.761370953	6.02E-05	0.007690267	0.006945872	1467	tags=40%, list=8%, signal=37%	ENSG00000154518/ENSG00000164405/ENSG00000131495/ENSG00000005022/ENSG00000241468/ENSG00000140990/ENSG00000176340/ENSG00000168653/ENSG00000109390/ENSG00000127184/ENSG00000169021/ENSG00000170906/ENSG00000125356/ENSG00000131174/ENSG00000213619/ENSG00000164258/ENSG00000166136/ENSG00000065518/ENSG00000138495/ENSG00000151366/ENSG00000198695/ENSG00000119421/ENSG00000167283/ENSG00000136521/ENSG00000099624…
REACTOME_COLLAGEN_FORMATION	85	-0.645257954	-1.715648395	6.14E-05	0.007690267	0.006945872	2102	tags=33%, list=12%, signal=29%	ENSG00000117385/ENSG00000129038/ENSG00000101203/ENSG00000170275/ENSG00000204262/ENSG00000132470/ENSG00000178209/ENSG00000130309/ENSG00000187498/ENSG00000115318/ENSG00000160963/ENSG00000185624/ENSG00000060718/ENSG00000152952/ENSG00000130635/ENSG00000083444/ENSG00000149257/ENSG00000134871/ENSG00000134013/ENSG00000182871/ENSG00000130508/ENSG00000139219/ENSG00000091409/ENSG00000106333/ENSG00000142156…
KEGG_ALZHEIMERS_DISEASE	152	0.461341126	1.599760384	7.85E-05	0.009339534	0.008435495	1467	tags=29%, list=8%, signal=27%	ENSG00000154518/ENSG00000164405/ENSG00000131495/ENSG00000140990/ENSG00000176340/ENSG00000168653/ENSG00000109390/ENSG00000127184/ENSG00000169021/ENSG00000170906/ENSG00000125356/ENSG00000002330/ENSG00000131174/ENSG00000130203/ENSG00000123384/ENSG00000213619/ENSG00000164258/ENSG00000123104/ENSG00000166136/ENSG00000065518/ENSG00000205155/ENSG00000151366/ENSG00000138814/ENSG00000026103/ENSG00000137845…
WP_MIRNA_TARGETS_IN_ECM_AND_MEMBRANE_RECEPTORS	23	-0.823256859	-1.78698257	0.000128808	0.014174973	0.012802878	1808	tags=52%, list=10%, signal=47%	ENSG00000204262/ENSG00000082781/ENSG00000285373/ENSG00000187498/ENSG00000135862/ENSG00000130635/ENSG00000134871/ENSG00000112769/ENSG00000169439/ENSG00000142156/ENSG00000115414/ENSG00000142173
WP_OXIDATION_BY_CYTOCHROME_P450	40	-0.72793584	-1.747646008	0.000135012	0.014174973	0.012802878	1061	tags=12%, list=6%, signal=12%	ENSG00000100243/ENSG00000103018/ENSG00000166347/ENSG00000127948/ENSG00000001630
REACTOME_RESPIRATORY_ELECTRON_TRANSPORT_ATP_SYNTHESIS_BY_CHEMIOSMOTIC_COUPLING_AND_HEAT_PRODUCTION_BY_UNCOUPLING_PROTEINS	121	0.482910487	1.625361714	0.000136928	0.014174973	0.012802878	2051	tags=38%, list=12%, signal=34%	ENSG00000154518/ENSG00000164405/ENSG00000131495/ENSG00000241468/ENSG00000164182/ENSG00000140990/ENSG00000176340/ENSG00000168653/ENSG00000109390/ENSG00000127184/ENSG00000169021/ENSG00000170906/ENSG00000125356/ENSG00000131174/ENSG00000213619/ENSG00000164258/ENSG00000166136/ENSG00000065518/ENSG00000151366/ENSG00000174886/ENSG00000198695/ENSG00000119421/ENSG00000167283/ENSG00000136521/ENSG00000105379…
PID_IL23_PATHWAY	31	0.733200721	1.978941236	0.00017827	0.016842682	0.015212361	1539	tags=19%, list=9%, signal=18%	ENSG00000005884/ENSG00000007171/ENSG00000108691/ENSG00000121879/ENSG00000173039/ENSG00000109320
KEGG_RENIN_ANGIOTENSIN_SYSTEM	15	0.875349341	1.964854506	0.000183918	0.016842682	0.015212361	1686	tags=33%, list=10%, signal=30%	ENSG00000135744/ENSG00000113441/ENSG00000064601/ENSG00000123213/ENSG00000172009
KEGG_PARKINSONS_DISEASE	117	0.491615652	1.660690718	0.000170092	0.016842682	0.015212361	1467	tags=32%, list=8%, signal=29%	ENSG00000154518/ENSG00000213585/ENSG00000164405/ENSG00000131495/ENSG00000165637/ENSG00000005022/ENSG00000140990/ENSG00000176340/ENSG00000168653/ENSG00000109390/ENSG00000127184/ENSG00000169021/ENSG00000170906/ENSG00000125356/ENSG00000131174/ENSG00000213619/ENSG00000164258/ENSG00000166136/ENSG00000156587/ENSG00000065518/ENSG00000151366/ENSG00000198695/ENSG00000119421/ENSG00000136521/ENSG00000099624…
REACTOME_DEFECTIVE_B4GALT7_CAUSES_EDS_PROGEROID_TYPE	20	-0.818427761	-1.716007633	0.000220203	0.018725157	0.016912618	1551	tags=60%, list=9%, signal=55%	ENSG00000114646/ENSG00000115884/ENSG00000173546/ENSG00000162512/ENSG00000169439/ENSG00000188157/ENSG00000213420/ENSG00000182492/ENSG00000183098/ENSG00000063660/ENSG00000038427/ENSG00000132692
PID_HES_HEY_PATHWAY	45	-0.700040385	-1.714853766	0.00021268	0.018725157	0.016912618	1781	tags=40%, list=10%, signal=36%	ENSG00000143437/ENSG00000065526/ENSG00000100393/ENSG00000184384/ENSG00000171298/ENSG00000071564/ENSG00000141027/ENSG00000125968/ENSG00000159692/ENSG00000139687/ENSG00000168214/ENSG00000148400/ENSG00000004487/ENSG00000111276/ENSG00000122691/ENSG00000144485/ENSG00000135547/ENSG00000139352
REACTOME_A_TETRASACCHARIDE_LINKER_SEQUENCE_IS_REQUIRED_FOR_GAG_SYNTHESIS	26	-0.782022081	-1.735197143	0.000242723	0.019928394	0.017999385	1551	tags=50%, list=9%, signal=46%	ENSG00000114646/ENSG00000176022/ENSG00000115884/ENSG00000173546/ENSG00000162512/ENSG00000169439/ENSG00000188157/ENSG00000213420/ENSG00000182492/ENSG00000183098/ENSG00000063660/ENSG00000038427/ENSG00000132692
REACTOME_NON_INTEGRIN_MEMBRANE_ECM_INTERACTIONS	58	-0.664498884	-1.679770674	0.000262951	0.02086953	0.018849422	2714	tags=40%, list=15%, signal=34%	ENSG00000150093/ENSG00000101680/ENSG00000147044/ENSG00000142798/ENSG00000173402/ENSG00000204262/ENSG00000082781/ENSG00000132470/ENSG00000115884/ENSG00000187498/ENSG00000135862/ENSG00000060718/ENSG00000130635/ENSG00000134871/ENSG00000112769/ENSG00000162512/ENSG00000169439/ENSG00000139219/ENSG00000188157/ENSG00000091409/ENSG00000091136/ENSG00000197461/ENSG00000115414
KEGG_CALCIUM_SIGNALING_PATHWAY	152	0.440737965	1.528316242	0.000294157	0.022593132	0.020406184	1208	tags=12%, list=7%, signal=11%	ENSG00000213585/ENSG00000143772/ENSG00000181104/ENSG00000145349/ENSG00000120899/ENSG00000165637/ENSG00000005022/ENSG00000141837/ENSG00000007171/ENSG00000102893/ENSG00000123104/ENSG00000070961/ENSG00000138814/ENSG00000154678/ENSG00000070808/ENSG00000169100/ENSG00000198668/ENSG00000196639
REACTOME_DISEASES_OF_GLYCOSYLATION	133	-0.574816824	-1.585032595	0.00031537	0.023465474	0.021194086	2273	tags=23%, list=13%, signal=20%	ENSG00000142798/ENSG00000173402/ENSG00000169105/ENSG00000177239/ENSG00000108479/ENSG00000114646/ENSG00000159674/ENSG00000176022/ENSG00000115275/ENSG00000115884/ENSG00000170266/ENSG00000204386/ENSG00000174684/ENSG00000106392/ENSG00000213614/ENSG00000155850/ENSG00000198380/ENSG00000134250/ENSG00000173546/ENSG00000148400/ENSG00000162512/ENSG00000169439/ENSG00000188157/ENSG00000074181/ENSG00000112902…
KEGG_PENTOSE_AND_GLUCURONATE_INTERCONVERSIONS	11	-0.907399709	-1.691568298	0.000328795	0.023723092	0.021426767	432	tags=55%, list=2%, signal=53%	ENSG00000197713/ENSG00000169919/ENSG00000165475/ENSG00000085662/ENSG00000169738/ENSG00000169764
PID_SYNDECAN_1_PATHWAY	45	-0.693344119	-1.698450259	0.000352871	0.024005338	0.021681693	2661	tags=36%, list=15%, signal=30%	ENSG00000204291/ENSG00000049089/ENSG00000147044/ENSG00000204262/ENSG00000100030/ENSG00000115884/ENSG00000187498/ENSG00000102882/ENSG00000172270/ENSG00000137575/ENSG00000060718/ENSG00000130635/ENSG00000139219/ENSG00000142156/ENSG00000142173/ENSG00000092758
REACTOME_COLLAGEN_BIOSYNTHESIS_AND_MODIFYING_ENZYMES	64	-0.648974082	-1.66114723	0.00034938	0.024005338	0.021681693	2102	tags=33%, list=12%, signal=29%	ENSG00000117385/ENSG00000101203/ENSG00000170275/ENSG00000204262/ENSG00000130309/ENSG00000187498/ENSG00000160963/ENSG00000185624/ENSG00000060718/ENSG00000152952/ENSG00000130635/ENSG00000083444/ENSG00000149257/ENSG00000134871/ENSG00000182871/ENSG00000139219/ENSG00000106333/ENSG00000142156/ENSG00000106397/ENSG00000142173/ENSG00000092758
WP_MEVALONATE_ARM_OF_CHOLESTEROL_BIOSYNTHESIS_PATHWAY	13	-0.867034647	-1.687604873	0.000381231	0.025214216	0.022773555	922	tags=85%, list=5%, signal=80%	ENSG00000152904/ENSG00000163344/ENSG00000110921/ENSG00000167508/ENSG00000117305/ENSG00000113161/ENSG00000160752/ENSG00000120437/ENSG00000067064/ENSG00000079459/ENSG00000112972
REACTOME_DISEASES_OF_METABOLISM	222	-0.516666169	-1.46968787	0.000476751	0.030679574	0.027709883	2119	tags=18%, list=12%, signal=16%	ENSG00000173402/ENSG00000181523/ENSG00000169105/ENSG00000177239/ENSG00000159267/ENSG00000108479/ENSG00000114646/ENSG00000159674/ENSG00000176022/ENSG00000114054/ENSG00000115275/ENSG00000115884/ENSG00000171298/ENSG00000170266/ENSG00000204386/ENSG00000174684/ENSG00000106392/ENSG00000163754/ENSG00000213614/ENSG00000155850/ENSG00000198380/ENSG00000134250/ENSG00000139428/ENSG00000278540/ENSG00000173546…
WP_COVID19_ADVERSE_OUTCOME_PATHWAY	13	0.863833425	1.866150287	0.000531246	0.033286736	0.03006468	1142	tags=23%, list=6%, signal=22%	ENSG00000135744/ENSG00000184012/ENSG00000108691
REACTOME_THE_CITRIC_ACID_TCA_CYCLE_AND_RESPIRATORY_ELECTRON_TRANSPORT	170	0.419476211	1.4846288	0.000579162	0.035358559	0.031935957	1467	tags=28%, list=8%, signal=26%	ENSG00000154518/ENSG00000213585/ENSG00000164405/ENSG00000134333/ENSG00000131495/ENSG00000241468/ENSG00000164182/ENSG00000140990/ENSG00000176340/ENSG00000168653/ENSG00000109390/ENSG00000127184/ENSG00000060762/ENSG00000169021/ENSG00000170906/ENSG00000125356/ENSG00000131174/ENSG00000213619/ENSG00000164258/ENSG00000166136/ENSG00000065518/ENSG00000151366/ENSG00000174886/ENSG00000198695/ENSG00000119421…
WP_ACE_INHIBITOR_PATHWAY	14	0.857208549	1.886423897	0.000779686	0.04641078	0.041918355	31	tags=7%, list=0%, signal=7%	ENSG00000135744
WP_MYD88_DISTINCT_INPUTOUTPUT_PATHWAY	18	0.804533137	1.8899578	0.000817338	0.047465437	0.042870925	2410	tags=50%, list=14%, signal=43%	ENSG00000175104/ENSG00000177606/ENSG00000177889/ENSG00000136869/ENSG00000184216/ENSG00000109320/ENSG00000172936/ENSG00000244687/ENSG00000145365
KEGG_GRAFT_VERSUS_HOST_DISEASE	30	0.684876649	1.845655805	0.000893227	0.049459867	0.044672299	3327	tags=43%, list=19%, signal=35%	ENSG00000234745/ENSG00000026103/ENSG00000204287/ENSG00000204642/ENSG00000204525/ENSG00000198502/ENSG00000196126/ENSG00000231389/ENSG00000179344/ENSG00000204592/ENSG00000223865/ENSG00000196735/ENSG00000204252
NABA_BASEMENT_MEMBRANES	38	-0.705366586	-1.684844838	0.000891175	0.049459867	0.044672299	1026	tags=39%, list=6%, signal=37%	ENSG00000204291/ENSG00000101680/ENSG00000142798/ENSG00000065320/ENSG00000187498/ENSG00000135862/ENSG00000087303/ENSG00000134871/ENSG00000112769/ENSG00000116962/ENSG00000182871/ENSG00000188157/ENSG00000142156/ENSG00000091136/ENSG00000142173
