# Supplementary material for: Single‐cell profiling and zebrafish avatars reveal LGALS1 as immunomodulating target in glioblastoma
Source: EMBO Mol Med. 2023 Oct 4;15(11):e18144. doi: 10.15252/emmm.202318144 (PMC10630887; doi:10.15252/emmm.202318144)
Supplement: Supplementary file 29 — Source Data for Figure 7 [file EMMM-15-e18144-s026.zip › Figure 7/7C/Neftel_proportions.csv]

Neftel subtype	Sample	Count	Percentage
AC	BT333	54	27.27272727
MES	BT333	115	58.08080808
NPC	BT333	21	10.60606061
OPC	BT333	8	4.04040404
AC	BT569	14	8.974358974
MES	BT569	74	47.43589744
NPC	BT569	38	24.35897436
OPC	BT569	30	19.23076923
AC	CME037	365	80.75221239
MES	CME037	60	13.27433628
NPC	CME037	25	5.530973451
OPC	CME037	2	0.442477876
AC	CME038	307	72.74881517
MES	CME038	107	25.35545024
NPC	CME038	4	0.947867299
OPC	CME038	4	0.947867299
AC	LBT001	199	36.51376147
MES	LBT001	336	61.65137615
NPC	LBT001	1	0.183486239
OPC	LBT001	9	1.651376147
AC	LBT003	40	32.25806452
MES	LBT003	18	14.51612903
NPC	LBT003	24	19.35483871
OPC	LBT003	42	33.87096774
AC	LBT070	96	44.65116279
MES	LBT070	119	55.34883721
NPC	LBT070	0	0
OPC	LBT070	0	0
AC	LBT123	373	37.67676768
MES	LBT123	464	46.86868687
NPC	LBT123	105	10.60606061
OPC	LBT123	48	4.848484848
