# Supplementary material for: Single‐cell profiling and zebrafish avatars reveal LGALS1 as immunomodulating target in glioblastoma
Source: EMBO Mol Med. 2023 Oct 4;15(11):e18144. doi: 10.15252/emmm.202318144 (PMC10630887; doi:10.15252/emmm.202318144)
Supplement: Supplementary file 29 — Source Data for Figure 7 [file EMMM-15-e18144-s026.zip › Figure 7/7E/Correlogram.csv]

	LBT070	LBT123	LBT001	LBT003	BT333	CME037	CME038	BT569
Number round mφ @1dpi_S	18.08333333	28.46666667	13.66666667	20.09090909	19.36666667	12.26666667	7.777777778	19.75
Number round mφ @1dpi_M	15.77777778	21.8	12.95238095	18.3030303	17.5	14.16666667	7.333333333	22.05555556
Number round mφ @1dpi_E	19.41666667	19.15555556	16.91666667	16.34920635	13.39285714	16.03333333	10.55555556	18.02777778
Number round mφ @5dpi_S	15.38888889	20.04545455	16	20.52777778	17.7	17.61111111	15.91666667	19.68181818
Number round mφ @5dpi_E	15.41666667	20.25	17.5	18.96428571	18.75	18.88888889	16.25	18
Number ramified mφ @1dpi_S	4.588235294	3.409090909	4.380952381	5.548387097	3.851851852	3	3.733333333	4.472222222
Number ramified mφ @1dpi_M	3.96969697	2.947368421	4.789473684	3.410714286	2.19047619	2.888888889	3.375	3.03125
Number ramified mφ @1dpi_E	3.096774194	2.95	2.727272727	3.340909091	1.75	2.892857143	2.764705882	2.24137931
Number ramified mφ @5dpi_S	7.777777778	12.31818182	10.75	12.86111111	14.05	13.61111111	12.91666667	10.13636364
Number ramified mφ @5dpi_E	6.666666667	9.2	5.25	6.714285714	8.7	10.11111111	10.25	4.952380952
Round mφ ⟷ tumor @1dpi_S	30.94730032	28.7510036	42.28773981	25.14398786	25.61778838	31.20751499	25.35329631	25.84368642
Round mφ ⟷ tumor @1dpi_M	34.98829535	32.24642225	48.60720769	34.01068151	29.14975694	40.44912344	35.26216271	31.37111953
Round mφ ⟷ tumor @1dpi_E	37.62559784	38.67819093	49.7001552	46.30758389	31.11205528	55.85400302	46.49791042	40.99685254
Round mφ ⟷ tumor @5dpi_S	62.72184057	70.90646589	75.90089448	53.38112861	35.06771052	55.11658968	72.3244256	84.84449609
Round mφ ⟷ tumor @5dpi_E	60.58380954	78.86017871	75.64261897	58.70428862	30.84871337	60.69308347	75.15826429	90.57682556
Ramified mφ ⟷ tumor @1dpi_S	40.21254289	37.18607387	43.66221975	38.55499588	38.18419182	41.34057049	25.21125809	33.96473982
Ramified mφ ⟷ tumor @1dpi_M	39.80475114	50.85088442	52.14768365	39.36602289	59.16524728	46.42661344	38.23582432	59.90110639
Ramified mφ ⟷ tumor @1dpi_E	54.85416603	64.51467557	70.79157634	66.02813116	78.01864447	79.6708267	46.622418	66.79588306
Ramified mφ ⟷ tumor @5dpi_S	70.24706898	87.93838533	75.03136871	66.91962848	35.58064361	59.61218005	88.50273604	96.09211269
Ramified mφ ⟷ tumor @5dpi_E	74.66068086	93.00870807	78.9887953	60.63127457	39.44719163	62.4878217	99.20489434	102.0822418
Tumor volume @1dpi	414052.6583	691553.2437	226742.4812	1065625.735	358526.3166	485757.8604	414210.2584	773640.7075
Tumor volume @5dpi	123112.023	162278.8811	135461.4247	382428.4866	140025.4044	187888.4254	167219.6605	165035.9299
Percentage MC1 macrophages	74.19354839	90.32258065	89.55223881	31.88405797	77.88018433	71.70731707	88.64197531	83.93782383
Percentage MC2 macrophages	25.80645161	9.677419355	10.44776119	68.11594203	22.11981567	28.29268293	11.35802469	16.06217617
Percentage AC	44.65116279	37.67676768	36.51376147	32.25806452	27.27272727	80.75221239	72.74881517	8.974358974
Percentage MES	55.34883721	46.86868687	61.65137615	14.51612903	58.08080808	13.27433628	25.35545024	47.43589744
Percentage NPC	0	10.60606061	0.183486239	19.35483871	10.60606061	5.530973451	0.947867299	24.35897436
Percentage OPC	0	4.848484848	1.651376147	33.87096774	4.04040404	0.442477876	0.947867299	19.23076923
