# Supplementary material for: Single‐cell profiling and zebrafish avatars reveal LGALS1 as immunomodulating target in glioblastoma
Source: EMBO Mol Med. 2023 Oct 4;15(11):e18144. doi: 10.15252/emmm.202318144 (PMC10630887; doi:10.15252/emmm.202318144)
Supplement: Supplementary file 30 — Source Data for Figure 8 [file EMMM-15-e18144-s002.zip]

Archive with 42 entries (33 files):
- Figure 8/
- Figure 8/.DS_Store
- __MACOSX/Figure 8/._.DS_Store
- Figure 8/8I/
- Figure 8/8G/
- Figure 8/8F/
- Figure 8/8A/
- Figure 8/8H/
- Figure 8/8J/
- Figure 8/8D/
- Figure 8/8C/
- Figure 8/8I/.DS_Store
- __MACOSX/Figure 8/8I/._.DS_Store
- Figure 8/8I/Distance of round GAMs to tumor t0 LGALS1 KO.xlsx
- __MACOSX/Figure 8/8I/._Distance of round GAMs to tumor t0 LGALS1 KO.xlsx
- Figure 8/8G/.DS_Store
- __MACOSX/Figure 8/8G/._.DS_Store
- Figure 8/8G/Number of round GAMs 1+5dpi t0 (paired + blanks) LGALS1 KO.xlsx
- __MACOSX/Figure 8/8G/._Number of round GAMs 1+5dpi t0 (paired + blanks) LGALS1 KO.xlsx
- Figure 8/8F/Tumor volume 1+5dpi t0 (paired + blanks) LGALS1 KO.xlsx
- __MACOSX/Figure 8/8F/._Tumor volume 1+5dpi t0 (paired + blanks) LGALS1 KO.xlsx
- Figure 8/8F/.DS_Store
- __MACOSX/Figure 8/8F/._.DS_Store
- Figure 8/8A/LBT003_markers.csv
- __MACOSX/Figure 8/8A/._LBT003_markers.csv
- Figure 8/8H/Number of ramified GAMs 1+5dpi t0 (paired + blanks) LGALS1 KO.xlsx
- __MACOSX/Figure 8/8H/._Number of ramified GAMs 1+5dpi t0 (paired + blanks) LGALS1 KO.xlsx
- Figure 8/8J/Distance of ramified GAMs to tumor t0 LGALS1 KO.xlsx
- __MACOSX/Figure 8/8J/._Distance of ramified GAMs to tumor t0 LGALS1 KO.xlsx
- Figure 8/8D/.DS_Store
- __MACOSX/Figure 8/8D/._.DS_Store
- Figure 8/8D/LGALS1_expression_all_cells.xlsx
- __MACOSX/Figure 8/8D/._LGALS1_expression_all_cells.xlsx
- Figure 8/8C/.DS_Store
- __MACOSX/Figure 8/8C/._.DS_Store
- Figure 8/8C/LBT070_selection.tif
- Figure 8/8C/LBT003_processed_selection.tif
- Figure 8/8C/LBT003_selection.tif
- Figure 8/8C/README.txt
- __MACOSX/Figure 8/8C/._README.txt
- Figure 8/8C/LBT070_processed_selection.tif
- __MACOSX/Figure 8/8C/._LBT070_processed_selection.tif
