# Supplementary material for: Single‐cell profiling and zebrafish avatars reveal LGALS1 as immunomodulating target in glioblastoma
Source: EMBO Mol Med. 2023 Oct 4;15(11):e18144. doi: 10.15252/emmm.202318144 (PMC10630887; doi:10.15252/emmm.202318144)
Supplement: Supplementary file 30 — Source Data for Figure 8 [file EMMM-15-e18144-s002.zip › Figure 8/8I/Distance of round GAMs to tumor t0 LGALS1 KO.xlsx]

## Sheet: Data
files	time_point	GAM_number	dt_min	time_in_min	circularity	cancer_cells	t_start	t_end	time_in_h	dpi	distance_to_tumor
200804_LBT070_1dpi_Pos001	0	11	30	1440	0.816	LBT070	1	33	24	1dpi	0
200804_LBT070_1dpi_Pos001	0	12	30	1440	0.699	LBT070	1	33	24	1dpi	11.3202
200804_LBT070_1dpi_Pos001	0	13	30	1440	0.8496	LBT070	1	33	24	1dpi	12.4381
200804_LBT070_1dpi_Pos001	0	15	30	1440	1.039	LBT070	1	33	24	1dpi	9.45743
200804_LBT070_1dpi_Pos001	0	18	30	1440	0.8516	LBT070	1	33	24	1dpi	6.1104
200804_LBT070_1dpi_Pos001	0	22	30	1440	0.8154	LBT070	1	33	24	1dpi	0
200804_LBT070_1dpi_Pos001	0	23	30	1440	0.7305	LBT070	1	33	24	1dpi	14.5613
200804_LBT070_1dpi_Pos001	0	25	30	1440	0.725	LBT070	1	33	24	1dpi	17.4851
200804_LBT070_1dpi_Pos001	0	27	30	1440	0.63	LBT070	1	33	24	1dpi	20.4631
200804_LBT070_1dpi_Pos001	0	29	30	1440	0.7305	LBT070	1	33	24	1dpi	13.1247
200804_LBT070_1dpi_Pos001	0	31	30	1440	0.8516	LBT070	1	33	24	1dpi	28.5196
200804_LBT070_1dpi_Pos001	0	33	30	1440	0.7466	LBT070	1	33	24	1dpi	19.1471
200804_LBT070_1dpi_Pos001	0	35	30	1440	0.891	LBT070	1	33	24	1dpi	0
200804_LBT070_1dpi_Pos001	0	37	30	1440	0.7183	LBT070	1	33	24	1dpi	0.612213
200804_LBT070_1dpi_Pos001	0	41	30	1440	0.8184	LBT070	1	33	24	1dpi	5.03979
200804_LBT070_1dpi_Pos001	0	48	30	1440	0.6865	LBT070	1	33	24	1dpi	0
200804_LBT070_1dpi_Pos001	0	49	30	1440	0.7617	LBT070	1	33	24	1dpi	21.925
200804_LBT070_1dpi_Pos003	0	10	30	1440	0.624	LBT070	1	33	24	1dpi	22.9225
200804_LBT070_1dpi_Pos003	0	12	30	1440	0.6543	LBT070	1	33	24	1dpi	15.3765
200804_LBT070_1dpi_Pos003	0	16	30	1440	0.6235	LBT070	1	33	24	1dpi	19.9958
200804_LBT070_1dpi_Pos003	0	18	30	1440	0.731	LBT070	1	33	24	1dpi	0
200804_LBT070_1dpi_Pos003	0	21	30	1440	0.798	LBT070	1	33	24	1dpi	5.41642
200804_LBT070_1dpi_Pos003	0	25	30	1440	0.6694	LBT070	1	33	24	1dpi	0
200804_LBT070_1dpi_Pos003	0	26	30	1440	0.938	LBT070	1	33	24	1dpi	21.0043
200804_LBT070_1dpi_Pos003	0	28	30	1440	0.7593	LBT070	1	33	24	1dpi	0
200804_LBT070_1dpi_Pos003	0	31	30	1440	0.8564	LBT070	1	33	24	1dpi	1.7316
200804_LBT070_1dpi_Pos003	0	33	30	1440	0.9287	LBT070	1	33	24	1dpi	12.0302
200804_LBT070_1dpi_Pos003	0	35	30	1440	0.6465	LBT070	1	33	24	1dpi	2.7379
200804_LBT070_1dpi_Pos003	0	37	30	1440	0.6587	LBT070	1	33	24	1dpi	1.10659
200804_LBT070_1dpi_Pos003	0	38	30	1440	0.868	LBT070	1	33	24	1dpi	19.6349
200804_LBT070_1dpi_Pos003	0	41	30	1440	0.874	LBT070	1	33	24	1dpi	0.967994
200804_LBT070_1dpi_Pos005	0	1	30	1440	0.6436	LBT070	1	33	24	1dpi	28.6715
200804_LBT070_1dpi_Pos005	0	5	30	1440	0.745	LBT070	1	33	24	1dpi	25.2874
200804_LBT070_1dpi_Pos005	0	9	30	1440	0.8936	LBT070	1	33	24	1dpi	12.4581
200804_LBT070_1dpi_Pos005	0	14	30	1440	0.637	LBT070	1	33	24	1dpi	15.4771
200804_LBT070_1dpi_Pos005	0	20	30	1440	0.892	LBT070	1	33	24	1dpi	5.52996
200804_LBT070_1dpi_Pos005	0	23	30	1440	0.8003	LBT070	1	33	24	1dpi	0
200804_LBT070_1dpi_Pos005	0	24	30	1440	0.722	LBT070	1	33	24	1dpi	14.6008
200804_LBT070_1dpi_Pos005	0	26	30	1440	0.871	LBT070	1	33	24	1dpi	22.6406
200804_LBT070_1dpi_Pos005	0	27	30	1440	0.842	LBT070	1	33	24	1dpi	23.9332
200804_LBT070_1dpi_Pos005	0	29	30	1440	0.869	LBT070	1	33	24	1dpi	11.5456
200804_LBT070_1dpi_Pos006	0	4	30	1440	0.816	LBT070	1	33	24	1dpi	16.3604
200804_LBT070_1dpi_Pos006	0	8	30	1440	0.8057	LBT070	1	33	24	1dpi	2.78991
200804_LBT070_1dpi_Pos006	0	9	30	1440	0.816	LBT070	1	33	24	1dpi	3.83634
200804_LBT070_1dpi_Pos006	0	10	30	1440	0.881	LBT070	1	33	24	1dpi	10.4002
200804_LBT070_1dpi_Pos006	0	11	30	1440	0.699	LBT070	1	33	24	1dpi	7.97265
200804_LBT070_1dpi_Pos006	0	12	30	1440	0.6772	LBT070	1	33	24	1dpi	7.2871
200804_LBT070_1dpi_Pos006	0	15	30	1440	0.866	LBT070	1	33	24	1dpi	8.18569
200804_LBT070_1dpi_Pos006	0	19	30	1440	0.795	LBT070	1	33	24	1dpi	12.5626
200804_LBT070_1dpi_Pos006	0	29	30	1440	0.9272	LBT070	1	33	24	1dpi	14.6536
200825_LBT070_1dpi_Pos001	0	3	30	1440	0.6064	LBT070	1	32	24	1dpi	25.6533
200825_LBT070_1dpi_Pos001	0	13	30	1440	0.764	LBT070	1	32	24	1dpi	21.2262
200825_LBT070_1dpi_Pos001	0	14	30	1440	0.8506	LBT070	1	32	24	1dpi	10.2749
200825_LBT070_1dpi_Pos001	0	15	30	1440	0.7607	LBT070	1	32	24	1dpi	0
200825_LBT070_1dpi_Pos001	0	16	30	1440	0.8584	LBT070	1	32	24	1dpi	0
200825_LBT070_1dpi_Pos001	0	18	30	1440	0.6216	LBT070	1	32	24	1dpi	14.9594
200825_LBT070_1dpi_Pos001	0	19	30	1440	0.7314	LBT070	1	32	24	1dpi	1.36895
200825_LBT070_1dpi_Pos001	0	22	30	1440	0.713	LBT070	1	32	24	1dpi	2.90398
200825_LBT070_1dpi_Pos003	0	5	30	1440	0.882	LBT070	1	32	24	1dpi	0
200825_LBT070_1dpi_Pos003	0	6	30	1440	0.625	LBT070	1	32	24	1dpi	0
200825_LBT070_1dpi_Pos003	0	9	30	1440	0.8354	LBT070	1	32	24	1dpi	15.4649
200825_LBT070_1dpi_Pos003	0	11	30	1440	0.675	LBT070	1	32	24	1dpi	12.0565
200825_LBT070_1dpi_Pos003	0	13	30	1440	0.7925	LBT070	1	32	24	1dpi	10.8931
200825_LBT070_1dpi_Pos003	0	16	30	1440	0.8716	LBT070	1	32	24	1dpi	28.8505
200825_LBT070_1dpi_Pos003	0	18	30	1440	0.862	LBT070	1	32	24	1dpi	18.9905
200825_LBT070_1dpi_Pos005	0	3	30	1440	0.7617	LBT070	1	32	24	1dpi	0
200825_LBT070_1dpi_Pos005	0	8	30	1440	0.9043	LBT070	1	32	24	1dpi	13.3999
200825_LBT070_1dpi_Pos005	0	9	30	1440	0.858	LBT070	1	32	24	1dpi	13.7045
200825_LBT070_1dpi_Pos005	0	12	30	1440	0.804	LBT070	1	32	24	1dpi	5.7814
200825_LBT070_1dpi_Pos005	0	16	30	1440	0.6343	LBT070	1	32	24	1dpi	28.451
200825_LBT070_1dpi_Pos005	0	18	30	1440	0.6157	LBT070	1	32	24	1dpi	29.5684
200825_LBT070_1dpi_Pos005	0	19	30	1440	0.8516	LBT070	1	32	24	1dpi	17.684
200825_LBT070_1dpi_Pos005	0	20	30	1440	0.9478	LBT070	1	32	24	1dpi	13.827
200825_LBT070_1dpi_Pos005	0	23	30	1440	0.7246	LBT070	1	32	24	1dpi	11.365
200825_LBT070_1dpi_Pos005	0	27	30	1440	0.8823	LBT070	1	32	24	1dpi	29.8917
200825_LBT070_1dpi_Pos005	0	28	30	1440	0.71	LBT070	1	32	24	1dpi	11.378
200825_LBT070_1dpi_Pos006	0	6	30	1440	0.818	LBT070	1	32	24	1dpi	15.7467
200825_LBT070_1dpi_Pos006	0	7	30	1440	0.9155	LBT070	1	32	24	1dpi	18.3947
200825_LBT070_1dpi_Pos006	0	9	30	1440	0.856	LBT070	1	32	24	1dpi	10.8571
200825_LBT070_1dpi_Pos006	0	10	30	1440	0.777	LBT070	1	32	24	1dpi	4.88879
200825_LBT070_1dpi_Pos006	0	11	30	1440	0.657	LBT070	1	32	24	1dpi	20.2679
200825_LBT070_1dpi_Pos006	0	12	30	1440	0.678	LBT070	1	32	24	1dpi	14.9722
200825_LBT070_1dpi_Pos006	0	16	30	1440	0.734	LBT070	1	32	24	1dpi	0
200825_LBT070_1dpi_Pos006	0	19	30	1440	0.695	LBT070	1	32	24	1dpi	13.3019
200825_LBT070_1dpi_Pos006	0	23	30	1440	0.8457	LBT070	1	32	24	1dpi	16.1301
200825_LBT070_1dpi_Pos006	0	24	30	1440	0.6104	LBT070	1	32	24	1dpi	5.79758
201013_LBT070_1dpi_Pos002	0	16	20	1440	0.9165	LBT070	1	48	24	1dpi	15.9366
201013_LBT070_1dpi_Pos002	0	17	20	1440	0.6504	LBT070	1	48	24	1dpi	0
201013_LBT070_1dpi_Pos002	0	19	20	1440	0.6064	LBT070	1	48	24	1dpi	3.07738
201013_LBT070_1dpi_Pos002	0	20	20	1440	0.7144	LBT070	1	48	24	1dpi	0
201013_LBT070_1dpi_Pos002	0	21	20	1440	0.859	LBT070	1	48	24	1dpi	0
201013_LBT070_1dpi_Pos002	0	22	20	1440	0.8228	LBT070	1	48	24	1dpi	21.6674
201013_LBT070_1dpi_Pos002	0	23	20	1440	0.6226	LBT070	1	48	24	1dpi	20.4091
201013_LBT070_1dpi_Pos002	0	26	20	1440	0.6133	LBT070	1	48	24	1dpi	6.5156
201013_LBT070_1dpi_Pos003	0	4	20	1440	0.841	LBT070	1	48	24	1dpi	8.57248
201013_LBT070_1dpi_Pos003	0	5	20	1440	0.8315	LBT070	1	48	24	1dpi	6.75946
201013_LBT070_1dpi_Pos003	0	6	20	1440	0.65	LBT070	1	48	24	1dpi	2.10009
201013_LBT070_1dpi_Pos003	0	10	20	1440	0.71	LBT070	1	48	24	1dpi	11.9606
201013_LBT070_1dpi_Pos003	0	11	20	1440	0.8154	LBT070	1	48	24	1dpi	15.3342
201013_LBT070_1dpi_Pos003	0	13	20	1440	0.907	LBT070	1	48	24	1dpi	10.7735
201013_LBT070_1dpi_Pos003	0	15	20	1440	0.863	LBT070	1	48	24	1dpi	5.7845
201013_LBT070_1dpi_Pos003	0	16	20	1440	0.844	LBT070	1	48	24	1dpi	0
201013_LBT070_1dpi_Pos003	0	17	20	1440	0.8936	LBT070	1	48	24	1dpi	2.8233
201013_LBT070_1dpi_Pos003	0	19	20	1440	1.044	LBT070	1	48	24	1dpi	26.6396
201013_LBT070_1dpi_Pos003	0	21	20	1440	0.8647	LBT070	1	48	24	1dpi	1.10659
201013_LBT070_1dpi_Pos003	0	22	20	1440	0.8633	LBT070	1	48	24	1dpi	9.56537
201013_LBT070_1dpi_Pos003	0	23	20	1440	0.956	LBT070	1	48	24	1dpi	8.29921
201013_LBT070_1dpi_Pos003	0	25	20	1440	0.8105	LBT070	1	48	24	1dpi	17.2203
201013_LBT070_1dpi_Pos003	0	29	20	1440	0.8076	LBT070	1	48	24	1dpi	7.87365
201013_LBT070_1dpi_Pos005	0	1	20	1440	0.6665	LBT070	1	48	24	1dpi	9.51531
201013_LBT070_1dpi_Pos005	0	3	20	1440	0.7095	LBT070	1	48	24	1dpi	0.612213
201013_LBT070_1dpi_Pos005	0	9	20	1440	0.6865	LBT070	1	48	24	1dpi	0.4329
201013_LBT070_1dpi_Pos005	0	11	20	1440	0.633	LBT070	1	48	24	1dpi	14.4215
201013_LBT070_1dpi_Pos005	0	13	20	1440	0.726	LBT070	1	48	24	1dpi	0
201013_LBT070_1dpi_Pos005	0	16	20	1440	0.8613	LBT070	1	48	24	1dpi	0
201013_LBT070_1dpi_Pos005	0	17	20	1440	0.8555	LBT070	1	48	24	1dpi	2.45409
201013_LBT070_1dpi_Pos005	0	18	20	1440	0.9546	LBT070	1	48	24	1dpi	1.93599
201013_LBT070_1dpi_Pos005	0	19	20	1440	0.727	LBT070	1	48	24	1dpi	0
201013_LBT070_1dpi_Pos005	0	20	20	1440	0.655	LBT070	1	48	24	1dpi	12.575
201013_LBT070_1dpi_Pos005	0	22	20	1440	0.881	LBT070	1	48	24	1dpi	0
201013_LBT070_1dpi_Pos005	0	26	20	1440	0.685	LBT070	1	48	24	1dpi	13.2031
201013_LBT070_1dpi_Pos005	0	27	20	1440	0.9067	LBT070	1	48	24	1dpi	7.82983
201013_LBT070_1dpi_Pos005	0	28	20	1440	0.7856	LBT070	1	48	24	1dpi	21.6863
201013_LBT070_1dpi_Pos006	0	2	20	1440	0.884	LBT070	1	48	24	1dpi	23.4421
201013_LBT070_1dpi_Pos006	0	5	20	1440	0.6274	LBT070	1	48	24	1dpi	8.45221
201013_LBT070_1dpi_Pos006	0	6	20	1440	0.6865	LBT070	1	48	24	1dpi	3.24827
201013_LBT070_1dpi_Pos006	0	9	20	1440	0.73	LBT070	1	48	24	1dpi	0
201013_LBT070_1dpi_Pos006	0	12	20	1440	0.604	LBT070	1	48	24	1dpi	3.73155
201013_LBT070_1dpi_Pos006	0	13	20	1440	0.8237	LBT070	1	48	24	1dpi	0
201013_LBT070_1dpi_Pos006	0	14	20	1440	0.7427	LBT070	1	48	24	1dpi	2.97735
201013_LBT070_1dpi_Pos006	0	17	20	1440	0.675	LBT070	1	48	24	1dpi	9.59445
201013_LBT070_1dpi_Pos006	0	21	20	1440	0.8887	LBT070	1	48	24	1dpi	0
201013_LBT070_1dpi_Pos006	0	22	20	1440	0.6206	LBT070	1	48	24	1dpi	21.2614
201013_LBT070_1dpi_Pos006	0	28	20	1440	0.785	LBT070	1	48	24	1dpi	11.8533
201013_LBT070_1dpi_Pos006	0	32	20	1440	0.9106	LBT070	1	48	24	1dpi	13.3232
201013_LBT070_1dpi_Pos006	0	36	20	1440	0.616	LBT070	1	48	24	1dpi	15.0907
201013_LBT070_1dpi_Pos006	0	37	20	1440	0.9004	LBT070	1	48	24	1dpi	23.9711
221115_LBT070_LGALS1KO_1dpi_Pos001	0	5	20	1440	0.8384	LBT070 LGALS1KO	1	4	24	1dpi	1.7328
221115_LBT070_LGALS1KO_1dpi_Pos001	0	6	20	1440	0.771	LBT070 LGALS1KO	1	4	24	1dpi	8.52714
221115_LBT070_LGALS1KO_1dpi_Pos001	0	7	20	1440	0.743	LBT070 LGALS1KO	1	4	24	1dpi	1.2987
221115_LBT070_LGALS1KO_1dpi_Pos001	0	8	20	1440	0.89	LBT070 LGALS1KO	1	4	24	1dpi	12.1631
221115_LBT070_LGALS1KO_1dpi_Pos001	0	9	20	1440	0.904	LBT070 LGALS1KO	1	4	24	1dpi	4.6036
221115_LBT070_LGALS1KO_1dpi_Pos001	0	10	20	1440	0.8467	LBT070 LGALS1KO	1	4	24	1dpi	11.4907
221115_LBT070_LGALS1KO_1dpi_Pos001	0	11	20	1440	0.7085	LBT070 LGALS1KO	1	4	24	1dpi	0
221115_LBT070_LGALS1KO_1dpi_Pos001	0	12	20	1440	0.7104	LBT070 LGALS1KO	1	4	24	1dpi	5.26804
221115_LBT070_LGALS1KO_1dpi_Pos001	0	15	20	1440	0.7227	LBT070 LGALS1KO	1	4	24	1dpi	20.8708
221115_LBT070_LGALS1KO_1dpi_Pos001	0	17	20	1440	0.672	LBT070 LGALS1KO	1	4	24	1dpi	15.9693
221115_LBT070_LGALS1KO_1dpi_Pos001	0	20	20	1440	0.782	LBT070 LGALS1KO	1	4	24	1dpi	14.0756
221115_LBT070_LGALS1KO_1dpi_Pos001	0	21	20	1440	0.6426	LBT070 LGALS1KO	1	4	24	1dpi	5.23075
221115_LBT070_LGALS1KO_1dpi_Pos001	0	23	20	1440	0.9014	LBT070 LGALS1KO	1	4	24	1dpi	25.8623
221115_LBT070_LGALS1KO_1dpi_Pos001	0	25	20	1440	0.721	LBT070 LGALS1KO	1	4	24	1dpi	12.9378
221115_LBT070_LGALS1KO_1dpi_Pos001	0	26	20	1440	0.649	LBT070 LGALS1KO	1	4	24	1dpi	18.101
221115_LBT070_LGALS1KO_1dpi_Pos001	0	27	20	1440	0.831	LBT070 LGALS1KO	1	4	24	1dpi	9.5273
221115_LBT070_LGALS1KO_1dpi_Pos001	0	31	20	1440	0.643	LBT070 LGALS1KO	1	4	24	1dpi	28.2102
221115_LBT070_LGALS1KO_1dpi_Pos001	0	38	20	1440	0.757	LBT070 LGALS1KO	1	4	24	1dpi	0
221115_LBT070_LGALS1KO_1dpi_Pos001	0	39	20	1440	0.777	LBT070 LGALS1KO	1	4	24	1dpi	2.20737
221115_LBT070_LGALS1KO_1dpi_Pos001	0	42	20	1440	0.773	LBT070 LGALS1KO	1	4	24	1dpi	3.8961
221115_LBT070_LGALS1KO_1dpi_Pos001	0	43	20	1440	0.7827	LBT070 LGALS1KO	1	4	24	1dpi	0
221115_LBT070_LGALS1KO_1dpi_Pos001	0	44	20	1440	0.747	LBT070 LGALS1KO	1	4	24	1dpi	9.95754
221115_LBT070_LGALS1KO_1dpi_Pos001	0	46	20	1440	0.7725	LBT070 LGALS1KO	1	4	24	1dpi	24.193
221115_LBT070_LGALS1KO_1dpi_Pos001	0	47	20	1440	0.684	LBT070 LGALS1KO	1	4	24	1dpi	3.72619
221115_LBT070_LGALS1KO_1dpi_Pos001	0	48	20	1440	0.676	LBT070 LGALS1KO	1	4	24	1dpi	0
221115_LBT070_LGALS1KO_1dpi_Pos001	0	50	20	1440	0.729	LBT070 LGALS1KO	1	4	24	1dpi	4.99286
221115_LBT070_LGALS1KO_1dpi_Pos001	0	51	20	1440	0.743	LBT070 LGALS1KO	1	4	24	1dpi	1.56218
221115_LBT070_LGALS1KO_1dpi_Pos001	0	53	20	1440	0.825	LBT070 LGALS1KO	1	4	24	1dpi	29.6504
221115_LBT070_LGALS1KO_1dpi_Pos001	0	54	20	1440	0.998	LBT070 LGALS1KO	1	4	24	1dpi	10.3008
221115_LBT070_LGALS1KO_1dpi_Pos001	0	55	20	1440	0.77	LBT070 LGALS1KO	1	4	24	1dpi	14.5613
221115_LBT070_LGALS1KO_1dpi_Pos001	0	56	20	1440	0.936	LBT070 LGALS1KO	1	4	24	1dpi	14.8631
221115_LBT070_LGALS1KO_1dpi_Pos001	0	57	20	1440	0.888	LBT070 LGALS1KO	1	4	24	1dpi	6.49639
221115_LBT070_LGALS1KO_1dpi_Pos001	0	58	20	1440	0.686	LBT070 LGALS1KO	1	4	24	1dpi	11.0625
221115_LBT070_LGALS1KO_1dpi_Pos002	0	4	20	1440	0.7256	LBT070 LGALS1KO	1	4	24	1dpi	26.3671
221115_LBT070_LGALS1KO_1dpi_Pos002	0	7	20	1440	0.632	LBT070 LGALS1KO	1	4	24	1dpi	2.03151
221115_LBT070_LGALS1KO_1dpi_Pos002	0	11	20	1440	0.6865	LBT070 LGALS1KO	1	4	24	1dpi	5.88949
221115_LBT070_LGALS1KO_1dpi_Pos002	0	14	20	1440	0.7007	LBT070 LGALS1KO	1	4	24	1dpi	0
221115_LBT070_LGALS1KO_1dpi_Pos002	0	15	20	1440	0.7793	LBT070 LGALS1KO	1	4	24	1dpi	0.4329
221115_LBT070_LGALS1KO_1dpi_Pos002	0	17	20	1440	0.7646	LBT070 LGALS1KO	1	4	24	1dpi	2.77191
221115_LBT070_LGALS1KO_1dpi_Pos002	0	18	20	1440	0.647	LBT070 LGALS1KO	1	4	24	1dpi	10.1064
221115_LBT070_LGALS1KO_1dpi_Pos002	0	20	20	1440	0.651	LBT070 LGALS1KO	1	4	24	1dpi	22.464
221115_LBT070_LGALS1KO_1dpi_Pos002	0	21	20	1440	0.6807	LBT070 LGALS1KO	1	4	24	1dpi	0
221115_LBT070_LGALS1KO_1dpi_Pos002	0	22	20	1440	0.98	LBT070 LGALS1KO	1	4	24	1dpi	0
221115_LBT070_LGALS1KO_1dpi_Pos002	0	24	20	1440	0.781	LBT070 LGALS1KO	1	4	24	1dpi	13.9257
221115_LBT070_LGALS1KO_1dpi_Pos002	0	25	20	1440	0.688	LBT070 LGALS1KO	1	4	24	1dpi	29.9721
221115_LBT070_LGALS1KO_1dpi_Pos002	0	26	20	1440	0.6465	LBT070 LGALS1KO	1	4	24	1dpi	1.7316
221115_LBT070_LGALS1KO_1dpi_Pos002	0	27	20	1440	0.827	LBT070 LGALS1KO	1	4	24	1dpi	11.6086
221115_LBT070_LGALS1KO_1dpi_Pos002	0	28	20	1440	0.7866	LBT070 LGALS1KO	1	4	24	1dpi	0
221115_LBT070_LGALS1KO_1dpi_Pos002	0	29	20	1440	0.74	LBT070 LGALS1KO	1	4	24	1dpi	23.3052
221115_LBT070_LGALS1KO_1dpi_Pos002	0	34	20	1440	0.9023	LBT070 LGALS1KO	1	4	24	1dpi	10.9347
221115_LBT070_LGALS1KO_1dpi_Pos002	0	35	20	1440	0.683	LBT070 LGALS1KO	1	4	24	1dpi	11.4618
221115_LBT070_LGALS1KO_1dpi_Pos003	0	4	20	1440	0.9043	LBT070 LGALS1KO	1	4	24	1dpi	14.8207
221115_LBT070_LGALS1KO_1dpi_Pos003	0	5	20	1440	0.6436	LBT070 LGALS1KO	1	4	24	1dpi	6.37832
221115_LBT070_LGALS1KO_1dpi_Pos003	0	6	20	1440	0.626	LBT070 LGALS1KO	1	4	24	1dpi	14.4799
221115_LBT070_LGALS1KO_1dpi_Pos003	0	8	20	1440	0.7812	LBT070 LGALS1KO	1	4	24	1dpi	17.3214
221115_LBT070_LGALS1KO_1dpi_Pos003	0	10	20	1440	0.719	LBT070 LGALS1KO	1	4	24	1dpi	0
221115_LBT070_LGALS1KO_1dpi_Pos003	0	11	20	1440	0.8184	LBT070 LGALS1KO	1	4	24	1dpi	1.56218
221115_LBT070_LGALS1KO_1dpi_Pos003	0	12	20	1440	0.616	LBT070 LGALS1KO	1	4	24	1dpi	0
221115_LBT070_LGALS1KO_1dpi_Pos003	0	14	20	1440	0.763	LBT070 LGALS1KO	1	4	24	1dpi	2.2916
221115_LBT070_LGALS1KO_1dpi_Pos003	0	16	20	1440	0.861	LBT070 LGALS1KO	1	4	24	1dpi	4.83997
221115_LBT070_LGALS1KO_1dpi_Pos003	0	19	20	1440	0.7363	LBT070 LGALS1KO	1	4	24	1dpi	12.9404
221115_LBT070_LGALS1KO_1dpi_Pos003	0	23	20	1440	0.8027	LBT070 LGALS1KO	1	4	24	1dpi	6.78088
221115_LBT070_LGALS1KO_1dpi_Pos003	0	24	20	1440	0.9	LBT070 LGALS1KO	1	4	24	1dpi	26.4133
221115_LBT070_LGALS1KO_1dpi_Pos003	0	44	20	1440	0.6943	LBT070 LGALS1KO	1	4	24	1dpi	27.2077
221115_LBT070_LGALS1KO_1dpi_Pos003	0	45	20	1440	0.8193	LBT070 LGALS1KO	1	4	24	1dpi	18.8923
221115_LBT070_LGALS1KO_1dpi_Pos003	0	46	20	1440	0.9014	LBT070 LGALS1KO	1	4	24	1dpi	2.5974
221115_LBT070_LGALS1KO_1dpi_Pos003	0	47	20	1440	0.686	LBT070 LGALS1KO	1	4	24	1dpi	2.1645
221115_LBT070_LGALS1KO_1dpi_Pos003	0	48	20	1440	0.7744	LBT070 LGALS1KO	1	4	24	1dpi	0
221115_LBT070_LGALS1KO_1dpi_Pos003	0	49	20	1440	0.6357	LBT070 LGALS1KO	1	4	24	1dpi	21.9512
221115_LBT070_LGALS1KO_1dpi_Pos004	0	6	20	1440	0.702	LBT070 LGALS1KO	1	4	24	1dpi	22.7911
221115_LBT070_LGALS1KO_1dpi_Pos004	0	7	20	1440	0.8115	LBT070 LGALS1KO	1	4	24	1dpi	14.8993
221115_LBT070_LGALS1KO_1dpi_Pos004	0	10	20	1440	0.784	LBT070 LGALS1KO	1	4	24	1dpi	15.3812
221115_LBT070_LGALS1KO_1dpi_Pos004	0	12	20	1440	0.6104	LBT070 LGALS1KO	1	4	24	1dpi	26.5403
221115_LBT070_LGALS1KO_1dpi_Pos004	0	14	20	1440	0.6265	LBT070 LGALS1KO	1	4	24	1dpi	12.4732
221115_LBT070_LGALS1KO_1dpi_Pos004	0	15	20	1440	0.6733	LBT070 LGALS1KO	1	4	24	1dpi	16.0178
221115_LBT070_LGALS1KO_1dpi_Pos004	0	21	20	1440	0.655	LBT070 LGALS1KO	1	4	24	1dpi	24.5752
221115_LBT070_LGALS1KO_1dpi_Pos004	0	22	20	1440	0.7246	LBT070 LGALS1KO	1	4	24	1dpi	6.01439
221115_LBT070_LGALS1KO_1dpi_Pos004	0	23	20	1440	0.702	LBT070 LGALS1KO	1	4	24	1dpi	17.0422
221115_LBT070_LGALS1KO_1dpi_Pos004	0	26	20	1440	0.9004	LBT070 LGALS1KO	1	4	24	1dpi	4.99286
221115_LBT070_LGALS1KO_1dpi_Pos004	0	27	20	1440	0.904	LBT070 LGALS1KO	1	4	24	1dpi	0
221115_LBT070_LGALS1KO_1dpi_Pos004	0	28	20	1440	0.7485	LBT070 LGALS1KO	1	4	24	1dpi	18.012
221115_LBT070_LGALS1KO_1dpi_Pos004	0	32	20	1440	0.7983	LBT070 LGALS1KO	1	4	24	1dpi	6.19852
221115_LBT070_LGALS1KO_1dpi_Pos004	0	33	20	1440	0.6895	LBT070 LGALS1KO	1	4	24	1dpi	0
221115_LBT070_LGALS1KO_1dpi_Pos004	0	34	20	1440	0.733	LBT070 LGALS1KO	1	4	24	1dpi	20.5707
221115_LBT070_LGALS1KO_1dpi_Pos004	0	35	20	1440	0.9287	LBT070 LGALS1KO	1	4	24	1dpi	2.1645
221115_LBT070_LGALS1KO_1dpi_Pos004	0	36	20	1440	0.6694	LBT070 LGALS1KO	1	4	24	1dpi	5.40731
221115_LBT070_LGALS1KO_1dpi_Pos004	0	37	20	1440	0.7915	LBT070 LGALS1KO	1	4	24	1dpi	9.46657
221115_LBT070_LGALS1KO_1dpi_Pos004	0	39	20	1440	0.8306	LBT070 LGALS1KO	1	4	24	1dpi	5.63104
221115_LBT070_LGALS1KO_1dpi_Pos004	0	42	20	1440	0.765	LBT070 LGALS1KO	1	4	24	1dpi	27.6148
221115_LBT070_LGALS1KO_1dpi_Pos004	0	43	20	1440	0.6797	LBT070 LGALS1KO	1	4	24	1dpi	1.501
221115_LBT070_LGALS1KO_1dpi_Pos004	0	44	20	1440	0.835	LBT070 LGALS1KO	1	4	24	1dpi	11.333
221115_LBT070_LGALS1KO_1dpi_Pos004	0	45	20	1440	0.848	LBT070 LGALS1KO	1	4	24	1dpi	11.4026
221115_LBT070_LGALS1KO_1dpi_Pos004	0	46	20	1440	0.6704	LBT070 LGALS1KO	1	4	24	1dpi	3.40927
221115_LBT070_LGALS1KO_1dpi_Pos004	0	47	20	1440	0.7485	LBT070 LGALS1KO	1	4	24	1dpi	0
221115_LBT070_LGALS1KO_1dpi_Pos004	0	48	20	1440	0.6807	LBT070 LGALS1KO	1	4	24	1dpi	3.002
221115_LBT070_LGALS1KO_1dpi_Pos004	0	49	20	1440	0.634	LBT070 LGALS1KO	1	4	24	1dpi	6.004
221115_LBT070_LGALS1KO_1dpi_Pos004	0	51	20	1440	0.768	LBT070 LGALS1KO	1	4	24	1dpi	10.5153
221115_LBT070_LGALS1KO_1dpi_Pos004	0	52	20	1440	0.684	LBT070 LGALS1KO	1	4	24	1dpi	8.66402
221115_LBT070_LGALS1KO_1dpi_Pos004	0	55	20	1440	0.749	LBT070 LGALS1KO	1	4	24	1dpi	7.45237
221115_LBT070_LGALS1KO_1dpi_Pos004	0	56	20	1440	0.93	LBT070 LGALS1KO	1	4	24	1dpi	6.4935
221115_LBT070_LGALS1KO_1dpi_Pos004	0	57	20	1440	0.7446	LBT070 LGALS1KO	1	4	24	1dpi	3.9222
221115_LBT070_LGALS1KO_1dpi_Pos004	0	59	20	1440	0.6	LBT070 LGALS1KO	1	4	24	1dpi	21.9463
221115_LBT070_LGALS1KO_1dpi_Pos004	0	63	20	1440	0.8423	LBT070 LGALS1KO	1	4	24	1dpi	6.37734
221115_LBT070_LGALS1KO_1dpi_Pos004	0	66	20	1440	0.9	LBT070 LGALS1KO	1	4	24	1dpi	4.5832
221115_LBT070_LGALS1KO_1dpi_Pos004	0	67	20	1440	0.7827	LBT070 LGALS1KO	1	4	24	1dpi	7.25931
221115_LBT070_LGALS1KO_1dpi_Pos004	0	69	20	1440	0.69	LBT070 LGALS1KO	1	4	24	1dpi	0
221115_LBT070_LGALS1KO_1dpi_Pos004	0	70	20	1440	0.7637	LBT070 LGALS1KO	1	4	24	1dpi	0
221115_LBT070_LGALS1KO_1dpi_Pos004	0	71	20	1440	0.799	LBT070 LGALS1KO	1	4	24	1dpi	7.505
221115_LBT070_LGALS1KO_1dpi_Pos004	0	72	20	1440	0.899	LBT070 LGALS1KO	1	4	24	1dpi	3.8961
221115_LBT070_LGALS1KO_1dpi_Pos004	0	73	20	1440	0.7056	LBT070 LGALS1KO	1	4	24	1dpi	9.21398
221115_LBT070_LGALS1KO_1dpi_Pos004	0	78	20	1440	0.68	LBT070 LGALS1KO	1	4	24	1dpi	13.6764
221115_LBT070_LGALS1KO_1dpi_Pos004	0	80	20	1440	0.786	LBT070 LGALS1KO	1	4	24	1dpi	8.12834
221115_LBT070_LGALS1KO_1dpi_Pos004	0	81	20	1440	0.6895	LBT070 LGALS1KO	1	4	24	1dpi	29.6679
221115_LBT070_LGALS1KO_1dpi_Pos004	0	83	20	1440	0.6997	LBT070 LGALS1KO	1	4	24	1dpi	4.66248
221115_LBT070_LGALS1KO_1dpi_Pos004	0	85	20	1440	0.8345	LBT070 LGALS1KO	1	4	24	1dpi	9.52468
221115_LBT070_LGALS1KO_1dpi_Pos004	0	87	20	1440	1.01	LBT070 LGALS1KO	1	4	24	1dpi	0
221115_LBT070_LGALS1KO_1dpi_Pos005	0	5	20	1440	0.685	LBT070 LGALS1KO	1	4	24	1dpi	28.1873
221115_LBT070_LGALS1KO_1dpi_Pos005	0	11	20	1440	0.6045	LBT070 LGALS1KO	1	4	24	1dpi	27.5865
221115_LBT070_LGALS1KO_1dpi_Pos005	0	13	20	1440	0.855	LBT070 LGALS1KO	1	4	24	1dpi	17.946
221115_LBT070_LGALS1KO_1dpi_Pos005	0	16	20	1440	0.678	LBT070 LGALS1KO	1	4	24	1dpi	11.0876
221115_LBT070_LGALS1KO_1dpi_Pos005	0	18	20	1440	0.6064	LBT070 LGALS1KO	1	4	24	1dpi	28.7572
221115_LBT070_LGALS1KO_1dpi_Pos005	0	21	20	1440	0.6636	LBT070 LGALS1KO	1	4	24	1dpi	15.7911
221115_LBT070_LGALS1KO_1dpi_Pos005	0	22	20	1440	0.7935	LBT070 LGALS1KO	1	4	24	1dpi	22.2065
221115_LBT070_LGALS1KO_1dpi_Pos005	0	24	20	1440	0.6416	LBT070 LGALS1KO	1	4	24	1dpi	14.9776
221115_LBT070_LGALS1KO_1dpi_Pos005	0	26	20	1440	0.6714	LBT070 LGALS1KO	1	4	24	1dpi	28.8093
221115_LBT070_LGALS1KO_1dpi_Pos005	0	27	20	1440	0.6157	LBT070 LGALS1KO	1	4	24	1dpi	14.2781
221115_LBT070_LGALS1KO_1dpi_Pos005	0	29	20	1440	0.6836	LBT070 LGALS1KO	1	4	24	1dpi	24.9139
221115_LBT070_LGALS1KO_1dpi_Pos005	0	31	20	1440	0.641	LBT070 LGALS1KO	1	4	24	1dpi	23.858
221115_LBT070_LGALS1KO_1dpi_Pos005	0	34	20	1440	0.868	LBT070 LGALS1KO	1	4	24	1dpi	28.2212
221115_LBT070_LGALS1KO_1dpi_Pos005	0	36	20	1440	0.8584	LBT070 LGALS1KO	1	4	24	1dpi	15.3533
221115_LBT070_LGALS1KO_1dpi_Pos005	0	38	20	1440	0.743	LBT070 LGALS1KO	1	4	24	1dpi	24.3939
221115_LBT070_LGALS1KO_1dpi_Pos005	0	44	20	1440	0.655	LBT070 LGALS1KO	1	4	24	1dpi	23.2949
221115_LBT070_LGALS1KO_1dpi_Pos005	0	45	20	1440	0.84	LBT070 LGALS1KO	1	4	24	1dpi	17.911
221115_LBT070_LGALS1KO_1dpi_Pos005	0	47	20	1440	0.7993	LBT070 LGALS1KO	1	4	24	1dpi	23.7405
221115_LBT070_LGALS1KO_1dpi_Pos005	0	48	20	1440	0.688	LBT070 LGALS1KO	1	4	24	1dpi	19.5501
221115_LBT070_LGALS1KO_1dpi_Pos005	0	52	20	1440	0.6675	LBT070 LGALS1KO	1	4	24	1dpi	0
221115_LBT070_LGALS1KO_1dpi_Pos005	0	53	20	1440	0.7754	LBT070 LGALS1KO	1	4	24	1dpi	21.3946
221115_LBT070_LGALS1KO_1dpi_Pos005	0	59	20	1440	0.6826	LBT070 LGALS1KO	1	4	24	1dpi	16.9142
221115_LBT070_LGALS1KO_1dpi_Pos005	0	65	20	1440	0.8677	LBT070 LGALS1KO	1	4	24	1dpi	15.0981
221115_LBT070_LGALS1KO_1dpi_Pos005	0	74	20	1440	0.6577	LBT070 LGALS1KO	1	4	24	1dpi	18.6951
221115_LBT070_LGALS1KO_1dpi_Pos005	0	76	20	1440	0.744	LBT070 LGALS1KO	1	4	24	1dpi	17.5703
221115_LBT070_LGALS1KO_1dpi_Pos005	0	81	20	1440	0.723	LBT070 LGALS1KO	1	4	24	1dpi	21.2672
221115_LBT070_LGALS1KO_1dpi_Pos005	0	84	20	1440	0.633	LBT070 LGALS1KO	1	4	24	1dpi	20.7835
221115_LBT070_LGALS1KO_1dpi_Pos005	0	108	20	1440	0.6616	LBT070 LGALS1KO	1	4	24	1dpi	26.7519
221115_LBT070_LGALS1KO_1dpi_Pos005	0	120	20	1440	0.6797	LBT070 LGALS1KO	1	4	24	1dpi	0
221115_LBT070_LGALS1KO_1dpi_Pos005	0	123	20	1440	0.878	LBT070 LGALS1KO	1	4	24	1dpi	28.3488
221115_LBT070_LGALS1KO_1dpi_Pos006	0	7	20	1440	0.695	LBT070 LGALS1KO	1	4	24	1dpi	2.44885
221115_LBT070_LGALS1KO_1dpi_Pos006	0	11	20	1440	0.9395	LBT070 LGALS1KO	1	4	24	1dpi	19.9116
221115_LBT070_LGALS1KO_1dpi_Pos006	0	15	20	1440	0.634	LBT070 LGALS1KO	1	4	24	1dpi	5.62192
221115_LBT070_LGALS1KO_1dpi_Pos006	0	19	20	1440	0.737	LBT070 LGALS1KO	1	4	24	1dpi	2.87028
221115_LBT070_LGALS1KO_1dpi_Pos006	0	23	20	1440	0.632	LBT070 LGALS1KO	1	4	24	1dpi	6.05106
221115_LBT070_LGALS1KO_1dpi_Pos006	0	24	20	1440	0.81	LBT070 LGALS1KO	1	4	24	1dpi	3.48601
221115_LBT070_LGALS1KO_1dpi_Pos006	0	25	20	1440	0.6084	LBT070 LGALS1KO	1	4	24	1dpi	27.3949
221115_LBT070_LGALS1KO_1dpi_Pos006	0	26	20	1440	1.007	LBT070 LGALS1KO	1	4	24	1dpi	0
221115_LBT070_LGALS1KO_1dpi_Pos006	0	28	20	1440	0.815	LBT070 LGALS1KO	1	4	24	1dpi	18.675
221115_LBT070_LGALS1KO_1dpi_Pos006	0	35	20	1440	0.8975	LBT070 LGALS1KO	1	4	24	1dpi	11.2554
221115_LBT070_LGALS1KO_1dpi_Pos006	0	43	20	1440	0.7495	LBT070 LGALS1KO	1	4	24	1dpi	11.4358
221115_LBT070_LGALS1KO_1dpi_Pos006	0	44	20	1440	0.627	LBT070 LGALS1KO	1	4	24	1dpi	18.2068
230124_LBT070_LGALS1KO_1dpi_Pos001	0	5	20	1440	0.865	LBT070 LGALS1KO	1	48	24	1dpi	29.6207
230124_LBT070_LGALS1KO_1dpi_Pos001	0	6	20	1440	0.7134	LBT070 LGALS1KO	1	48	24	1dpi	29.6577
230124_LBT070_LGALS1KO_1dpi_Pos001	0	13	20	1440	0.7783	LBT070 LGALS1KO	1	48	24	1dpi	4.11375
230124_LBT070_LGALS1KO_1dpi_Pos001	0	18	20	1440	0.672	LBT070 LGALS1KO	1	48	24	1dpi	29.1448
230124_LBT070_LGALS1KO_1dpi_Pos001	0	19	20	1440	0.656	LBT070 LGALS1KO	1	48	24	1dpi	2.0108
230124_LBT070_LGALS1KO_1dpi_Pos001	0	20	20	1440	0.9546	LBT070 LGALS1KO	1	48	24	1dpi	4.29009
230124_LBT070_LGALS1KO_1dpi_Pos001	0	21	20	1440	0.7563	LBT070 LGALS1KO	1	48	24	1dpi	23.5278
230124_LBT070_LGALS1KO_1dpi_Pos001	0	24	20	1440	0.828	LBT070 LGALS1KO	1	48	24	1dpi	0
230124_LBT070_LGALS1KO_1dpi_Pos001	0	25	20	1440	0.696	LBT070 LGALS1KO	1	48	24	1dpi	9.8451
230124_LBT070_LGALS1KO_1dpi_Pos001	0	27	20	1440	0.9077	LBT070 LGALS1KO	1	48	24	1dpi	5.16242
230124_LBT070_LGALS1KO_1dpi_Pos001	0	28	20	1440	0.917	LBT070 LGALS1KO	1	48	24	1dpi	15.5013
230124_LBT070_LGALS1KO_1dpi_Pos001	0	29	20	1440	0.8765	LBT070 LGALS1KO	1	48	24	1dpi	3.75354
230124_LBT070_LGALS1KO_1dpi_Pos001	0	30	20	1440	0.6807	LBT070 LGALS1KO	1	48	24	1dpi	5.10768
230124_LBT070_LGALS1KO_1dpi_Pos001	0	31	20	1440	0.675	LBT070 LGALS1KO	1	48	24	1dpi	7.1554
230124_LBT070_LGALS1KO_1dpi_Pos001	0	32	20	1440	0.7095	LBT070 LGALS1KO	1	48	24	1dpi	2.05687
230124_LBT070_LGALS1KO_1dpi_Pos001	0	34	20	1440	0.818	LBT070 LGALS1KO	1	48	24	1dpi	0
230124_LBT070_LGALS1KO_1dpi_Pos001	0	35	20	1440	0.782	LBT070 LGALS1KO	1	48	24	1dpi	0
230124_LBT070_LGALS1KO_1dpi_Pos001	0	36	20	1440	0.7637	LBT070 LGALS1KO	1	48	24	1dpi	16.9763
230124_LBT070_LGALS1KO_1dpi_Pos001	0	37	20	1440	0.69	LBT070 LGALS1KO	1	48	24	1dpi	0.8658
230124_LBT070_LGALS1KO_1dpi_Pos001	0	39	20	1440	0.8833	LBT070 LGALS1KO	1	48	24	1dpi	2.7379
230124_LBT070_LGALS1KO_1dpi_Pos001	0	41	20	1440	0.7656	LBT070 LGALS1KO	1	48	24	1dpi	3.52171
230124_LBT070_LGALS1KO_1dpi_Pos001	0	42	20	1440	0.82	LBT070 LGALS1KO	1	48	24	1dpi	19.4526
230124_LBT070_LGALS1KO_1dpi_Pos001	0	43	20	1440	0.8057	LBT070 LGALS1KO	1	48	24	1dpi	18.3164
230124_LBT070_LGALS1KO_1dpi_Pos001	0	46	20	1440	0.868	LBT070 LGALS1KO	1	48	24	1dpi	10.0385
230124_LBT070_LGALS1KO_1dpi_Pos001	0	47	20	1440	0.7437	LBT070 LGALS1KO	1	48	24	1dpi	15.6696
230124_LBT070_LGALS1KO_1dpi_Pos001	0	54	20	1440	0.873	LBT070 LGALS1KO	1	48	24	1dpi	7.84377
230124_LBT070_LGALS1KO_1dpi_Pos002	0	5	20	1440	0.6416	LBT070 LGALS1KO	1	48	24	1dpi	2.57212
230124_LBT070_LGALS1KO_1dpi_Pos002	0	6	20	1440	0.6616	LBT070 LGALS1KO	1	48	24	1dpi	10.3373
230124_LBT070_LGALS1KO_1dpi_Pos002	0	8	20	1440	0.942	LBT070 LGALS1KO	1	48	24	1dpi	24.5848
230124_LBT070_LGALS1KO_1dpi_Pos002	0	9	20	1440	0.62	LBT070 LGALS1KO	1	48	24	1dpi	21.5595
230124_LBT070_LGALS1KO_1dpi_Pos002	0	10	20	1440	0.7075	LBT070 LGALS1KO	1	48	24	1dpi	14.7164
230124_LBT070_LGALS1KO_1dpi_Pos002	0	13	20	1440	0.7256	LBT070 LGALS1KO	1	48	24	1dpi	0
230124_LBT070_LGALS1KO_1dpi_Pos002	0	17	20	1440	0.722	LBT070 LGALS1KO	1	48	24	1dpi	0
230124_LBT070_LGALS1KO_1dpi_Pos002	0	19	20	1440	0.8	LBT070 LGALS1KO	1	48	24	1dpi	0
230124_LBT070_LGALS1KO_1dpi_Pos002	0	20	20	1440	0.893	LBT070 LGALS1KO	1	48	24	1dpi	17.8575
230124_LBT070_LGALS1KO_1dpi_Pos002	0	23	20	1440	0.8164	LBT070 LGALS1KO	1	48	24	1dpi	7.10525
230124_LBT070_LGALS1KO_1dpi_Pos002	0	24	20	1440	0.763	LBT070 LGALS1KO	1	48	24	1dpi	0.8658
230124_LBT070_LGALS1KO_1dpi_Pos002	0	27	20	1440	0.7124	LBT070 LGALS1KO	1	48	24	1dpi	17.4043
230124_LBT070_LGALS1KO_1dpi_Pos002	0	29	20	1440	0.8755	LBT070 LGALS1KO	1	48	24	1dpi	13.8306
230124_LBT070_LGALS1KO_1dpi_Pos002	0	34	20	1440	0.6934	LBT070 LGALS1KO	1	48	24	1dpi	24.9721
230124_LBT070_LGALS1KO_1dpi_Pos003	0	6	20	1440	0.9155	LBT070 LGALS1KO	1	48	24	1dpi	27.7839
230124_LBT070_LGALS1KO_1dpi_Pos003	0	10	20	1440	0.789	LBT070 LGALS1KO	1	48	24	1dpi	18.3386
230124_LBT070_LGALS1KO_1dpi_Pos003	0	12	20	1440	0.7886	LBT070 LGALS1KO	1	48	24	1dpi	16.3275
230124_LBT070_LGALS1KO_1dpi_Pos003	0	15	20	1440	0.8096	LBT070 LGALS1KO	1	48	24	1dpi	15.9318
230124_LBT070_LGALS1KO_1dpi_Pos003	0	16	20	1440	0.606	LBT070 LGALS1KO	1	48	24	1dpi	24.4178
230124_LBT070_LGALS1KO_1dpi_Pos003	0	20	20	1440	0.651	LBT070 LGALS1KO	1	48	24	1dpi	19.9472
230124_LBT070_LGALS1KO_1dpi_Pos003	0	22	20	1440	0.722	LBT070 LGALS1KO	1	48	24	1dpi	0
230124_LBT070_LGALS1KO_1dpi_Pos003	0	26	20	1440	0.9023	LBT070 LGALS1KO	1	48	24	1dpi	0
230124_LBT070_LGALS1KO_1dpi_Pos003	0	27	20	1440	0.723	LBT070 LGALS1KO	1	48	24	1dpi	3.56978
230124_LBT070_LGALS1KO_1dpi_Pos003	0	28	20	1440	0.925	LBT070 LGALS1KO	1	48	24	1dpi	0
230124_LBT070_LGALS1KO_1dpi_Pos003	0	31	20	1440	0.9224	LBT070 LGALS1KO	1	48	24	1dpi	2.1645
230124_LBT070_LGALS1KO_1dpi_Pos003	0	41	20	1440	0.761	LBT070 LGALS1KO	1	48	24	1dpi	3.09568
230124_LBT070_LGALS1KO_1dpi_Pos003	0	42	20	1440	0.888	LBT070 LGALS1KO	1	48	24	1dpi	4.09654
230124_LBT070_LGALS1KO_1dpi_Pos003	0	43	20	1440	0.6763	LBT070 LGALS1KO	1	48	24	1dpi	6.1104
230124_LBT070_LGALS1KO_1dpi_Pos003	0	44	20	1440	0.868	LBT070 LGALS1KO	1	48	24	1dpi	0
230124_LBT070_LGALS1KO_1dpi_Pos003	0	45	20	1440	0.6753	LBT070 LGALS1KO	1	48	24	1dpi	0
230124_LBT070_LGALS1KO_1dpi_Pos003	0	46	20	1440	0.698	LBT070 LGALS1KO	1	48	24	1dpi	14.3428
230124_LBT070_LGALS1KO_1dpi_Pos003	0	49	20	1440	0.634	LBT070 LGALS1KO	1	48	24	1dpi	29.4868
230124_LBT070_LGALS1KO_1dpi_Pos004	0	6	20	1440	0.777	LBT070 LGALS1KO	1	48	24	1dpi	14.7136
230124_LBT070_LGALS1KO_1dpi_Pos004	0	11	20	1440	0.621	LBT070 LGALS1KO	1	48	24	1dpi	5.03321
230124_LBT070_LGALS1KO_1dpi_Pos004	0	12	20	1440	0.6323	LBT070 LGALS1KO	1	48	24	1dpi	18.4039
230124_LBT070_LGALS1KO_1dpi_Pos004	0	13	20	1440	0.725	LBT070 LGALS1KO	1	48	24	1dpi	8.06755
230124_LBT070_LGALS1KO_1dpi_Pos004	0	15	20	1440	0.7163	LBT070 LGALS1KO	1	48	24	1dpi	14.0942
230124_LBT070_LGALS1KO_1dpi_Pos004	0	16	20	1440	1.007	LBT070 LGALS1KO	1	48	24	1dpi	5.42786
230124_LBT070_LGALS1KO_1dpi_Pos004	0	17	20	1440	0.782	LBT070 LGALS1KO	1	48	24	1dpi	13.4408
230124_LBT070_LGALS1KO_1dpi_Pos004	0	18	20	1440	1.0625	LBT070 LGALS1KO	1	48	24	1dpi	9.26656
230124_LBT070_LGALS1KO_1dpi_Pos004	0	19	20	1440	0.7837	LBT070 LGALS1KO	1	48	24	1dpi	25.7806
230124_LBT070_LGALS1KO_1dpi_Pos004	0	21	20	1440	0.6987	LBT070 LGALS1KO	1	48	24	1dpi	4.08397
230124_LBT070_LGALS1KO_1dpi_Pos004	0	26	20	1440	0.888	LBT070 LGALS1KO	1	48	24	1dpi	4.0888
230124_LBT070_LGALS1KO_1dpi_Pos004	0	27	20	1440	0.71	LBT070 LGALS1KO	1	48	24	1dpi	9.25434
230124_LBT070_LGALS1KO_1dpi_Pos004	0	28	20	1440	0.7153	LBT070 LGALS1KO	1	48	24	1dpi	2.22018
230124_LBT070_LGALS1KO_1dpi_Pos004	0	30	20	1440	0.641	LBT070 LGALS1KO	1	48	24	1dpi	7.06802
230124_LBT070_LGALS1KO_1dpi_Pos004	0	31	20	1440	0.8413	LBT070 LGALS1KO	1	48	24	1dpi	1.22443
230124_LBT070_LGALS1KO_1dpi_Pos004	0	32	20	1440	0.8687	LBT070 LGALS1KO	1	48	24	1dpi	5.10714
230124_LBT070_LGALS1KO_1dpi_Pos004	0	35	20	1440	0.877	LBT070 LGALS1KO	1	48	24	1dpi	2.18928
230124_LBT070_LGALS1KO_1dpi_Pos004	0	36	20	1440	0.9165	LBT070 LGALS1KO	1	48	24	1dpi	0
230124_LBT070_LGALS1KO_1dpi_Pos004	0	37	20	1440	0.7104	LBT070 LGALS1KO	1	48	24	1dpi	0
230124_LBT070_LGALS1KO_1dpi_Pos004	0	39	20	1440	0.7637	LBT070 LGALS1KO	1	48	24	1dpi	29.0254
230124_LBT070_LGALS1KO_1dpi_Pos004	0	40	20	1440	0.7837	LBT070 LGALS1KO	1	48	24	1dpi	0
230124_LBT070_LGALS1KO_1dpi_Pos004	0	43	20	1440	0.6943	LBT070 LGALS1KO	1	48	24	1dpi	0
230124_LBT070_LGALS1KO_1dpi_Pos004	0	44	20	1440	0.94	LBT070 LGALS1KO	1	48	24	1dpi	0
230124_LBT070_LGALS1KO_1dpi_Pos004	0	45	20	1440	0.604	LBT070 LGALS1KO	1	48	24	1dpi	0
230124_LBT070_LGALS1KO_1dpi_Pos004	0	47	20	1440	0.864	LBT070 LGALS1KO	1	48	24	1dpi	0
230124_LBT070_LGALS1KO_1dpi_Pos004	0	49	20	1440	0.788	LBT070 LGALS1KO	1	48	24	1dpi	5.20186
230124_LBT070_LGALS1KO_1dpi_Pos004	0	50	20	1440	0.775	LBT070 LGALS1KO	1	48	24	1dpi	0
230124_LBT070_LGALS1KO_1dpi_Pos004	0	51	20	1440	0.8926	LBT070 LGALS1KO	1	48	24	1dpi	4.90349
230124_LBT070_LGALS1KO_1dpi_Pos004	0	52	20	1440	0.8696	LBT070 LGALS1KO	1	48	24	1dpi	4.44805
230124_LBT070_LGALS1KO_1dpi_Pos004	0	53	20	1440	0.72	LBT070 LGALS1KO	1	48	24	1dpi	6.84097
230124_LBT070_LGALS1KO_1dpi_Pos004	0	57	20	1440	0.7866	LBT070 LGALS1KO	1	48	24	1dpi	12.2354
230124_LBT070_LGALS1KO_1dpi_Pos005	0	8	20	1440	0.7007	LBT070 LGALS1KO	1	48	24	1dpi	20.817
230124_LBT070_LGALS1KO_1dpi_Pos005	0	9	20	1440	0.8154	LBT070 LGALS1KO	1	48	24	1dpi	16.6843
230124_LBT070_LGALS1KO_1dpi_Pos005	0	10	20	1440	0.8667	LBT070 LGALS1KO	1	48	24	1dpi	9.97835
230124_LBT070_LGALS1KO_1dpi_Pos005	0	14	20	1440	0.7905	LBT070 LGALS1KO	1	48	24	1dpi	18.2978
230124_LBT070_LGALS1KO_1dpi_Pos005	0	15	20	1440	0.796	LBT070 LGALS1KO	1	48	24	1dpi	1.22443
230124_LBT070_LGALS1KO_1dpi_Pos005	0	16	20	1440	0.705	LBT070 LGALS1KO	1	48	24	1dpi	12.4867
230124_LBT070_LGALS1KO_1dpi_Pos005	0	17	20	1440	0.6543	LBT070 LGALS1KO	1	48	24	1dpi	0
230124_LBT070_LGALS1KO_1dpi_Pos005	0	21	20	1440	0.811	LBT070 LGALS1KO	1	48	24	1dpi	0
230124_LBT070_LGALS1KO_1dpi_Pos005	0	24	20	1440	0.8667	LBT070 LGALS1KO	1	48	24	1dpi	0
230124_LBT070_LGALS1KO_1dpi_Pos005	0	29	20	1440	0.998	LBT070 LGALS1KO	1	48	24	1dpi	17.7764
230124_LBT070_LGALS1KO_1dpi_Pos005	0	31	20	1440	0.7617	LBT070 LGALS1KO	1	48	24	1dpi	18.7037
230124_LBT070_LGALS1KO_1dpi_Pos005	0	35	20	1440	0.8813	LBT070 LGALS1KO	1	48	24	1dpi	2.0444
230124_LBT070_LGALS1KO_1dpi_Pos005	0	39	20	1440	0.6543	LBT070 LGALS1KO	1	48	24	1dpi	16.8878
230124_LBT070_LGALS1KO_1dpi_Pos005	0	40	20	1440	0.66	LBT070 LGALS1KO	1	48	24	1dpi	20.0838
230124_LBT070_LGALS1KO_1dpi_Pos005	0	43	20	1440	0.709	LBT070 LGALS1KO	1	48	24	1dpi	20.8316
230124_LBT070_LGALS1KO_1dpi_Pos006	0	3	20	1440	0.653	LBT070 LGALS1KO	1	48	24	1dpi	14.1553
230124_LBT070_LGALS1KO_1dpi_Pos006	0	6	20	1440	0.8	LBT070 LGALS1KO	1	48	24	1dpi	8.51814
230124_LBT070_LGALS1KO_1dpi_Pos006	0	7	20	1440	0.778	LBT070 LGALS1KO	1	48	24	1dpi	18.3828
230124_LBT070_LGALS1KO_1dpi_Pos006	0	8	20	1440	0.884	LBT070 LGALS1KO	1	48	24	1dpi	2.18928
230124_LBT070_LGALS1KO_1dpi_Pos006	0	9	20	1440	0.8164	LBT070 LGALS1KO	1	48	24	1dpi	4.42115
230124_LBT070_LGALS1KO_1dpi_Pos006	0	10	20	1440	0.9014	LBT070 LGALS1KO	1	48	24	1dpi	2.71393
230124_LBT070_LGALS1KO_1dpi_Pos006	0	11	20	1440	0.8555	LBT070 LGALS1KO	1	48	24	1dpi	0
230124_LBT070_LGALS1KO_1dpi_Pos006	0	13	20	1440	0.707	LBT070 LGALS1KO	1	48	24	1dpi	1.19151
230124_LBT070_LGALS1KO_1dpi_Pos006	0	14	20	1440	0.768	LBT070 LGALS1KO	1	48	24	1dpi	3.06107
230124_LBT070_LGALS1KO_1dpi_Pos006	0	21	20	1440	0.7715	LBT070 LGALS1KO	1	48	24	1dpi	0
230124_LBT070_LGALS1KO_1dpi_Pos006	0	23	20	1440	0.736	LBT070 LGALS1KO	1	48	24	1dpi	0
230124_LBT070_LGALS1KO_1dpi_Pos006	0	27	20	1440	0.9346	LBT070 LGALS1KO	1	48	24	1dpi	2.20737
230124_LBT070_LGALS1KO_1dpi_Pos006	0	29	20	1440	0.8477	LBT070 LGALS1KO	1	48	24	1dpi	0
230124_LBT070_LGALS1KO_1dpi_Pos006	0	31	20	1440	0.664	LBT070 LGALS1KO	1	48	24	1dpi	0.8658
230124_LBT070_LGALS1KO_1dpi_Pos006	0	32	20	1440	0.827	LBT070 LGALS1KO	1	48	24	1dpi	8.35892
230124_LBT070_LGALS1KO_1dpi_Pos006	0	34	20	1440	0.8174	LBT070 LGALS1KO	1	48	24	1dpi	6.20688
230124_LBT070_LGALS1KO_1dpi_Pos006	0	36	20	1440	0.904	LBT070 LGALS1KO	1	48	24	1dpi	2.0444
230124_LBT070_LGALS1KO_1dpi_Pos006	0	38	20	1440	0.7354	LBT070 LGALS1KO	1	48	24	1dpi	6.21646
230124_LBT070_LGALS1KO_1dpi_Pos006	0	39	20	1440	0.7383	LBT070 LGALS1KO	1	48	24	1dpi	1.4078
230124_LBT070_LGALS1KO_1dpi_Pos006	0	40	20	1440	0.6807	LBT070 LGALS1KO	1	48	24	1dpi	5.72969
230124_LBT070_LGALS1KO_1dpi_Pos006	0	42	20	1440	0.6304	LBT070 LGALS1KO	1	48	24	1dpi	5.38218
230124_LBT070_LGALS1KO_1dpi_Pos006	0	43	20	1440	0.695	LBT070 LGALS1KO	1	48	24	1dpi	2.1645
230124_LBT070_LGALS1KO_1dpi_Pos006	0	45	20	1440	0.8027	LBT070 LGALS1KO	1	48	24	1dpi	3.99114
230124_LBT070_LGALS1KO_1dpi_Pos006	0	46	20	1440	0.8594	LBT070 LGALS1KO	1	48	24	1dpi	5.25403
230124_LBT070_LGALS1KO_1dpi_Pos006	0	48	20	1440	0.6304	LBT070 LGALS1KO	1	48	24	1dpi	0.8658
230124_LBT070_LGALS1KO_1dpi_Pos006	0	52	20	1440	0.612	LBT070 LGALS1KO	1	48	24	1dpi	12.714
230124_LBT070_LGALS1KO_1dpi_Pos006	0	53	20	1440	0.66	LBT070 LGALS1KO	1	48	24	1dpi	15.4445
230124_LBT070_LGALS1KO_1dpi_Pos006	0	55	20	1440	0.776	LBT070 LGALS1KO	1	48	24	1dpi	19.1385
230124_LBT070_LGALS1KO_1dpi_Pos006	0	56	20	1440	0.6055	LBT070 LGALS1KO	1	48	24	1dpi	0.967994
200804_LBT070_5dpi_Pos003	0	8	30	6840	0.6284	LBT070	1	10	114	5dpi	13.1681
200804_LBT070_5dpi_Pos003	0	12	30	6840	0.925	LBT070	1	10	114	5dpi	15.983
200804_LBT070_5dpi_Pos003	0	13	30	6840	0.735	LBT070	1	10	114	5dpi	20.2055
200804_LBT070_5dpi_Pos003	0	14	30	6840	0.821	LBT070	1	10	114	5dpi	6.09966
200804_LBT070_5dpi_Pos003	0	23	30	6840	0.913	LBT070	1	10	114	5dpi	17.8999
200804_LBT070_5dpi_Pos003	0	26	30	6840	0.841	LBT070	1	10	114	5dpi	6.60153
200804_LBT070_5dpi_Pos003	0	27	30	6840	0.674	LBT070	1	10	114	5dpi	20.1514
200804_LBT070_5dpi_Pos003	0	28	30	6840	0.813	LBT070	1	10	114	5dpi	17.7054
200804_LBT070_5dpi_Pos005	0	10	30	6840	0.6323	LBT070	1	3	114	5dpi	0
200804_LBT070_5dpi_Pos005	0	11	30	6840	0.808	LBT070	1	3	114	5dpi	19.7748
200804_LBT070_5dpi_Pos005	0	16	30	6840	0.9395	LBT070	1	3	114	5dpi	18.272
200804_LBT070_5dpi_Pos006	0	12	30	6840	0.805	LBT070	1	10	114	5dpi	17.0168
200804_LBT070_5dpi_Pos006	0	16	30	6840	0.805	LBT070	1	10	114	5dpi	11.778
200804_LBT070_5dpi_Pos006	0	25	30	6840	0.8506	LBT070	1	10	114	5dpi	14.4224
200804_LBT070_5dpi_Pos006	0	26	30	6840	0.821	LBT070	1	10	114	5dpi	23.6283
200804_LBT070_5dpi_Pos006	0	27	30	6840	0.826	LBT070	1	10	114	5dpi	20.7449
200804_LBT070_5dpi_Pos006	0	31	30	6840	0.6157	LBT070	1	10	114	5dpi	26.703
200804_LBT070_5dpi_Pos007	0	22	30	6840	0.919	LBT070	1	10	114	5dpi	5.0893
200804_LBT070_5dpi_Pos007	0	24	30	6840	0.935	LBT070	1	10	114	5dpi	11.2956
200804_LBT070_5dpi_Pos007	0	26	30	6840	0.8833	LBT070	1	10	114	5dpi	24.0932
200804_LBT070_5dpi_Pos007	0	38	30	6840	0.672	LBT070	1	10	114	5dpi	26.8217
200804_LBT070_5dpi_Pos008	0	13	30	6840	0.8477	LBT070	1	10	114	5dpi	26.8803
200804_LBT070_5dpi_Pos008	0	14	30	6840	0.813	LBT070	1	10	114	5dpi	22.5795
200804_LBT070_5dpi_Pos008	0	18	30	6840	0.851	LBT070	1	10	114	5dpi	10.3592
200804_LBT070_5dpi_Pos008	0	19	30	6840	0.908	LBT070	1	10	114	5dpi	5.42422
200804_LBT070_5dpi_Pos008	0	26	30	6840	0.77	LBT070	1	10	114	5dpi	13.484
200804_LBT070_5dpi_Pos008	0	27	30	6840	0.751	LBT070	1	10	114	5dpi	13.408
200804_LBT070_5dpi_Pos008	0	33	30	6840	0.8257	LBT070	1	10	114	5dpi	2.57212
200804_LBT070_5dpi_Pos008	0	34	30	6840	0.864	LBT070	1	10	114	5dpi	17.2905
200804_LBT070_5dpi_Pos008	0	36	30	6840	0.8047	LBT070	1	10	114	5dpi	15.286
200804_LBT070_5dpi_Pos008	0	39	30	6840	0.7354	LBT070	1	10	114	5dpi	10.3405
200804_LBT070_5dpi_Pos008	0	41	30	6840	0.8853	LBT070	1	10	114	5dpi	9.37135
200804_LBT070_5dpi_Pos008	0	44	30	6840	0.779	LBT070	1	10	114	5dpi	6.95624
200804_LBT070_5dpi_Pos008	0	45	30	6840	0.662	LBT070	1	10	114	5dpi	19.1035
200804_LBT070_5dpi_Pos008	0	46	30	6840	0.63	LBT070	1	10	114	5dpi	12.1689
200804_LBT070_5dpi_Pos008	0	48	30	6840	0.63	LBT070	1	10	114	5dpi	0
200804_LBT070_5dpi_Pos008	0	52	30	6840	0.6772	LBT070	1	10	114	5dpi	3.81286
201013_LBT070_5dpi_Pos003	0	16	15	6840	0.793	LBT070	1	20	114	5dpi	12.5956
201013_LBT070_5dpi_Pos007	0	11	15	6840	0.799	LBT070	1	12	114	5dpi	15.1285
201013_LBT070_5dpi_Pos007	0	15	15	6840	0.794	LBT070	1	12	114	5dpi	29.0817
201013_LBT070_5dpi_Pos007	0	18	15	6840	0.861	LBT070	1	12	114	5dpi	10.1112
201013_LBT070_5dpi_Pos007	0	19	15	6840	0.8335	LBT070	1	12	114	5dpi	27.8412
201013_LBT070_5dpi_Pos007	0	20	15	6840	0.722	LBT070	1	12	114	5dpi	0
201013_LBT070_5dpi_Pos007	0	21	15	6840	0.8574	LBT070	1	12	114	5dpi	3.43978
201013_LBT070_5dpi_Pos008	0	17	15	6840	0.898	LBT070	1	8	114	5dpi	25.5441
201013_LBT070_5dpi_Pos008	0	22	15	6840	0.7393	LBT070	1	8	114	5dpi	20.6657
201013_LBT070_5dpi_Pos008	0	25	15	6840	0.9253	LBT070	1	8	114	5dpi	25.4118
201013_LBT070_5dpi_Pos008	0	27	15	6840	0.803	LBT070	1	8	114	5dpi	25.1395
230124_LBT070_LGALS1KO_5dpi_Pos001	0	15	20	6840	0.8555	LBT070 LGALS1KO	1	24	114	5dpi	5.31208
230124_LBT070_LGALS1KO_5dpi_Pos002	0	14	20	6840	0.6685	LBT070 LGALS1KO	1	24	114	5dpi	26.9009
230124_LBT070_LGALS1KO_5dpi_Pos002	0	15	20	6840	0.775	LBT070 LGALS1KO	1	24	114	5dpi	23.5659
230124_LBT070_LGALS1KO_5dpi_Pos002	0	16	20	6840	0.8496	LBT070 LGALS1KO	1	24	114	5dpi	13.4863
230124_LBT070_LGALS1KO_5dpi_Pos002	0	19	20	6840	0.757	LBT070 LGALS1KO	1	24	114	5dpi	27.9953
230124_LBT070_LGALS1KO_5dpi_Pos002	0	21	20	6840	0.677	LBT070 LGALS1KO	1	24	114	5dpi	6.26187
230124_LBT070_LGALS1KO_5dpi_Pos002	0	24	20	6840	0.9136	LBT070 LGALS1KO	1	24	114	5dpi	0
230124_LBT070_LGALS1KO_5dpi_Pos002	0	26	20	6840	0.685	LBT070 LGALS1KO	1	24	114	5dpi	2.0368
230124_LBT070_LGALS1KO_5dpi_Pos002	0	28	20	6840	0.911	LBT070 LGALS1KO	1	24	114	5dpi	6.99371
230124_LBT070_LGALS1KO_5dpi_Pos002	0	29	20	6840	0.9053	LBT070 LGALS1KO	1	24	114	5dpi	6.96079
230124_LBT070_LGALS1KO_5dpi_Pos002	0	30	20	6840	0.8955	LBT070 LGALS1KO	1	24	114	5dpi	3.08572
230124_LBT070_LGALS1KO_5dpi_Pos002	0	31	20	6840	0.6406	LBT070 LGALS1KO	1	24	114	5dpi	2.0823
230124_LBT070_LGALS1KO_5dpi_Pos002	0	32	20	6840	0.687	LBT070 LGALS1KO	1	24	114	5dpi	2.97214
230124_LBT070_LGALS1KO_5dpi_Pos002	0	34	20	6840	0.8926	LBT070 LGALS1KO	1	24	114	5dpi	14.7135
230124_LBT070_LGALS1KO_5dpi_Pos002	0	38	20	6840	0.6606	LBT070 LGALS1KO	1	24	114	5dpi	29.4346
230124_LBT070_LGALS1KO_5dpi_Pos003	0	7	20	6840	0.913	LBT070 LGALS1KO	1	24	114	5dpi	22.376
230124_LBT070_LGALS1KO_5dpi_Pos003	0	8	20	6840	0.725	LBT070 LGALS1KO	1	24	114	5dpi	5.29368
230124_LBT070_LGALS1KO_5dpi_Pos003	0	9	20	6840	0.686	LBT070 LGALS1KO	1	24	114	5dpi	5.18319
230124_LBT070_LGALS1KO_5dpi_Pos003	0	10	20	6840	0.9307	LBT070 LGALS1KO	1	24	114	5dpi	0
230124_LBT070_LGALS1KO_5dpi_Pos003	0	11	20	6840	1.016	LBT070 LGALS1KO	1	24	114	5dpi	0.8658
230124_LBT070_LGALS1KO_5dpi_Pos003	0	12	20	6840	0.881	LBT070 LGALS1KO	1	24	114	5dpi	0
230124_LBT070_LGALS1KO_5dpi_Pos003	0	13	20	6840	0.9062	LBT070 LGALS1KO	1	24	114	5dpi	7.25975
230124_LBT070_LGALS1KO_5dpi_Pos003	0	16	20	6840	0.9263	LBT070 LGALS1KO	1	24	114	5dpi	0
230124_LBT070_LGALS1KO_5dpi_Pos005	0	9	20	6840	0.7456	LBT070 LGALS1KO	1	24	114	5dpi	26.1244
230124_LBT070_LGALS1KO_5dpi_Pos005	0	13	20	6840	0.7754	LBT070 LGALS1KO	1	24	114	5dpi	6.79714
230124_LBT070_LGALS1KO_5dpi_Pos005	0	27	20	6840	0.6006	LBT070 LGALS1KO	1	24	114	5dpi	18.585
230124_LBT070_LGALS1KO_5dpi_Pos005	0	31	20	6840	0.9546	LBT070 LGALS1KO	1	24	114	5dpi	0
230124_LBT070_LGALS1KO_5dpi_Pos005	0	34	20	6840	0.963	LBT070 LGALS1KO	1	24	114	5dpi	9.66325
230124_LBT070_LGALS1KO_5dpi_Pos006	0	22	20	6840	0.872	LBT070 LGALS1KO	1	24	114	5dpi	21.6603
230124_LBT070_LGALS1KO_5dpi_Pos006	0	24	20	6840	0.862	LBT070 LGALS1KO	1	24	114	5dpi	24.1165
230124_LBT070_LGALS1KO_5dpi_Pos006	0	25	20	6840	0.9116	LBT070 LGALS1KO	1	24	114	5dpi	12.3599
230124_LBT070_LGALS1KO_5dpi_Pos006	0	28	20	6840	0.9766	LBT070 LGALS1KO	1	24	114	5dpi	8.32933
230124_LBT070_LGALS1KO_5dpi_Pos006	0	30	20	6840	0.937	LBT070 LGALS1KO	1	24	114	5dpi	0
230124_LBT070_LGALS1KO_5dpi_Pos006	0	31	20	6840	0.808	LBT070 LGALS1KO	1	24	114	5dpi	0.967994
230124_LBT070_LGALS1KO_5dpi_Pos006	0	32	20	6840	0.9414	LBT070 LGALS1KO	1	24	114	5dpi	0
230124_LBT070_LGALS1KO_5dpi_Pos006	0	36	20	6840	0.7183	LBT070 LGALS1KO	1	24	114	5dpi	4.58757
230124_LBT070_LGALS1KO_5dpi_Pos006	0	37	20	6840	0.755	LBT070 LGALS1KO	1	24	114	5dpi	12.4842
230124_LBT070_LGALS1KO_5dpi_Pos006	0	38	20	6840	0.934	LBT070 LGALS1KO	1	24	114	5dpi	6.6725
230124_LBT070_LGALS1KO_5dpi_Pos006	0	47	20	6840	0.695	LBT070 LGALS1KO	1	24	114	5dpi	29.5305

## Sheet: README
Column A	files	Unique filename for each individual zebrafish embryo, consisting of the date of fertilization (DOF), cancer cell line, start timepoint of the movie, and embryo number (PosXXX)
Column B	time_point	Timepoint of the time-lapse movie in Python, ranging from 0 to 60 (1dpi movies) or 20 (5dpi movies)
Column C	GAM_number	Unique number of each individual GAM/macrophage
Column D	dt_min	Time interval between two frames of a time-lapse movie (i.e. 15, 20, or 30 min)
Column E	time_in_min	Timepoint after injection of the cancer cells in minutes
Column F	circularity	Circularity of each individual GAM/macrophage
Column G	cancer_cells	Patient-derived GBM stem cell culture (PD-GSCC) used to generate the zebrafish avatars
Column H	t_start	Start timepoint of the time-lapse movie in Fiji (i.e. 1)
Column I	t_end	End timepoint of the time-lapse movie in Fiji (sometimes deliberately chosen to shorten the movie, e.g.timepoints at which an embryo goes out of focus have been removed)
Column J	time_in_h	Timepoint after injection of the cancer cells in hours
Column K	dpi	Days post injection (i.e. 1 or 5 dpi to indicate the timepoint at which the time-lapse movies were generated)
Column L	distance_to_tumor	Distance of each individual GAM/macrophage to the nearest tumor pixel in μm
