# Supplementary material for: Single‐cell profiling and zebrafish avatars reveal LGALS1 as immunomodulating target in glioblastoma
Source: EMBO Mol Med. 2023 Oct 4;15(11):e18144. doi: 10.15252/emmm.202318144 (PMC10630887; doi:10.15252/emmm.202318144)
Supplement: Supplementary file 30 — Source Data for Figure 8 [file EMMM-15-e18144-s002.zip › Figure 8/8G/Number of round GAMs 1+5dpi t0 (paired + blanks) LGALS1 KO.xlsx]

## Sheet: Data
LBT070		LBT070 LGALS1 KO
1 dpi	5 dpi	1 dpi	5 dpi
31		37
29	22	24
18	7	29
16	15	52
	20	75
	30	28
16		36	20
14		19	21
15		26	11
22		34
11		24	13
23	12	33	26
	9
17
28
	13
	13

## Sheet: README
Row 1	Different patient-derived GBM stem cell cultures (PD-GSCCs) used to generate the zebrafish avatars
Row 2	Timepoint of imaging: 1 dpi or 5 dpi. (t=0, start of the 1 dpi and 5 dpi movies)
Row 3-20	Number of round GAMs in individual zebrafish embryos. Data for 1 dpi and 5 dpi are paired, i.e. GAM numbers are longitudinal/repeated measurements in the same embryo at 1 dpi and 5 dpi. Blank cells are missing measurements.
