# Supplementary material for: Single‐cell profiling and zebrafish avatars reveal LGALS1 as immunomodulating target in glioblastoma
Source: EMBO Mol Med. 2023 Oct 4;15(11):e18144. doi: 10.15252/emmm.202318144 (PMC10630887; doi:10.15252/emmm.202318144)
Supplement: Supplementary file 30 — Source Data for Figure 8 [file EMMM-15-e18144-s002.zip › Figure 8/8F/Tumor volume 1+5dpi t0 (paired + blanks) LGALS1 KO.xlsx]

## Sheet: Data
LBT070		LBT070 LGALS1 KO
1 dpi	5 dpi	1 dpi	5 dpi
589748		468004
324743	126106	691506
185830	95427.2	360511
595464	168826	401368
	247162	468444
	251222	381090
147311		787721	4495.59
182438		905966	159073
178392		951302	331426
172610		1.27533e+06
733864		595387	181206
727503	39019.8	984145	177637
	55377.5
776899
1.06719e+06
	45543.3
	20751.2

## Sheet: README
Row 1	Different patient-derived GBM stem cell cultures (PD-GSCCs) used to generate the zebrafish avatars
Row 2	Timepoint of imaging: 1 dpi or 5 dpi. (t=0, start of the 1 dpi and 5 dpi movies)
Row 3-20	Tumor volume in μm3 of individual zebrafish embryos. Data for 1 dpi and 5 dpi are paired, i.e. tumor volumes are longitudinal/repeated measurements in the same embryo at 1 dpi and 5 dpi. Blank cells are missing measurements.
