# Supplementary material for: Single‐cell profiling and zebrafish avatars reveal LGALS1 as immunomodulating target in glioblastoma
Source: EMBO Mol Med. 2023 Oct 4;15(11):e18144. doi: 10.15252/emmm.202318144 (PMC10630887; doi:10.15252/emmm.202318144)
Supplement: Supplementary file 30 — Source Data for Figure 8 [file EMMM-15-e18144-s002.zip › Figure 8/8A/LBT003_markers.csv]

	p_val	avg_log2FC	pct.1	pct.2	p_val_adj
CDK4	2.90810088661873e-279	3.75913280690747	0.956	0.693	5.32531434357623e-275
TSPAN31	5.43438032585844e-221	4.41898328877481	0.911	0.324	9.95143725271197e-217
CDKN2A	5.55531787075274e-188	7.87367562738628	0.859	0.013	1.01728980849224e-183
LGALS1	2.9948708499993e-120	-2.23956755364729	0.504	0.975	5.48420750051871e-116
CTDSP2	3.40108087756726e-107	3.27613549456229	0.748	0.442	6.22805930300116e-103
ZMPSTE24	5.86329843228179e-97	3.42261872720518	0.689	0.29	1.07368720891944e-92
CLU	9.62493440372689e-97	-2.3045152162584	0.644	0.972	1.76251798801047e-92
RPLP1	9.17255273117546e-92	-1.2291400801596	1	0.995	1.67967785613285e-87
OS9	5.75323130591796e-81	3.114721533339	0.719	0.416	1.0535317167397e-76
HOXA9	6.48459775477641e-75	4.54526773502437	0.719	0.114	1.18745954085466e-70
BASP1	4.60289873781245e-74	4.18997036463108	0.667	0.058	8.42882816868215e-70
RLF	3.36802439197421e-69	3.14679105485167	0.652	0.289	6.16752626658318e-65
CDKN2B	2.70642754790989e-68	5.71005714048328	0.407	0.004	4.95601012573258e-64
AZGP1	1.11077046064563e-67	4.72834179638044	0.548	0.033	2.03404286753428e-63
ARHGAP9	2.01635758308131e-66	5.79127667498327	0.437	0.01	3.69235400613849e-62
S100A6	9.55346074860743e-66	-2.1240636198332	0.385	0.908	1.74942973228499e-61
ZNF684	7.05840856605287e-63	4.07960538459096	0.526	0.074	1.2925357766156e-58
SMAP2	1.09496260628147e-61	3.15407232464406	0.63	0.255	2.00509552462262e-57
TSFM	1.05452796009753e-56	2.92186141747197	0.711	0.247	1.9310516005306e-52
CTHRC1	9.15756561151198e-55	2.98663156625087	0.585	0.058	1.67693341478007e-50
NEAT1	2.36540247971267e-54	-3.15831068752495	0.57	0.902	4.33152502084985e-50
EDIL3	1.42983116120147e-50	5.32290315703552	0.281	0.001	2.61830682239213e-46
SERF2	7.2320643102292e-50	-1.0655440911843	0.941	0.987	1.32433561648917e-45
NCAN	6.84545175452516e-48	4.0528568070041	0.459	0.041	1.25353912528865e-43
VGF	2.04340825064911e-47	2.61874402247794	0.852	0.549	3.74188918858864e-43
UBB	1.03877904622395e-45	-1.31356328164719	0.681	0.945	1.9022121894453e-41
HSPB1	3.63487705369338e-45	-1.73007934067101	0.541	0.927	6.65618686072332e-41
RPS27L	2.34523500775159e-44	-1.54340592439053	0.822	0.961	4.29459434619471e-40
CENPV	4.53253119494088e-42	2.63449207722523	0.622	0.157	8.29997112417574e-38
PPIB	1.69863013282775e-37	-1.30479371786806	0.756	0.938	3.11053149923418e-33
TMEM160	2.43308339350048e-35	1.56279812380217	0.8	0.513	4.45546231017807e-31
PCDHB15	3.1540688863159e-35	4.45626560319621	0.252	0.006	5.77573094462168e-31
ZFP69	9.04229657485208e-35	4.28622177662785	0.259	0.008	1.65582534878691e-30
RIMS3	1.78869487467679e-34	4.21365611730623	0.37	0.053	3.27545805450815e-30
ANXA2	4.70118500442949e-34	-2.05303675698199	0.422	0.787	8.60880998011129e-30
PEG3	1.08816329297344e-33	2.64846125243164	0.563	0.248	1.99264462209297e-29
LHFPL3	4.37977022388407e-33	3.68615589876791	0.311	0.019	8.02023523397651e-29
S100A16	1.516851932961e-32	-1.77558148807028	0.341	0.795	2.77765925963819e-28
S100A10	2.46798348852239e-32	-1.2420448788163	0.644	0.936	4.5193713641822e-28
TUBB2B	3.80346037532605e-32	1.40144934720955	0.926	0.784	6.96489663929706e-28
NME3	9.20630107031164e-32	-2.60155086291179	0.148	0.631	1.68585785199547e-27
RPS26	1.01466128760814e-31	-0.859995467474821	0.97	0.983	1.85804774986802e-27
NDUFS6	1.10155576508644e-31	-1.00554432744068	0.852	0.945	2.01716891702628e-27
PKIA	5.72220461193889e-31	3.34920506793505	0.311	0.022	1.04785010853825e-26
PPT1	6.33112522075421e-31	1.65428381799879	0.733	0.514	1.15935565042451e-26
SH3BGRL3	6.84578166280859e-30	-1.51691395207346	0.667	0.906	1.25359953809351e-25
ZFP69B	2.91813846397599e-29	3.16791320895129	0.281	0.019	5.34369515523283e-25
DLK1	5.44832697181497e-29	3.30137245703665	0.415	0.067	9.97697635078758e-25
VSTM2B	1.85867026259778e-28	3.21856266222214	0.252	0.013	3.40359698486906e-24
ATP5MC3	3.47339280424262e-28	-0.888170053030018	0.77	0.701	6.36047690312909e-24
EFTUD2	4.21645680009614e-28	1.65059527615105	0.696	0.482	7.72117569233606e-24
PCDHB5	1.10631708084626e-27	3.08325210586319	0.37	0.051	2.02588783844568e-23
NFYC	1.3912921257758e-27	2.17291411792867	0.489	0.226	2.54773414072065e-23
SPARC	1.79528610090809e-27	-1.15708557035913	0.881	0.97	3.2875279079829e-23
LAMTOR5	5.05761915805267e-27	-1.08190841567144	0.83	0.912	9.26151220222604e-23
IDS	1.5333509713483e-26	-1.69435852800222	0.541	0.809	2.807872298733e-22
CCN3	2.92570308873085e-26	2.29993503669326	0.556	0.165	5.35754749608393e-22
WLS	4.19928385110971e-26	1.30312598926671	0.77	0.56	7.68972858815211e-22
IFITM3	2.06132006544966e-25	-2.3373163268934	0.274	0.661	3.77468930385143e-21
C12orf57	2.1376038296632e-25	-1.11353755407189	0.719	0.915	3.91438013287926e-21
RPL4	6.69837279137636e-25	-0.81166432762231	0.941	0.974	1.22660602555684e-20
METTL1	2.79046849989289e-24	2.60609771818569	0.393	0.103	5.10990591700387e-20
EBF1	8.05877582608681e-24	2.34751859466842	0.356	0.054	1.47572302927302e-19
RPS11	3.75073721333537e-23	0.710845801501456	0.985	0.988	6.86834998505973e-19
PLAAT3	5.82921679405799e-23	-1.94056391895463	0.274	0.64	1.0674461793279e-18
RPS8	1.30870453444416e-22	-0.56180769893513	0.985	0.995	2.39649974347415e-18
C1QL1	1.93584015671688e-22	1.40282997380818	0.852	0.623	3.54491049497996e-18
TSPAN12	2.39466564686275e-22	2.05956655466925	0.496	0.131	4.38511173253507e-18
DPP7	2.45791264017632e-22	-2.25242479222618	0.148	0.565	4.50092962669088e-18
S100A13	3.49810212858317e-22	-1.48099880038789	0.363	0.72	6.40572461786151e-18
MIDN	7.60744786901362e-22	1.13335296871437	0.844	0.764	1.39307585377377e-17
EN1	9.089452650632e-22	1.85606882404754	0.704	0.317	1.66446056938373e-17
PDGFRA	1.29145840387695e-21	2.0633372415474	0.548	0.239	2.36491862917948e-17
PCDH7	1.52589623014436e-21	2.6292096571727	0.311	0.044	2.79422117664034e-17
HLA-B	8.81236067595039e-21	-0.94842825882569	0.652	0.89	1.61371948698003e-16
SOX11	9.90330332247683e-21	1.24298552688551	0.933	0.682	1.81349290441196e-16
GULP1	1.11985513079704e-20	3.07424384023888	0.289	0.045	2.05067871551554e-16
VMP1	1.16339904396457e-20	1.48096029659326	0.874	0.707	2.13041632930791e-16
CDKN1A	1.78302869016846e-20	-2.49715657530141	0.415	0.679	3.26508213743648e-16
CIB1	2.90386337095316e-20	-1.49915452683996	0.459	0.719	5.31755460488943e-16
RPLP0	3.36687533115315e-20	-0.620779348394866	0.926	0.989	6.16542210640765e-16
GUK1	4.56979123720936e-20	-0.990245795674561	0.785	0.908	8.36820171357778e-16
CAVIN1	5.39449628578327e-20	-1.83826265572573	0.274	0.644	9.87840159852633e-16
GLI1	9.29415604906069e-20	3.80332600523379	0.259	0.049	1.70194585570399e-15
HOXA10	1.01117606603553e-19	1.54985314628517	0.733	0.372	1.85166561212426e-15
KCND2	1.41224058569685e-19	2.73407326221955	0.311	0.051	2.58609496052807e-15
EIF1	2.25748662951277e-19	-0.623758800952823	0.978	0.997	4.13390951596379e-15
METRN	2.73513359044274e-19	1.10471733866726	0.896	0.897	5.00857663081875e-15
NRG1	2.96946122999774e-19	2.1774726689574	0.422	0.104	5.43767740437186e-15
TAGLN2	3.1556386975322e-19	-2.44956693987185	0.207	0.517	5.77860558292096e-15
CPE	3.1804735309781e-19	1.67207417523739	0.43	0.11	5.82408312992709e-15
RPL18	4.03655868017932e-19	0.594085039440658	0.978	0.987	7.39174625514436e-15
PTEN	1.03049902980688e-18	-3.73741998868829	0.03	0.344	1.88704982338236e-14
IGFBP7	1.31338856340689e-18	-1.53285985947963	0.304	0.658	2.4050771373107e-14
PPP1R14B	1.67746689030306e-18	0.788528664235946	0.926	0.844	3.07177736952297e-14
NDUFS5	2.19311523254916e-18	-0.783392232885163	0.889	0.955	4.01603261384402e-14
ZMAT3	2.22736162442182e-18	-1.64394600602171	0.6	0.71	4.07874460664124e-14
LGALS3	2.41322271724566e-18	-1.29979242365654	0.578	0.816	4.41909343982026e-14
TENM3	2.98400812434988e-18	2.3018914157396	0.304	0.052	5.4643156773095e-14
LAPTM4B	3.9189455540819e-18	0.949822067203699	0.837	0.697	7.17637309863477e-14
NES	4.33599329766452e-18	-1.22202427718651	0.519	0.783	7.94007092668327e-14
PDIA4	6.70375269843771e-18	-1.19483629499782	0.63	0.811	1.22759119413791e-13
LINC00632	7.62198883037447e-18	1.84264083595982	0.585	0.248	1.39573859461817e-13
PCSK1N	8.91555381214604e-18	1.225107110193	0.77	0.57	1.63261621408018e-13
SELENOS	1.13810176466181e-17	-1.15871018490627	0.556	0.758	2.08409195144871e-13
ZNF667-AS1	1.38547302910962e-17	1.41680832907888	0.667	0.388	2.53707821090554e-13
SNHG18	1.44480443403404e-17	-2.42655338896696	0.081	0.426	2.64572587960314e-13
MMP16	2.19502361165048e-17	1.41766618113261	0.719	0.44	4.01952723765435e-13
TSPAN7	2.39320632988406e-17	1.72718179122046	0.548	0.222	4.38243943128369e-13
EEF1AKMT3	2.93655214373706e-17	2.58051642218237	0.333	0.08	5.3774142856113e-13
CHCHD5	3.1193048958053e-17	-1.41206466373269	0.37	0.687	5.71207112519867e-13
ZDHHC4	3.85747392496431e-17	-1.84519491810678	0.23	0.57	7.06380625139464e-13
SRP14	5.69181717766752e-17	-0.520960949109519	0.941	0.98	1.04228556157448e-12
RPL37A	5.72938802478838e-17	-0.468815410235411	0.993	0.995	1.04916553509925e-12
RPL13A	1.62064091838816e-16	0.577024375135117	0.993	0.99	2.9677176497524e-12
PHLDA3	2.14968195846538e-16	-2.57140559640322	0.156	0.441	3.9364976023418e-12
GNG11	2.34307259117488e-16	-1.66177038468129	0.326	0.616	4.29063452895944e-12
ZDHHC14	2.62135747205618e-16	2.08808346632707	0.385	0.118	4.80022980282928e-12
CITED1	3.15973054065287e-16	1.45412156045245	0.748	0.533	5.78609856604353e-12
OLFM2	3.84577107340819e-16	1.6566340467642	0.474	0.157	7.04237598962507e-12
FJX1	3.94256323223342e-16	1.58735468501639	0.689	0.459	7.21962179086584e-12
MLLT3	4.13498314018218e-16	1.98674788888006	0.422	0.126	7.5719811263016e-12
CD99	4.39924033381463e-16	-0.962273104921485	0.696	0.861	8.05588889928134e-12
LYPD1	4.41533842803654e-16	1.75521974187686	0.526	0.208	8.08536772942051e-12
C11orf96	4.54117475900295e-16	2.00251119030667	0.43	0.13	8.3157992186862e-12
CTXN1	5.81956925035387e-16	1.22071904913173	0.681	0.438	1.0656795211248e-11
KCTD16	6.53949229750132e-16	1.98550184765307	0.415	0.126	1.19751182951844e-11
SELENOW	6.8662911961002e-16	0.73190766845379	0.941	0.879	1.25735524382987e-11
CADM2	8.75192349924707e-16	2.1009813419523	0.304	0.062	1.60265223118212e-11
SCN1A	1.35608490739638e-15	2.51600945991568	0.281	0.059	2.48326268242425e-11
TOMM7	1.69635289698876e-15	-0.479541246649012	0.97	0.983	3.10636142496582e-11
GNB4	1.75707563226176e-15	0.929774312829912	0.793	0.619	3.21755689779774e-11
SLITRK2	1.99207001415575e-15	1.8826094838863	0.43	0.141	3.64787860992201e-11
EIF4A1	2.03754078309592e-15	0.58529747536531	0.941	0.941	3.73114468200526e-11
CADM4	2.498596100368e-15	1.13235568408665	0.733	0.534	4.57542917899387e-11
IQGAP1	2.65290097296664e-15	-1.11281675414347	0.533	0.727	4.85799226169651e-11
PDP1	3.38427123098509e-15	1.51885019334899	0.622	0.444	6.19727747817989e-11
MZT2B	3.78893509684995e-15	-0.743216147693648	0.881	0.945	6.93829794935162e-11
NXPH1	3.91400824982816e-15	2.39494178127217	0.281	0.054	7.16733190708533e-11
LINC00461	4.45323516871285e-15	1.72581542694311	0.837	0.714	8.15476424094698e-11
NID1	6.51391620511039e-15	-2.84315869395296	0.163	0.473	1.19282833547981e-10
TNFRSF21	7.44681093095973e-15	1.55004370613478	0.563	0.346	1.36366001767735e-10
CHCHD2	7.72549249392825e-15	-0.518868777193813	0.919	0.978	1.41469218548814e-10
ZFP36L2	9.29559098969515e-15	1.08211633190929	0.83	0.612	1.70220862203298e-10
GPM6A	1.29983016565624e-14	1.02395754706437	0.83	0.627	2.38024899934971e-10
RPS27	1.37158693018974e-14	-0.402804188356271	0.993	0.994	2.51164998656345e-10
MAF	1.70974833865931e-14	-1.45173510194919	0.156	0.487	3.13089115775294e-10
SERPINH1	1.77250311520215e-14	-1.76026827162741	0.252	0.555	3.24580770455818e-10
NINJ1	1.93840800221129e-14	-1.45040658078145	0.393	0.607	3.54961273364932e-10
DUT	2.15889061312404e-14	-1.41766423937127	0.259	0.581	3.95336049075274e-10
BCAN	2.31882138449309e-14	1.25043364196458	0.681	0.373	4.24622571928374e-10
SNX10	2.74818857387974e-14	1.22354686047672	0.637	0.312	5.03248291648859e-10
PHGDH	2.88249421267886e-14	-2.43059155865038	0.074	0.371	5.27842340225754e-10
VAMP5	2.96455927529624e-14	-1.58645439755354	0.326	0.588	5.42870094492248e-10
PKM	3.31429955166262e-14	-0.701850978801502	0.778	0.92	6.06914533900458e-10
GAP43	3.35878685383885e-14	0.847813278432097	0.926	0.813	6.1506104867497e-10
MIAT	3.41556904145085e-14	1.687387541064	0.563	0.252	6.25459002870479e-10
DCX	3.94083240224179e-14	2.20012441464259	0.259	0.049	7.21645229498517e-10
GOLGA4	5.48279307915452e-14	-1.27022942926773	0.422	0.71	1.00400906865478e-09
UCHL1	6.26864926193182e-14	0.736606399699284	0.867	0.768	1.14791505284496e-09
NECTIN2	6.28565564091313e-14	1.22407234603861	0.63	0.337	1.15102926096401e-09
MMP14	7.08752195263567e-14	-4.063105132159	0.037	0.283	1.29786701996664e-09
NGRN	7.8790731721497e-14	-1.01431272987092	0.585	0.795	1.44281587928405e-09
TGFBR1	8.63283624220473e-14	1.53195709274333	0.511	0.205	1.58084497267253e-09
FAM171B	8.63571595797174e-14	1.67609642282782	0.459	0.195	1.58137230622378e-09
NKAIN4	8.99571880876015e-14	2.01750744795278	0.289	0.064	1.64729602826016e-09
ATP2B1	1.37938470739395e-13	1.00854218800346	0.815	0.59	2.5259292761798e-09
TUBA1C	1.40733950200356e-13	-1.55876982387921	0.356	0.594	2.57712009606892e-09
LONRF2	1.44453388849597e-13	-3.83252133205485	0.044	0.291	2.64523045661383e-09
PCBD1	1.48180451241067e-13	-1.97628438068398	0.17	0.456	2.71348042312641e-09
SOX8	2.07272413503992e-13	1.55618740194119	0.622	0.329	3.79557243608509e-09
TUBA1A	2.25312740212824e-13	0.851656387040013	0.993	0.952	4.12592689877723e-09
SLTM	2.34437110665754e-13	-1.41008201384736	0.185	0.5	4.29301237051129e-09
GRN	2.48948336785438e-13	0.772539156612398	0.711	0.666	4.55874194321495e-09
IER5L	2.49017171280544e-13	1.04657635781836	0.844	0.728	4.56000244048932e-09
BATF3	2.56253435744972e-13	1.64449084914112	0.459	0.194	4.69251291536193e-09
SLC35D2	2.65298481587112e-13	-3.13180395368137	0.037	0.284	4.85814579482319e-09
FOXG1	2.89993273684073e-13	1.41677584868608	0.593	0.284	5.31035682770275e-09
ZBTB20	3.95722006619321e-13	-0.976964576296705	0.548	0.77	7.24646138521301e-09
PEG10	3.9751230682404e-13	-1.15926148095657	0.763	0.865	7.27924536256182e-09
QKI	5.52212321333322e-13	0.59948410081579	0.941	0.926	1.01121120282558e-08
FZD2	5.593278828335e-13	1.59881696817056	0.378	0.119	1.02424121904471e-08
SHMT2	5.80448775752249e-13	-1.53804113596205	0.281	0.537	1.06291779815752e-08
ATP6V0E2	5.90288760464881e-13	-1.09448922981806	0.63	0.775	1.08093677816329e-08
RAB34	6.15782379579398e-13	-1.71043396427376	0.237	0.52	1.12762069348579e-08
CAHM	6.42436948784844e-13	1.91310670677633	0.37	0.118	1.17643054061481e-08
SERPINE2	7.89942147780432e-13	1.31684981841907	0.756	0.488	1.44654206101553e-08
RHOBTB3	8.57634909792262e-13	1.24683256793042	0.867	0.693	1.57050104681159e-08
NIPSNAP2	9.2718013973155e-13	-0.983163661515146	0.57	0.75	1.69785227187641e-08
CTSA	1.0030748508906e-12	1.11027244996845	0.644	0.404	1.83683066695087e-08
PDLIM4	1.04523040644651e-12	-2.46013790930184	0.089	0.359	1.91402592028484e-08
B2M	1.17092524848168e-12	-0.535021691267055	1	0.998	2.14419831501966e-08
BZW2	1.25853602315946e-12	1.10471500672688	0.704	0.489	2.3046311656096e-08
COX5A	1.29777941412834e-12	-0.701886740645306	0.748	0.871	2.37649366315181e-08
C4orf48	1.30521244941177e-12	0.576708109886228	0.948	0.906	2.39010503736283e-08
SCRG1	1.34892168301792e-12	0.914520496150289	0.822	0.528	2.47014538594242e-08
RPL39L	1.41900854339468e-12	-3.23684497932293	0.022	0.252	2.59848844466434e-08
RPS28	1.59658485752421e-12	0.488070457453929	0.985	0.995	2.92366619109834e-08
GDF11	1.69529946088504e-12	1.20842995288018	0.696	0.447	3.10443237277269e-08
GDF15	1.74065424468347e-12	-2.62214603124692	0.207	0.482	3.18748605286437e-08
MRPL41	1.80745329356711e-12	-0.881317289353015	0.659	0.791	3.30980847118009e-08
IFI6	1.86413435163194e-12	1.78847389374225	0.57	0.33	3.41360282470842e-08
S100A11	1.98478237447308e-12	-0.937169530995913	0.637	0.821	3.63453348413511e-08
MORF4L1	1.99941616975992e-12	-0.589227547024436	0.896	0.954	3.66133089006436e-08
RNF187	2.08256264715617e-12	-1.36103824658422	0.511	0.684	3.81358871947238e-08
HEY2	2.42044562863292e-12	1.6969795527854	0.474	0.209	4.43232003515261e-08
SELENOM	2.64869866133625e-12	-2.84827174969059	0.089	0.348	4.85029698863894e-08
GATM	2.79757389527415e-12	-2.73385341027102	0.037	0.278	5.12291731702602e-08
TMED3	3.37947450342784e-12	-1.55949098818524	0.326	0.51	6.18849371067707e-08
RPS27A	4.17749947108889e-12	-0.420586070227495	0.978	0.992	7.64983703145797e-08
EPHA3	4.22436428611821e-12	-1.47502572265372	0.341	0.557	7.73565588073966e-08
ND6	4.32999180451579e-12	0.994256338132496	0.859	0.689	7.92908099242931e-08
ARF1	4.34867854814316e-12	-0.833598524228005	0.748	0.857	7.96330015735976e-08
MARCKSL1	4.79356291625665e-12	0.707444092171608	0.919	0.795	8.77797241224918e-08
SUB1	5.41239679797414e-12	-0.630971867944698	0.948	0.966	9.91118101645024e-08
NENF	5.89069059083091e-12	-0.82753116198825	0.615	0.781	1.07870326099296e-07
VLDLR	5.95565156409553e-12	1.39208085605998	0.504	0.23	1.09059891441717e-07
EIF2AK4	6.11905443397058e-12	-1.75739945340825	0.2	0.471	1.12052124794869e-07
C2orf80	6.54861638017323e-12	1.84021093030435	0.356	0.116	1.19918263153732e-07
PLLP	7.34645897068027e-12	1.51462169029939	0.4	0.142	1.34528356671097e-07
EMILIN2	8.42708787715108e-12	1.63664122080015	0.259	0.064	1.5431683320639e-07
RPL3	9.76462461368195e-12	-0.402086745406274	0.956	0.983	1.78809805925744e-07
RTN3	1.09688703436049e-11	0.721542667624631	0.793	0.713	2.00861953732093e-07
PRMT1	1.19622745128354e-11	0.736919598971432	0.83	0.671	2.19053170879042e-07
DSEL	1.25871268071303e-11	1.38879396353501	0.585	0.373	2.30495466092169e-07
ACTG1	1.26687318345974e-11	0.625587347519469	0.963	0.907	2.31989817355147e-07
MYL6	1.28004625321429e-11	0.479645488443245	0.926	0.953	2.34402069888602e-07
C19orf81	1.38009435332678e-11	1.5080953718817	0.437	0.174	2.527228779812e-07
GRIN2D	1.45616368379587e-11	1.86284089695198	0.267	0.065	2.666526937767e-07
IAH1	1.47232636466063e-11	-1.36353040395472	0.304	0.548	2.69612403896654e-07
HK1	1.4873949705583e-11	-1.76140698672534	0.126	0.385	2.72371767008635e-07
SATB1	1.50587581877898e-11	1.36577332913249	0.437	0.17	2.75755979934807e-07
YWHAE	1.76062220538334e-11	0.474414233921925	0.963	0.956	3.22405138249798e-07
PRDX6	1.8474246210062e-11	-0.825097545222627	0.615	0.778	3.38300396598655e-07
TP53TG1	2.15854009167068e-11	-1.75156356214761	0.2	0.466	3.95271861586735e-07
SOX2	2.55385743626121e-11	0.889141158227229	0.956	0.95	4.67662373728152e-07
CALM3	2.66006412949753e-11	0.837133186309399	0.778	0.615	4.87110943393588e-07
CALU	2.67313985486005e-11	-0.856304678685397	0.874	0.949	4.89505370221972e-07
PEBP1	2.79585605596466e-11	-0.581821380074741	0.896	0.951	5.11977160968248e-07
DDB2	3.06246481742295e-11	-2.1093746585757	0.126	0.36	5.60798557366491e-07
SAT2	3.12414053888692e-11	0.749967907410804	0.919	0.844	5.72092615480972e-07
TUBB4A	3.24726157745772e-11	2.09249063686545	0.296	0.092	5.94638540064058e-07
GAS7	3.25350348313717e-11	-1.65407746760564	0.119	0.392	5.95781557832078e-07
LPL	3.38952156332377e-11	1.55668893484593	0.57	0.34	6.20689188675849e-07
COL11A1	3.59866513411556e-11	1.44722130863455	0.422	0.164	6.58987559359242e-07
UBE2E2	3.69833345666897e-11	1.04004303762589	0.563	0.272	6.77238822585222e-07
CCDC85B	3.72265418433294e-11	0.852815650719336	0.815	0.607	6.81692434235047e-07
CYTOR	3.84888033455944e-11	-1.16100272152993	0.341	0.619	7.04806966864526e-07
NDUFB10	4.19937853647236e-11	-0.727240267744495	0.8	0.854	7.68990197598818e-07
TRIB2	4.37325150982232e-11	0.777926491437813	0.815	0.704	8.00829816478664e-07
BNIP2	4.91177177723895e-11	-1.37051470334622	0.304	0.477	8.99443647847997e-07
SPOCK1	5.13435514175632e-11	0.645535528074419	0.548	0.278	9.40203113558418e-07
GAS5	5.18317918632797e-11	-0.693308604574639	0.881	0.963	9.49143772600377e-07
MTAP	5.22195502827069e-11	1.25096103959021	0.348	0.125	9.56244404776929e-07
HAS2	5.57571304426976e-11	1.6461538680785	0.467	0.203	1.02102457266668e-06
ADAMTS3	5.7811233069978e-11	1.36343034853128	0.504	0.289	1.05863929997744e-06
TNFAIP6	5.79218412510057e-11	1.28636467287778	0.481	0.209	1.06066475698842e-06
EID1	6.15863813908641e-11	-0.628383947198642	0.793	0.879	1.1277698160295e-06
TUBB3	6.21359743311462e-11	0.873317412563541	0.844	0.647	1.13783396195195e-06
DPYSL2	6.25673738153237e-11	-0.921899139246364	0.644	0.811	1.14573374930621e-06
AHR	7.22618527699142e-11	1.74716448072314	0.333	0.108	1.32325904792267e-06
TCF12	7.24002003383978e-11	-1.0980902090052	0.474	0.65	1.32579246859674e-06
TMEM158	7.83712419881501e-11	0.965204587794599	0.859	0.776	1.435134183287e-06
LEMD1	7.89954650061283e-11	-2.6517528194187	0.052	0.282	1.44656495519222e-06
PLD3	9.26053934850844e-11	0.737390228743354	0.837	0.715	1.69578996549887e-06
ZFHX4	1.00896656735183e-10	-1.70190948781346	0.163	0.436	1.84761957813467e-06
NEK6	1.01170234200549e-10	1.06324130422214	0.674	0.485	1.85262932868046e-06
EDNRB	1.06174432867159e-10	1.76939375988217	0.37	0.142	1.94426621466342e-06
DCXR	1.0687825603032e-10	-1.05009489063092	0.474	0.678	1.95715462442722e-06
ALCAM	1.11236140536388e-10	1.09086261958392	0.652	0.382	2.03695620550233e-06
CAST	1.20775278333294e-10	-0.954901810054694	0.467	0.665	2.21163689683929e-06
BACE2	1.31537402702505e-10	-1.8348816004354	0.156	0.399	2.40871291828826e-06
TUBB2A	1.3273975170257e-10	0.986640062408504	0.77	0.578	2.43073033317746e-06
KLHL9	1.34770402899544e-10	1.55802245525724	0.4	0.155	2.46791561789646e-06
RRM2B	1.51674977905193e-10	-1.43011868403171	0.326	0.498	2.77747219539989e-06
NAMPT	1.75252065026949e-10	1.03343313857813	0.726	0.569	3.20921581477348e-06
ITPKB	1.78905566450888e-10	-1.82359421898659	0.222	0.465	3.27611873284865e-06
CMBL	1.91046886192555e-10	-1.58272029670176	0.252	0.451	3.49845057995806e-06
KRTCAP2	2.34784400691902e-10	-0.655822261780425	0.837	0.895	4.29937194547011e-06
NOVA1	2.3872790595064e-10	0.707151183161361	0.963	0.92	4.37158541376811e-06
SHC1	2.40111496023642e-10	-1.47879717505395	0.289	0.474	4.39692171518493e-06
RPS17	2.42790667681443e-10	-0.475190849225013	0.978	0.985	4.44598270658259e-06
DKK3	2.47420456588405e-10	-1.42191445989959	0.304	0.52	4.53076340104687e-06
CDK6	2.83307715324837e-10	-0.747823916859215	0.696	0.817	5.18793088302842e-06
RCN1	2.95341759032914e-10	-0.971273956749467	0.511	0.667	5.40829829141072e-06
MEG3	2.98408753557894e-10	1.11363218508027	0.807	0.664	5.46446109515216e-06
PSMA5	3.1073924335928e-10	-0.854602492423442	0.615	0.716	5.69025702439513e-06
ZNF106	3.38540447248489e-10	-1.08662941493932	0.481	0.675	6.19935267001433e-06
RCN2	3.5292536011501e-10	-0.730912676730473	0.652	0.79	6.46276919442606e-06
SGK1	3.61233529574055e-10	1.59114534425207	0.467	0.227	6.61490839356009e-06
PAFAH1B3	3.78638096536204e-10	0.835207133597653	0.741	0.591	6.93362082377096e-06
PDIA3	4.07506778283353e-10	-0.836202643077956	0.622	0.749	7.46226412392475e-06
GNAI1	4.26846533895389e-10	1.56255894290709	0.348	0.124	7.81641372869237e-06
HOXD8	4.64814503567653e-10	1.80566674559208	0.252	0.067	8.51168318933087e-06
NDUFA1	4.68035049347008e-10	-0.663654931553644	0.904	0.939	8.57065782364242e-06
A1BG	4.79156869598078e-10	0.80040311941517	0.8	0.567	8.77432059608001e-06
NID2	4.97247166290038e-10	1.86622368731374	0.296	0.103	9.10559010910317e-06
JPT1	5.41244243475486e-10	0.725434044216378	0.83	0.698	9.91126458652311e-06
HRK	5.47074888261689e-10	1.76264815198163	0.363	0.148	1.0018035353848e-05
RTF1	5.75588064816007e-10	-0.619050858064725	0.689	0.817	1.05401686429107e-05
GPC2	6.06803640628452e-10	1.15203897372468	0.481	0.22	1.11117882671882e-05
KIF5C	6.44877495859617e-10	0.968113151700904	0.63	0.423	1.18089967041813e-05
LINC00685	6.96266130628309e-10	1.38164904757822	0.444	0.205	1.27500253840656e-05
ANXA5	7.73362507395023e-10	-0.746813041131658	0.696	0.861	1.41618142354177e-05
SMIM8	7.96975181189935e-10	1.26211445643559	0.378	0.147	1.45942095179501e-05
ARRDC3	8.47538003493896e-10	1.13317740405675	0.6	0.328	1.55201159199802e-05
MRPL36	8.53315100094531e-10	-0.919499666549361	0.467	0.666	1.5625906112931e-05
MEST	8.64742213772954e-10	-1.3555480245311	0.259	0.516	1.58351594186103e-05
SEC61G	8.70161836750646e-10	-0.520295019961949	0.941	0.979	1.59344035545778e-05
TRIP6	8.79565359182883e-10	-1.85129706000807	0.089	0.325	1.6106600857357e-05
TXNDC16	9.06919476357529e-10	1.36123287102465	0.333	0.118	1.66075094510591e-05
TLE2	9.57333520232013e-10	1.11654995828185	0.474	0.217	1.75306914224886e-05
LETMD1	1.01509142960699e-09	-2.22263532039532	0.044	0.25	1.85883542589632e-05
PRUNE2	1.0430479352455e-09	-1.62983529247455	0.193	0.442	1.91002937902156e-05
SEC11A	1.064035009331e-09	-0.526604967143463	0.837	0.904	1.94846090908692e-05
ODC1	1.0915152628329e-09	0.908825608537636	0.733	0.494	1.99878274929961e-05
GFAP	1.13340268780237e-09	-1.7018194273423	0.156	0.361	2.0754870019037e-05
LRRC4C	1.15082342396382e-09	1.17296891460825	0.489	0.23	2.10738785396255e-05
PWWP2A	1.1900449986064e-09	1.44719551443563	0.407	0.175	2.17921040144804e-05
RTN1	1.20633825169151e-09	-1.53913954511676	0.119	0.367	2.20904660649749e-05
NDUFB2	1.2402367324264e-09	-0.53620974828744	0.911	0.949	2.27112150441922e-05
CELF2	1.43662553767239e-09	-1.27126501517521	0.407	0.552	2.63074868458568e-05
SSPN	1.56565365734485e-09	-1.78502050154544	0.215	0.437	2.86702497732989e-05
MARCKS	1.58918583826805e-09	0.525129434215721	0.978	0.934	2.91011710703646e-05
PLP2	1.61967086722081e-09	-2.29371253433218	0.089	0.299	2.96594129205474e-05
PLXNA4	1.69309345183631e-09	-1.72673773538309	0.193	0.354	3.10039272900265e-05
IFI27L2	1.79200527024805e-09	-0.700868092912348	0.615	0.771	3.28152005087823e-05
GABARAP	1.9055548770061e-09	0.543646091035578	0.978	0.953	3.48945209077357e-05
SEPTIN9	2.13499801029157e-09	0.877521668411165	0.659	0.653	3.90960835644592e-05
B4GALNT4	2.42731263562722e-09	0.998689411895071	0.504	0.245	4.44489489836057e-05
AFMID	2.44288605468961e-09	1.3056725224161	0.296	0.104	4.47341294334762e-05
TP53I13	2.48410303031145e-09	-1.3764342404753	0.252	0.396	4.54888946910633e-05
UBE3A	2.53337486466326e-09	-1.03617651841359	0.393	0.598	4.63911605217137e-05
FXYD5	2.6176487889032e-09	-2.51047030592043	0.104	0.278	4.79343846223954e-05
GON7	2.64637486193955e-09	1.44870366050585	0.311	0.106	4.8460416471837e-05
GLIS3	2.77772212795602e-09	1.10843637460761	0.585	0.359	5.08656476071306e-05
SOX4	2.79723501857624e-09	1.05384469422363	0.881	0.703	5.1222967660168e-05
CCND1	3.15191150077874e-09	1.33351788307411	0.57	0.369	5.77178034022603e-05
RPS6KA2	3.19958207573914e-09	-1.09786715955633	0.43	0.58	5.85907469709352e-05
MLEC	3.26713761462305e-09	-0.708970359237997	0.719	0.847	5.98278239989773e-05
FHL1	3.39770463198758e-09	0.751870412461805	0.741	0.5	6.22187672209565e-05
AKT1S1	3.41708690047328e-09	1.22555385203882	0.467	0.219	6.25736953214667e-05
KDELR3	3.46718800990825e-09	-1.81917496734738	0.207	0.385	6.34911468374398e-05
TOMM20	4.1626915756335e-09	-0.611459293439214	0.859	0.921	7.62272081330007e-05
SNHG29	4.2105692197684e-09	0.495973401754453	0.933	0.961	7.71039435523989e-05
COPA	4.23446841740299e-09	-0.968206714277996	0.526	0.693	7.75415856594836e-05
PLEC	4.57635634235823e-09	-1.33751261132771	0.281	0.499	8.38022373412639e-05
HDDC2	4.65331433528361e-09	0.866081153069454	0.689	0.505	8.52114921077135e-05
ND1	4.81582778805221e-09	-0.559621580415357	0.978	0.973	8.8187438454812e-05
FDXR	4.86457545411895e-09	-2.68572551731104	0.067	0.258	8.90801057158262e-05
ZNF462	4.93260129664874e-09	1.00885370576184	0.652	0.413	9.03257949442317e-05
FBXO22	5.1200894279867e-09	-1.48223159293209	0.259	0.458	9.37590776052925e-05
PLPPR5	5.62926371267081e-09	1.36648364349364	0.326	0.119	0.000103083077106428
TRAPPC5	5.87572672797418e-09	0.608976773983145	0.822	0.791	0.000107596307842663
AHNAK	6.0016520920172e-09	-1.40310546666911	0.222	0.419	0.000109902253109019
HLA-C	6.11435357346999e-09	-0.768042071482435	0.689	0.811	0.000111966042637382
ATP1B3	7.34118274099437e-09	0.715583858191122	0.807	0.704	0.000134431738353089
IRF2BP2	7.40644860726963e-09	-0.865768067789753	0.452	0.626	0.000135626886896321
RTN4RL2	7.63430417785405e-09	1.52844550708336	0.333	0.128	0.000139799378104863
INAFM1	7.88453525515098e-09	0.936513264315261	0.689	0.468	0.000144381609592325
CFAP97	7.98486870241485e-09	-0.875783717419294	0.541	0.696	0.000146218915678621
ARHGAP29	8.04600799162506e-09	-1.76936319844614	0.089	0.31	0.000147338498342638
ICE1	8.13359710619913e-09	-1.22715510543478	0.304	0.498	0.000148942430208718
EBP	8.52800828231707e-09	-2.25058216206861	0.104	0.309	0.00015616488766579
CASK	8.69573485604442e-09	1.05681553455578	0.541	0.289	0.000159236296683885
HAUS6	8.80814309873986e-09	1.05290874643128	0.504	0.256	0.000161294716424124
TPT1	9.06207847379048e-09	-0.357327316856905	0.978	0.992	0.000165944781012051
CFL1	9.23362578866745e-09	0.45130147813328	0.963	0.956	0.000169086155442078
RPL23	9.66683749151063e-09	0.463488177610412	1	0.991	0.000177019128144543
PTPRG	1.01922502690732e-08	0.960685471073269	0.556	0.299	0.000186640486927269
EPHA2	1.05777847277224e-08	-1.72099097081382	0.133	0.345	0.000193700393934052
CDK2AP2	1.08355739846692e-08	-1.18072258532602	0.237	0.484	0.000198421030807263
DHCR24	1.11485434753759e-08	-2.14160208942308	0.104	0.299	0.000204152128121083
TMSB15A	1.14357805058947e-08	1.29871982966338	0.452	0.228	0.000209412012623943
XPC	1.14508066883879e-08	-1.29292789390341	0.281	0.441	0.000209687172077759
MAPK6	1.15154504170663e-08	-1.11589018412379	0.378	0.554	0.000210870928037317
ASPHD2	1.16864255968477e-08	1.42445812166574	0.289	0.101	0.000214001825529476
LRPAP1	1.30541181081102e-08	-1.0778500252374	0.363	0.515	0.000239047010795714
E2F5	1.35589297863984e-08	1.18787773030449	0.459	0.228	0.000248291122248528
SKA2	1.38153243459412e-08	0.934175670446826	0.674	0.545	0.000252986219422876
SUCO	1.47232755693805e-08	-0.883151671388376	0.452	0.576	0.000269612622226495
COL6A2	1.52423764200559e-08	0.941674619527088	0.563	0.47	0.000279118397004064
BCAP29	1.57968672818677e-08	-0.937331943921112	0.504	0.642	0.000289272233665561
AK1	1.65705719058905e-08	-1.20118833101371	0.281	0.523	0.000303440312740667
NEFL	1.70648635682502e-08	-1.53491021114324	0.281	0.462	0.000312491781661798
FEM1B	1.72506879202296e-08	-1.40109601933035	0.274	0.466	0.000315894597195244
AKAP13	1.81756143731628e-08	-1.07067913829884	0.311	0.543	0.000332831850401358
TNFRSF10B	1.84515188343127e-08	-1.51068017751856	0.237	0.416	0.000337884212893934
GSTK1	2.00115054667985e-08	-1.01084222172	0.474	0.647	0.000366450688108014
MAP1A	2.14442912745716e-08	-1.0677175089982	0.452	0.617	0.000392687861819955
ABHD2	2.18373761712728e-08	-1.09890977929042	0.341	0.529	0.000399886032448348
EFEMP2	2.49729922346401e-08	-1.28061883991501	0.074	0.268	0.00045730543380073
PLXNB2	2.53573385479907e-08	-1.17931863444608	0.319	0.459	0.000464343583490806
SGCE	2.54993779545817e-08	-1.02644769740085	0.407	0.604	0.0004669446091043
ACTB	2.81630997148812e-08	0.491001833061944	0.985	0.98	0.000515722681978905
BCHE	2.98355642923314e-08	1.11506499829881	0.467	0.24	0.000546348853321173
FDFT1	3.01495074542486e-08	-1.38776618602361	0.615	0.657	0.0005520977805022
FAM126A	3.13279336472608e-08	0.930796668790738	0.644	0.441	0.00057367712094864
FDPS	3.20923857231503e-08	-1.37557919288418	0.437	0.585	0.000587675767362328
SNRPA1	3.34785806699399e-08	-0.846469191374516	0.415	0.546	0.00061305976922794
SLC26A2	3.44124954443814e-08	1.02356132050581	0.541	0.302	0.000630161616577513
SIKE1	3.58245361723191e-08	-1.14910458779111	0.356	0.511	0.000656018906387507
PDXK	3.95791597881353e-08	-1.10285044121871	0.348	0.559	0.000724773574040334
NXN	4.17371855096969e-08	1.34705021935345	0.259	0.085	0.000764291341053569
SQLE	4.37879688277865e-08	-1.22603256323119	0.593	0.578	0.000801845285174426
MTPN	4.65379158165118e-08	-0.44576507956064	0.844	0.93	0.000852202314431964
PTPRN2	4.73806022094463e-08	-1.70799661579145	0.141	0.328	0.000867633587659381
AAMP	4.95660465856783e-08	-1.08824280301424	0.289	0.384	0.00090765344507694
BLOC1S2	5.1280845080054e-08	-1.09258433481011	0.326	0.503	0.000939054835105948
DDR2	5.19027405072002e-08	-1.38642574606473	0.289	0.474	0.000950442984167851
SYNCRIP	5.28800528007771e-08	0.80897079584216	0.726	0.511	0.00096833952688783
TTYH1	5.45131227060875e-08	0.609524546012587	0.652	0.636	0.000998244302993875
ZIC1	5.62847527185443e-08	1.27630273616748	0.496	0.258	0.00103068639178198
DGKH	5.72269007122813e-08	0.813637041058893	0.437	0.22	0.0010479390058433
ACBD3	5.91772989382127e-08	-0.897482174721913	0.548	0.645	0.00108365469815655
CD151	6.01645962841834e-08	-0.661937616773876	0.622	0.791	0.00110173408715597
YWHAB	6.11956735266738e-08	0.581398039857812	0.844	0.752	0.00112061517362045
TIMM13	6.16361411275035e-08	0.567195018495409	0.867	0.734	0.00112868101632684
WDR61	6.22798325357342e-08	-1.05619791443672	0.274	0.384	0.00114046829339436
PGM2L1	6.34514946847632e-08	1.00904341705005	0.77	0.592	0.00116192377066738
SEC31A	6.8031978811747e-08	-0.809699932642142	0.556	0.701	0.00124580159600071
ZNF738	6.87652817414161e-08	1.36425436844113	0.356	0.151	0.00125922983924881
GTF2A2	6.95464340067812e-08	-0.769627880949607	0.533	0.71	0.00127353429953218
ERCC1	7.14278973344681e-08	0.774835219136616	0.719	0.5	0.00130798765598878
TMEM256	7.31689170153354e-08	-0.712600088622736	0.6	0.753	0.00133986920838482
MYC	7.4179898427214e-08	1.43833716738752	0.4	0.189	0.00135838229999914
PPIC	7.53773422703016e-08	-1.40093402327158	0.17	0.385	0.00138030989165376
FASTK	7.63775512749074e-08	-1.19770432696173	0.304	0.491	0.0013986257189461
SIVA1	7.65782965255593e-08	-0.77994772489928	0.593	0.659	0.00140230176597604
BLVRA	7.74866612689487e-08	-0.954865478146894	0.4	0.504	0.00141893574115699
PSPH	7.9452233431824e-08	-1.38940251355599	0.237	0.413	0.00145492929860356
HSP90B1	7.94803600936858e-08	-0.620094902646615	0.881	0.905	0.00145544435403557
NRXN2	8.09493550713591e-08	1.04146470994722	0.267	0.101	0.00148234459006673
SVBP	8.14203290298734e-08	1.14436961435364	0.489	0.278	0.00149096906519504
ND5	8.33646172674219e-08	-0.644850527345708	0.896	0.946	0.00152657287140103
LPAR1	8.74533875216784e-08	1.43648899377607	0.267	0.092	0.00160144643229698
DHX29	9.12439788523854e-08	-1.07984724693961	0.296	0.407	0.00167085974074488
NME2	9.23217137075875e-08	0.348732456567545	0.978	0.98	0.00169059522141334
ERLEC1	9.29924719319405e-08	-0.855837096072059	0.541	0.673	0.0017028781460177
NUCB2	9.31214010474836e-08	-1.023991665717	0.356	0.513	0.00170523909598152
DTYMK	9.39537696652516e-08	-1.03291941916276	0.393	0.544	0.00172048143011009
INSIG1	9.51337826274301e-08	-2.42302235955536	0.363	0.461	0.0017420898274735
PRRX1	9.5616178953115e-08	1.00270948030076	0.6	0.405	0.00175092346898944
VCAN	9.80929089259118e-08	0.902065404347637	0.615	0.396	0.0017962773482513
ITM2B	1.0875480687914e-07	-0.525793714482779	0.926	0.961	0.00199151802357081
PTOV1	1.13018344925553e-07	0.733817503671535	0.719	0.547	0.00206959193227672
ALKBH7	1.14139869596892e-07	-0.773314254003951	0.622	0.754	0.00209012929205829
NOSIP	1.15716816814858e-07	0.856456772401276	0.615	0.382	0.00211900634951368
GPR107	1.24570928896371e-07	-1.01645678739386	0.267	0.319	0.00228114284995034
TCF7L2	1.24961724367946e-07	-1.33863728736761	0.296	0.471	0.00228829909662583
DBNDD1	1.27547747681618e-07	1.10577671310198	0.519	0.298	0.00233565435554578
GADD45B	1.29321539329276e-07	0.751524278994977	0.496	0.263	0.0023681360281977
FAT3	1.29416331434952e-07	1.01369553351788	0.496	0.276	0.00236987186123684
CCPG1	1.30691313926105e-07	-1.31116049239649	0.252	0.379	0.00239321934061483
TSHZ2	1.35595609299331e-07	0.822704878678763	0.578	0.336	0.00248302679748936
CD44	1.36984804859717e-07	-0.778653322077805	0.556	0.754	0.00250846574659114
SND1	1.37217909367855e-07	-0.884333874425814	0.452	0.542	0.00251273435634416
TNPO3	1.41809559495138e-07	-0.712244548387912	0.43	0.461	0.00259681665347496
SVIP	1.49626562750675e-07	1.21764090607308	0.4	0.187	0.00273996161709036
EVL	1.54727067004951e-07	0.399962253080808	0.533	0.334	0.00283336205099466
GRWD1	1.57620448899294e-07	1.47959135650055	0.326	0.133	0.00288634566024386
ZNF480	1.607966439017e-07	1.11632461216694	0.504	0.291	0.00294450814312792
DAP	1.65346126804196e-07	-1.31163219480536	0.281	0.461	0.00302781827403844
CHPF	1.65728340648792e-07	-0.698436133605839	0.644	0.799	0.00303481737396067
ARIH1	1.7137068271088e-07	-0.916509334258083	0.378	0.536	0.00313813994180164
CETN2	1.75294285387991e-07	-1.15148093428063	0.385	0.525	0.0032099889540249
FKBP9	1.76089842122849e-07	-1.00151887546348	0.363	0.492	0.0032245571889536
C1orf122	1.81048782799552e-07	-0.581473321504722	0.748	0.869	0.00331536531062539
GNAS	1.84139416384185e-07	0.397997000543382	0.97	0.978	0.0033719609928272
IER5	1.87266790977174e-07	-0.73821751779176	0.37	0.566	0.00342922947637401
SLC35F1	1.90727498144219e-07	0.879645662994484	0.548	0.312	0.00349260194601693
SNRNP70	1.93167207883615e-07	0.731726814022495	0.763	0.583	0.00353727791076477
TCF3	1.95011129491145e-07	0.871997397144332	0.615	0.436	0.00357104380324186
DHX33	1.95701994987617e-07	1.02979391914176	0.481	0.265	0.00358369493221324
SLC2A13	1.97397014936227e-07	1.20978001154116	0.363	0.161	0.0036147341375122
BMERB1	2.01577345971855e-07	0.766726448634674	0.667	0.509	0.0036912843594366
GALNT1	2.04045738763694e-07	0.82342772135212	0.622	0.383	0.00373648556824077
PLP1	2.54531613635286e-07	1.56858158254826	0.259	0.098	0.00466098290888935
MFAP1	2.58041753428543e-07	-1.0137999888874	0.333	0.468	0.00472526058878348
ICA1	2.60555861199829e-07	1.22790942960137	0.393	0.188	0.00477129893029128
TRIM24	2.68224484528637e-07	0.720324563622384	0.778	0.637	0.0049117267606884
IGF2BP3	2.69147299514693e-07	0.909970666989422	0.652	0.437	0.00492862534871307
GUSB	2.75779991736755e-07	-1.41956298127187	0.133	0.314	0.00505008320868346
ZNF428	2.84211242554143e-07	0.645581692048334	0.822	0.671	0.00520447627365147
GRIA2	2.87888976941624e-07	1.38881699055434	0.274	0.102	0.00527182294575503
FLRT3	3.01326528817981e-07	1.33779291118757	0.363	0.183	0.00551789139571486
SRPRA	3.01602306586834e-07	-1.07166841992053	0.43	0.577	0.00552294143821811
MDM2	3.04619924878472e-07	-1.32570666710827	0.393	0.509	0.00557820006437458
DCTD	3.06243532272873e-07	-1.75411445694147	0.104	0.279	0.00560793156298085
OLA1	3.45167849164873e-07	-0.666382099146224	0.474	0.511	0.00632071365390715
RRBP1	3.4877213581825e-07	-0.650200283108313	0.637	0.693	0.0063867153511038
GSTP1	3.48777379463004e-07	-0.493149719317129	0.852	0.935	0.00638681137272653
SNHG16	3.54974136955398e-07	0.525913334600042	0.822	0.791	0.00650028639592724
ARL1	3.9246914376423e-07	-0.85223589735368	0.422	0.587	0.00718689496061059
INSR	4.13505413990791e-07	1.28734200734035	0.296	0.117	0.00757211114099936
TRIM36	4.14831230261209e-07	1.24634254605087	0.319	0.135	0.00759638948854325
TRIB3	4.20743850288778e-07	-2.29875763937653	0.089	0.251	0.0077046613864881
COPB2	4.26632679077541e-07	-0.877943915256829	0.504	0.66	0.00781249761926793
FAM89B	4.43895656826095e-07	1.14262834023761	0.407	0.199	0.00812861726779945
MIF	4.44700044971951e-07	0.435714711900273	0.963	0.878	0.00814334722352637
EVA1B	4.48964371296217e-07	-1.23762489590453	0.185	0.377	0.00822143556717632
DNPH1	4.49891661237202e-07	-0.955185128353363	0.333	0.464	0.00823841610057564
KLHL23	4.50227547315296e-07	0.93322781957979	0.437	0.225	0.0082445668464377
SLAIN1	4.62060130127381e-07	1.03968540251676	0.481	0.265	0.0084612451028926
P4HTM	4.87920862758623e-07	-1.25521266742568	0.252	0.419	0.0089348068388359
SEPTIN6	4.90226156994281e-07	0.696125687025722	0.356	0.177	0.00897702138687928
MEF2A	4.9155985936195e-07	-1.13174975199412	0.281	0.463	0.00900144414463602
ARMH4	4.98091048757285e-07	1.47158473053828	0.252	0.091	0.0091210432848434
FN1	5.07641987987949e-07	1.33231298275446	0.385	0.194	0.00929594008403532
PSMG4	5.13198722476406e-07	1.15408332588922	0.4	0.196	0.00939769500598795
RAB3B	5.57337602736092e-07	1.16131561261892	0.363	0.166	0.0102059661813033
ZCRB1	5.59755561321602e-07	-0.541200223486316	0.681	0.744	0.0102502438389212
VAT1	5.60868639361987e-07	-0.894251675936442	0.556	0.647	0.0102706265239967
PTPMT1	5.61867227913783e-07	-1.45469431425618	0.178	0.343	0.0102889126775572
GPC1	5.69840680859578e-07	-0.842182375491835	0.533	0.701	0.0104349225479006
RASSF8-AS1	5.74901972495499e-07	-1.5147519484205	0.141	0.271	0.0105276049203376
CRTAP	5.75625521617361e-07	-0.730384050095602	0.593	0.71	0.0105408545518571
C11orf24	5.89736087485683e-07	-1.54048809769699	0.178	0.344	0.0107992472340378
ZNF433-AS1	6.13887960300258e-07	1.01451628513676	0.496	0.275	0.0112415163290183
RAB30-DT	6.37788890277485e-07	0.936876677868186	0.378	0.179	0.0116791901587613
ZNF778	6.49753465438526e-07	0.635100024961884	0.281	0.138	0.0118982854591103
TAF13	6.66739242005837e-07	-0.960072217270148	0.326	0.386	0.0122093289996109
FAM89A	6.75827136818608e-07	0.98363136713886	0.481	0.263	0.0123757465294224
POLR2F	6.8168843900325e-07	0.541284393628223	0.852	0.772	0.0124830786950275
OSBPL3	6.94771362563621e-07	-1.54876577820103	0.148	0.285	0.012722653191265
HEXIM1	7.17176817510352e-07	1.05837942977112	0.533	0.311	0.0131329418822496
COL6A1	7.22004055336199e-07	-0.740835976317962	0.644	0.784	0.0132213382613165
XRRA1	7.77864776511501e-07	-1.78348285011222	0.111	0.26	0.0142442597874786
GALNT11	8.07915646946949e-07	-1.03674428586545	0.304	0.475	0.0147945513268925
SKAP2	8.33125871320003e-07	0.890077056868129	0.637	0.442	0.0152562009556119
PLCB1	8.89059291909133e-07	0.869601650778193	0.304	0.134	0.01628045375344
KCNH2	8.91440569979998e-07	-1.83038184700029	0.081	0.262	0.0163240597174737
LMNA	8.94658477890359e-07	-0.67091311554715	0.607	0.76	0.0163829860471282
CEBPD	9.1147964517249e-07	0.887910072481102	0.711	0.529	0.0166910152623986
FASN	9.32210499825026e-07	-1.39629844700097	0.304	0.404	0.0170706386727959
SEMA6B	9.48454221023801e-07	1.33012945412634	0.259	0.097	0.0173680936953878
HMGCS1	9.48500821466321e-07	-2.4068265866345	0.504	0.602	0.0173689470426913
MAGED1	9.72733996271188e-07	-0.680331637394997	0.644	0.693	0.017812704939718
RNF19A	9.85141957093291e-07	0.931038610138904	0.733	0.653	0.0180399195182923
HERC5	9.9629602327504e-07	-1.96567086923982	0.081	0.255	0.0182441727782125
ANAPC16	1.00018882045823e-06	-0.609606419631258	0.593	0.712	0.018315457680231
ATP5PO	1.01532147380826e-06	0.462452763237248	0.867	0.813	0.0185925668283769
ARHGAP35	1.10161286578682e-06	0.961092671116821	0.563	0.361	0.0201727347982883
BHLHE41	1.11220403939169e-06	-1.16051134527101	0.333	0.539	0.0203666803693406
TNIP2	1.12495897897298e-06	0.807637437287609	0.459	0.25	0.0206002488229532
ZBTB10	1.15795418472645e-06	0.829314694973182	0.533	0.311	0.0212044570307107
TMEM208	1.22007708722387e-06	-0.778550420985813	0.556	0.64	0.0223420516212435
EMC7	1.22242899123167e-06	-0.761695237651048	0.541	0.672	0.0223851196874343
HIGD1A	1.22838384005892e-06	-0.621586906130689	0.593	0.638	0.0224941648791589
ILF3-DT	1.23729047353209e-06	1.06602448559185	0.57	0.374	0.0226572631513196
CCNC	1.26662269265936e-06	1.04286724988374	0.437	0.23	0.0231943947479782
MEX3D	1.26966278161084e-06	1.31472681865996	0.311	0.133	0.0232500648568577
DDAH2	1.27192139003514e-06	0.79547714423225	0.667	0.445	0.0232914244943235
ASCC3	1.28892361227348e-06	-1.25246871515552	0.2	0.396	0.023602769187952
AXL	1.3112267809524e-06	-1.59097829225272	0.126	0.258	0.0240111848128003
ZNF827	1.31445480178279e-06	1.02380777922123	0.607	0.415	0.0240702963302465
PDCD7	1.32753805329202e-06	-0.951512875767562	0.333	0.501	0.0243098768318835
IRS2	1.32870401132637e-06	-0.713763304603759	0.57	0.744	0.0243312278554084
ZHX1	1.34387954094305e-06	0.902223908105014	0.585	0.371	0.024609122153749
RABAC1	1.35794782987037e-06	0.333528502472257	0.859	0.875	0.0248667406605862
DPM3	1.38846758639358e-06	-0.721466224865296	0.667	0.754	0.0254256184420392
CHD3	1.39303699524436e-06	1.35448790701027	0.326	0.15	0.0255092934569147
COPS2	1.40727447180539e-06	-0.848804337454831	0.422	0.542	0.0257700101277004
ZNF580	1.4110561538209e-06	0.652134559663416	0.733	0.568	0.0258392602887682
SPCS3	1.42394818106011e-06	0.915359782836506	0.674	0.476	0.0260753390915728
MZT2A	1.44453647185862e-06	-0.611175196876403	0.674	0.74	0.0264523518726751
TM7SF3	1.44859357587569e-06	-1.02572099670201	0.378	0.53	0.0265266455614356
BLVRB	1.46060916484413e-06	-0.749295141222063	0.444	0.644	0.0267466750266257
NLGN1	1.48383833754752e-06	0.867737085337584	0.467	0.255	0.0271720476371702
VOPP1	1.52434833038821e-06	-0.734410242415004	0.407	0.579	0.0279138666260688
XBP1	1.54605331239853e-06	-1.01023942301704	0.4	0.557	0.028311328256642
MED11	1.54822213144072e-06	1.06849398658016	0.415	0.222	0.0283510436709425
NFIX	1.56504560184095e-06	-0.786825708658619	0.496	0.585	0.0286591150609115
LAMA4	1.57199030769732e-06	0.803841132745847	0.622	0.415	0.0287862865145533
NUDT4	1.58183475180655e-06	0.923226737952563	0.667	0.461	0.0289665579750816
SLC30A7	1.5869541106399e-06	-0.427722245745127	0.311	0.27	0.0290603036740378
DTNA	1.61052814517448e-06	-1.00103630361626	0.393	0.515	0.0294919913944351
POLR2L	1.70832416047196e-06	-0.545431690953249	0.852	0.905	0.0312828320265626
ZFAND6	1.72289126117664e-06	-0.551407346320867	0.667	0.74	0.0315495847746665
JARID2	1.75302713189102e-06	1.05907719210328	0.459	0.253	0.0321014328391884
VPS13C	1.78481818980143e-06	-0.805800657956199	0.489	0.6	0.0326835906916438
AIG1	1.79288966302368e-06	-1.22031242626448	0.222	0.38	0.0328313955092897
LRATD1	1.83397944387861e-06	-1.94501285116365	0.104	0.256	0.0335838315763051
RNF146	1.88193172411838e-06	0.921592362597325	0.43	0.226	0.0344619337320557
RPL21	1.93738561957518e-06	-0.324902821781977	0.978	0.989	0.0354774054656606
HDLBP	1.97352960474678e-06	-0.714487926915877	0.652	0.772	0.0361392741221231
IVD	1.98251937904798e-06	-1.18218898470347	0.178	0.366	0.0363038948691265
GPRC5B	1.98907375526967e-06	0.558288469716669	0.807	0.678	0.0364239186064982
EIF2AK1	1.99150550437946e-06	-0.481185842254429	0.741	0.74	0.0364684487961966
RSL24D1	2.10906521989915e-06	-0.5350317982768	0.756	0.825	0.0386212023067932
RAMP1	2.13507630952133e-06	-0.954513235382083	0.452	0.639	0.0390975173799546
SMARCA4	2.14064209259076e-06	0.64199938314326	0.733	0.593	0.0391994379995219
CHD4	2.16110964525869e-06	-0.512377054214842	0.704	0.831	0.0395742398239772
MINDY2	2.20832848933961e-06	-1.14483766009246	0.37	0.506	0.0404389112967869
NAA38	2.24419129610131e-06	-0.498740496239263	0.741	0.808	0.0410956310142072
CD24	2.28851966908164e-06	0.798159732494065	0.481	0.271	0.0419073721802229
TUBG1	2.3568274837143e-06	1.00610791146425	0.519	0.322	0.0431582248817763
DDX49	2.36036449395032e-06	0.553765796396257	0.422	0.243	0.0432229946132183
TMED2	2.36614206721622e-06	-0.70245377453379	0.556	0.662	0.0433287935348633
NPAS3	2.49624173097762e-06	0.769986908171636	0.667	0.502	0.0457111785776622
LHFPL6	2.53695316497627e-06	-0.716434771756589	0.363	0.395	0.0464566863570454
SAP30	2.6148051418707e-06	0.672331223554069	0.637	0.417	0.0478823117579363
MEF2C	2.63920754983274e-06	0.937392255465925	0.437	0.234	0.0483291686525371
RGS10	2.64581148090816e-06	-1.65205991652369	0.17	0.321	0.0484500998383902
IQGAP2	2.69482714700997e-06	1.13628950623334	0.385	0.199	0.0493476747160466
PMP2	2.70815443666743e-06	0.56021466277293	0.896	0.81	0.049591724044254
SH3BGRL	2.72663915794766e-06	0.781747035237703	0.711	0.532	0.0499302162603375
TAX1BP1	2.90541815592056e-06	-0.489134990874625	0.867	0.917	0.0532040172712172
PROX1	2.93446220434159e-06	-0.380264160898275	0.615	0.646	0.0537358718859032
SEPTIN11	2.93584900554648e-06	-0.665365270380775	0.696	0.791	0.0537612669895671
LMO4	2.95024404445854e-06	0.500947345911539	0.956	0.912	0.0540248689421249
CYP51A1	3.00899662352288e-06	-1.24139983006865	0.607	0.673	0.0551007461699509
MRPL17	3.22396345855575e-06	-0.586051801082674	0.548	0.601	0.059037218853073
YIF1A	3.25059399833361e-06	-0.767450197896083	0.607	0.723	0.0595248772974851
CPEB2	3.27352572959134e-06	1.03537104542061	0.415	0.221	0.0599448031602766
ANKRD9	3.28186630542029e-06	-1.39532971913403	0.17	0.331	0.0600975357848564
NDUFA10	3.40634745461068e-06	-0.580826226799068	0.526	0.594	0.0623770345888308
NDRG1	3.41818695392962e-06	-1.4931615490881	0.185	0.32	0.0625938395003592
DPP8	3.43880978282854e-06	-1.34964070498107	0.2	0.347	0.0629714847431561
HDGFL3	3.45491313277451e-06	-0.8035347730273	0.4	0.536	0.0632663692873668
ID4	3.48513052300787e-06	0.938466861048534	0.704	0.527	0.0638197101373201
TMEM123	3.51903504041734e-06	0.758887649942783	0.689	0.521	0.0644405696601223
ELMOD1	3.83956996669527e-06	0.275715960438334	0.4	0.24	0.0703102052301238
FAM107B	3.90204574916432e-06	0.866481238271066	0.467	0.262	0.071454261758697
PKIB	3.94186075591856e-06	-1.09446367752362	0.237	0.443	0.0721833541623806
RNASEK	4.20744517168786e-06	0.353878346074596	0.97	0.964	0.0770467359839481
RPL37	4.22134000720932e-06	-0.290019521544078	1	0.996	0.0773011782120172
COMMD9	4.28503692053495e-06	0.962313152400523	0.393	0.203	0.0784675960888359
BAALC	4.31109866606302e-06	0.485065703995623	0.896	0.85	0.078944838772946
KMT2C	4.35782865310442e-06	-0.664130553566946	0.659	0.746	0.0798005582956482
CAMTA1	4.42430041472806e-06	0.704688940367838	0.807	0.664	0.0810177891945003
HSPB11	4.5163588909566e-06	-0.828617423336511	0.304	0.437	0.0827035640111972
TOMM6	4.52114321973742e-06	-0.536979232413565	0.77	0.839	0.0827911746398317
ARPP19	4.52412932411815e-06	-0.513510405819261	0.756	0.856	0.0828458561832515
TMEM54	4.53203147770348e-06	-0.898339384600331	0.259	0.45	0.0829905604197062
HAGH	4.57946054055662e-06	-0.783693972951689	0.37	0.521	0.0838590814186729
ENHO	4.65108325322281e-06	0.80406138216117	0.459	0.257	0.0851706365330161
SINHCAF	4.765276118704e-06	0.883861388728699	0.504	0.302	0.0872617362857077
LINC00467	4.89810632599125e-06	-1.21689286833528	0.23	0.413	0.0896941230415518
CPNE1	4.93647312865316e-06	-0.699181288682004	0.533	0.622	0.0903966959318966
LSM10	4.94261459125831e-06	-0.820881501541089	0.489	0.619	0.0905091583951222
EPS8	4.95351656895522e-06	0.684581958179	0.6	0.385	0.0907087954107079
PEPD	4.9594437264471e-06	0.915261082478855	0.533	0.356	0.0908173335186993
OIP5-AS1	4.97829615237621e-06	-0.713353872833264	0.459	0.619	0.0911625591423131
CACNG7	4.9925313361908e-06	0.904483354165582	0.267	0.115	0.0914232338283259
NLGN4X	5.19090220726519e-06	1.17253389105444	0.385	0.205	0.0950558012194403
RPL7L1	5.24756357252131e-06	0.707163204947567	0.726	0.564	0.0960933841400103
BOC	5.35093394198222e-06	-1.13433845991012	0.267	0.421	0.0979863023455785
CSGALNACT1	5.36496076892282e-06	1.17086976183037	0.378	0.196	0.0982431616005146
SAP18	5.38351757711906e-06	-0.450810104581328	0.748	0.824	0.0985829738722042
SIX1	5.40439146331662e-06	0.92875962830959	0.415	0.221	0.0989652164762539
LARP6	5.42226854499491e-06	-1.47913067590497	0.133	0.305	0.0992925815959468
EFCAB14	5.42355187753522e-06	-0.770374378006345	0.348	0.441	0.099316081981425
TEAD2	5.55757343237709e-06	1.17379237041295	0.326	0.159	0.101770284693689
TPST2	5.62310048537688e-06	1.02299569542784	0.496	0.333	0.102970216088221
ABCD3	5.73231568347429e-06	-0.835223965935255	0.289	0.343	0.104970164795781
RPS9	5.7667190223648e-06	0.313502621086348	0.97	0.98	0.105600158737544
IFNGR1	5.86904588447745e-06	1.07294537958587	0.37	0.187	0.107473968236551
SNHG30	5.98789484857503e-06	1.23730327412984	0.407	0.219	0.109650330467106
MTHFD2	6.2562105236833e-06	-0.886548124891032	0.356	0.452	0.114563727109688
SORBS3	6.31125104473395e-06	-1.2594730765558	0.193	0.339	0.115571629131168
PREX1	6.33648053076254e-06	0.7273466752957	0.681	0.498	0.116033631479324
TIMP3	6.42029941093497e-06	1.05049102121419	0.311	0.142	0.117568522813041
EIF2AK2	6.50496142687479e-06	-0.539803017723773	0.489	0.598	0.119118853648931
AP1S1	6.55208443459561e-06	0.482485314487404	0.859	0.814	0.119981770166315
PLPP5	6.56749613652296e-06	-0.995006739447319	0.341	0.452	0.120263989252008
SEPTIN7	6.58890149968679e-06	0.34578352143493	0.948	0.955	0.120655964262264
S1PR2	6.72181391980609e-06	0.991515047814935	0.311	0.143	0.123089856499489
DENND10	6.73819405292826e-06	-0.631210136256446	0.385	0.413	0.123389809497222
SNHG17	6.76672431229275e-06	0.905593886744492	0.548	0.341	0.123912255606705
CXXC5	6.77495532802778e-06	-0.655823356873422	0.667	0.731	0.124062981966845
KHDRBS3	6.82110292034935e-06	0.739940448542415	0.733	0.553	0.124908036677437
PDLIM2	7.00656186581195e-06	-0.52832809257445	0.519	0.548	0.128304160886748
COX5B	7.06613120510208e-06	-0.366096024323859	0.948	0.969	0.129394994627829
HACD3	7.08550041270394e-06	-0.626643664611435	0.622	0.745	0.129749683557434
RRAGA	7.16804203997241e-06	0.677157836121881	0.578	0.367	0.131261185835975
AP1S2	7.36514825896062e-06	0.591620529248735	0.844	0.75	0.134870594918087
TRIO	7.43570154755383e-06	-0.902826249465097	0.407	0.556	0.136162566738806
GAB1	7.53315798637034e-06	0.952226253212981	0.407	0.217	0.137947189046414
NAV2	7.78190248831397e-06	0.94461294409266	0.474	0.3	0.142502198366005
GJC1	7.82177683090263e-06	0.674402235715255	0.467	0.272	0.143232377327489
TMEM70	8.02412809348823e-06	0.972076314157888	0.556	0.405	0.146937833647956
FABP7	8.11444881830569e-06	0.593826669387646	0.852	0.878	0.148591786760814
SMIM3	8.34158929432604e-06	-1.25468153337635	0.2	0.3	0.152751183157699
SLC25A4	8.34597983266258e-06	-0.883027129210701	0.326	0.487	0.152831582695717
ZNF75A	8.36154442353079e-06	0.725915452492963	0.304	0.15	0.153116601483696
SHARPIN	8.45093981239131e-06	-0.853676962277672	0.252	0.296	0.15475360984451
SLC38A1	8.61073393752156e-06	0.761079044943089	0.548	0.341	0.157679759863895
PTPRE	8.62812402887242e-06	-0.837739266338226	0.378	0.459	0.157998207216712
NPTXR	8.68636217455802e-06	-1.4243846545083	0.141	0.294	0.159064664140507
BSDC1	8.83924176088372e-06	-0.777228772243229	0.289	0.344	0.161864195125303
MAPK10	8.90777822801325e-06	-1.21300231275093	0.237	0.331	0.163119234911379
BORCS8	8.92910568409388e-06	0.622405278094878	0.296	0.152	0.163509783287127
MGST3	9.06340719367761e-06	-0.558071781021116	0.652	0.76	0.165969112530624
B3GAT1	9.07566706526026e-06	0.949608389261132	0.311	0.149	0.166193615299046
MTFR1L	9.14281322838385e-06	-0.48182247380974	0.326	0.31	0.167423195838165
TULP3	9.16845444175102e-06	-1.17138464967125	0.222	0.332	0.167892737737345
TCEA1	9.25617212798663e-06	-0.618516888904481	0.785	0.876	0.169499024007691
SOX9-AS1	9.27651639603002e-06	-1.11451869368068	0.23	0.372	0.169871568244102
CHI3L1	9.37910769775803e-06	-1.99699104016619	0.267	0.362	0.171750220161345
DDX50	9.45521892250789e-06	-0.77439646539889	0.326	0.4	0.173143968908965
SUMF1	9.49455825392239e-06	0.811009262286796	0.274	0.13	0.173864350745827
BAZ1A	9.60535322055187e-06	0.796659968777455	0.533	0.328	0.175893228174746
SPRYD7	9.67698632801967e-06	-1.2072173636065	0.2	0.283	0.177204973638696
NAV1	9.73422640386386e-06	-0.763499845465055	0.407	0.531	0.178253153907555
MTHFD1	9.79074863984189e-06	0.672726888182066	0.415	0.236	0.179288189092785
SMARCD3	9.82865791038682e-06	-0.745433110857351	0.341	0.448	0.179982383655003
FAM219B	9.978504477566e-06	-1.50060511036563	0.148	0.276	0.182726373993189
FNDC4	1.02212559535585e-05	-1.67509718955695	0.111	0.255	0.187171639021562
ARID1B	1.02255668755347e-05	0.790951551067899	0.615	0.411	0.187250580624791
AKT3	1.05091234680992e-05	-1.10987446351083	0.163	0.35	0.192443068947833
SWI5	1.09326307160776e-05	-0.675700630693608	0.511	0.579	0.200198333672814
RANBP9	1.10672518187138e-05	0.83521356163679	0.519	0.32	0.202663515304288
SNAP23	1.12628169392161e-05	-1.10866202638263	0.207	0.278	0.206244703790925
NOL3	1.13435322518825e-05	-1.46542828189838	0.126	0.278	0.207722762596473
TRAM1	1.15390699774966e-05	-0.73866883849035	0.57	0.705	0.211303449427917
ZNF506	1.15968674041609e-05	0.967561509999906	0.415	0.226	0.212361835904995
GFPT1	1.20332888203904e-05	-1.03518482572189	0.341	0.462	0.220353584878988
DNAJB2	1.21192625156808e-05	-1.18102111776636	0.17	0.346	0.221927935187146
CDO1	1.21723660858125e-05	1.0853068470464	0.259	0.11	0.222900367763399
NIPA2	1.22013805896638e-05	-0.90553575707381	0.237	0.316	0.223431681357923
CRYAB	1.24701462652013e-05	-0.413611467236878	0.452	0.621	0.228353318408366
MEIS3	1.28835129174717e-05	0.803007270924364	0.496	0.299	0.235922888544741
CPD	1.29098098305543e-05	0.729386817961023	0.615	0.418	0.236404437617111
MCL1	1.34114080388163e-05	-0.655768060115444	0.496	0.595	0.245589704006805
KATNBL1	1.34125574988465e-05	-0.910792567918063	0.274	0.4	0.245610752918878
MIR100HG	1.35062872742194e-05	0.665437498364018	0.83	0.73	0.247327132565505
WDR70	1.35446615056859e-05	-0.976957833675439	0.23	0.306	0.24802984149212
SOX5	1.37769202276988e-05	0.751755493676938	0.385	0.208	0.252282963209621
CKS1B	1.39923115052222e-05	-0.953757845520768	0.452	0.557	0.256227208283629
PAK1IP1	1.40316729090475e-05	1.00896246888812	0.437	0.248	0.256947994310477
DLL3	1.40946791222315e-05	1.36593147429897	0.259	0.111	0.258101764086303
NAP1L1	1.41295908049609e-05	0.432102004786671	0.97	0.961	0.258741066820444
FAT1	1.42672231197527e-05	0.857972890950276	0.563	0.412	0.261261389768911
GOLGA3	1.43100959389961e-05	-0.961601364007278	0.326	0.415	0.262046476834897
SEC61B	1.44530075175306e-05	-0.450985274490096	0.889	0.949	0.26466347366102
ATAT1	1.4467250047833e-05	0.596110441427904	0.326	0.175	0.264924282875918
NDUFAF3	1.4716307492713e-05	-0.723618440831035	0.519	0.648	0.26948502280656
CYB5R3	1.47948658154858e-05	-0.647629372106272	0.504	0.637	0.270923582813176
RAD50	1.50770386211461e-05	-0.971085819069249	0.185	0.37	0.276090731230427
DERL1	1.53824145776882e-05	-0.924864909905175	0.326	0.412	0.281682775746626
C1orf43	1.54425062058902e-05	-0.515065161623634	0.659	0.745	0.282783173642261
SBK1	1.55094653194141e-05	0.921011027530576	0.267	0.119	0.284009328929112
MICOS13	1.5562978475986e-05	0.482763222392385	0.815	0.738	0.284989261852256
MAGI2	1.59395737156524e-05	0.951788357480444	0.385	0.204	0.291885473881026
SEC13	1.60711844033272e-05	-0.660069801855144	0.452	0.52	0.294295528793728
MYDGF	1.64356980855607e-05	-0.578647394979879	0.667	0.762	0.300970503342787
MTHFD2L	1.6706690343431e-05	0.909698020169292	0.385	0.205	0.305932913568908
FOXP1	1.68446931929531e-05	-1.58173923714627	0.119	0.283	0.308460021749357
PODXL	1.70141723714825e-05	-0.766070109090793	0.496	0.64	0.311563524466587
UBE3C	1.73394023227297e-05	-0.574732464183835	0.289	0.449	0.317519135333827
EEF1A2	1.74767749852774e-05	0.385330521512561	0.563	0.369	0.3200347035304
WNK3	1.75345918097601e-05	0.890087309124105	0.259	0.115	0.321093445220327
CNN3	1.75417896243908e-05	-0.584829759247603	0.681	0.815	0.321225251601845
C7orf50	1.76474264987026e-05	-0.592817544507803	0.615	0.759	0.323159674044242
PTPN9	1.76832872735309e-05	-1.18221935681357	0.163	0.327	0.323816356552899
NDRG4	1.77203376993122e-05	-0.72667517698305	0.333	0.405	0.324494823949805
DCK	1.77452291295234e-05	0.809870156057464	0.319	0.162	0.324950635819832
FRMD5	1.79914786158477e-05	-1.35140374878887	0.141	0.251	0.329459956413403
SELENON	1.83157170702721e-05	-0.73485773348637	0.496	0.599	0.335397410990823
PCBP2	1.83704310183095e-05	-0.395914033519876	0.896	0.941	0.336399332807283
LIMA1	1.84737882475749e-05	-0.450770678525798	0.83	0.879	0.338292010389592
PHLDA1	1.85065066199082e-05	0.538121768790726	0.881	0.752	0.338891149223759
CCDC71L	1.85296281694639e-05	1.29697204316903	0.296	0.14	0.339314551039224
CARD8	1.85525601207583e-05	0.731611541774878	0.259	0.13	0.339734480931326
AKAP7	1.86988678312492e-05	1.45513400314976	0.281	0.139	0.342413667725835
ATP7A	1.88952131484488e-05	0.805376265953492	0.289	0.139	0.346009143174395
B4GALT5	1.90396605012041e-05	-0.666903118844784	0.711	0.744	0.348654263098049
CLEC11A	1.9049346812611e-05	0.954395189762358	0.43	0.242	0.348831638832533
MARK1	1.90863728940492e-05	0.65797500177428	0.393	0.218	0.349509660435829
RTL8A	1.91618559762359e-05	-0.678178363036664	0.467	0.526	0.350891906636832
MRPL55	1.92419002844387e-05	-0.842870078155175	0.356	0.531	0.352357678008641
PHPT1	1.99861363627206e-05	-0.505421217798835	0.919	0.946	0.365986129074139
MSANTD3	2.0034835873297e-05	0.678507906127519	0.519	0.325	0.366877914511814
NUB1	2.01024666780198e-05	-0.766718142986131	0.452	0.585	0.368116369807899
UNC45A	2.02659919657161e-05	-1.0332598923926	0.207	0.354	0.371110844876193
UNK	2.03049575175976e-05	0.911717525644155	0.378	0.2	0.371824382062248
HOTAIRM1	2.03408076633725e-05	0.618060064716389	0.689	0.491	0.372480869931677
TIPARP	2.09035395538992e-05	1.46143144625476	0.326	0.205	0.382785616311002
ZNF776	2.12401825110221e-05	1.11192989814314	0.259	0.113	0.388950222141837
PITX1	2.15010515102942e-05	-1.18502548056644	0.23	0.375	0.393727255256507
KATNA1	2.16134189173294e-05	1.11342947627317	0.304	0.143	0.395784927214137
EGFR	2.19891977483925e-05	-0.878363596102527	0.244	0.265	0.402666189168564
ARPC1B	2.2069256582717e-05	-0.732078743494479	0.37	0.538	0.404132226542714
CNIH3	2.2856977264303e-05	-0.934124715226686	0.296	0.391	0.418556967663917
CCZ1B	2.28916843911317e-05	1.11346537722059	0.333	0.178	0.419192524570404
NFIC	2.29425854950548e-05	-0.507328858318606	0.756	0.835	0.420124625585443
ATF4	2.32293443223635e-05	-0.458253799722099	0.719	0.831	0.42537575323112
COMT	2.3369750987884e-05	-0.551733682243971	0.578	0.727	0.427946880090132
TNC	2.34345218748341e-05	0.601494337651889	0.578	0.379	0.429132964571962
TNFRSF19	2.38483673818742e-05	-1.16112071974408	0.215	0.313	0.436711303496881
PTPN14	2.39366592435505e-05	-1.14817507859608	0.178	0.321	0.438328104067898
FIBIN	2.41095951148836e-05	0.491216540928497	0.385	0.224	0.441494905743749
NDUFA3	2.44700322481983e-05	0.475847200865783	0.874	0.772	0.448095230529007
UMAD1	2.4659581205949e-05	0.451019520086627	0.378	0.231	0.451566251043337
UTRN	2.47311332752734e-05	-1.15049275715239	0.126	0.296	0.452876512536807
DDX1	2.49267872294069e-05	-0.627468027370863	0.489	0.598	0.4564593277449
TIGAR	2.52216389735284e-05	-0.993832655933428	0.289	0.42	0.461858652883252
DPY19L4	2.55855512387664e-05	0.890060499767673	0.4	0.22	0.46852261428429
RPL10A	2.56291466505643e-05	-0.318747260880658	0.956	0.974	0.469320933465134
INSYN2A	2.57343841207362e-05	-1.24126173045499	0.237	0.323	0.471248042018922
HSBP1	2.61379963587299e-05	0.360775122764435	0.889	0.9	0.478638989321063
MGLL	2.6408770258841e-05	-1.58372463331999	0.163	0.265	0.483597400979896
AKR7A2	2.64376377079947e-05	-0.770024109025464	0.333	0.409	0.484126021708798
DENND2A	2.69072539563142e-05	-0.987910548427814	0.2	0.354	0.492725634448025
LMBRD1	2.70803704151838e-05	0.975035028775396	0.4	0.26	0.495895743042846
SMAP1	2.72390014428591e-05	0.668544249530325	0.578	0.38	0.498800594421636
COPG1	2.77073819874567e-05	-0.821041869583088	0.356	0.458	0.507377578954307
MTDH	2.77306921804761e-05	-0.458806110962815	0.815	0.85	0.507804435208878
MED13L	2.82144513020945e-05	0.744712141774665	0.6	0.421	0.516663032243954
MIR3681HG	2.86991022929391e-05	0.675781020835861	0.252	0.121	0.525537961188301
FCF1	2.87157499373883e-05	1.22156965159014	0.363	0.191	0.525842812853454
NRIP1	2.8957635742971e-05	1.06932128161062	0.4	0.232	0.530272225725285
ITGB5	2.90469180188689e-05	-0.889145793635961	0.304	0.408	0.531907162761527
UNC50	2.92609634840582e-05	-0.692720682991687	0.333	0.414	0.535826763320073
SCN1B	2.93934704342261e-05	0.987619811617029	0.304	0.147	0.538253230591549
SNX1	2.94029410211282e-05	-1.10705283770328	0.2	0.363	0.538426655978899
IGF1R	2.9421167791354e-05	-0.664917052276622	0.407	0.453	0.538760424595275
SCCPDH	2.95610688182356e-05	-0.834634740439589	0.252	0.377	0.54132229219953
CNIH4	3.00899233005025e-05	-0.572106685097527	0.541	0.683	0.551006675478802
COBL	3.03093089745111e-05	-0.934321903397336	0.237	0.405	0.555024065941247
DPP6	3.04599916055189e-05	0.938368231655453	0.467	0.305	0.557783366280262
USP48	3.12079241743118e-05	-0.676857601538288	0.311	0.38	0.571479507479998
TEX264	3.12215051990718e-05	-0.945752472093558	0.296	0.401	0.571728203205403
LRWD1	3.13061214147375e-05	0.864272708043218	0.333	0.169	0.573277695346673
FSCN1	3.1597213318483e-05	-0.554514907059807	0.667	0.821	0.578608170288061
RIT1	3.16685262235856e-05	-0.603737488833072	0.348	0.419	0.5799140522063
SPARCL1	3.17894528980971e-05	-0.846235640785784	0.415	0.606	0.582128461469954
SFXN1	3.19833216421183e-05	-0.640264230637427	0.422	0.516	0.58567858591047
PCDHB16	3.23769923028135e-05	1.22965788030233	0.259	0.114	0.592887483049122
KTN1	3.27048000379602e-05	0.377027790807769	0.919	0.882	0.598890298295127
DTWD1	3.28556813340422e-05	-1.24108289702664	0.222	0.338	0.60165323658898
RPS4X	3.3205854524688e-05	-0.344756392464094	0.978	0.987	0.608065608056087
BET1	3.32870511470739e-05	-0.727469716871184	0.319	0.491	0.609552480605218
CREBL2	3.33098181961942e-05	-1.2009832470869	0.163	0.316	0.609969390808708
HEY1	3.37838763320533e-05	-0.642984601796883	0.385	0.546	0.618650343392561
PSRC1	3.39816231328098e-05	0.98756185981565	0.407	0.231	0.622271482808013
SLC29A4	3.41917477243662e-05	0.644481814095549	0.437	0.258	0.626119284328594
HIF1A	3.43663543456902e-05	0.704073649145156	0.83	0.746	0.629316680778279
MAP1LC3A	3.45311516467329e-05	-1.33182015130105	0.126	0.279	0.632334448954973
PML	3.46581898945859e-05	-1.21434130260035	0.156	0.32	0.634660773349657
CTTN	3.53094993587233e-05	-0.826117497899377	0.356	0.494	0.646587552256942
DDIT3	3.54665915255018e-05	-0.790332065222395	0.4	0.577	0.649464224014988
SNRPG	3.58734125789283e-05	-0.388859042666945	0.844	0.884	0.656913931145334
SLC41A1	3.618863540609e-05	-1.13895691665381	0.193	0.325	0.66268629155632
MRPS21	3.68328587482427e-05	-0.396172225831859	0.807	0.868	0.67448330939782
GPC6	3.71415861314894e-05	0.605506957185761	0.444	0.272	0.680136725239834
MPC2	3.76865330004971e-05	-0.623149652670949	0.393	0.482	0.690115792305103
FAM181B	3.79796567597271e-05	0.584846568791148	0.748	0.574	0.695483474584123
SSX2IP	3.80081123093751e-05	-1.14990499997983	0.185	0.311	0.696004552609276
NRM	3.80250605591285e-05	0.537465522491684	0.267	0.141	0.696314908958761
BCAT2	3.81150045335632e-05	0.948158846973691	0.393	0.217	0.69796196301861
PPP1R12C	3.81613037856018e-05	1.17453571184326	0.289	0.136	0.69880979492194
SDCBP	3.83902607317504e-05	0.480907288136118	0.867	0.782	0.703002454519813
AIF1L	3.92539778327343e-05	-0.411128973416226	0.385	0.39	0.71881884207303
ASB3	3.96906893158009e-05	-0.54602530826058	0.267	0.253	0.726815902750946
SHTN1	3.98183239718883e-05	0.7205483742423	0.607	0.42	0.729153148573219
CCDC112	3.98237688900402e-05	1.0076656610468	0.407	0.236	0.729252855914415
HTRA1	3.98275697159454e-05	-0.647323335507684	0.674	0.735	0.729322456638392
P4HA1	4.02423977378996e-05	-0.745859711722743	0.452	0.572	0.736918787376418
RAB1A	4.02700094465687e-05	-0.604917871434545	0.674	0.79	0.737424412985566
AVL9	4.09169771513635e-05	-0.86587077633931	0.333	0.467	0.749271685595768
MSL1	4.12493116299006e-05	0.63850453419615	0.696	0.532	0.75535739456674
POLR3D	4.13617799361441e-05	-0.607526448356239	0.459	0.456	0.75741691419067
DUXAP8	4.2150213333743e-05	-0.957251617195116	0.363	0.433	0.771854706567502
NUCKS1	4.22103786331083e-05	-0.341943167332419	0.926	0.958	0.772956453529479
DGCR6L	4.24728789657099e-05	-0.518493148807107	0.378	0.399	0.777763359620079
HNRNPA2B1	4.26143075530575e-05	0.317386723474394	0.985	0.925	0.780353199911589
ZBTB38	4.27840387292972e-05	-0.908822398806858	0.296	0.416	0.783461317210891
TUT7	4.32890926802552e-05	-0.338074683641245	0.274	0.241	0.792709865160832
CAPRIN2	4.33480063481374e-05	-1.17618879373598	0.207	0.293	0.793788692247092
GNAI2	4.46232258947066e-05	-0.370492841995219	0.896	0.903	0.817140512583868
DCLK1	4.47941942561814e-05	0.7340153729863	0.252	0.12	0.820271285219194
GSTO1	4.48485357433349e-05	-0.603557293621347	0.459	0.571	0.821266386531949
CCNG1	4.51903852714819e-05	-0.88003329733887	0.319	0.427	0.827526335091377
SEMA6D	4.51989567950667e-05	-0.996436536120838	0.289	0.421	0.827683296831261
OSBPL8	4.53558237843861e-05	0.54890274005463	0.681	0.604	0.830555845139678
WASF1	4.77511190493266e-05	1.07392214231321	0.341	0.178	0.874418492031269
DEGS1	4.78206371449148e-05	-0.675331442513431	0.422	0.522	0.87569150739768
BAG3	4.84056943563803e-05	-1.32813784691771	0.148	0.271	0.886405075054036
COPB1	4.84593263057389e-05	-0.541173573211288	0.615	0.695	0.88738718331069
ASF1A	4.86632252397848e-05	0.785236250813262	0.393	0.219	0.891120980590939
ZNHIT1	4.88700300670131e-05	-0.332149753454264	0.881	0.925	0.894907990587144
MAGOH	4.92336598497431e-05	-0.696748380884578	0.407	0.483	0.901566779168496
TMEM47	4.92988322174073e-05	0.97386437436879	0.259	0.119	0.902760215565162
ACHE	4.9484157037096e-05	0.971598534954778	0.259	0.122	0.906153883663302
JPH4	5.00216807253954e-05	0.908635041419104	0.452	0.275	0.91599701744344
CIB2	5.01553687059935e-05	-0.910304186393011	0.252	0.327	0.918445111744153
USP8	5.05189250822265e-05	-0.789789850311016	0.393	0.532	0.925102556105731
PLOD3	5.07403906497041e-05	-0.517208473385531	0.541	0.631	0.929158033577381
GPR155	5.08144744119573e-05	0.653602454983918	0.637	0.485	0.930514655431762
B4GALT6	5.08251073400473e-05	0.997318143304466	0.289	0.138	0.930709365610946
THUMPD3-AS1	5.14440468534821e-05	0.630790897439185	0.585	0.393	0.942043385980964
CBX2	5.22343660184153e-05	0.665074748732899	0.385	0.225	0.95651571052922
GGH	5.2389599914179e-05	-0.615254377436051	0.319	0.319	0.959358353628446
MAP2K1	5.37206357855224e-05	-0.977180033298154	0.244	0.396	0.983732282504487
PSMC3	5.44173818205884e-05	-0.64630417172726	0.467	0.575	0.996491095898616
USE1	5.46660523116266e-05	-0.968639232354451	0.207	0.367	1
YIF1B	5.51000952142388e-05	-0.753765765531398	0.304	0.341	1
MAF1	5.53576526086725e-05	-0.766687334976919	0.415	0.55	1
SGSM3	5.61102981928559e-05	0.43837534604989	0.415	0.264	1
FRG1	5.67406750060691e-05	-0.561898757267691	0.393	0.426	1
RCAN1	5.70662767783591e-05	0.766405439521242	0.659	0.494	1
LAMB2	5.71197495538337e-05	-0.872108960273116	0.296	0.401	1
ZC3HAV1	5.72066862041673e-05	-0.735923030027268	0.407	0.49	1
VCP	5.76872664591293e-05	-0.4897937558046	0.541	0.648	1
NRP2	5.87506357691933e-05	-0.884925468231012	0.615	0.742	1
MVD	5.92044010302871e-05	-1.72424437222496	0.148	0.258	1
EFNA2	5.95347561417974e-05	1.02111940410489	0.333	0.173	1
SEC11C	6.02851598877763e-05	0.691919799986772	0.578	0.387	1
TMEM134	6.09507793903164e-05	-0.68825710850563	0.444	0.553	1
NDUFC1	6.10013529748318e-05	-0.458868212959289	0.8	0.869	1
PAPSS1	6.17106519611142e-05	0.710969572317612	0.541	0.351	1
ADI1	6.21588116911273e-05	-0.922650295770771	0.215	0.342	1
C15orf61	6.24311292476852e-05	-0.809107084547025	0.289	0.448	1
TRIM56	6.27396743131786e-05	-0.557873332234657	0.563	0.601	1
SORL1	6.28656066122668e-05	-0.814284974153573	0.237	0.303	1
MAN2A1	6.45316554092248e-05	0.779176612647665	0.489	0.305	1
CMC4	6.59086079749078e-05	-1.38534663534233	0.17	0.293	1
NCBP1	6.61790999877569e-05	1.21164538955497	0.341	0.187	1
PBX1	6.68623478454121e-05	0.690387057668795	0.548	0.359	1
TMEM68	6.74272802501737e-05	-0.885198023779101	0.244	0.312	1
DDX3Y	6.79952354528785e-05	-0.652847657685265	0.378	0.422	1
SIAH1	6.81898709200587e-05	0.86208032043173	0.393	0.222	1
METTL9	6.81989328789167e-05	0.541939951480019	0.748	0.601	1
SLC9A3R1	6.83416878470714e-05	-1.182018020088	0.111	0.263	1
APLP1	6.86095596607556e-05	-1.07765224313291	0.252	0.372	1
MTLN	6.91892182362126e-05	-0.63489853254801	0.622	0.741	1
STK17A	6.92403017172938e-05	0.424248225644213	0.852	0.696	1
HERPUD1	6.93260381192879e-05	-0.704570254631396	0.474	0.562	1
KDELR2	6.95795382190908e-05	-0.592905443489348	0.83	0.917	1
CCT6A	6.99416430748673e-05	-0.359092694504247	0.852	0.883	1
ETFA	7.11238307532357e-05	-0.662165756375659	0.4	0.508	1
NFIB	7.18836686812015e-05	-0.490735397195099	0.793	0.832	1
COL4A2	7.22498916298129e-05	-0.631922723721145	0.519	0.649	1
GTF2I	7.2351296743933e-05	0.370084782137258	0.911	0.886	1
SPTY2D1	7.40041546944187e-05	-0.775694358878974	0.415	0.485	1
TYRO3	7.49791033015706e-05	-0.834679979391971	0.252	0.304	1
ANP32A	7.55911793114575e-05	-0.53398328142538	0.556	0.704	1
SEPTIN3	7.58194911039245e-05	0.632409954192678	0.311	0.177	1
TRAPPC1	7.88554210992908e-05	0.524962670059449	0.822	0.717	1
TYK2	7.88894951214684e-05	0.782890361813931	0.304	0.158	1
RIDA	7.97658216634791e-05	0.880063342501176	0.415	0.25	1
GSPT2	7.99328950038751e-05	0.867656269773548	0.474	0.317	1
CHRM3	8.01542876036254e-05	0.559804789324899	0.304	0.169	1
NIPBL	8.08360746007826e-05	-0.473646619010906	0.57	0.604	1
KMT5A	8.0997063681508e-05	-0.736760791745932	0.356	0.405	1
ARHGEF3	8.14109258592349e-05	-1.00703925728474	0.207	0.267	1
ZFP1	8.14262386482761e-05	0.721015040482821	0.252	0.127	1
RSRC2	8.15190362062148e-05	0.326466702863153	0.911	0.807	1
BTBD2	8.21057950525517e-05	-0.746012261038304	0.296	0.374	1
NPAS2	8.30599822102372e-05	-0.860355499657158	0.163	0.327	1
ABI1	8.32384804811927e-05	0.748644805313123	0.541	0.361	1
TTBK2	8.3456102537905e-05	-0.950238334435157	0.244	0.348	1
SNAPIN	8.36972335422613e-05	-0.575205431780761	0.393	0.478	1
SPRED2	8.51860197020044e-05	-0.44105484730755	0.281	0.25	1
OST4	8.5241895431491e-05	-0.334794091703726	0.941	0.968	1
DNAJC24	8.53490495705134e-05	0.647475915196623	0.319	0.176	1
FEM1C	8.58436124747755e-05	1.23938607776511	0.333	0.225	1
WSCD1	8.585179506307e-05	0.832592579465546	0.37	0.205	1
FBXW11	8.62727534717992e-05	0.559103673858635	0.785	0.641	1
GJA1	8.64072078990541e-05	-1.25728540517597	0.259	0.398	1
NLGN3	8.6795654699992e-05	0.910662239124512	0.304	0.153	1
PSMB8	8.78653728991924e-05	-0.940749356798277	0.267	0.43	1
SCG2	8.79057886549499e-05	-0.313309789234761	0.681	0.523	1
U2AF2	8.81513346797462e-05	0.272686181472444	0.452	0.311	1
NKAP	8.82981822475491e-05	-0.675914344855873	0.415	0.47	1
TMA16	8.94031866412322e-05	0.840589625118221	0.437	0.266	1
ZNF768	8.97508681483504e-05	0.599250008238085	0.274	0.145	1
ADAM10	8.98824931305749e-05	-0.78036228311908	0.378	0.523	1
MRPS26	9.01155809201234e-05	-0.630446846330173	0.519	0.653	1
ACSL3	9.14305580556033e-05	-0.757522476028306	0.481	0.611	1
LARP4	9.16850044152126e-05	-0.383343165857578	0.511	0.492	1
HERC1	9.24120513206335e-05	-0.944588768423131	0.222	0.292	1
HCG18	9.24282933912405e-05	0.590761128341631	0.415	0.249	1
CHD1	9.25251102870598e-05	0.854344573114345	0.622	0.482	1
SCAMP2	9.4076954106752e-05	-0.676889301333439	0.311	0.385	1
AP2A1	9.51063666992409e-05	0.72667758971389	0.467	0.289	1
IDI1	9.59701416214816e-05	-1.39734883975683	0.489	0.534	1
SLC30A9	9.6576862386189e-05	-0.532823360866739	0.289	0.297	1
PTPRK	9.7259362977493e-05	0.707461899667697	0.319	0.171	1
COMMD7	9.78726859564085e-05	-1.00354966450061	0.207	0.376	1
MDM4	9.83532095932641e-05	-0.524207455322667	0.504	0.56	1
RPS6	9.83677623750185e-05	0.296393796036112	0.97	0.969	1
UQCC2	9.8989127917076e-05	0.451314495841594	0.719	0.66	1
APOBEC3C	9.92933688081463e-05	-1.2732839393168	0.141	0.284	1
TRIM23	9.95474146956274e-05	-0.498429099825713	0.326	0.332	1
SSR2	9.97076055798526e-05	-0.385951661288053	0.756	0.867	1
MESD	9.99225243836392e-05	-0.765222648632323	0.415	0.546	1
PSENEN	0.000100257251242753	0.794191121059935	0.585	0.423	1
MTFR1	0.000101298376854301	0.6914772683344	0.326	0.188	1
WIPF1	0.000101515569635919	-0.842657761280824	0.289	0.432	1
TUBB	0.000102759515158497	0.47349122442008	0.881	0.809	1
NME1	0.000103507938217746	0.486895782432418	0.822	0.727	1
OSBP	0.000104207523119657	-0.611184651126019	0.422	0.471	1
TMEM9	0.00010457898221663	-0.427265126843379	0.585	0.574	1
TFAP2A	0.000106322537229217	0.743114721240471	0.437	0.263	1
NORAD	0.000106942419561207	-0.588661071919597	0.711	0.753	1
ZEB2	0.000107062254635385	0.898732804728968	0.585	0.417	1
MXRA7	0.000107293832862132	-0.687180734079759	0.422	0.57	1
CTSL	0.000108439129268557	-0.499614120475681	0.437	0.521	1
ST8SIA5	0.00011000305111599	0.519653121921844	0.296	0.168	1
C1QBP	0.000110449334154275	0.465324225028886	0.748	0.698	1
GADD45A	0.000110995914856575	-0.635413634800842	0.57	0.674	1
PRKAG1	0.000112276605089319	-0.84655125482395	0.252	0.348	1
MCTS1	0.000112327717134289	-0.553351145263814	0.519	0.601	1
P4HB	0.000112983395848072	-0.575922233272157	0.719	0.801	1
TMEM214	0.000114231618460292	-0.533279159130985	0.267	0.277	1
SRPX	0.000114380352783091	-0.791116937610521	0.415	0.447	1
TSPAN13	0.000114614899748507	0.791564022308018	0.422	0.251	1
IRF9	0.000115060900658773	0.921865382872815	0.356	0.195	1
MDN1	0.000115701358942334	0.908846991914749	0.259	0.126	1
CDK19	0.00011810089875352	0.284993856675666	0.385	0.264	1
ACBD5	0.000118602949984598	-0.556392104447565	0.407	0.455	1
DPY19L1	0.00011968203026157	0.730714413738957	0.489	0.311	1
GAREM2	0.000119904888432877	1.07818236379116	0.259	0.122	1
TMEM14C	0.000121417670100609	-0.494187878936855	0.541	0.597	1
CMPK1	0.000122428177072448	-0.486885482843634	0.422	0.474	1
PYGB	0.00012459171228837	-0.654851087780177	0.415	0.463	1
RAP1GDS1	0.000127038137079268	1.04921762259708	0.304	0.158	1
GEMIN7	0.000127656202049689	0.608405750304974	0.259	0.141	1
RER1	0.000130356405556165	-0.556487820524787	0.541	0.619	1
TSC22D4	0.000130844511556604	-0.623687507777797	0.63	0.728	1
ARFGAP3	0.000134675752262029	-0.585370412585088	0.496	0.528	1
ONECUT2	0.000135976861188091	0.828748984798534	0.296	0.152	1
CYBC1	0.000136596803573977	0.815927141254931	0.444	0.284	1
MCRIP1	0.000136616443458714	0.64883705422598	0.578	0.395	1
CLUAP1	0.000137622763407537	-1.03779164148842	0.222	0.37	1
TATDN1	0.000138503455043095	0.348459812189398	0.63	0.48	1
MIR4435-2HG	0.00013932641831995	-1.02774152067846	0.141	0.286	1
DYNLT1	0.000142807126563999	0.494005969549296	0.83	0.689	1
SEC22B	0.000148028637395935	-0.593586859695567	0.444	0.493	1
LZTS3	0.000148852367361265	0.263047743610517	0.267	0.166	1
SMDT1	0.000150079566756132	0.501018418406847	0.8	0.65	1
SLC20A1	0.000150525238889285	-0.667659968771882	0.393	0.486	1
DYNLT3	0.000150552302888829	-0.872663746404345	0.281	0.418	1
UFM1	0.000151573844950121	-0.647379751634112	0.519	0.612	1
SCD	0.00015413334374711	-1.2926264626378	0.711	0.765	1
C5orf24	0.000156144181248941	0.539106032571996	0.778	0.625	1
SH3YL1	0.000156323562948865	-0.755719668200896	0.311	0.391	1
TBL2	0.000156953468465357	-1.08765171817641	0.193	0.301	1
MED15	0.000157193047667759	-0.482252476861788	0.348	0.337	1
PTGR2	0.000158826364183479	0.836484149795978	0.319	0.171	1
LRRC42	0.000159378629417996	-0.617137710805675	0.267	0.288	1
ZNF436	0.000159464726445447	0.871953409977444	0.341	0.185	1
URB1-AS1	0.000159861424772925	0.724134245198571	0.296	0.157	1
LMBR1	0.00015987489070334	-0.946888670499543	0.23	0.326	1
SMIM12	0.000160270416479457	0.3485137699906	0.393	0.274	1
BUD31	0.00016206921519467	-0.412997691002237	0.785	0.843	1
ATP6V0B	0.000162090199124724	-0.422024209814856	0.837	0.881	1
MXI1	0.000162439876107867	0.460999025975664	0.489	0.327	1
ESYT2	0.000162760590202535	-1.13840965485835	0.148	0.296	1
HADHA	0.000162776109130095	-0.455873888998665	0.674	0.745	1
C1orf35	0.000162914318885342	-0.872575924194094	0.319	0.44	1
ZNF677	0.000164913368790293	0.393637525680091	0.496	0.343	1
TMEM243	0.000167287242995678	-1.33928620027583	0.126	0.258	1
LSM8	0.000167890372934938	-0.390120807834069	0.778	0.808	1
SOCS3	0.000168486479025525	0.913305414396699	0.459	0.295	1
TYMS	0.000169944716654601	-1.25331142417414	0.185	0.311	1
ST3GAL6	0.000171081536005571	0.866733748144712	0.296	0.153	1
PCIF1	0.000172326345202737	0.318477163262812	0.341	0.221	1
SNN	0.000172927297718469	0.73751747472595	0.356	0.205	1
CMTM6	0.000174146144158146	0.551667254106663	0.704	0.537	1
ARMCX2	0.000174736453569972	-1.1044644973995	0.141	0.285	1
ITFG1	0.000177482048218014	-0.775038933427884	0.319	0.397	1
MED8	0.000178115434825002	-0.812846252220209	0.304	0.408	1
UBN1	0.000178878547497109	-0.384737919135551	0.304	0.478	1
ORMDL3	0.000179781393957566	0.65613886588288	0.348	0.204	1
SNAPC2	0.000181289326612744	-0.925697099806978	0.259	0.392	1
VIM	0.000184665464371744	-0.346335283807433	0.963	0.992	1
AHCTF1	0.000184879781521516	-0.746950932209926	0.304	0.358	1
ANKRD49	0.000187905383358771	0.30396876730984	0.296	0.186	1
TRO	0.000188269597737305	1.01780993656353	0.252	0.119	1
NOP10	0.000188821309297401	-0.294565294499112	0.837	0.899	1
BAX	0.000189021209728012	-0.663453001259417	0.659	0.702	1
USP32	0.000189496106525437	0.501318866642331	0.385	0.239	1
ACBD6	0.000190872247504559	-0.834870391243015	0.281	0.408	1
PFKL	0.000192887419606972	-0.887008568035753	0.252	0.362	1
PUM2	0.000193813861116086	-0.595122293547746	0.385	0.423	1
RAPH1	0.000196513549282779	-1.1760673773572	0.17	0.309	1
SH3PXD2B	0.000197272918426909	-0.668603692486114	0.341	0.353	1
COL4A1	0.000198095148761723	-0.812116755029027	0.422	0.585	1
INKA2	0.000198712478897302	-1.19115747964826	0.163	0.301	1
PAM	0.00020022413977242	0.756321687967334	0.4	0.238	1
MEX3A	0.000202222323285447	0.634739728569315	0.585	0.406	1
TRNT1	0.000203198890082904	0.610134525188083	0.311	0.174	1
SLC25A5	0.00020410927149032	-0.492452248823994	0.8	0.86	1
PRPF4B	0.000205153376175394	0.608139418553296	0.637	0.485	1
SLC11A2	0.000208623586592704	-0.967752542430948	0.178	0.324	1
SKIL	0.000209811796426075	0.814996198699233	0.319	0.175	1
PIGL	0.000210427526918681	0.402394616954637	0.319	0.195	1
ARL6IP4	0.00021061629663633	-0.478490549000798	0.733	0.809	1
COMMD8	0.000212304111516362	0.823308940823715	0.259	0.129	1
SQSTM1	0.000212443200240093	-0.549139233124425	0.8	0.887	1
MAPT	0.00021361359220296	0.338204117816974	0.459	0.312	1
ESCO1	0.000213681589704689	-1.04720608517684	0.2	0.327	1
LDLR	0.000213997451822457	-1.08352518169735	0.237	0.351	1
UBE2V2	0.000217536874008144	-0.369129488510777	0.63	0.63	1
F2R	0.0002182711659074	0.486563336031323	0.652	0.478	1
LONRF1	0.000218284200617459	-0.490723031336059	0.393	0.371	1
SHISA4	0.000218763623874092	-0.464880887883777	0.385	0.389	1
PPIE	0.0002195189024478	-0.879424121855921	0.207	0.323	1
TRMT10C	0.000226665155687959	0.864770035904997	0.533	0.414	1
UBE2A	0.000229027454460873	-0.672256558207098	0.393	0.465	1
DMWD	0.000229583781694137	0.786944946700823	0.363	0.207	1
HIPK2	0.000230537400108314	-0.624846817584308	0.556	0.671	1
KRR1	0.00023330121063111	0.451386746267564	0.674	0.497	1
PPIG	0.000233397345862769	-0.481615497209433	0.763	0.808	1
TBC1D20	0.000235670277142041	-0.469984268342095	0.43	0.435	1
SEC23IP	0.000236577005042159	-0.888787183238042	0.267	0.346	1
NBEA	0.000236601882445592	-0.340852242355798	0.333	0.289	1
BCL7B	0.000238268936344654	-0.788872699419738	0.289	0.369	1
LAMP1	0.000239080330172998	0.539985226950227	0.689	0.571	1
ATL1	0.000240346351440964	0.604001568861899	0.289	0.157	1
ATE1	0.00024154183224465	-0.716253620266354	0.252	0.273	1
TPM4	0.000241690220511117	0.493720621959945	0.793	0.689	1
KIF3A	0.000242936778238323	0.641377306774945	0.489	0.316	1
CHD2	0.000243174973719845	-0.711327917436477	0.43	0.576	1
FHIT	0.000245097282829762	0.75474606765477	0.289	0.153	1
NR2F2	0.000245852462426456	0.568984846323162	0.6	0.424	1
FAM104B	0.000249874890796133	0.302213578639813	0.319	0.2	1
HAX1	0.000250928141588368	-0.64226023246666	0.385	0.517	1
CPM	0.000253983618977757	1.30595169095576	0.281	0.152	1
RASSF8	0.000254068338884343	-0.991402206480126	0.244	0.384	1
PIGF	0.000255471727364421	-0.666827437249787	0.333	0.399	1
TSPAN14	0.000255913320211556	-0.641958677305468	0.385	0.439	1
VPS37B	0.000258126269807408	-1.11660657204622	0.193	0.274	1
RNPEPL1	0.000260652592525871	-0.856704602606364	0.163	0.264	1
BLOC1S6	0.000261542880062429	-0.597121406478089	0.437	0.55	1
EPHX1	0.000262086955249962	-0.87974100449861	0.252	0.362	1
SLC1A5	0.000262741417049138	1.30999839550606	0.281	0.149	1
MRPS33	0.000264252479789655	-0.394174353835876	0.696	0.76	1
JAM3	0.000264346283308038	0.51064698828834	0.481	0.318	1
SRSF4	0.000267822581456639	-0.516297177331159	0.63	0.697	1
KIF13B	0.000269491528472759	-0.333179352077531	0.319	0.286	1
PTMA	0.000270430754328195	0.286369396666931	0.985	0.99	1
CCZ1	0.000270848629416237	-0.676024096913419	0.378	0.526	1
CCSAP	0.000271598287090038	-1.17962307560311	0.17	0.298	1
UBE2H	0.00027482999833399	-0.594140787110839	0.726	0.807	1
CASP3	0.000277534329815286	-0.922818157412748	0.267	0.394	1
SDHAF3	0.000280816445350293	-0.783163359884059	0.304	0.364	1
POLDIP3	0.000281604484049415	0.657578772795952	0.556	0.388	1
CD46	0.000282041930865304	-0.677122124415113	0.348	0.391	1
ITGAV	0.000283537744739192	-0.644714253529862	0.541	0.66	1
CSNK1G1	0.000284217538766914	-0.941641045699614	0.222	0.327	1
SYNJ2BP	0.000285414246179033	0.355708301717379	0.459	0.316	1
CNTNAP1	0.000287040465609821	0.748024252286199	0.526	0.353	1
BAZ1B	0.000288360555139451	-0.435807466989812	0.696	0.742	1
HSPA4L	0.000290779882783247	-0.819392688932647	0.222	0.276	1
PCOLCE	0.000294280062453795	-1.26640215461172	0.17	0.256	1
LRRC4B	0.000294358903843313	0.703468757091199	0.504	0.338	1
SYNM	0.000295015983058508	-0.915550245978251	0.193	0.267	1
PIP4K2B	0.000297613124382095	0.293725006619023	0.415	0.292	1
SNHG9	0.000297870544526879	0.609377485542959	0.741	0.573	1
NDRG2	0.000298882680787747	0.832591829602835	0.333	0.188	1
TMEM170B	0.000299078395276309	0.577669775548116	0.267	0.147	1
GORASP2	0.000304489179103212	-0.721763349279198	0.378	0.484	1
RNF44	0.000304588864587857	0.862057004370421	0.4	0.247	1
RFLNB	0.000304827792733435	0.941027141177931	0.407	0.246	1
MCC	0.000305471857312103	-0.921070173714176	0.23	0.306	1
ELOVL5	0.000305494662465215	-0.819610004012902	0.437	0.454	1
ETV5	0.000306753210998862	-0.494232313489479	0.526	0.504	1
DHRSX	0.00030844176963623	-0.809015972209993	0.281	0.382	1
GNPTG	0.000309832158431862	0.555451889678165	0.378	0.227	1
SAMD4A	0.000312071121968423	0.672209454315848	0.541	0.37	1
NTPCR	0.000312239920187401	-0.65559948744632	0.348	0.501	1
LTA4H	0.000313390987363689	-0.362820134532645	0.37	0.358	1
EMP1	0.000313872193818609	-0.6702372922231	0.526	0.639	1
POMP	0.000313983639357653	-0.343674344834849	0.874	0.89	1
COX20	0.000315639527338682	0.535363756270906	0.681	0.632	1
PNISR	0.000315744867498595	0.470734479209313	0.822	0.736	1
LINC01003	0.000317542276408934	0.578225318504664	0.415	0.256	1
GNPTAB	0.000318078849719187	0.802402993950856	0.319	0.173	1
TMEM38B	0.000318222394124483	0.529094486187558	0.481	0.314	1
SOX12	0.000318656600623519	0.707575117009901	0.496	0.327	1
KLHL42	0.000318990745111972	-1.13404190015501	0.185	0.313	1
VPS41	0.000319844179019541	0.630689508935671	0.467	0.376	1
SFPQ	0.000320985275386438	-0.582098377511695	0.496	0.6	1
KPNA5	0.000324411453789861	0.719672355157347	0.452	0.286	1
TNIK	0.000326362665920041	0.53720927038633	0.504	0.336	1
POU3F2	0.00033179698474917	0.608862694681547	0.681	0.508	1
MRPL57	0.000332657626769891	-0.264572026718988	0.726	0.71	1
AP1G1	0.000333112979169923	-0.384820693962255	0.348	0.33	1
DRAXIN	0.000334583221678045	-1.05782336445114	0.2	0.317	1
LDLRAD3	0.000334884394069059	-0.705168758410365	0.526	0.567	1
FAM102A	0.000336034878042215	-1.14871280859974	0.163	0.269	1
PXN-AS1	0.000338275984381625	0.692909528906019	0.281	0.151	1
SSR4	0.000339563599413252	-0.552366025794365	0.889	0.944	1
PITHD1	0.000342066074025633	-0.79247592536707	0.23	0.369	1
NAT14	0.000342131014868016	0.679731779238078	0.526	0.358	1
NUCB1	0.000342314861225082	0.663633291333117	0.652	0.488	1
QSOX1	0.000343618240035904	-1.06712576575529	0.156	0.271	1
GSDME	0.000345719742643982	-0.921516726503626	0.244	0.368	1
RRAGD	0.000347589400680756	0.837052702912698	0.474	0.31	1
ANXA2R	0.000350464737309963	0.774397103082328	0.437	0.279	1
TPGS1	0.000352293523351716	-0.491714847256111	0.407	0.429	1
MOB4	0.000355878380492048	-0.61110726872143	0.415	0.503	1
NDUFB11	0.00035959651276726	0.390768240116978	0.874	0.863	1
CDKN2C	0.000362001307468484	0.430431235070245	0.541	0.372	1
TAB2	0.000363958861143877	0.812523799628772	0.393	0.268	1
GAMT	0.000371885883387632	-0.34282862174372	0.496	0.524	1
LIMS1	0.000373343753076236	-0.840050115192255	0.556	0.64	1
PMF1	0.000373380984157015	-0.802371279397304	0.237	0.296	1
DPH5	0.000374181411227619	-0.980403234440534	0.193	0.311	1
STK4	0.00037425277402015	0.70698424992379	0.519	0.372	1
EGR1	0.000377296381740755	-0.860026666661138	0.481	0.637	1
RILPL2	0.000384315481156402	-0.928250930309752	0.23	0.278	1
EIF3J	0.000390710130734823	-0.479446863460496	0.6	0.735	1
TMEM248	0.000391119533470259	-0.477188898270103	0.57	0.598	1
GATAD2B	0.000392903404891974	-0.46965630243055	0.43	0.447	1
CD276	0.000396150421660295	-0.539126855552403	0.422	0.517	1
ITGB8	0.000398485719676121	-0.594436883402486	0.689	0.723	1
CFLAR	0.000399426667018167	-0.858110045664145	0.215	0.365	1
COL22A1	0.000399606665502194	-0.909621917461288	0.252	0.356	1
WAC	0.000400029397010654	-0.352351806315955	0.63	0.645	1
SPATA6	0.000401390278444404	-0.698311495017447	0.437	0.506	1
GPR137B	0.000402093313661509	-1.22290352013983	0.356	0.348	1
DYRK4	0.000406143610531023	-0.754596911491928	0.274	0.364	1
LMNB2	0.00040655957534357	0.569842683754457	0.385	0.237	1
CALCOCO2	0.000407018113230917	-0.770072989456363	0.319	0.445	1
VPS36	0.000408017630628457	-0.62136718722976	0.311	0.34	1
PES1	0.000408964291173451	-0.25190840433091	0.311	0.271	1
FAM27C	0.000410136766950794	0.981731851195437	0.385	0.231	1
RBM8A	0.000411047825410012	-0.449038474959941	0.696	0.778	1
PTTG1	0.000411279608544815	-0.257978419126356	0.444	0.335	1
MRPS30-DT	0.000417791715668216	-1.13065673257315	0.237	0.349	1
ILDR2	0.000418735254396632	-0.579802989350786	0.319	0.334	1
EPB41L2	0.000419074976321042	0.812119990049113	0.481	0.324	1
ASCL1	0.000420044203227193	1.01922288291301	0.526	0.394	1
LPCAT4	0.000422582829601692	-0.660286334783536	0.252	0.286	1
IMP3	0.000423471555113826	-0.645347456424751	0.356	0.403	1
USP39	0.000424102767406184	-0.80115394767429	0.244	0.288	1
CKAP5	0.00042465507935469	-0.6239989754047	0.393	0.459	1
SATB2-AS1	0.000426142677608559	0.72203857667563	0.326	0.185	1
ATCAY	0.000427565815688292	0.856325143500206	0.422	0.266	1
MGAT4B	0.000429043215042199	-0.477234554746297	0.444	0.487	1
POLR3K	0.000429805958563243	-0.651328345390856	0.304	0.371	1
SF3A3	0.000430244289572118	-0.770438684300785	0.296	0.428	1
NAPEPLD	0.000437028031421358	0.86943476177353	0.319	0.178	1
BRIX1	0.00043895303424991	-0.535912604801168	0.452	0.491	1
GPATCH2	0.000441968559505574	-0.653846508024142	0.237	0.259	1
BBX	0.000442713431954254	0.342597146466638	0.844	0.791	1
BCAM	0.000449294229858749	0.45913874506887	0.333	0.219	1
NDUFAF4	0.000454576348966926	0.487855658082024	0.407	0.27	1
HMGCR	0.000454770562503286	-0.985540899048733	0.341	0.419	1
STMP1	0.000455081684440963	-0.416919131724045	0.815	0.866	1
LYRM4	0.000455098659634841	0.762185810494199	0.526	0.386	1
ECHDC1	0.000455729380620272	0.806156123539731	0.481	0.341	1
VEZF1	0.000458521428828178	0.588289375475068	0.689	0.528	1
LIPA	0.000462834182244318	0.571777312367427	0.556	0.385	1
EDEM3	0.000463309651289534	-0.627816304389897	0.296	0.346	1
LFNG	0.000468686885044945	-1.08966047955381	0.126	0.266	1
DACT3	0.000469149297944315	0.866066165833502	0.393	0.246	1
CDYL	0.000471256004698906	0.593342305282443	0.526	0.358	1
CREB5	0.00047240678819617	-0.529579336138028	0.622	0.651	1
MNAT1	0.000479430830390797	0.606200801620245	0.585	0.414	1
ZYX	0.000479683096640666	-0.635017346708517	0.815	0.855	1
KDELR1	0.000480004726664798	0.385443561955393	0.867	0.813	1
ZNF512	0.000483888750756143	0.694811897955356	0.326	0.184	1
SLC25A37	0.000484185072589311	-0.629679839055839	0.452	0.575	1
PRPSAP1	0.000487706905236358	-0.331871870349612	0.37	0.372	1
RALGPS2	0.000490368144685173	0.283563569188218	0.267	0.17	1
MED10	0.000494227024506195	-0.572677673421469	0.57	0.674	1
CUL1	0.000500168980553917	-0.777128885351872	0.289	0.359	1
PLTP	0.000502821835678319	-0.699582829533877	0.378	0.449	1
SMARCB1	0.000504555520713781	0.320715637543504	0.6	0.438	1
NMB	0.000504599875981555	-1.07694549641049	0.23	0.362	1
DNTTIP1	0.000505602114948346	-0.779862718067108	0.274	0.338	1
NELFA	0.000511229538084935	0.415818139109241	0.444	0.304	1
GOLGA2	0.000514753720976834	-0.504180839894254	0.667	0.723	1
VASP	0.000516711883579208	0.743516591014469	0.311	0.172	1
BCL6	0.000518328569275993	0.763941750417026	0.511	0.348	1
CLK4	0.000520114476727509	0.926253260224553	0.333	0.189	1
NUDT21	0.000523119036588829	-0.457910072272008	0.526	0.554	1
PLSCR1	0.000523722474742671	0.488372735415519	0.289	0.174	1
SNHG32	0.000530300050511634	-0.526330748514021	0.778	0.799	1
TMEM120A	0.000532703348639521	-0.636861566036604	0.356	0.406	1
TRPM8	0.000543706077794304	-0.275651576545726	0.311	0.257	1
THUMPD3	0.000548573373359497	-0.74800222421668	0.319	0.393	1
BACE1	0.000550537621859898	-0.820056187388147	0.267	0.353	1
FNBP1	0.000559046269333227	-0.74066990732732	0.37	0.487	1
PNRC2	0.000562543268136046	0.584590689401055	0.637	0.468	1
DNAJC3	0.000566315882291726	-0.70514613850832	0.333	0.435	1
BID	0.000567553371475456	-0.558786224565806	0.356	0.444	1
PPP1CC	0.000567635129880676	0.484612203742921	0.741	0.681	1
CTNND1	0.000569116968657441	-0.450034687068635	0.519	0.547	1
RYBP	0.000575216371028671	0.929211523255835	0.474	0.319	1
PIKFYVE	0.000578180144491294	-0.728982294688561	0.289	0.337	1
CRIM1	0.000579702930630485	-0.753538511005416	0.333	0.449	1
BCAP31	0.000580609736408214	-0.402793283785514	0.659	0.675	1
OCEL1	0.000581470556687154	-0.865619098627557	0.163	0.263	1
PFDN1	0.000582355910416122	0.367702419303753	0.63	0.464	1
TM2D3	0.00058253905571742	-0.779459991089641	0.348	0.471	1
NELFB	0.000583134587790614	-0.457058059904702	0.326	0.356	1
COG6	0.000592800016677353	-0.367662560174633	0.267	0.232	1
NKIRAS2	0.000595846353004958	-0.286800093758553	0.407	0.376	1
UBE2R2	0.000597686826342607	-0.354308565955646	0.674	0.745	1
NABP2	0.000600612645214699	-0.803535137308188	0.281	0.435	1
PPP1R9B	0.000602780600018057	0.400840413414548	0.407	0.271	1
PACC1	0.000603963110213888	0.476971175315346	0.311	0.192	1
ZFAND2A	0.000608620980381874	-0.733748621910458	0.393	0.485	1
ZDHHC12	0.000609510242965499	-1.177952548677	0.133	0.255	1
EIF5B	0.000611102996542957	0.382455510252589	0.867	0.77	1
LAPTM4A	0.000612646448963536	-0.33533616897031	0.844	0.935	1
NUBP2	0.000613209376677812	-0.704286147121438	0.37	0.468	1
HLA-A	0.000613391099802935	-0.376851406898647	0.926	0.947	1
TMEM41A	0.000615118501498928	1.01412327011109	0.311	0.178	1
RBM23	0.000623035243862797	0.657746680056203	0.533	0.372	1
SEC23A	0.000629085705903097	-0.7945503557175	0.333	0.434	1
ATF2	0.000631450389917321	-0.341539116617827	0.378	0.36	1
IRF3	0.000637854571156573	0.840363855804648	0.467	0.306	1
CAP2	0.000638906481635826	0.865110454763161	0.385	0.235	1
ZNF528-AS1	0.000643671185250692	1.039708784138	0.304	0.167	1
DDX52	0.000644515202658497	0.699811848375244	0.57	0.417	1
NHP2	0.000645795858386001	0.420023256632235	0.778	0.71	1
NACC2	0.000647078397835656	0.466977670665991	0.496	0.338	1
MED25	0.000650734143826042	0.683318637123425	0.319	0.183	1
GTPBP6	0.000652599661968512	0.432622834255966	0.444	0.298	1
MRFAP1	0.000653650735513755	0.411866732826234	0.852	0.76	1
RAB2A	0.000655544544914765	-0.454496079058401	0.822	0.867	1
SPIRE1	0.000656857674220523	-0.725927280868263	0.311	0.375	1
SRPK1	0.000661542967333822	0.704241703899544	0.481	0.322	1
GLUL	0.000661989523768006	-0.369019352855441	0.859	0.832	1
FAM3A	0.000665629342466668	-0.900761316087645	0.207	0.268	1
MYO10	0.000671287962269031	-0.558862208696675	0.57	0.658	1
SPPL2A	0.000673525009249409	-0.759298868610836	0.267	0.358	1
MPG	0.000674699372374595	-0.528678993077723	0.519	0.624	1
ANKRD40	0.000679280007509373	-0.540578822323742	0.341	0.375	1
SF3B4	0.000686859677245467	-0.687505524623152	0.244	0.284	1
CAV1	0.000690567809463191	-0.434785790926356	0.252	0.406	1
RAB11A	0.000691008135040708	-0.463982385782969	0.667	0.75	1
CCDC14	0.000696787684316312	0.296793787979732	0.481	0.343	1
PRDX5	0.000697577839078935	0.279529122573118	0.867	0.886	1
MINK1	0.00069959827710328	0.587361777510148	0.304	0.183	1
NNT-AS1	0.000710073497188963	-0.616982505657504	0.459	0.58	1
OLMALINC	0.000710378271384098	-0.9334441800683	0.193	0.325	1
DBN1	0.00071674331712301	0.649874627313367	0.496	0.345	1
ATF7IP	0.000719105995616795	0.509387506638355	0.659	0.498	1
TKT	0.000719651939502534	-0.536360983452145	0.822	0.87	1
NAA40	0.000719861513735617	0.761740232656574	0.259	0.138	1
BMP7	0.000726873550555476	-0.784440789188976	0.319	0.379	1
TMEM97	0.000728310923160741	-0.769280206665745	0.348	0.343	1
EMD	0.000733877931667263	-0.626147524836791	0.467	0.527	1
ALYREF	0.000734850499286493	-0.313735063654296	0.481	0.452	1
WDFY1	0.000738659247619129	-0.572662698906025	0.37	0.434	1
TRMT11	0.000738797375803223	0.679706275608662	0.333	0.195	1
PSMA3	0.000753936074754714	0.372252664275096	0.756	0.598	1
CTBS	0.000754210933914705	-0.886623087877523	0.163	0.296	1
ZNF609	0.000755574347728518	-0.859063473476611	0.207	0.342	1
APOO	0.000757472749135783	0.327656199550921	0.274	0.17	1
RGS3	0.000758011173326795	0.875340320181497	0.385	0.236	1
ARL14EP	0.000762044276065706	-0.402768330589994	0.407	0.39	1
SF3B6	0.000762288124138996	0.404810841311222	0.859	0.839	1
SDC2	0.000763806338275248	-1.20960648125887	0.178	0.273	1
KCNIP1	0.000767115138270333	-0.691008947431818	0.356	0.395	1
AURKAIP1	0.00076813942553052	-0.380630161007042	0.741	0.803	1
TMEM18	0.000768797467999722	-0.658194825521377	0.311	0.353	1
PPIF	0.000775836614928542	-1.0177809822162	0.207	0.326	1
FLNA	0.00077736374309185	0.510950351523936	0.674	0.557	1
PHLDA2	0.000779983157356995	-1.06006497720903	0.193	0.269	1
SF1	0.000784991856915787	-0.370360191598624	0.637	0.665	1
MTG2	0.000786056698984923	-0.296706330054702	0.259	0.234	1
SMS	0.00078740802843048	-0.497212517342202	0.711	0.75	1
CRYL1	0.00078893932481213	-0.645020678955131	0.304	0.356	1
ANKRD12	0.000794488474045388	0.631501027257273	0.748	0.605	1
SERINC2	0.000801639965545045	0.387116107491609	0.393	0.257	1
TCTN3	0.000802000008577535	0.907340598522362	0.37	0.223	1
ARHGEF2	0.000805527491183792	-0.895465615160051	0.304	0.433	1
JUNB	0.000808123665408792	0.429534790169527	0.733	0.625	1
AKR1A1	0.000808879580863773	-0.479320533645311	0.452	0.501	1
PRDM4	0.000814544787636481	1.04984962784673	0.259	0.135	1
PSMB2	0.000814705911776351	-0.325346685606645	0.696	0.7	1
CORO1C	0.000821659107819625	0.372015677405381	0.489	0.367	1
SPATA13	0.000825348203182182	-0.84377889757927	0.252	0.359	1
CNTLN	0.000829807060640791	0.867910138518811	0.304	0.169	1
SP110	0.000832823998560115	0.449588158065771	0.274	0.167	1
BTF3L4	0.000835386875356421	0.393610048448688	0.696	0.534	1
ASAP2	0.00083626276475889	-0.84047588119502	0.17	0.315	1
EHMT2	0.000849626907854203	0.391277211978473	0.407	0.272	1
LPCAT1	0.000852509276630746	-0.736291516351519	0.289	0.388	1
CPSF4	0.000857995269898419	-0.523516449124218	0.326	0.344	1
KLHDC8A	0.00086147133180075	-1.02984432154432	0.148	0.277	1
FIBP	0.000862908815483496	-0.432851087770107	0.385	0.409	1
C15orf40	0.000872272834793554	-0.641495103023854	0.274	0.4	1
SKI	0.00088748563538792	-0.483298543505643	0.326	0.331	1
MSMO1	0.000887626146462099	-0.899076323135568	0.37	0.463	1
ITGA7	0.00088816619899634	-0.644078813002769	0.481	0.615	1
NAT8L	0.000890141459713933	0.796319015810378	0.304	0.172	1
COX6C	0.000891920660930302	-0.309965724635507	0.978	0.971	1
PGAP1	0.000896677726094741	0.471881341616903	0.711	0.575	1
ADGRL1	0.000900261446712251	0.900678702540466	0.37	0.229	1
MTREX	0.000900272305681362	-0.276941700017205	0.341	0.303	1
ZNF226	0.000910975704921295	0.599006026348499	0.63	0.486	1
TXNDC12	0.000918542305675861	-0.337734795852716	0.504	0.497	1
ARCN1	0.000924246642075216	-0.571944981458803	0.474	0.561	1
EIF4EBP1	0.000924637426929029	-0.289925495401935	0.607	0.567	1
RRP7A	0.000929770825889902	0.562952271341377	0.43	0.278	1
ALOX12-AS1	0.000931261039657088	0.513853723316569	0.281	0.164	1
FAM114A1	0.000932645402541397	-1.0969536271871	0.17	0.274	1
ADAR	0.000936389733616098	-0.361773579723111	0.526	0.633	1
ZC3H6	0.00093845682573005	-0.735445292782388	0.326	0.416	1
GRIN2B	0.000938586402746911	0.671815026826303	0.363	0.221	1
ZNF562	0.000941858009154316	0.75847500816299	0.437	0.283	1
AK2	0.000942541156963153	-0.411673977691098	0.407	0.424	1
POFUT2	0.000944520205167819	-0.453400875418033	0.267	0.261	1
BAMBI	0.000952111475363302	0.645640343263066	0.341	0.212	1
ABHD4	0.000952540051857668	0.612193554581673	0.311	0.19	1
LMBRD2	0.00095270669161296	-0.81038459872345	0.215	0.268	1
NAT16	0.00096821974890512	1.06640814696335	0.267	0.148	1
CFAP20	0.000972072696969342	-0.853642655378767	0.222	0.278	1
CD200	0.000973392803306391	0.767534497971681	0.274	0.151	1
SMIM29	0.000974514101692373	-0.433280144995334	0.504	0.549	1
SLC25A36	0.000974557313756929	-0.366635340057868	0.615	0.618	1
TOMM40	0.000980662845998031	0.52068096093797	0.526	0.365	1
MOCS2	0.000980958262833531	-0.33774877071742	0.504	0.494	1
MED16	0.000988104453606914	0.440925231697052	0.43	0.286	1
ACP1	0.000997644595953723	-0.487035394819053	0.563	0.625	1
BMS1	0.00100554300640072	-0.452230716161369	0.304	0.309	1
COLGALT1	0.00100754279812583	-0.38164215991964	0.37	0.353	1
TSPO	0.00101392526132341	-0.31917777829959	0.815	0.915	1
IDH2	0.00101421430660253	-0.757132602850126	0.244	0.331	1
PSAT1	0.00101868941613968	-0.599659955732899	0.385	0.478	1
TCAF1	0.00101890127547636	-0.251093279317564	0.741	0.738	1
SRP68	0.0010210018308802	-0.533441346504523	0.333	0.399	1
DANCR	0.00102355006903508	0.88551135990757	0.563	0.416	1
C5orf51	0.00103031262268583	-0.92044630509321	0.222	0.315	1
RNF41	0.00103538594223609	-0.579741457029819	0.311	0.347	1
PDGFA	0.00103701983743661	-0.667067140472793	0.607	0.638	1
MAGED2	0.00103822585176672	0.483722654200216	0.726	0.634	1
NOP53	0.00104508856341438	0.499873320533676	0.741	0.602	1
CNPPD1	0.00104810904600671	-0.879569099603951	0.185	0.267	1
ELOVL1	0.00105146747569963	-0.869500030558336	0.244	0.334	1
FAM136A	0.00105801860770256	-0.654488647175535	0.341	0.414	1
EMG1	0.00105971492225438	0.313787108332444	0.319	0.208	1
MAPK3	0.00105989898765879	-0.550505438290031	0.296	0.327	1
BTF3	0.00106066163425023	-0.342223720606908	0.956	0.963	1
HMBOX1	0.00107484608964411	0.787562209283919	0.4	0.26	1
RNF130	0.00107677470938142	0.608812629539933	0.659	0.541	1
TNFRSF12A	0.00107944800706412	-0.349172432694604	0.667	0.564	1
ABCC5	0.00108194252206743	0.552648692901234	0.259	0.147	1
SNRNP25	0.00108305674211623	0.276780034713862	0.459	0.333	1
STK24	0.00109283385187858	-0.870951739205108	0.207	0.275	1
VPS16	0.00109618994113553	0.359150040758525	0.289	0.189	1
FAAP20	0.00109777330086159	-0.417899617355927	0.644	0.702	1
MPC1	0.0011067420937032	-0.536646937590387	0.504	0.626	1
MORF4L2	0.00111235017402857	-0.306086560929688	0.763	0.789	1
VPS26C	0.0011124677217529	-0.3978322477426	0.274	0.283	1
PLEKHB1	0.00111458380355977	-0.687589607467623	0.289	0.422	1
APC	0.00111522067925518	0.664824037726686	0.563	0.422	1
MKLN1	0.00111889797700477	-0.533964352843543	0.615	0.699	1
IL6ST	0.00111955986576945	0.285247467739661	0.793	0.652	1
SUMF2	0.00112183137591234	-0.395346172031616	0.57	0.643	1
AKIP1	0.00112319070517104	-0.706302839799872	0.252	0.306	1
LEO1	0.00112329544636389	-1.03804160661607	0.126	0.253	1
PCBP1	0.00113976504932655	-0.29422650790822	0.815	0.849	1
TOB1	0.00114570187396384	-0.433170267334761	0.407	0.543	1
ATP6V1C1	0.00115236520075483	0.593606309947893	0.481	0.328	1
CAPN5	0.00115976387842163	1.07155890789397	0.304	0.182	1
HMGB2	0.00117456001067389	-0.908233028798335	0.481	0.472	1
LCORL	0.00118013745723982	0.27954622342822	0.385	0.265	1
DHTKD1	0.00118177500663547	-0.454858297720304	0.237	0.25	1
SERINC1	0.00118712081213039	0.488503576056047	0.696	0.591	1
TSPYL2	0.00119198896144854	0.753647184092943	0.319	0.195	1
SP3	0.00119653252858772	-0.31061700028181	0.459	0.468	1
SLC36A4	0.00119703025012214	-0.369155385336197	0.378	0.358	1
CD320	0.00119895335910651	0.491369251241348	0.63	0.556	1
STXBP1	0.00120802973750858	-0.821933195092284	0.267	0.393	1
CHORDC1	0.001208535719111	0.764364835512844	0.496	0.348	1
JTB	0.00121349680789577	-0.455005954049231	0.622	0.73	1
DCAF5	0.00122292434016296	-0.262677236339103	0.296	0.301	1
VKORC1L1	0.00122567769893078	-0.820508985126229	0.2	0.341	1
NR2C2AP	0.00122700349391098	0.884156308823614	0.252	0.132	1
MSI2	0.00123128061313436	-0.471126210359313	0.704	0.781	1
MMD	0.00124193811330711	0.804788947443852	0.267	0.143	1
HEBP2	0.00125216723047937	-0.95801004945175	0.207	0.34	1
SMIM13	0.00125478318117592	1.05453978936437	0.274	0.154	1
GIHCG	0.00125851624938249	-0.633448345110879	0.341	0.381	1
NDE1	0.00125873940866715	-0.828751971119873	0.222	0.319	1
KMT5B	0.00126058908579985	0.550375256050479	0.504	0.347	1
ABHD12	0.00126298115043754	-0.82725202611168	0.274	0.404	1
ARF4	0.00126627559038038	-0.606727777934861	0.8	0.829	1
STX7	0.00126816788053539	1.12368861245757	0.252	0.132	1
ARC	0.00127578756308568	-0.853147716171605	0.281	0.407	1
MIGA1	0.00127989044258658	-0.627128118164014	0.319	0.388	1
IER3IP1	0.00129081636547413	-0.499565623049092	0.496	0.598	1
ASAP1	0.0013031727123134	-0.508823664917873	0.593	0.709	1
PI4KB	0.00130467514409295	-0.766157011561052	0.222	0.308	1
GNL3L	0.00130786534495085	0.351611465714856	0.356	0.241	1
ALKBH4	0.00131107937120707	0.810091462252149	0.415	0.288	1
LAP3	0.00132627038372658	-0.534605549472535	0.311	0.331	1
DCUN1D5	0.00132905917206601	0.587517475563955	0.578	0.442	1
ABHD17C	0.00133070920401422	-0.37101064900912	0.296	0.286	1
CAMK2N1	0.00133719572196595	0.798624369973988	0.83	0.774	1
GNB5	0.00134105782767376	-0.75141776563221	0.193	0.25	1
SCD5	0.00134142637106326	-0.415181567879404	0.637	0.596	1
SERPINB6	0.00134591664557007	-0.650631150884541	0.333	0.464	1
RELA	0.001349954531605	0.526843144901595	0.481	0.332	1
CALD1	0.00135587134990698	-0.36145062666932	0.933	0.952	1
BTN3A2	0.00136220518653162	0.61817370891981	0.326	0.196	1
TXNDC17	0.00136269300097002	0.424144494794307	0.77	0.652	1
SEM1	0.00136727708623824	-0.335963955243665	0.911	0.933	1
IRF2	0.001371169467905	-0.559775565940283	0.37	0.455	1
LGALSL	0.00137461228925787	-0.29474769150321	0.304	0.268	1
EMP3	0.00137704512973729	0.384391462862869	0.83	0.811	1
TNRC18	0.00137790508711109	0.501954937566148	0.652	0.5	1
EIF3A	0.00138395604660609	-0.362104157364697	0.793	0.82	1
CRY1	0.00139938308392704	0.727347770693506	0.348	0.211	1
UBE2S	0.00140650742095985	-0.77811577915853	0.6	0.65	1
TIAM1	0.00140698557117324	-0.95816528174085	0.207	0.293	1
ATP6V1G1	0.00142470760791018	0.276173554977168	0.911	0.904	1
PAXX	0.00144439567179763	-0.34099963409337	0.563	0.544	1
DCLK2	0.00146273810076939	0.642488307377243	0.4	0.255	1
PCMT1	0.00146936954245373	0.250474869818593	0.659	0.51	1
GGA2	0.00147751199531934	0.814408030803762	0.274	0.15	1
ABCA1	0.00147826945148155	0.708049741753216	0.533	0.391	1
ARL5B	0.00148030023334155	-0.292854143013804	0.326	0.291	1
HINT2	0.0014807015765259	-0.411833354114258	0.422	0.457	1
COX16	0.00148387314389863	0.34442690707071	0.733	0.747	1
HM13	0.00149682601100827	-0.559966815436646	0.541	0.659	1
TTC17	0.00150596857820274	-0.401500836198173	0.43	0.42	1
AK4	0.0015088661712865	-1.01496377546026	0.17	0.267	1
RERE	0.0015118187000925	0.376173684871153	0.607	0.451	1
STAG1	0.00151206094529629	0.671963705168012	0.296	0.174	1
GDPD1	0.00151263722539048	0.641531011795236	0.289	0.167	1
NANS	0.00151797014070093	-0.424295718830062	0.296	0.299	1
DIMT1	0.00151906992600657	0.275848943102027	0.274	0.199	1
FKBP10	0.00152431577699017	-0.506708831750753	0.585	0.644	1
KIAA0319L	0.0015317427066935	-0.263086029457527	0.422	0.415	1
NOP56	0.0015353154593425	0.477661495330072	0.704	0.558	1
RAP2B	0.00153545401577216	0.992537804486715	0.4	0.307	1
PSMA3-AS1	0.00153888861058282	0.572301381060319	0.467	0.318	1
CHCHD10	0.00156071401861379	-0.311299287478209	0.741	0.838	1
TFPI	0.00158388239303233	0.414394949019307	0.504	0.349	1
LRP8	0.0015861781732546	0.916617103069835	0.415	0.337	1
USP5	0.00158863914865494	-0.610558111671941	0.274	0.303	1
DOT1L	0.0015984514939551	0.352348710970219	0.274	0.165	1
AFG3L2	0.00160014983930995	-0.562642903204158	0.385	0.465	1
ENO2	0.00160450528367092	-0.5217165181275	0.452	0.551	1
CPLANE1	0.00160567571639291	-0.666415401701613	0.163	0.298	1
LINC00665	0.00161797309286532	0.798708127973143	0.378	0.237	1
PEA15	0.00162317674149716	0.502813527996341	0.704	0.58	1
STYXL1	0.0016329845143894	-0.805340238431502	0.259	0.35	1
SARAF	0.00163946753386847	0.264011715598345	0.889	0.874	1
CHCHD3	0.00164133673857042	-0.560411779126712	0.444	0.545	1
TRIAP1	0.00165455689975579	-0.38970347407034	0.415	0.416	1
ADAMTS9	0.00165521626219488	0.446653652613043	0.341	0.211	1
SNHG3	0.00165541396652634	0.45365894685561	0.622	0.466	1
DNAJA1	0.00165973176387501	0.399939158037693	0.837	0.769	1
MSRB2	0.00167154347403751	-0.663616858686844	0.281	0.404	1
MECP2	0.00167442632797195	-0.59558094064248	0.481	0.542	1
UBTD1	0.00168123942303627	-0.89319964083314	0.222	0.316	1
DGCR2	0.00168371333106777	0.428075303241522	0.274	0.17	1
REEP5	0.00169131941465255	-0.624007885348067	0.37	0.512	1
EIF4E2	0.00169515865722832	-0.332196660789206	0.57	0.574	1
CSNK1E	0.00171879793490075	0.459339437110708	0.8	0.752	1
CHST11	0.0017191304377644	-0.594511910269058	0.385	0.427	1
ACAT2	0.0017376566322498	-0.871096424690977	0.281	0.298	1
PMM1	0.00175039352694274	-0.730311622809626	0.326	0.463	1
TRAF3IP2-AS1	0.00175129653580642	0.86776818880279	0.296	0.169	1
MRPS23	0.00176157616336742	-0.510993649291319	0.437	0.474	1
RBX1	0.00177207096941001	-0.262603279821958	0.859	0.878	1
GOLT1B	0.00177715210201174	-0.613320341120238	0.43	0.469	1
USP3	0.00178106778431334	-0.506231100091115	0.348	0.362	1
RBMX	0.00178782984673753	-0.306635009019181	0.674	0.668	1
NEDD1	0.0017881769697458	0.324379722442994	0.311	0.204	1
CEP95	0.00179433808841565	-0.562279792775553	0.244	0.258	1
SEC16A	0.00179505771272625	-0.632312502865343	0.259	0.292	1
VEGFA	0.00180513255502858	0.284164094849532	0.637	0.484	1
MAP4K4	0.00181096328758429	-0.482863471898322	0.607	0.676	1
NISCH	0.00181478143786642	-0.422438162290621	0.267	0.268	1
PON2	0.001815576743562	-0.479154308860687	0.674	0.76	1
TGIF1	0.00181694099962732	0.437383801549394	0.719	0.569	1
CRIP2	0.00182212935594733	-0.46054035958368	0.689	0.758	1
ARHGEF9	0.00182448864846416	-0.78710062198294	0.311	0.353	1
SAE1	0.00183672728221798	0.771844713625667	0.363	0.225	1
CKS2	0.00184791982542742	-0.392863770636472	0.696	0.595	1
PXDN	0.00185088443200008	0.763367018563645	0.533	0.4	1
C16orf87	0.0018530256334388	0.536306292997257	0.57	0.419	1
TFG	0.00185570862830388	-0.278508715807307	0.593	0.602	1
VIRMA	0.00187005248759423	-0.426111147484733	0.333	0.332	1
MEAF6	0.00187638499576013	-0.437081690468549	0.4	0.504	1
ANO6	0.00188224593662425	0.707043054412291	0.474	0.331	1
CERS4	0.00188305751750188	0.287719786095447	0.356	0.256	1
TMEM199	0.0019038870370621	0.913547687685072	0.267	0.146	1
HERC2	0.00190466414872876	-0.546386438506817	0.274	0.374	1
OGFOD1	0.0019071623060971	-0.281848623674339	0.333	0.3	1
ZCCHC3	0.00191637991767669	0.652242067422381	0.407	0.27	1
ZFP36L1	0.00192789065917135	-0.391382045842411	0.815	0.865	1
TMEM230	0.00193403851516768	0.461556596293765	0.689	0.55	1
GLCCI1	0.00193748012960143	0.32474021756715	0.652	0.498	1
CHP1	0.00193949364209521	-0.678916436759241	0.326	0.415	1
PIANP	0.00194040797272339	0.752760173489333	0.333	0.204	1
LMF2	0.00194273598367779	-0.803119648319286	0.2	0.257	1
SECISBP2L	0.00195188577646118	-0.672046487213588	0.363	0.465	1
BEX4	0.00196524657213104	0.698575474419975	0.496	0.357	1
SRP9	0.00196671214790548	-0.297229853872554	0.793	0.842	1
EGLN2	0.00197005909600447	0.758651316947151	0.363	0.226	1
PHACTR4	0.00198058407649889	0.460698457662157	0.585	0.431	1
SOD1	0.00198251374191095	-0.282310748014007	0.919	0.943	1
PPP1CB	0.00199060054779286	-0.386552142192523	0.844	0.92	1
RNF13	0.00199226048524445	0.56457296728997	0.674	0.547	1
PIP4P1	0.00199958077654789	-0.759652557114939	0.296	0.316	1
CSTB	0.00200236329124343	-0.371441489568289	0.852	0.899	1
NFIL3	0.00200865470681382	1.19214478452213	0.274	0.164	1
DDX42	0.00202556902670202	-0.571662190290023	0.43	0.512	1
CHMP2A	0.00204139223574642	-0.39395387748558	0.785	0.814	1
SFSWAP	0.00204660420258681	0.488578171322804	0.57	0.484	1
FAM200B	0.00205478557294621	0.553597148999704	0.57	0.435	1
WASHC2C	0.00206199410362353	0.776314234529333	0.267	0.148	1
ERGIC2	0.00206683869078756	0.525425595373503	0.578	0.453	1
MTF1	0.00209020346230043	0.821366078690297	0.274	0.167	1
TAF6	0.00209534188145336	-0.536366426284205	0.437	0.508	1
WDR3	0.0020982920086713	0.629675481677057	0.333	0.202	1
PSMB1	0.00212259446891225	-0.315011487334183	0.77	0.848	1
EXOC6	0.00213244716913374	0.459665341869452	0.274	0.169	1
PTGFRN	0.00215280239624696	-0.787458436048776	0.237	0.358	1
M6PR	0.00215911375665911	0.311539909271682	0.6	0.465	1
FAM120A	0.00215974918644445	-0.479187983348323	0.459	0.57	1
RAB4A	0.00216029211552442	-0.633575243844493	0.311	0.444	1
WDR1	0.00217279290926864	-0.539788796494742	0.333	0.384	1
RALGAPB	0.00218061697970989	-0.763252173756544	0.207	0.275	1
ACOT7	0.00218453365071254	-0.820365530491388	0.178	0.293	1
TSPAN3	0.00219412263385636	-0.308094141760037	0.778	0.813	1
PRCC	0.00219427651895924	-0.753919933762618	0.296	0.387	1
PPP1R10	0.00219527959938869	-0.606659588558416	0.422	0.501	1
SLC3A2	0.00219643023179479	0.497902512483859	0.756	0.694	1
MED14	0.0022018884393546	0.39850056277471	0.326	0.217	1
CIAO2B	0.00221330548832697	-0.332784914622682	0.844	0.887	1
ZMYM3	0.00222164379371671	0.403860076188339	0.407	0.284	1
PCDHGC3	0.00224714045851585	0.495307828849033	0.378	0.254	1
PHF20L1	0.00224962855774723	-0.499163829719823	0.43	0.49	1
ZFP90	0.00225177130280753	0.401736523554791	0.4	0.275	1
THAP4	0.00225188624653067	-0.750837434382446	0.2	0.278	1
LOXL3	0.00225685310317712	-0.488568348434332	0.259	0.25	1
FOXJ3	0.00226333641305774	-0.454531712657958	0.385	0.428	1
SNX6	0.00227279626673913	-0.285265250068711	0.667	0.662	1
NUP37	0.00227831438868454	-0.640084901076187	0.222	0.25	1
SAC3D1	0.00227997849207404	-0.942628213693664	0.2	0.266	1
ARF5	0.00228808128151726	-0.7235875748423	0.222	0.352	1
ARSK	0.00229038711336866	0.881306478036437	0.289	0.166	1
UBE2D1	0.002291987899594	0.352000329292386	0.319	0.212	1
PQBP1	0.00229980825933157	0.494394266673539	0.452	0.311	1
TSEN15	0.00230538981712027	-0.555055027302061	0.407	0.497	1
SORT1	0.00231555604889859	0.412830824910362	0.481	0.343	1
SSBP2	0.00231954659391517	0.344304872962485	0.481	0.353	1
CAPZA1	0.00232216370798112	-0.48424609711681	0.556	0.626	1
MIER1	0.00232546719469237	-0.408337024711072	0.481	0.532	1
UCHL5	0.00232790944193549	-0.553303252140735	0.244	0.282	1
KIF21A	0.00233360276189604	-0.380856610107249	0.63	0.662	1
PSMB9	0.00233389461712017	-0.663722149665853	0.311	0.354	1
ZNF43	0.0023408630144024	1.0060306540661	0.259	0.143	1
EPC1	0.00235167637463484	0.389338346302719	0.481	0.357	1
TLCD1	0.00235657824787609	0.927168424454319	0.296	0.184	1
UBXN1	0.00235743596805649	0.427820142271625	0.763	0.659	1
GUCD1	0.00236656407014869	-0.675466702636113	0.244	0.264	1
APRT	0.00236763827693368	0.51734111077924	0.689	0.592	1
HDAC2	0.0023700293190354	0.376121152511771	0.719	0.63	1
RBM43	0.00238666484343049	-0.823602489333769	0.185	0.273	1
PREPL	0.00239516276912717	0.396283628115808	0.637	0.487	1
NAA25	0.00240376309075596	-0.272888714972205	0.363	0.312	1
MED4	0.00240530463185978	-0.39417681536697	0.437	0.457	1
DALRD3	0.00243213682863001	-0.705053332580779	0.2	0.255	1
GOLGA5	0.00243550354059531	-0.664583884243685	0.252	0.301	1
STK11	0.00245507995887926	-0.683790685661882	0.244	0.311	1
DCHS1	0.00246344592677283	0.66928449321686	0.37	0.234	1
STRBP	0.00247525775136259	0.848191811428023	0.348	0.222	1
JOSD2	0.00251930449308547	0.350681222723281	0.511	0.369	1
ARL2	0.00252406130701804	0.434556371544264	0.704	0.557	1
SETBP1	0.0025273131592142	0.558922243030163	0.296	0.185	1
CCDC106	0.00253440463981961	0.342801389342493	0.407	0.286	1
MRPL35	0.00255012904747327	-0.605961219508285	0.296	0.384	1
GBA2	0.00255530299744938	0.551520606340234	0.326	0.212	1
BTG2	0.00256127004871074	-0.624677148539645	0.437	0.55	1
PGPEP1	0.00256632472376906	-0.342536268384532	0.415	0.43	1
LINC01184	0.00260251445376692	-0.812809286258507	0.215	0.322	1
TAF12	0.00260734902468806	-0.68612958127181	0.304	0.399	1
ANKRA2	0.00261852498809406	-0.832233620658622	0.215	0.263	1
RHEB	0.00262169862477144	-0.447476112833738	0.815	0.884	1
UBAC1	0.00262820163967572	-0.535417077109007	0.415	0.493	1
WASHC3	0.00263060033713292	-0.735508904875865	0.222	0.284	1
TLN1	0.00265050660824939	-0.409171451299536	0.548	0.624	1
ATP6AP2	0.0026555919597568	0.390331523098672	0.741	0.692	1
METRNL	0.00266369025743967	0.513731933410496	0.481	0.335	1
OSBPL1A	0.00266394694221066	0.335103711402249	0.563	0.415	1
DNM1	0.00266456445588071	-0.672229645299671	0.326	0.384	1
ZBED5	0.00268182227931813	0.765918531010629	0.437	0.302	1
STMN3	0.00268731011697219	-0.595609510184861	0.348	0.432	1
PNRC1	0.00269250778720429	0.667004007005132	0.622	0.544	1
PLCG2	0.00271606468385259	0.749775689153352	0.556	0.409	1
ANKFY1	0.00272221617991408	0.318519525472561	0.296	0.199	1
PFKP	0.002725819450488	-0.77855225201714	0.207	0.309	1
CTDSPL	0.00272773179325036	0.748167703185021	0.259	0.144	1
PPARA	0.00273166259311356	-0.438083969956277	0.289	0.324	1
USP1	0.00273753574270021	-0.525593387894734	0.326	0.41	1
PAICS	0.00273872034907405	0.430261102789841	0.593	0.442	1
KCNE4	0.00274575233042035	-0.856553862359805	0.222	0.352	1
CIAPIN1	0.00275058895258476	0.622781332823506	0.474	0.331	1
ECSIT	0.00275409049423154	0.493094326440041	0.348	0.222	1
ZNF227	0.00276806931857247	0.576320453288099	0.296	0.179	1
ZNF880	0.00277624328981998	0.557245850571633	0.281	0.173	1
GOSR1	0.00278998767679003	-0.562527878308983	0.444	0.527	1
FAM210A	0.00280009147582212	0.314804235349667	0.296	0.2	1
ARID5B	0.00280530214175263	0.397224605737578	0.459	0.324	1
CEP57	0.00282284544852781	-0.546193481546043	0.444	0.47	1
TANC2	0.00283978291585575	0.386092410321095	0.578	0.428	1
STK40	0.00284596713616088	-0.90177686916982	0.2	0.295	1
RXRA	0.00286426309942056	0.407300811931005	0.37	0.257	1
SNTB2	0.00287238855702464	0.371253935293366	0.474	0.338	1
INPP5F	0.00287360430027221	-0.538952539025395	0.326	0.346	1
TMEM161A	0.00287912755627957	0.641533946043229	0.319	0.197	1
ZNF667	0.00289179782936321	0.8160410647179	0.319	0.193	1
HPCAL1	0.00290126442858904	-0.716674769265342	0.215	0.26	1
CANT1	0.00291920548650949	-0.259841144172572	0.252	0.233	1
XPOT	0.00294278075762515	-0.486813180625684	0.526	0.555	1
PCGF5	0.00294341255685066	0.740872630818024	0.467	0.344	1
TIMM17A	0.00294865030489119	-0.47279154706019	0.496	0.53	1
POGK	0.0029631846188851	-0.612182045845633	0.304	0.329	1
COASY	0.00296607000071112	-0.570170156948836	0.296	0.31	1
RRM1	0.00296778456518068	-0.674667155130832	0.274	0.319	1
PEF1	0.00297418943638537	-0.349998279664559	0.274	0.278	1
RECK	0.00297470831850952	0.321729937674351	0.274	0.179	1
GSTM4	0.00298561573611219	-1.02644158712171	0.133	0.251	1
SOX9	0.00300140721546731	-0.26133505458497	0.681	0.805	1
ANXA7	0.00300770468253352	-0.422408020145839	0.363	0.42	1
ABL2	0.00302741970292033	-0.722188873195018	0.281	0.388	1
PWWP3A	0.00303093187705315	0.290621655362963	0.704	0.563	1
RBPJ	0.00304325088678323	0.517127559649894	0.726	0.615	1
TMEM209	0.00305805656189672	-0.49094933355484	0.267	0.269	1
SATB2	0.00306054588488755	0.276259472202128	0.422	0.3	1
GTF2B	0.00306161912270929	-0.731486017739868	0.281	0.331	1
CINP	0.00308714784099031	-0.333644691521039	0.437	0.427	1
PRKRIP1	0.0030930574485461	-0.652260375289883	0.311	0.418	1
TMEM115	0.00310640208207533	0.459276265726475	0.356	0.242	1
PTP4A3	0.00311459073184503	0.87970439777332	0.304	0.182	1
PCYOX1	0.00312979810451248	-0.558767852316235	0.481	0.576	1
PDLIM5	0.00314004366839594	-0.457412226000754	0.311	0.313	1
CIR1	0.00315380036493832	-0.425491314445478	0.496	0.583	1
RPL5	0.00318323427304817	-0.258173146844729	0.97	0.989	1
SREK1IP1	0.00318727409932737	-0.430394894086381	0.504	0.561	1
CLN3	0.0032085213987181	0.561907605909113	0.296	0.18	1
SAR1A	0.00321830125646619	-0.571517334316733	0.496	0.564	1
NCK1	0.00324255173777809	0.526265331066113	0.652	0.529	1
MIIP	0.00326690434795875	0.453944373127134	0.259	0.158	1
IREB2	0.00327110256444014	-0.480417245823221	0.341	0.439	1
MZT1	0.00329596655198484	-0.636809870048226	0.259	0.397	1
RAB8B	0.00330805639740976	-0.389231981258676	0.348	0.414	1
LRRC8A	0.00331355400522147	-0.341935077106938	0.407	0.39	1
CD81	0.00332543279278326	0.270191422220341	0.911	0.913	1
TAX1BP3	0.00332628921358708	0.421670225272474	0.37	0.249	1
CCM2	0.00335122747191485	-0.445720296045981	0.43	0.461	1
TGFB1I1	0.00336122571328803	-0.492444873029132	0.289	0.316	1
BCL10	0.00336580039509136	-0.303270250032495	0.333	0.314	1
LRRC58	0.00336814024261884	-0.415644229782507	0.637	0.666	1
PHKB	0.0033990153193861	-0.658240702409955	0.259	0.327	1
DNAJC18	0.00341320802724742	0.471556542090041	0.363	0.239	1
RAB2B	0.0034169486784487	0.484622041003508	0.393	0.27	1
STK16	0.00342660077430844	-0.73421220705008	0.193	0.269	1
CDK14	0.00342727278903475	0.318379362122125	0.348	0.245	1
JUND	0.00343892500531377	0.509308825163187	0.956	0.932	1
CERS6	0.00346104596452187	0.34277438825402	0.444	0.323	1
CIRBP	0.00346157488400359	-0.364100932664143	0.807	0.876	1
FZD3	0.0034701471809191	-0.476282035419976	0.674	0.742	1
UBE2E3	0.0034965200101146	0.470607169212292	0.652	0.506	1
ST13	0.00349918371161399	-0.303682950111751	0.867	0.937	1
PHF23	0.00350441122981942	0.861849437035465	0.407	0.275	1
CSNK1G2	0.00351485314555201	0.321288081787523	0.467	0.344	1
LENG8	0.00352123620760125	0.498806977913779	0.459	0.319	1
GLI3	0.00353372415362103	0.73625536318412	0.452	0.318	1
BCL2L1	0.00353879111048761	-0.504931687311195	0.289	0.371	1
GTF3C4	0.00354293012641504	0.271723982782173	0.385	0.27	1
UROS	0.00354981314565574	0.31255787519695	0.504	0.38	1
TNFAIP1	0.00355640095043601	0.453810809270232	0.422	0.292	1
SMIM30	0.00357405024490113	0.489838379810221	0.652	0.534	1
PRR34-AS1	0.00357469054558644	0.832037961522816	0.267	0.152	1
ADD3	0.00357584170553812	-0.270637365494945	0.348	0.325	1
RFXANK	0.00359053543617218	-0.331182081741526	0.378	0.364	1
CRNDE	0.00361514943122677	-0.31184539603183	0.422	0.44	1
WDR26	0.00361712286990712	-0.457401212806337	0.504	0.612	1
TMEM106C	0.00362195692524185	-0.382626503619389	0.37	0.36	1
UBALD2	0.0036226168530342	0.367733890601076	0.585	0.445	1
RNF5	0.00367131541510421	0.644891314936998	0.444	0.309	1
GPI	0.00368905030725278	-0.444144078598989	0.533	0.585	1
TUBGCP4	0.00369366310726603	-0.340826437065767	0.252	0.241	1
EEF1D	0.00370096947790911	-0.25896357608714	0.859	0.935	1
ATP6V1H	0.00374177271143361	-0.661332757896778	0.281	0.317	1
EMC6	0.0037449569680075	0.458592274722397	0.696	0.61	1
LONP1	0.00377027818043286	-0.765548110256372	0.289	0.353	1
NECTIN3	0.0037995749177943	-0.626441342447309	0.289	0.307	1
KRAS	0.00380362987306422	-0.334720836972441	0.452	0.464	1
STON1	0.00380993256502655	0.4811366251811	0.341	0.231	1
TMEM50B	0.0038284355778108	-0.489819754950631	0.444	0.493	1
LRRC41	0.00383632320961143	-0.680833878710115	0.222	0.357	1
NIBAN2	0.00383785260534747	-0.682047238116128	0.207	0.253	1
DNAL1	0.00385014844816238	0.670275245203563	0.296	0.18	1
RAD51C	0.00385267127264967	-0.388596990777268	0.296	0.321	1
NUMB	0.00385609615198661	0.52549565732058	0.341	0.223	1
AMZ2	0.00386086800228548	-0.711713774744904	0.244	0.361	1
SNX3	0.00391093095934922	0.343371130100482	0.837	0.755	1
CTDSPL2	0.00392949958735632	-0.693256609524916	0.237	0.31	1
DERL2	0.00393740247999824	0.506809606120023	0.481	0.34	1
CKB	0.003957107152985	-0.38882144836986	0.874	0.873	1
IMP4	0.00397908025927653	-0.620369469291014	0.341	0.411	1
CEP85L	0.00399990022628603	0.728301823894956	0.4	0.268	1
EXOSC6	0.00408069829393108	-0.664236711960704	0.319	0.379	1
KIAA2026	0.0041094536464875	0.42945625977462	0.407	0.28	1
WDR83	0.00412165498431649	0.677171708380971	0.363	0.233	1
RPAIN	0.00412576696949945	0.328060187273396	0.822	0.773	1
PGLS	0.00416262113376927	0.363981067264599	0.733	0.657	1
FRA10AC1	0.00416462567658963	-0.725854288663649	0.311	0.422	1
SNHG14	0.00416965907511419	-0.444573218107358	0.541	0.678	1
ZFYVE16	0.00418464558012945	0.499101701214501	0.57	0.425	1
GCC2	0.00420784820652682	-0.663317075926638	0.319	0.439	1
OTUD6B-AS1	0.00422749841576541	0.461462761562156	0.6	0.492	1
CARHSP1	0.00425081534635427	-0.253538913995096	0.548	0.536	1
SLC31A1	0.00426071788625036	-0.512693537748451	0.385	0.399	1
NAA20	0.00426971348442062	-0.287818027309918	0.489	0.468	1
DVL3	0.00428410543846671	-0.535624379016469	0.37	0.415	1
BTG1	0.00430647797923106	-0.319798268849956	0.837	0.818	1
AMPD2	0.00431219419402998	-0.554702544253812	0.252	0.267	1
CA12	0.00431817038129194	-0.63609274314029	0.4	0.504	1
FILIP1L	0.00433381191094086	0.574796664543785	0.296	0.184	1
EIF2B2	0.00433942778384578	0.41780038822044	0.437	0.316	1
POLD2	0.00434299747514966	-0.325451052101659	0.585	0.615	1
PNMA1	0.00435064897083901	0.292724270130123	0.415	0.305	1
CTBP2	0.00435300057683856	0.345400231331203	0.526	0.394	1
EYA4	0.00436124407470866	-0.742507044094542	0.222	0.281	1
C11orf68	0.00437722519057027	0.319330744551571	0.333	0.243	1
ACP2	0.00441500282206417	0.487612967055777	0.281	0.178	1
RPAP2	0.00441591314844596	-0.72439677456526	0.141	0.255	1
GOLIM4	0.004418620418729	-0.620529263130449	0.652	0.64	1
SNRPD2	0.00443308990716073	0.253345721966202	0.911	0.877	1
DDX10	0.00446448932810244	0.298198725205389	0.296	0.21	1
ACAT1	0.00449634147781946	-0.607075298050361	0.311	0.392	1
RECQL	0.00451574131753579	-0.543460611209438	0.311	0.372	1
TRIM4	0.00451598900874712	-0.612802900484831	0.296	0.391	1
TMCO1	0.00454546593568739	-0.395720963183284	0.719	0.776	1
ERG28	0.00455304958127049	-0.343513149726163	0.385	0.382	1
PIH1D1	0.00455341063072867	0.272362824845282	0.319	0.229	1
TRAF4	0.00457849462613975	0.334042189711966	0.659	0.518	1
YWHAH	0.00458131715628388	0.502852159642347	0.778	0.683	1
TST	0.00459564235745121	-0.938670719964766	0.178	0.274	1
MRPL50	0.00459694114382195	0.37104155404724	0.481	0.348	1
DCAKD	0.00459724606034383	-0.545196900197136	0.252	0.286	1
PCNA	0.00460857882599793	-0.601808789335194	0.296	0.351	1
G2E3	0.00461414011730389	0.320528709785593	0.296	0.208	1
NFAT5	0.00465684420765662	-0.407756998213656	0.393	0.421	1
PSMA4	0.00466678385962078	-0.266976344961614	0.704	0.731	1
ACAA2	0.00466710677295464	-0.531540114602625	0.393	0.464	1
CA11	0.00466717645366395	0.278242910995534	0.326	0.225	1
GLUD1	0.00467986816265367	-0.345451886874757	0.444	0.457	1
WDR54	0.00468080500983289	-0.700258773247977	0.296	0.381	1
EFHC1	0.00468331160406067	-0.349590557215694	0.281	0.278	1
KHDC4	0.00469805381869334	-0.680477495524492	0.259	0.303	1
ARL8A	0.00472201960555691	-0.438679863734734	0.415	0.486	1
MEGF9	0.00472778139084578	0.531390254626339	0.333	0.227	1
IKBIP	0.00474615036375075	-0.778882131519967	0.267	0.367	1
PHC1	0.00475385691008775	0.298095772082152	0.296	0.204	1
PTPN12	0.00476165271289739	0.551275942336786	0.748	0.645	1
IFRD2	0.00476250439601904	-0.671820004507055	0.215	0.253	1
EXOSC7	0.00476811427842803	-0.370893489164489	0.415	0.412	1
DOCK1	0.00481812708983653	-0.517520741790406	0.274	0.327	1
TNFRSF1A	0.00482497970479911	0.447276815532009	0.563	0.524	1
SNHG25	0.00483860209469469	-0.416845463485465	0.689	0.669	1
WASF2	0.00487203785487226	-0.314619363390044	0.719	0.751	1
MON2	0.0048748544877677	-0.397476867272236	0.281	0.288	1
MYEF2	0.00490105042826016	-0.370737652545736	0.511	0.608	1
RAB14	0.00490892114887954	0.314602186399942	0.859	0.771	1
LY6E	0.00493019236543219	-0.493313459279629	0.437	0.506	1
STRN4	0.00493515019456724	0.483995203866074	0.43	0.296	1
OGT	0.0049458020007461	0.611761201549463	0.43	0.295	1
NIPSNAP1	0.00495801353727435	-0.292547543283861	0.363	0.354	1
ANKH	0.00496605800117032	-0.667391330300364	0.23	0.282	1
TRABD	0.00498383257350454	0.540562324334406	0.363	0.237	1
PRRC1	0.00500667220112678	-0.714570238733736	0.296	0.356	1
LLPH	0.00500856164721673	0.279495053212109	0.593	0.459	1
SHC3	0.00501943027330965	0.602348748911038	0.37	0.244	1
GRB2	0.00502337553613924	0.468332354895685	0.681	0.55	1
NR2F6	0.00504156905798763	0.491081912155604	0.519	0.378	1
BRD1	0.00507696254801673	-0.305049338306815	0.259	0.247	1
GNL2	0.00508497473042146	-0.683608747883719	0.237	0.3	1
SYPL1	0.00508821687460091	-0.3732085141685	0.652	0.697	1
GSTA4	0.00508934634445341	0.633562635768938	0.4	0.268	1
AMFR	0.00510558337348963	-0.679568344024552	0.237	0.312	1
DDX56	0.00511746225619283	-0.399988122080909	0.341	0.387	1
ZSWIM6	0.00514054530832781	0.370014586487814	0.6	0.458	1
VPS4B	0.00514399861877094	-0.484266974273019	0.378	0.405	1
UBAP2L	0.0051530365598714	-0.516409766261059	0.467	0.53	1
MFSD14C	0.00516570939861875	-0.474744779189018	0.326	0.339	1
FAM174C	0.00518192398731593	-0.421207499106849	0.578	0.641	1
PSMB4	0.00521688579862346	-0.314552668097342	0.622	0.669	1
CTSS	0.00525579945101044	0.520803992097821	0.311	0.199	1
RRAS	0.00527967713793762	0.445558824717675	0.415	0.284	1
COL5A2	0.0052865721916025	-0.625166927418314	0.222	0.349	1
EXOSC4	0.00534262438652934	-0.289659092709069	0.378	0.351	1
CISD1	0.00534481146633813	0.337107104899203	0.667	0.539	1
SLC2A4RG	0.0053674306503931	-0.687237931194208	0.296	0.396	1
TTL	0.0053770810185898	0.515488131324544	0.548	0.412	1
NRBP1	0.00539031112118004	-0.498665070828032	0.43	0.517	1
TMBIM4	0.00540376025513341	-0.512208418383221	0.496	0.611	1
CDC42BPA	0.00541963952960636	-0.671515557415182	0.289	0.367	1
RAP1A	0.00541997657906284	-0.391140804195639	0.407	0.447	1
NELFCD	0.00545036148296682	0.62276731485019	0.526	0.389	1
MFSD10	0.00545395060612942	0.396191026036997	0.4	0.282	1
TMEM106B	0.0054879772553759	-0.345593538878358	0.622	0.746	1
ACTR1B	0.00549330203541947	-0.907862439128273	0.156	0.251	1
SMC5	0.00552886127781393	-0.455120654597585	0.363	0.427	1
MRPS34	0.0055385048802618	-0.351639826118586	0.704	0.77	1
NTMT1	0.00556351551328863	0.460732333219035	0.704	0.599	1
NDUFAF8	0.0055877197024615	-0.410901271490161	0.563	0.563	1
FMNL2	0.00558877674644986	-0.5114689879949	0.415	0.481	1
CDKN2AIP	0.00559017625433282	-0.386460827750157	0.252	0.231	1
PLEKHA2	0.00559889396633792	-0.388756853822183	0.481	0.49	1
MAT2B	0.00562620779595682	0.510543423740446	0.481	0.344	1
MRPL34	0.00565810084671346	0.343557801795641	0.77	0.694	1
MFSD14A	0.00568627038692249	-0.568197669051686	0.267	0.313	1
MPHOSPH8	0.00568829904776198	-0.337811099625069	0.578	0.631	1
ZNF770	0.00569836550581438	-0.560655381522414	0.267	0.389	1
FOXN3	0.00571413566470188	0.368999397098633	0.504	0.37	1
DAG1	0.00574956076502616	-0.457261018393259	0.4	0.488	1
VPS29	0.00579694091664735	-0.429221648840205	0.452	0.497	1
ZFYVE21	0.00579763532687097	-0.3088291098422	0.37	0.382	1
EDF1	0.00580005739712698	-0.290227854764831	0.822	0.9	1
PRAG1	0.00588513260448227	-0.618783182135945	0.222	0.265	1
LSM3	0.00591268115448089	-0.364612743226263	0.689	0.71	1
PHYH	0.0059145065773657	-0.571421077964549	0.296	0.33	1
B4GAT1	0.00592963988155051	-0.60017827767305	0.393	0.517	1
EEF1E1	0.00593050556793705	0.718888469343892	0.393	0.264	1
TNKS	0.00595103916848789	-0.388434133113209	0.437	0.48	1
KLHL24	0.00595480552202379	0.423302344583657	0.674	0.538	1
C1GALT1C1	0.00596993686644771	0.51961971121125	0.274	0.173	1
CRMP1	0.00598235836029347	0.255865812069327	0.459	0.355	1
SLC50A1	0.00599865389526471	-0.845062437726128	0.185	0.27	1
PARP14	0.00599926919061497	-0.632945944456164	0.311	0.373	1
DNAAF2	0.00602952991695757	0.662116106053944	0.348	0.225	1
SAP30BP	0.00604206848719193	0.455509644505789	0.556	0.416	1
USP14	0.00607367238740934	-0.460322249856636	0.422	0.521	1
GPNMB	0.00609994927555949	0.839494640441447	0.533	0.396	1
CDH2	0.00611896016884415	0.391632048545079	0.867	0.863	1
NSUN5	0.00615568966360914	-0.62781198444017	0.185	0.306	1
MYL6B	0.00617070211772374	0.36870376818568	0.793	0.765	1
RNF216	0.00617293283053426	-0.370797663029554	0.533	0.61	1
PRKAR2A	0.00618528192845145	0.417706036013285	0.563	0.519	1
SRD5A1	0.00623142972795178	-0.579998488689553	0.237	0.35	1
MAPKAPK5-AS1	0.0062377161440203	-0.266494548454365	0.393	0.385	1
TAP1	0.00623776570681762	-0.617529950227255	0.244	0.281	1
ATP5F1C	0.00624189451129132	-0.342588963000137	0.674	0.702	1
MDFI	0.00627146542498772	-0.774847154006991	0.141	0.254	1
IARS2	0.00627860688461034	-0.469396928210755	0.422	0.495	1
DRG1	0.00630568220886261	-0.682426652820744	0.281	0.373	1
EIF3D	0.00632978268372888	-0.332213347949433	0.652	0.686	1
TMEM33	0.00634554443247656	-0.263862107158956	0.444	0.422	1
STAG2	0.00635469587251098	-0.389992619956152	0.585	0.686	1
DVL2	0.00637145827358821	0.274538303321996	0.333	0.228	1
FAM104A	0.00638594274730024	-0.488255706751967	0.393	0.424	1
CEBPB	0.00642944949449826	-0.332562609123357	0.548	0.585	1
PATZ1	0.00646308114511784	0.719971200582814	0.281	0.17	1
LSG1	0.00648490402674029	0.587516570677249	0.378	0.251	1
RFNG	0.00650670478698927	-0.324510377193207	0.37	0.359	1
ZNF587	0.00652184629812153	0.365822202773661	0.267	0.172	1
CREB3	0.00658388447433491	-0.550560934824786	0.326	0.374	1
ARHGAP5	0.00659621264238644	0.360227593724615	0.778	0.654	1
STRN	0.0066069051437624	-0.652427379388707	0.237	0.291	1
APTX	0.00665916472447827	-0.433689381587746	0.378	0.38	1
RIOK1	0.0066907137408888	0.532857404022711	0.281	0.178	1
RPL6	0.00673829872711097	0.295459076723088	1	0.992	1
PHB	0.00674169987030951	0.407842873461884	0.696	0.658	1
STAT3	0.00674699007905189	0.432824694958786	0.77	0.686	1
ATF6	0.0067472340584061	-0.481066383703988	0.378	0.416	1
GNG2	0.00676008326206791	0.425663412509532	0.356	0.252	1
FUNDC2	0.00678840435416492	0.439619441844664	0.607	0.477	1
ADGRL3	0.00681491520808013	0.699563996687105	0.407	0.279	1
FBL	0.00682567415408058	0.469320850788263	0.652	0.523	1
BEX1	0.00683059357944125	-0.63354956717787	0.281	0.368	1
TRAPPC3	0.00689188861898803	-0.391110407868135	0.481	0.539	1
SURF1	0.00690499900828123	-0.492591423255869	0.452	0.515	1
SRRM2	0.00691796962394413	-0.306048060582425	0.837	0.899	1
RPF2	0.00692144846184287	0.467434626508759	0.511	0.375	1
VPS26A	0.00694690789530701	0.706529465192915	0.422	0.292	1
HDAC9	0.00697572085226012	-0.712337534684528	0.193	0.275	1
PDHA1	0.00699210099113353	-0.555148978020843	0.274	0.332	1
FAM50A	0.00703562766467461	-0.29688046448284	0.585	0.615	1
CCDC124	0.00707083902748678	0.372731473952805	0.696	0.565	1
VDAC1	0.00708492339792515	-0.349698620225972	0.681	0.769	1
MKRN1	0.00714214236913275	-0.414967943307992	0.615	0.644	1
DNAJB6	0.00715472100873967	-0.252368445478409	0.822	0.874	1
SNHG19	0.00720643028354529	0.621269466338133	0.511	0.377	1
TULP4	0.00721809346897703	0.402165116127266	0.363	0.251	1
SYTL2	0.00722750290876093	-0.724566208263784	0.2	0.32	1
PPP2R1A	0.00723211202442756	0.466796960327517	0.615	0.562	1
DGKZ	0.00723426164588526	-0.303334086577911	0.304	0.297	1
TMEM147	0.00726015117315654	0.338366048135425	0.807	0.758	1
PPIL4	0.00730067863247463	0.659687080168839	0.444	0.315	1
GCLM	0.00731279799290252	-0.702342930961247	0.222	0.262	1
SHOX2	0.00732666739999994	0.591239982577699	0.259	0.166	1
NUMBL	0.00735309897200106	0.311278210059272	0.474	0.355	1
MTIF3	0.00736415182762579	-0.36158719764862	0.504	0.542	1
EMC4	0.00739761015399234	-0.371144110438932	0.496	0.513	1
BST2	0.00741702393563082	-0.861081761810668	0.207	0.28	1
IFI27L1	0.00741913701196525	0.548529430525476	0.489	0.357	1
[truncated: 1,490 more rows]
