# Supplementary material for: Single‐cell profiling and zebrafish avatars reveal LGALS1 as immunomodulating target in glioblastoma
Source: EMBO Mol Med. 2023 Oct 4;15(11):e18144. doi: 10.15252/emmm.202318144 (PMC10630887; doi:10.15252/emmm.202318144)
Supplement: Supplementary file 30 — Source Data for Figure 8 [file EMMM-15-e18144-s002.zip › Figure 8/8J/Distance of ramified GAMs to tumor t0 LGALS1 KO.xlsx]

## Sheet: Data
files	time_point	GAM_number	dt_min	time_in_min	circularity	cancer_cells	t_start	t_end	time_in_h	dpi	distance_to_tumor
200804_LBT070_1dpi_Pos001	0	24	30	1440	0.2042	LBT070	1	33	24	1dpi	0
200804_LBT070_1dpi_Pos005	0	11	30	1440	0.2369	LBT070	1	33	24	1dpi	4.64658
200804_LBT070_1dpi_Pos005	0	28	30	1440	0.3108	LBT070	1	33	24	1dpi	10.2951
200804_LBT070_1dpi_Pos006	0	7	30	1440	0.3352	LBT070	1	33	24	1dpi	1.56084
200804_LBT070_1dpi_Pos006	0	16	30	1440	0.3457	LBT070	1	33	24	1dpi	24.2375
200804_LBT070_1dpi_Pos006	0	25	30	1440	0.2446	LBT070	1	33	24	1dpi	15.8598
200804_LBT070_1dpi_Pos006	0	32	30	1440	0.3335	LBT070	1	33	24	1dpi	21.8596
200825_LBT070_1dpi_Pos001	0	8	30	1440	0.2479	LBT070	1	32	24	1dpi	27.1018
200825_LBT070_1dpi_Pos003	0	3	30	1440	0.3225	LBT070	1	32	24	1dpi	4.42636
200825_LBT070_1dpi_Pos005	0	2	30	1440	0.2188	LBT070	1	32	24	1dpi	5.7191
200825_LBT070_1dpi_Pos005	0	7	30	1440	0.3147	LBT070	1	32	24	1dpi	14.7076
200825_LBT070_1dpi_Pos005	0	14	30	1440	0.3176	LBT070	1	32	24	1dpi	0.4329
200825_LBT070_1dpi_Pos005	0	17	30	1440	0.2705	LBT070	1	32	24	1dpi	28.0711
200825_LBT070_1dpi_Pos005	0	22	30	1440	0.277	LBT070	1	32	24	1dpi	4.45698
200825_LBT070_1dpi_Pos005	0	25	30	1440	0.3474	LBT070	1	32	24	1dpi	14.2857
200825_LBT070_1dpi_Pos005	0	32	30	1440	0.2568	LBT070	1	32	24	1dpi	27.9467
200825_LBT070_1dpi_Pos005	0	35	30	1440	0.3218	LBT070	1	32	24	1dpi	27.3717
200825_LBT070_1dpi_Pos006	0	2	30	1440	0.234	LBT070	1	32	24	1dpi	23.6849
200825_LBT070_1dpi_Pos006	0	26	30	1440	0.313	LBT070	1	32	24	1dpi	7.64941
200825_LBT070_1dpi_Pos006	0	31	30	1440	0.329	LBT070	1	32	24	1dpi	16.7651
201013_LBT070_1dpi_Pos002	0	2	20	1440	0.3306	LBT070	1	48	24	1dpi	4.42636
201013_LBT070_1dpi_Pos002	0	11	20	1440	0.301	LBT070	1	48	24	1dpi	13.5771
201013_LBT070_1dpi_Pos002	0	14	20	1440	0.2334	LBT070	1	48	24	1dpi	16.3919
201013_LBT070_1dpi_Pos002	0	24	20	1440	0.2908	LBT070	1	48	24	1dpi	14.4457
201013_LBT070_1dpi_Pos005	0	4	20	1440	0.3035	LBT070	1	48	24	1dpi	3.17551
201013_LBT070_1dpi_Pos005	0	7	20	1440	0.2815	LBT070	1	48	24	1dpi	0
201013_LBT070_1dpi_Pos005	0	23	20	1440	0.2656	LBT070	1	48	24	1dpi	0
201013_LBT070_1dpi_Pos006	0	19	20	1440	0.2673	LBT070	1	48	24	1dpi	23.6808
201013_LBT070_1dpi_Pos006	0	29	20	1440	0.3354	LBT070	1	48	24	1dpi	11.5456
221115_LBT070_LGALS1KO_1dpi_Pos001	0	18	20	1440	0.3293	LBT070 LGALS1KO	1	4	24	1dpi	4.17673
221115_LBT070_LGALS1KO_1dpi_Pos001	0	19	20	1440	0.2216	LBT070 LGALS1KO	1	4	24	1dpi	5.04844
221115_LBT070_LGALS1KO_1dpi_Pos001	0	45	20	1440	0.3096	LBT070 LGALS1KO	1	4	24	1dpi	19.5976
221115_LBT070_LGALS1KO_1dpi_Pos001	0	60	20	1440	0.2421	LBT070 LGALS1KO	1	4	24	1dpi	15.9259
221115_LBT070_LGALS1KO_1dpi_Pos002	0	41	20	1440	0.348	LBT070 LGALS1KO	1	4	24	1dpi	27.3448
221115_LBT070_LGALS1KO_1dpi_Pos003	0	17	20	1440	0.2837	LBT070 LGALS1KO	1	4	24	1dpi	26.7881
221115_LBT070_LGALS1KO_1dpi_Pos003	0	21	20	1440	0.3296	LBT070 LGALS1KO	1	4	24	1dpi	24.3081
221115_LBT070_LGALS1KO_1dpi_Pos004	0	9	20	1440	0.302	LBT070 LGALS1KO	1	4	24	1dpi	26.9991
221115_LBT070_LGALS1KO_1dpi_Pos004	0	64	20	1440	0.336	LBT070 LGALS1KO	1	4	24	1dpi	16.245
221115_LBT070_LGALS1KO_1dpi_Pos005	0	42	20	1440	0.2786	LBT070 LGALS1KO	1	4	24	1dpi	10.0658
221115_LBT070_LGALS1KO_1dpi_Pos005	0	69	20	1440	0.284	LBT070 LGALS1KO	1	4	24	1dpi	0
221115_LBT070_LGALS1KO_1dpi_Pos005	0	91	20	1440	0.349	LBT070 LGALS1KO	1	4	24	1dpi	5.5717
221115_LBT070_LGALS1KO_1dpi_Pos005	0	109	20	1440	0.2352	LBT070 LGALS1KO	1	4	24	1dpi	23.0033
221115_LBT070_LGALS1KO_1dpi_Pos005	0	121	20	1440	0.1904	LBT070 LGALS1KO	1	4	24	1dpi	15.075
221115_LBT070_LGALS1KO_1dpi_Pos005	0	122	20	1440	0.2291	LBT070 LGALS1KO	1	4	24	1dpi	24.5113
221115_LBT070_LGALS1KO_1dpi_Pos006	0	8	20	1440	0.2603	LBT070 LGALS1KO	1	4	24	1dpi	25.0202
221115_LBT070_LGALS1KO_1dpi_Pos006	0	12	20	1440	0.2292	LBT070 LGALS1KO	1	4	24	1dpi	11.1298
221115_LBT070_LGALS1KO_1dpi_Pos006	0	41	20	1440	0.2302	LBT070 LGALS1KO	1	4	24	1dpi	9.65458
230124_LBT070_LGALS1KO_1dpi_Pos001	0	1	20	1440	0.3352	LBT070 LGALS1KO	1	48	24	1dpi	15.5736
230124_LBT070_LGALS1KO_1dpi_Pos001	0	3	20	1440	0.2161	LBT070 LGALS1KO	1	48	24	1dpi	6.43552
230124_LBT070_LGALS1KO_1dpi_Pos001	0	4	20	1440	0.2455	LBT070 LGALS1KO	1	48	24	1dpi	7.68542
230124_LBT070_LGALS1KO_1dpi_Pos001	0	12	20	1440	0.3425	LBT070 LGALS1KO	1	48	24	1dpi	21.8626
230124_LBT070_LGALS1KO_1dpi_Pos002	0	2	20	1440	0.1886	LBT070 LGALS1KO	1	48	24	1dpi	19.7035
230124_LBT070_LGALS1KO_1dpi_Pos002	0	4	20	1440	0.2402	LBT070 LGALS1KO	1	48	24	1dpi	17.0124
230124_LBT070_LGALS1KO_1dpi_Pos002	0	7	20	1440	0.3403	LBT070 LGALS1KO	1	48	24	1dpi	29.2732
230124_LBT070_LGALS1KO_1dpi_Pos002	0	15	20	1440	0.2384	LBT070 LGALS1KO	1	48	24	1dpi	2.57212
230124_LBT070_LGALS1KO_1dpi_Pos002	0	22	20	1440	0.3337	LBT070 LGALS1KO	1	48	24	1dpi	10.7846
230124_LBT070_LGALS1KO_1dpi_Pos002	0	30	20	1440	0.3455	LBT070 LGALS1KO	1	48	24	1dpi	12.5737
230124_LBT070_LGALS1KO_1dpi_Pos003	0	14	20	1440	0.174	LBT070 LGALS1KO	1	48	24	1dpi	0
230124_LBT070_LGALS1KO_1dpi_Pos003	0	21	20	1440	0.3447	LBT070 LGALS1KO	1	48	24	1dpi	5.21281
230124_LBT070_LGALS1KO_1dpi_Pos003	0	24	20	1440	0.302	LBT070 LGALS1KO	1	48	24	1dpi	9.61464
230124_LBT070_LGALS1KO_1dpi_Pos003	0	34	20	1440	0.2057	LBT070 LGALS1KO	1	48	24	1dpi	0
230124_LBT070_LGALS1KO_1dpi_Pos003	0	35	20	1440	0.3179	LBT070 LGALS1KO	1	48	24	1dpi	5.48518
230124_LBT070_LGALS1KO_1dpi_Pos004	0	33	20	1440	0.2922	LBT070 LGALS1KO	1	48	24	1dpi	0
230124_LBT070_LGALS1KO_1dpi_Pos004	0	38	20	1440	0.2957	LBT070 LGALS1KO	1	48	24	1dpi	0.4329
230124_LBT070_LGALS1KO_1dpi_Pos004	0	46	20	1440	0.3489	LBT070 LGALS1KO	1	48	24	1dpi	0
230124_LBT070_LGALS1KO_1dpi_Pos006	0	1	20	1440	0.2467	LBT070 LGALS1KO	1	48	24	1dpi	11.2496
230124_LBT070_LGALS1KO_1dpi_Pos006	0	2	20	1440	0.263	LBT070 LGALS1KO	1	48	24	1dpi	26.6587
230124_LBT070_LGALS1KO_1dpi_Pos006	0	25	20	1440	0.1931	LBT070 LGALS1KO	1	48	24	1dpi	5.10714
230124_LBT070_LGALS1KO_1dpi_Pos006	0	51	20	1440	0.3337	LBT070 LGALS1KO	1	48	24	1dpi	13.7825
200804_LBT070_5dpi_Pos006	0	22	30	6840	0.0701	LBT070	1	10	114	5dpi	26.7617
200804_LBT070_5dpi_Pos007	0	16	30	6840	0.2908	LBT070	1	10	114	5dpi	0
200804_LBT070_5dpi_Pos007	0	18	30	6840	0.195	LBT070	1	10	114	5dpi	0.612213
200804_LBT070_5dpi_Pos007	0	21	30	6840	0.1312	LBT070	1	10	114	5dpi	8.23469
200804_LBT070_5dpi_Pos007	0	37	30	6840	0.333	LBT070	1	10	114	5dpi	15.2597
200804_LBT070_5dpi_Pos008	0	15	30	6840	0.2268	LBT070	1	10	114	5dpi	27.3954
200804_LBT070_5dpi_Pos008	0	22	30	6840	0.177	LBT070	1	10	114	5dpi	12.3599
200804_LBT070_5dpi_Pos008	0	25	30	6840	0.2537	LBT070	1	10	114	5dpi	14.3857
200804_LBT070_5dpi_Pos008	0	30	30	6840	0.2473	LBT070	1	10	114	5dpi	22.7453
200804_LBT070_5dpi_Pos008	0	42	30	6840	0.2764	LBT070	1	10	114	5dpi	24.0779
201013_LBT070_5dpi_Pos003	0	8	15	6840	0.186	LBT070	1	20	114	5dpi	10.517
201013_LBT070_5dpi_Pos003	0	20	15	6840	0.09283	LBT070	1	20	114	5dpi	25.4194
201013_LBT070_5dpi_Pos008	0	6	15	6840	0.2462	LBT070	1	8	114	5dpi	14.774
230124_LBT070_LGALS1KO_5dpi_Pos002	0	18	20	6840	0.3071	LBT070 LGALS1KO	1	24	114	5dpi	27.8362
230124_LBT070_LGALS1KO_5dpi_Pos002	0	25	20	6840	0.3147	LBT070 LGALS1KO	1	24	114	5dpi	0.967994
230124_LBT070_LGALS1KO_5dpi_Pos002	0	36	20	6840	0.3115	LBT070 LGALS1KO	1	24	114	5dpi	22.0791
230124_LBT070_LGALS1KO_5dpi_Pos003	0	1	20	6840	0.08344	LBT070 LGALS1KO	1	24	114	5dpi	15.0136
230124_LBT070_LGALS1KO_5dpi_Pos003	0	14	20	6840	0.3442	LBT070 LGALS1KO	1	24	114	5dpi	22.8036
230124_LBT070_LGALS1KO_5dpi_Pos003	0	17	20	6840	0.1954	LBT070 LGALS1KO	1	24	114	5dpi	0
230124_LBT070_LGALS1KO_5dpi_Pos003	0	18	20	6840	0.349	LBT070 LGALS1KO	1	24	114	5dpi	8.71769
230124_LBT070_LGALS1KO_5dpi_Pos003	0	21	20	6840	0.2747	LBT070 LGALS1KO	1	24	114	5dpi	6.46975
230124_LBT070_LGALS1KO_5dpi_Pos003	0	23	20	6840	0.1975	LBT070 LGALS1KO	1	24	114	5dpi	20.362
230124_LBT070_LGALS1KO_5dpi_Pos005	0	23	20	6840	0.2289	LBT070 LGALS1KO	1	24	114	5dpi	3.6512
230124_LBT070_LGALS1KO_5dpi_Pos005	0	28	20	6840	0.2542	LBT070 LGALS1KO	1	24	114	5dpi	0
230124_LBT070_LGALS1KO_5dpi_Pos005	0	30	20	6840	0.3113	LBT070 LGALS1KO	1	24	114	5dpi	3.84303
230124_LBT070_LGALS1KO_5dpi_Pos005	0	32	20	6840	0.2678	LBT070 LGALS1KO	1	24	114	5dpi	14.4335
230124_LBT070_LGALS1KO_5dpi_Pos005	0	37	20	6840	0.1381	LBT070 LGALS1KO	1	24	114	5dpi	21.1333
230124_LBT070_LGALS1KO_5dpi_Pos005	0	38	20	6840	0.2039	LBT070 LGALS1KO	1	24	114	5dpi	27.6315
230124_LBT070_LGALS1KO_5dpi_Pos006	0	14	20	6840	0.2188	LBT070 LGALS1KO	1	24	114	5dpi	24.576
230124_LBT070_LGALS1KO_5dpi_Pos006	0	19	20	6840	0.11505	LBT070 LGALS1KO	1	24	114	5dpi	24.8061
230124_LBT070_LGALS1KO_5dpi_Pos006	0	41	20	6840	0.284	LBT070 LGALS1KO	1	24	114	5dpi	2.97735
230124_LBT070_LGALS1KO_5dpi_Pos006	0	42	20	6840	0.2727	LBT070 LGALS1KO	1	24	114	5dpi	12.6224
230124_LBT070_LGALS1KO_5dpi_Pos006	0	43	20	6840	0.2612	LBT070 LGALS1KO	1	24	114	5dpi	20.49

## Sheet: README
Column A	files	Unique filename for each individual zebrafish embryo, consisting of the date of fertilization (DOF), cancer cell line, start timepoint of the movie, and embryo number (PosXXX)
Column B	time_point	Timepoint of the time-lapse movie in Python, ranging from 0 to 60 (1dpi movies) or 20 (5dpi movies)
Column C	GAM_number	Unique number of each individual GAM/macrophage
Column D	dt_min	Time interval between two frames of a time-lapse movie (i.e. 15, 20, or 30 min)
Column E	time_in_min	Timepoint after injection of the cancer cells in minutes
Column F	circularity	Circularity of each individual GAM/macrophage
Column G	cancer_cells	Patient-derived GBM stem cell culture (PD-GSCC) used to generate the zebrafish avatars
Column H	t_start	Start timepoint of the time-lapse movie in Fiji (i.e. 1)
Column I	t_end	End timepoint of the time-lapse movie in Fiji (sometimes deliberately chosen to shorten the movie, e.g.timepoints at which an embryo goes out of focus have been removed)
Column J	time_in_h	Timepoint after injection of the cancer cells in hours
Column K	dpi	Days post injection (i.e. 1 or 5 dpi to indicate the timepoint at which the time-lapse movies were generated)
Column L	distance_to_tumor	Distance of each individual GAM/macrophage to the nearest tumor pixel in μm
