# Supplementary material for: Single‐cell profiling and zebrafish avatars reveal LGALS1 as immunomodulating target in glioblastoma
Source: EMBO Mol Med. 2023 Oct 4;15(11):e18144. doi: 10.15252/emmm.202318144 (PMC10630887; doi:10.15252/emmm.202318144)
Supplement: Supplementary file 30 — Source Data for Figure 8 [file EMMM-15-e18144-s002.zip › Figure 8/8D/LGALS1_expression_all_cells.xlsx]

## Sheet: LGALS1_expression_all_cells
OID	X	Y	slide_id	scene_id	LGALS1	patient_id
9148	1488	376	LF001	scene01	-0.228641	CME038
9338	1385	831	LF001	scene01	-0.0128867	CME038
9388	1358	961	LF001	scene01	0.261694	CME038
9418	1409	934	LF001	scene01	-0.228641	CME038
9448	1398.5	958.5	LF001	scene01	-0.0422599	CME038
9450	1429	820	LF001	scene01	-0.0462255	CME038
9451	1492	919	LF001	scene01	-0.228641	CME038
9559	1315	897	LF001	scene01	-0.228641	CME038
9573	1244	867	LF001	scene01	0.00911413	CME038
987	563	1901	LF001	scene01	-0.228641	CME038
990	537	1700	LF001	scene01	-0.228641	CME038
9658	1122	897	LF001	scene01	-0.228641	CME038
9668	1191	848	LF001	scene01	0.576367	CME038
9737	1357	918	LF001	scene01	0.0496333	CME038
1008	450	1630	LF001	scene01	-0.228641	CME038
9844	1424	917	LF001	scene01	-0.228641	CME038
9887	1203	813	LF001	scene01	0.563982	CME038
9888	1511	919	LF001	scene01	-0.228641	CME038
9959	1389	876	LF001	scene01	-0.228641	CME038
10007	1381	928	LF001	scene01	-0.228641	CME038
10081	1383	562	LF001	scene01	-0.228641	CME038
10209	1352	822	LF001	scene01	0.013727	CME038
10214	1324	802	LF001	scene01	0.0746587	CME038
10223	1397	836	LF001	scene01	-0.228641	CME038
10349	1429	927	LF001	scene01	-0.228641	CME038
10373	1345	890	LF001	scene01	-0.228641	CME038
10429	1476	931	LF001	scene01	-0.0825585	CME038
1081	387	1917	LF001	scene01	-0.228641	CME038
1083	566	2189	LF001	scene01	-0.228641	CME038
10610	1486	935.5	LF001	scene01	-0.228641	CME038
10620	1466	1381	LF001	scene01	-0.228641	CME038
10621	1499	1069	LF001	scene01	-0.000962015	CME038
10623	1189	1343	LF001	scene01	-0.228641	CME038
10627	1497	1345	LF001	scene01	-0.228641	CME038
10635	1092	1405	LF001	scene01	-0.228641	CME038
10639	1461	1145	LF001	scene01	-0.228641	CME038
10641	1112	1335	LF001	scene01	0.086099	CME038
10668	1496	1259	LF001	scene01	-0.228641	CME038
1094	341	1913	LF001	scene01	-0.228641	CME038
10690	1089	1227	LF001	scene01	-0.228641	CME038
10712	1171	1356	LF001	scene01	-0.228641	CME038
10713	1140	1345	LF001	scene01	-0.228641	CME038
10718	1277	1409	LF001	scene01	-0.00893737	CME038
10722	1455	1104	LF001	scene01	-0.228641	CME038
10730	1495	1085	LF001	scene01	-0.228641	CME038
10731	1215	1041	LF001	scene01	0.013727	CME038
10748	1511	1427	LF001	scene01	-0.228641	CME038
10749	1299	1429	LF001	scene01	-0.000710852	CME038
10750	1079	1266	LF001	scene01	-0.228641	CME038
10756	1141	1187	LF001	scene01	-0.0469586	CME038
10766	1092	1290	LF001	scene01	-0.0134096	CME038
10774	1274	1347	LF001	scene01	-0.228641	CME038
10775	1074	1256	LF001	scene01	0.369365	CME038
10782	1096	1087	LF001	scene01	-0.228641	CME038
10796	1173	1068.5	LF001	scene01	-0.228641	CME038
10808	1489	1068	LF001	scene01	-0.228641	CME038
10810	1158	1212	LF001	scene01	0.109125	CME038
10814	1109	1424	LF001	scene01	-0.228641	CME038
1107	287	2147	LF001	scene01	-0.0709252	CME038
10827	1090	1260	LF001	scene01	-0.000710852	CME038
10828	1065.5	1222	LF001	scene01	-0.0309198	CME038
10848	1518	1447	LF001	scene01	-0.228641	CME038
10850	1386	1362	LF001	scene01	-0.228641	CME038
10867	1347	1422	LF001	scene01	-0.228641	CME038
10875	1519	1363	LF001	scene01	-0.228641	CME038
1114	357	2274	LF001	scene01	-0.228641	CME038
10892	1521	1353	LF001	scene01	-0.228641	CME038
10904	1251	1373	LF001	scene01	-0.228641	CME038
1117	481	1974	LF001	scene01	-0.228641	CME038
10942	1234	1035	LF001	scene01	0.245739	CME038
10943	1484	1095	LF001	scene01	-0.228641	CME038
10950	1525	1439	LF001	scene01	-0.228641	CME038
10951	1259	1051	LF001	scene01	-0.228641	CME038
10961	1508	1253	LF001	scene01	-0.228641	CME038
10980	1500	1435	LF001	scene01	-0.0997387	CME038
10997	1237	1158	LF001	scene01	0.0281057	CME038
11001	1132	1295	LF001	scene01	-0.228641	CME038
11004	1402	1396	LF001	scene01	-0.228641	CME038
11005	1146	1336	LF001	scene01	-0.228641	CME038
11006	1492	1113.5	LF001	scene01	0.00596129	CME038
11013	1371	1333	LF001	scene01	-0.228641	CME038
11016	1359	1359	LF001	scene01	-0.228641	CME038
11021	1304	1377	LF001	scene01	-0.228641	CME038
11032	1517	1434	LF001	scene01	-0.228641	CME038
11041	1078	1409	LF001	scene01	0.0625011	CME038
11049	1423	1387	LF001	scene01	-0.228641	CME038
11050	1156	1185	LF001	scene01	0.141607	CME038
11051	1211	1123	LF001	scene01	-0.0678003	CME038
11057	1499	1098	LF001	scene01	-0.228641	CME038
11073	1294	1214	LF001	scene01	0.246495	CME038
11079	1124	1123	LF001	scene01	-0.228641	CME038
11094	1487.5	1269	LF001	scene01	-0.228641	CME038
1137	455	1976	LF001	scene01	-0.119223	CME038
11109	1449	1070.5	LF001	scene01	-0.0376222	CME038
11116	1497	1386	LF001	scene01	-0.228641	CME038
11127	1473	1230	LF001	scene01	-0.0678003	CME038
11130	1452	1119	LF001	scene01	-0.0490042	CME038
1141	575	2259	LF001	scene01	-0.228641	CME038
11136	1408	1410	LF001	scene01	-0.228641	CME038
11138	1410	1401	LF001	scene01	-0.228641	CME038
11143	1412	1371	LF001	scene01	-0.228641	CME038
11144	1262	1352	LF001	scene01	-0.228641	CME038
11160	1284	1172	LF001	scene01	0.247647	CME038
11172	1224	1049	LF001	scene01	-0.228641	CME038
11174	1480	1219	LF001	scene01	-0.228641	CME038
11184	1490	1442	LF001	scene01	-0.228641	CME038
11189	1516	1407.5	LF001	scene01	-0.228641	CME038
1149	580	2321	LF001	scene01	0.0913622	CME038
11216	1228	1129	LF001	scene01	-0.228641	CME038
11220	1376	1448	LF001	scene01	-0.228641	CME038
11231	1504	1326	LF001	scene01	0.0708968	CME038
11233	1198	1245	LF001	scene01	0.10495	CME038
11235	1484	1305	LF001	scene01	-0.228641	CME038
11236	1219	1110	LF001	scene01	0.66967	CME038
11239	1228	1000	LF001	scene01	0.159807	CME038
11242	1492	1168	LF001	scene01	0.131201	CME038
11248	1236	1307	LF001	scene01	-0.228641	CME038
11252	1491	1124	LF001	scene01	-0.228641	CME038
11263	1089	1078	LF001	scene01	-0.228641	CME038
1155	406	2276	LF001	scene01	-0.0284539	CME038
11290	1227	1161	LF001	scene01	-0.228641	CME038
11295	1354	1253	LF001	scene01	-0.228641	CME038
11316	1508	1264	LF001	scene01	-0.228641	CME038
11317	1353.5	1037	LF001	scene01	0.0230596	CME038
121	555	1369	LF001	scene01	-0.0314962	CME038
11327	1407	1382	LF001	scene01	-0.228641	CME038
11328	1101	1319	LF001	scene01	-0.228641	CME038
11330	1132	1315	LF001	scene01	-0.228641	CME038
11332	1510	1370	LF001	scene01	-0.0314962	CME038
11341	1033.5	1108	LF001	scene01	-0.228641	CME038
11354	1500.5	1188	LF001	scene01	0.0513618	CME038
11356	1495	1282	LF001	scene01	-0.228641	CME038
1164	535	2208	LF001	scene01	-0.228641	CME038
11390	1198	1222	LF001	scene01	-0.0128867	CME038
11395	1387	1390	LF001	scene01	-0.228641	CME038
11399	1237	1124	LF001	scene01	-0.228641	CME038
11404	1471	1425	LF001	scene01	-0.11485	CME038
11405	1266	1403	LF001	scene01	-0.228641	CME038
1172	438	2089	LF001	scene01	-0.228641	CME038
11442	1237	1316	LF001	scene01	-0.228641	CME038
11446	1425	1396.5	LF001	scene01	-0.228641	CME038
11462	1196	1116	LF001	scene01	-0.0664812	CME038
1176	368	2277	LF001	scene01	-0.228641	CME038
11471	1323	1007	LF001	scene01	-0.228641	CME038
11472	1118	1438	LF001	scene01	-0.228641	CME038
11479	1460	1448	LF001	scene01	-0.228641	CME038
11492	1288	1126	LF001	scene01	-0.228641	CME038
11493	1362	1210	LF001	scene01	-0.228641	CME038
11503	1404	1344	LF001	scene01	-0.228641	CME038
11511	1186	1091	LF001	scene01	-0.0425323	CME038
1183	545	2024	LF001	scene01	-0.228641	CME038
11543	1388	1379	LF001	scene01	0.141607	CME038
11547	1193	1301	LF001	scene01	-0.228641	CME038
11558	1487	1408	LF001	scene01	-0.228641	CME038
11561	1212	1001	LF001	scene01	0.21662	CME038
11580	1369	1362	LF001	scene01	-0.228641	CME038
11582	1159	1277	LF001	scene01	0.0218565	CME038
124	514	1360	LF001	scene01	0.279785	CME038
11586	1394	1130	LF001	scene01	-0.228641	CME038
11594	1162	1001	LF001	scene01	0.0958265	CME038
11606	1480	1248	LF001	scene01	-0.228641	CME038
11614	1081	1296	LF001	scene01	-0.0174145	CME038
11628	1466	1369	LF001	scene01	-0.228641	CME038
11661	1185	1073	LF001	scene01	-0.228641	CME038
11671	1460	1136	LF001	scene01	-0.228641	CME038
11683	1072	1164.5	LF001	scene01	0.0780287	CME038
11688	1301	1395	LF001	scene01	-0.228641	CME038
1201	495	2217	LF001	scene01	-0.228641	CME038
11712	1169	1155	LF001	scene01	-0.228641	CME038
11717	1218.5	1015	LF001	scene01	0.134911	CME038
11732	1155.5	1064	LF001	scene01	-0.228641	CME038
11750	1305	1402	LF001	scene01	-0.228641	CME038
1207	463	2011	LF001	scene01	-0.228641	CME038
11848	1313	1761	LF001	scene01	-0.228641	CME038
11853	1331	1761	LF001	scene01	-0.228641	CME038
11854	1244	1709	LF001	scene01	-0.228641	CME038
1217	586	1917	LF001	scene01	-0.0468651	CME038
11859	1343	1585	LF001	scene01	-0.228641	CME038
11861	1347	1747	LF001	scene01	-0.228641	CME038
11863	1243	1733	LF001	scene01	0.531064	CME038
11864	1264	1629	LF001	scene01	0.0450326	CME038
11865	1295	1513	LF001	scene01	-0.228641	CME038
11866	1277	1746	LF001	scene01	-0.228641	CME038
11868	1243	1719	LF001	scene01	-0.228641	CME038
11869	1473	1753	LF001	scene01	-0.228641	CME038
11870	1414	1573	LF001	scene01	-0.228641	CME038
11872	1189	1743	LF001	scene01	-0.228641	CME038
11873	1507	1646	LF001	scene01	-0.228641	CME038
11874	1479.5	1563	LF001	scene01	-0.228641	CME038
11875	1200	1731	LF001	scene01	0.0990335	CME038
11879	1343	1525	LF001	scene01	-0.228641	CME038
11880	1228	1723	LF001	scene01	0.536117	CME038
11883	1367	1701	LF001	scene01	-0.228641	CME038
11884	1333	1489	LF001	scene01	-0.228641	CME038
11886	1253	1704	LF001	scene01	-0.228641	CME038
11888	1245.5	1579	LF001	scene01	-0.228641	CME038
11891	1191	1593	LF001	scene01	-0.228641	CME038
11892	1370	1565	LF001	scene01	-0.228641	CME038
11895	1487	1557	LF001	scene01	-0.228641	CME038
11901	1334	1565	LF001	scene01	-0.228641	CME038
11902	1157	1611	LF001	scene01	-0.228641	CME038
11906	1427	1861	LF001	scene01	-0.0222839	CME038
11907	1394.5	1777	LF001	scene01	-0.228641	CME038
11908	1375	1685	LF001	scene01	-0.228641	CME038
11909	1444	1845	LF001	scene01	-0.228641	CME038
11910	1235	1614	LF001	scene01	-0.228641	CME038
11911	1130	1891	LF001	scene01	0.641488	CME038
11913	1493	1725	LF001	scene01	-0.0394456	CME038
11917	1387	1585	LF001	scene01	-0.228641	CME038
11918	1401.5	1548	LF001	scene01	0.196646	CME038
11919	1361	1487	LF001	scene01	-0.228641	CME038
11920	1081	1601	LF001	scene01	-0.228641	CME038
11922	1151	1619	LF001	scene01	0.12221	CME038
11925	1271	1729	LF001	scene01	-0.228641	CME038
11926	1127	1873	LF001	scene01	0.615603	CME038
11929	1133	1525	LF001	scene01	-0.228641	CME038
11931	1193	1611	LF001	scene01	-0.228641	CME038
11932	1103.5	1600	LF001	scene01	-0.228641	CME038
11937	1400	1529	LF001	scene01	-0.228641	CME038
11944	1343	1733	LF001	scene01	-0.228641	CME038
11948	1075	1691	LF001	scene01	0.111636	CME038
11949	1361	1733.5	LF001	scene01	-0.228641	CME038
11951	1519	1667	LF001	scene01	-0.228641	CME038
11955	1093	1595	LF001	scene01	-0.00783885	CME038
11958	1131	1741	LF001	scene01	-0.228641	CME038
11959	1479	1484	LF001	scene01	-0.228641	CME038
11963	1301	1769	LF001	scene01	-0.228641	CME038
11967	1491	1736.5	LF001	scene01	-0.228641	CME038
11973	1348	1609	LF001	scene01	-0.228641	CME038
11976	1255	1634	LF001	scene01	0.0269171	CME038
11985	1371	1490.5	LF001	scene01	-0.0597331	CME038
11987	1488	1460	LF001	scene01	-0.228641	CME038
11988	1222.5	1689	LF001	scene01	0.0821729	CME038
11989	1441	1561	LF001	scene01	-0.228641	CME038
11995	1163	1624	LF001	scene01	0.434827	CME038
11997	1409	1809	LF001	scene01	-0.0309198	CME038
11998	1476.5	1769	LF001	scene01	-0.0489518	CME038
12000	1282	1716	LF001	scene01	-0.228641	CME038
12003	1298	1629	LF001	scene01	-0.228641	CME038
12005	1438	1823	LF001	scene01	-0.228641	CME038
12006	1276	1823.5	LF001	scene01	0.842833	CME038
12008	1162	1669	LF001	scene01	-0.0407519	CME038
12010	1465	1760	LF001	scene01	-0.228641	CME038
12011	1475.5	1675.5	LF001	scene01	-0.228641	CME038
12014	1106	1790	LF001	scene01	-0.228641	CME038
12019	1265	1613	LF001	scene01	-0.228641	CME038
1231	553.5	2035	LF001	scene01	-0.228641	CME038
12021	1441	1637	LF001	scene01	-0.228641	CME038
12022	1284	1837	LF001	scene01	-0.228641	CME038
12030	1343	1772	LF001	scene01	-0.228641	CME038
12031	1328	1849	LF001	scene01	-0.0676395	CME038
12037	1426	1785	LF001	scene01	-0.228641	CME038
12038	1153	1655	LF001	scene01	-0.228641	CME038
12042	1505	1612.5	LF001	scene01	-0.228641	CME038
12044	1184	1859	LF001	scene01	0.0723496	CME038
12045	1238	1847	LF001	scene01	-0.0228495	CME038
12047	1485	1677	LF001	scene01	-0.228641	CME038
12048	1209	1501	LF001	scene01	-0.228641	CME038
12052	1522	1654	LF001	scene01	-0.228641	CME038
12053	1084.5	1692.5	LF001	scene01	-0.228641	CME038
12054	1350	1659	LF001	scene01	0.142109	CME038
12058	1297	1778	LF001	scene01	-0.228641	CME038
12059	1077	1669	LF001	scene01	-0.228641	CME038
12065	1234	1593	LF001	scene01	-0.228641	CME038
12067	1429	1702.5	LF001	scene01	-0.228641	CME038
12068	1387	1749	LF001	scene01	-0.228641	CME038
12072	1396	1787	LF001	scene01	-0.228641	CME038
12073	1334	1591	LF001	scene01	-0.228641	CME038
12080	1476	1513	LF001	scene01	-0.228641	CME038
12086	1365	1626	LF001	scene01	-0.228641	CME038
12093	1506	1505	LF001	scene01	-0.0923434	CME038
1238	476	2087	LF001	scene01	-0.228641	CME038
12094	1203	1686	LF001	scene01	-0.228641	CME038
12102	1170	1591	LF001	scene01	-0.228641	CME038
12103	1206	1738	LF001	scene01	0.108264	CME038
12105	1095	1627	LF001	scene01	0.256229	CME038
12108	1175	1615	LF001	scene01	-0.228641	CME038
12118	1388	1537.5	LF001	scene01	-0.228641	CME038
12120	1075	1846	LF001	scene01	-0.228641	CME038
12122	1329	1519	LF001	scene01	-0.228641	CME038
12125	1202	1613	LF001	scene01	0.0036845	CME038
12128	1467	1779	LF001	scene01	-0.228641	CME038
12129	1513	1718	LF001	scene01	-0.228641	CME038
12130	1331	1501	LF001	scene01	-0.228641	CME038
12131	1397	1726	LF001	scene01	-0.228641	CME038
12134	1281	1652	LF001	scene01	-0.228641	CME038
12135	1120	1534	LF001	scene01	0.0074675	CME038
12136	1523	1558	LF001	scene01	-0.228641	CME038
12137	1461	1594	LF001	scene01	-0.228641	CME038
12138	1110	1831	LF001	scene01	-0.228641	CME038
1243	495	2054	LF001	scene01	-0.228641	CME038
12139	1395	1814	LF001	scene01	-0.228641	CME038
12144	1143	1665	LF001	scene01	-0.228641	CME038
12153	1394	1707	LF001	scene01	-0.0530668	CME038
12155	1232	1667	LF001	scene01	-0.228641	CME038
12156	1292	1879	LF001	scene01	-0.228641	CME038
12160	1241	1691.5	LF001	scene01	-0.228641	CME038
12161	1292	1842	LF001	scene01	0.305387	CME038
12162	1467	1639.5	LF001	scene01	-0.228641	CME038
12164	1477	1627	LF001	scene01	-0.228641	CME038
12166	1329	1748	LF001	scene01	0.0622442	CME038
1246	526	2153	LF001	scene01	-0.014501	CME038
12170	1392	1602.5	LF001	scene01	-0.228641	CME038
12171	1366	1663.5	LF001	scene01	0.0174079	CME038
12172	1331	1805	LF001	scene01	-0.228641	CME038
12174	1506	1487	LF001	scene01	-0.0994263	CME038
12177	1145	1728	LF001	scene01	-0.228641	CME038
12178	1423	1805	LF001	scene01	-0.228641	CME038
12181	1440	1785	LF001	scene01	-0.0424487	CME038
12182	1308	1738	LF001	scene01	-0.228641	CME038
12185	1430	1717	LF001	scene01	-0.228641	CME038
12186	1343	1454	LF001	scene01	-0.228641	CME038
12187	1329.5	1451	LF001	scene01	-0.228641	CME038
1248	591	2356	LF001	scene01	-0.228641	CME038
12189	1158	1600	LF001	scene01	-0.228641	CME038
12191	1071	1736	LF001	scene01	-0.228641	CME038
12193	1072	1662	LF001	scene01	-0.228641	CME038
12195	1300.5	1757	LF001	scene01	-0.228641	CME038
12196	1362	1506	LF001	scene01	-0.228641	CME038
12197	1396.5	1800	LF001	scene01	-0.228641	CME038
12198	1472	1828	LF001	scene01	-0.228641	CME038
12199	1205	1512	LF001	scene01	-0.228641	CME038
12200	1110	1565	LF001	scene01	-0.228641	CME038
12203	1108	1712	LF001	scene01	1.12292	CME038
12204	1100	1683	LF001	scene01	-0.228641	CME038
12205	1311	1453.5	LF001	scene01	1.44709	CME038
12206	1098	1723	LF001	scene01	-0.228641	CME038
12207	1478	1689	LF001	scene01	-0.228641	CME038
12208	1089	1864	LF001	scene01	-0.228641	CME038
12209	1293	1739	LF001	scene01	0.0595546	CME038
12211	1202	1760	LF001	scene01	-0.228641	CME038
12212	1459	1861	LF001	scene01	-0.228641	CME038
12215	1077	1521	LF001	scene01	-0.228641	CME038
12216	1359	1479	LF001	scene01	-0.228641	CME038
12217	1442	1584	LF001	scene01	-0.228641	CME038
12220	1280	1610.5	LF001	scene01	-0.228641	CME038
12223	1264	1677	LF001	scene01	-0.228641	CME038
12226	1373	1695	LF001	scene01	-0.228641	CME038
12227	1390	1683	LF001	scene01	-0.228641	CME038
12228	1472	1857	LF001	scene01	-0.228641	CME038
12231	1152	1717	LF001	scene01	-0.228641	CME038
12232	1135	1689	LF001	scene01	0.101231	CME038
12236	1515	1851	LF001	scene01	-0.228641	CME038
12244	1440	1516.5	LF001	scene01	-0.228641	CME038
12246	1445	1628	LF001	scene01	-0.0376958	CME038
1254	370.5	1944.5	LF001	scene01	-0.228641	CME038
12250	1377	1572	LF001	scene01	-0.228641	CME038
12253	1416	1817	LF001	scene01	-0.228641	CME038
12254	1220	1732	LF001	scene01	-0.228641	CME038
12256	1412	1767	LF001	scene01	-0.228641	CME038
12257	1456	1630	LF001	scene01	-0.228641	CME038
12258	1260.5	1593	LF001	scene01	-0.228641	CME038
1256	569	2331	LF001	scene01	-0.0483193	CME038
12264	1494	1805	LF001	scene01	-0.228641	CME038
12265	1223	1621	LF001	scene01	-0.0547811	CME038
12273	1125	1618	LF001	scene01	-0.228641	CME038
12275	1215	1651	LF001	scene01	0.0738277	CME038
12277	1245	1562	LF001	scene01	0.0674539	CME038
12278	1433	1680	LF001	scene01	-0.228641	CME038
12280	1426	1746	LF001	scene01	-0.228641	CME038
12282	1499	1542	LF001	scene01	-0.228641	CME038
12289	1309	1518	LF001	scene01	-0.228641	CME038
12290	1502	1655	LF001	scene01	-0.228641	CME038
1259	507	1982	LF001	scene01	-0.228641	CME038
12296	1433	1851	LF001	scene01	-0.228641	CME038
12298	1519	1572	LF001	scene01	-0.228641	CME038
12299	1122	1686	LF001	scene01	0.18401	CME038
12300	1512	1599	LF001	scene01	-0.228641	CME038
12301	1497	1903	LF001	scene01	-0.228641	CME038
12303	1372	1717	LF001	scene01	-0.00100992	CME038
12304	1357	1849	LF001	scene01	0.339904	CME038
12305	1276	1876	LF001	scene01	0.00833101	CME038
12308	1194	1819	LF001	scene01	-0.228641	CME038
12309	1364	1579	LF001	scene01	-0.228641	CME038
12311	1503	1636	LF001	scene01	-0.228641	CME038
1261	453.5	2079	LF001	scene01	-0.228641	CME038
12313	1169	1904	LF001	scene01	0.0847687	CME038
12315	1183	1869	LF001	scene01	-0.228641	CME038
12320	1466	1744.5	LF001	scene01	-0.228641	CME038
12321	1101	1652	LF001	scene01	-0.228641	CME038
12327	1417	1682	LF001	scene01	-0.228641	CME038
12328	1441	1657	LF001	scene01	-0.228641	CME038
12330	1456	1669	LF001	scene01	-0.228641	CME038
12337	1515	1480	LF001	scene01	-0.228641	CME038
1264	278	2071	LF001	scene01	-0.228641	CME038
12339	1442	1801	LF001	scene01	-0.228641	CME038
12340	1498	1823	LF001	scene01	-0.228641	CME038
12342	1353	1586	LF001	scene01	-0.228641	CME038
12343	1504	1474	LF001	scene01	-0.228641	CME038
12347	1448	1819	LF001	scene01	0.0588618	CME038
12348	1065	1667	LF001	scene01	-0.228641	CME038
12350	1262	1835	LF001	scene01	-0.0168929	CME038
12351	1384	1769	LF001	scene01	-0.228641	CME038
12352	1431	1891	LF001	scene01	-0.228641	CME038
12353	1511	1907	LF001	scene01	-0.228641	CME038
12356	1377	1558	LF001	scene01	-0.228641	CME038
12357	1494	1525	LF001	scene01	-0.228641	CME038
12368	1153	1706	LF001	scene01	-0.228641	CME038
12371	1402	1520	LF001	scene01	-0.228641	CME038
12375	1067	1840	LF001	scene01	-0.228641	CME038
12376	1105	1508	LF001	scene01	-0.228641	CME038
12378	1273.5	1844	LF001	scene01	-0.228641	CME038
12380	1477	1782	LF001	scene01	-0.228641	CME038
12381	1209	1701	LF001	scene01	-0.228641	CME038
12382	1255	1524	LF001	scene01	-0.228641	CME038
12384	1212	1820	LF001	scene01	-0.0608407	CME038
12386	1403	1694	LF001	scene01	-0.228641	CME038
12390	1365	1520	LF001	scene01	-0.228641	CME038
12393	1089	1506	LF001	scene01	-0.228641	CME038
12394	1464	1569.5	LF001	scene01	-0.228641	CME038
12395	1478	1467	LF001	scene01	-0.228641	CME038
12397	1454	1810	LF001	scene01	-0.228641	CME038
12398	1378	1741	LF001	scene01	-0.228641	CME038
12407	1344	1551	LF001	scene01	-0.228641	CME038
12410	1273	1617	LF001	scene01	-0.228641	CME038
12414	1475	1576	LF001	scene01	-0.228641	CME038
12416	1476	1802	LF001	scene01	-0.228641	CME038
12418	1378	1786	LF001	scene01	-0.0732753	CME038
12419	1487	1818	LF001	scene01	-0.228641	CME038
12420	1175	1895	LF001	scene01	-0.228641	CME038
12421	1499	1855	LF001	scene01	-0.228641	CME038
12422	1390	1666	LF001	scene01	-0.228641	CME038
12423	1475	1601	LF001	scene01	-0.228641	CME038
12426	1508	1455	LF001	scene01	-0.228641	CME038
12429	1450	1882	LF001	scene01	-0.228641	CME038
12430	1457	1703	LF001	scene01	-0.228641	CME038
12431	1356	1630	LF001	scene01	-0.228641	CME038
12432	1077	1706	LF001	scene01	0.0129775	CME038
12434	1110	1873	LF001	scene01	-0.228641	CME038
12435	1377	1672	LF001	scene01	-0.228641	CME038
12438	1077	1699	LF001	scene01	-0.228641	CME038
12439	1082	1715	LF001	scene01	-0.228641	CME038
12440	1495	1505	LF001	scene01	-0.228641	CME038
12446	1435	1691	LF001	scene01	-0.228641	CME038
12447	1449	1835	LF001	scene01	0.0595546	CME038
12449	1438	1861	LF001	scene01	-0.228641	CME038
12454	1138	1754	LF001	scene01	-0.228641	CME038
12455	1086	1684	LF001	scene01	-0.228641	CME038
12457	1329	1731	LF001	scene01	-0.0583796	CME038
12458	1099	1882	LF001	scene01	-0.228641	CME038
12459	1349	1784	LF001	scene01	0.407138	CME038
12460	1417	1714	LF001	scene01	-0.228641	CME038
12462	1386	1713	LF001	scene01	-0.228641	CME038
12464	1138	1652	LF001	scene01	-0.228641	CME038
12465	1144	1767	LF001	scene01	-0.228641	CME038
12468	1347	1724.5	LF001	scene01	-0.228641	CME038
12472	1416	1902	LF001	scene01	-0.228641	CME038
1278	599	2211	LF001	scene01	-0.228641	CME038
12475	1310	1470	LF001	scene01	-0.228641	CME038
12479	1518	1536.5	LF001	scene01	-0.228641	CME038
12482	1356.5	1714	LF001	scene01	-0.228641	CME038
12485	1455	1562	LF001	scene01	-0.228641	CME038
12486	1108	1612	LF001	scene01	-0.0501318	CME038
12488	1507	1526	LF001	scene01	-0.228641	CME038
12489	1289.5	1633	LF001	scene01	-0.228641	CME038
12493	1470	1889	LF001	scene01	-0.228641	CME038
12495	1444	1503	LF001	scene01	-0.228641	CME038
12496	1151	1509	LF001	scene01	-0.0149381	CME038
12498	1072	1819	LF001	scene01	-0.0664812	CME038
12500	1361	1652	LF001	scene01	-0.228641	CME038
12507	1130	1502	LF001	scene01	-0.228641	CME038
12511	1436	1527	LF001	scene01	0.169756	CME038
12515	1172	1706	LF001	scene01	-0.228641	CME038
12517	1375	1578	LF001	scene01	-0.228641	CME038
12520	1074	1496	LF001	scene01	-0.228641	CME038
12526	1336	1531	LF001	scene01	-0.228641	CME038
12527	1210	1536	LF001	scene01	-0.228641	CME038
12531	1460	1819	LF001	scene01	-0.228641	CME038
12532	1516	1894	LF001	scene01	-0.228641	CME038
12539	1477	1609	LF001	scene01	0.121115	CME038
12544	1308	1725	LF001	scene01	-0.228641	CME038
12545	1097	1763	LF001	scene01	-0.228641	CME038
12546	1484	1798	LF001	scene01	-0.228641	CME038
12547	1428	1819	LF001	scene01	-0.228641	CME038
12548	1215	1546	LF001	scene01	0.286364	CME038
12550	1166	1725	LF001	scene01	-0.228641	CME038
12554	1305	1504	LF001	scene01	-0.228641	CME038
12555	1148	1700	LF001	scene01	-0.228641	CME038
12556	1087	1824	LF001	scene01	-0.228641	CME038
12560	1214	1669	LF001	scene01	-0.228641	CME038
12561	1118	1859	LF001	scene01	-0.228641	CME038
12562	1357	1594	LF001	scene01	-0.228641	CME038
12566	1488	1786	LF001	scene01	-0.228641	CME038
12571	1509	1737	LF001	scene01	-0.228641	CME038
12576	1381	1722	LF001	scene01	-0.00547051	CME038
12580	1210	1556	LF001	scene01	-0.082522	CME038
12581	1508	1776.5	LF001	scene01	0.182942	CME038
12582	1478	1836	LF001	scene01	-0.228641	CME038
12585	1141	1506	LF001	scene01	0.184073	CME038
12587	1228	1662	LF001	scene01	-0.228641	CME038
12589	1252	1718	LF001	scene01	-0.228641	CME038
12591	1120	1703	LF001	scene01	-0.228641	CME038
12594	1101	1839	LF001	scene01	-0.228641	CME038
12606	1143	1558	LF001	scene01	-0.228641	CME038
12607	1452	1614	LF001	scene01	0.0269171	CME038
12608	1094	1787	LF001	scene01	-0.228641	CME038
12614	1142	1602	LF001	scene01	0.562838	CME038
12615	1199	1721.5	LF001	scene01	-0.228641	CME038
12623	1257	1543	LF001	scene01	-0.228641	CME038
12627	1403	1779	LF001	scene01	-0.228641	CME038
12629	1136	1638	LF001	scene01	-0.228641	CME038
12632	1404	1578	LF001	scene01	-0.228641	CME038
12634	1384	1634	LF001	scene01	0.00605517	CME038
1295	499	2142	LF001	scene01	-0.228641	CME038
12635	1412	1747	LF001	scene01	-0.228641	CME038
12636	1152	1669	LF001	scene01	-0.228641	CME038
12638	1166	1694	LF001	scene01	-0.019134	CME038
12639	1201	1808	LF001	scene01	-0.228641	CME038
12641	1296	1865	LF001	scene01	-0.228641	CME038
1296	473	1960	LF001	scene01	-0.228641	CME038
12646	1497	1795	LF001	scene01	-0.228641	CME038
12648	1418	1738	LF001	scene01	-0.228641	CME038
12649	1425	1584	LF001	scene01	-0.228641	CME038
12651	1425	1761	LF001	scene01	-0.228641	CME038
12653	1282	1738	LF001	scene01	0.0760373	CME038
12659	1484.5	1571	LF001	scene01	-0.228641	CME038
12663	1451	1592	LF001	scene01	-0.228641	CME038
12666	1124	1725	LF001	scene01	-0.228641	CME038
12668	1359	1546	LF001	scene01	-0.228641	CME038
12670	1152	1736	LF001	scene01	-0.228641	CME038
12671	1250	1607	LF001	scene01	-0.228641	CME038
12688	1367	1756	LF001	scene01	0.068324	CME038
12694	1457	1579	LF001	scene01	-0.228641	CME038
12710	1244	1599	LF001	scene01	-0.228641	CME038
12712	1427	1625	LF001	scene01	-0.228641	CME038
12714	1134	1564	LF001	scene01	-0.01427	CME038
12719	1077	1887	LF001	scene01	0.0439543	CME038
12723	1496	1554	LF001	scene01	-0.228641	CME038
12725	1085	1835	LF001	scene01	0.1553	CME038
12726	1166	1738	LF001	scene01	0.0501496	CME038
12730	1396	1626	LF001	scene01	0.400032	CME038
12734	1336	1469	LF001	scene01	-0.228641	CME038
1306	495	1910	LF001	scene01	-0.228641	CME038
12736	1107	1529	LF001	scene01	-0.228641	CME038
12737	1418	1562	LF001	scene01	-0.228641	CME038
12742	1085	1531	LF001	scene01	-0.228641	CME038
12744	1352	1759	LF001	scene01	-0.228641	CME038
12753	1262	1703	LF001	scene01	-0.228641	CME038
12754	1457	1746	LF001	scene01	-0.228641	CME038
12755	1190	1721	LF001	scene01	-0.228641	CME038
12756	1433	1554	LF001	scene01	-0.228641	CME038
12762	1510	1889	LF001	scene01	0.369995	CME038
12765	1418	1610	LF001	scene01	-0.228641	CME038
12766	1303	1840	LF001	scene01	0.0183985	CME038
12767	1250	1574	LF001	scene01	-0.228641	CME038
12769	1467	1792	LF001	scene01	-0.228641	CME038
12772	1431	1507	LF001	scene01	-0.228641	CME038
12775	1288	1493.5	LF001	scene01	-0.228641	CME038
12777	1083	1896	LF001	scene01	-0.228641	CME038
1311	511	1991	LF001	scene01	-0.228641	CME038
12780	1199	1709.5	LF001	scene01	-0.228641	CME038
12783	1404	1758	LF001	scene01	-0.0486393	CME038
12784	1379	1599	LF001	scene01	-0.228641	CME038
12785	1420	1631.5	LF001	scene01	-0.228641	CME038
12792	1225	1711	LF001	scene01	-0.228641	CME038
12796	1380	1798	LF001	scene01	-0.228641	CME038
12803	1415	1584	LF001	scene01	-0.228641	CME038
12804	1430	1772	LF001	scene01	-0.228641	CME038
12808	1088	1887	LF001	scene01	-0.228641	CME038
12811	1508	1726	LF001	scene01	-0.228641	CME038
12814	1322	1552	LF001	scene01	-0.228641	CME038
12818	1081	1858	LF001	scene01	-0.228641	CME038
12820	1422	1724	LF001	scene01	-0.228641	CME038
1315	401	1909	LF001	scene01	-0.00547051	CME038
12823	1468	1873	LF001	scene01	-0.228641	CME038
12824	1427	1734	LF001	scene01	-0.228641	CME038
12826	1481	1586	LF001	scene01	-0.228641	CME038
12836	1404	1821.5	LF001	scene01	-0.228641	CME038
12838	1427	1874	LF001	scene01	-0.228641	CME038
12845	1511.5	1586	LF001	scene01	-0.228641	CME038
1318	530	2012	LF001	scene01	-0.228641	CME038
12849	1490	1633	LF001	scene01	-0.228641	CME038
12851	1274	1836	LF001	scene01	-0.228641	CME038
12852	1115	1894	LF001	scene01	-0.228641	CME038
12861	1377	1661	LF001	scene01	-0.228641	CME038
12868	1464	1620	LF001	scene01	-0.228641	CME038
12871	1426.5	1604	LF001	scene01	-0.228641	CME038
12872	1422	1523	LF001	scene01	-0.228641	CME038
12874	1440.5	1709	LF001	scene01	-0.228641	CME038
12879	1388	1675	LF001	scene01	0.0852445	CME038
12881	1238	1678	LF001	scene01	-0.228641	CME038
12885	1140	1613	LF001	scene01	0.213671	CME038
12886	1205	1654	LF001	scene01	-0.228641	CME038
12890	1438	1869	LF001	scene01	-0.228641	CME038
12894	1387	1560	LF001	scene01	-0.228641	CME038
12895	1132	1594	LF001	scene01	-0.228641	CME038
12896	1307	1554	LF001	scene01	-0.228641	CME038
12904	1483	1882	LF001	scene01	-0.228641	CME038
1324	585	2099	LF001	scene01	-0.228641	CME038
12912	1446	1529	LF001	scene01	-0.228641	CME038
12924	1089	1569	LF001	scene01	0.118132	CME038
12925	1396	1687	LF001	scene01	0.107235	CME038
12927	1299	1731	LF001	scene01	-0.228641	CME038
12928	1371.5	1779.5	LF001	scene01	-0.228641	CME038
12933	1456	1534	LF001	scene01	-0.228641	CME038
12940	1257	1618	LF001	scene01	0.659644	CME038
12941	1082.5	1655	LF001	scene01	-0.228641	CME038
12948	1511	1803	LF001	scene01	-0.228641	CME038
12956	1388.5	1794	LF001	scene01	-0.228641	CME038
12957	1204	1676	LF001	scene01	-0.228641	CME038
12958	1294	1749	LF001	scene01	-0.228641	CME038
12964	1376	1627	LF001	scene01	-0.228641	CME038
12971	1502	1714	LF001	scene01	-0.228641	CME038
1332	558	2342	LF001	scene01	-0.228641	CME038
12975	1092	1717	LF001	scene01	0.0844177	CME038
12983	1317	1527	LF001	scene01	0.0451712	CME038
12984	1392	1720	LF001	scene01	-0.228641	CME038
12992	1086	1906	LF001	scene01	0.0493837	CME038
1335	349	1941	LF001	scene01	-0.0918043	CME038
13031	1380	1680	LF001	scene01	-0.228641	CME038
13034	1354.5	1573	LF001	scene01	-0.228641	CME038
1339	370	1914	LF001	scene01	-0.228641	CME038
13041	1090	1878.5	LF001	scene01	-0.228641	CME038
13067	1371	1629	LF001	scene01	-0.228641	CME038
1344	521	2004	LF001	scene01	-0.228641	CME038
13096	1436	1879	LF001	scene01	-0.228641	CME038
13100	1233	1621.5	LF001	scene01	-0.228641	CME038
13111	1125	2057	LF001	scene01	-0.228641	CME038
13121	1474	2198	LF001	scene01	-0.228641	CME038
13122	1177.5	2365	LF001	scene01	0.00615296	CME038
13124	1365.5	2233	LF001	scene01	-0.228641	CME038
13132	1484	2175	LF001	scene01	-0.228641	CME038
13133	1117	2179	LF001	scene01	-0.0712711	CME038
13138	1349.5	2247	LF001	scene01	-0.228641	CME038
13140	1337	2089	LF001	scene01	-0.228641	CME038
13142	1356	2260	LF001	scene01	-0.228641	CME038
13148	1426	2210	LF001	scene01	-0.228641	CME038
13151	1407	1983	LF001	scene01	-0.228641	CME038
13154	1473	2123	LF001	scene01	-0.0569976	CME038
13158	1241	2055	LF001	scene01	-0.228641	CME038
13159	1520	1973	LF001	scene01	-0.228641	CME038
13161	1267.5	1935	LF001	scene01	0.00136124	CME038
1354	468	1995	LF001	scene01	-0.228641	CME038
13168	1414	1975	LF001	scene01	-0.228641	CME038
13171	1488	2185	LF001	scene01	-0.228641	CME038
13172	1183	2097	LF001	scene01	-0.228641	CME038
13173	1220	2096	LF001	scene01	-0.228641	CME038
13175	1488	2133	LF001	scene01	0.718427	CME038
13176	1088	1917	LF001	scene01	-0.0861881	CME038
13177	1370	2220	LF001	scene01	-0.228641	CME038
13183	1200	2077	LF001	scene01	-0.228641	CME038
13184	1189	2125	LF001	scene01	-0.228641	CME038
13190	1168	2084	LF001	scene01	-0.228641	CME038
13192	1501	2008	LF001	scene01	-0.228641	CME038
13193	1119	2084	LF001	scene01	-0.228641	CME038
13194	1495	2166	LF001	scene01	-0.228641	CME038
13198	1374	2250	LF001	scene01	-0.228641	CME038
13201	1262	2211	LF001	scene01	-0.228641	CME038
13202	1095	2090	LF001	scene01	-0.0880841	CME038
1358	480	2271	LF001	scene01	-0.228641	CME038
13208	1499	2056	LF001	scene01	-0.228641	CME038
13211	1139	2252	LF001	scene01	-0.228641	CME038
13217	1155	2083.5	LF001	scene01	-0.228641	CME038
13222	1181	2344	LF001	scene01	-0.228641	CME038
13227	1496	2213	LF001	scene01	0.114787	CME038
13228	1342	2182	LF001	scene01	-0.00959125	CME038
1361	260	2213	LF001	scene01	-0.228641	CME038
13231	1069	2280	LF001	scene01	-0.228641	CME038
13233	1299	2300	LF001	scene01	-0.228641	CME038
13234	1319	2047	LF001	scene01	-0.228641	CME038
13238	1171	2231	LF001	scene01	-0.228641	CME038
13241	1119	2031	LF001	scene01	-0.228641	CME038
13244	1262	2297	LF001	scene01	-0.228641	CME038
13245	1427	1917	LF001	scene01	-0.228641	CME038
13253	1397	2261	LF001	scene01	-0.228641	CME038
13254	1091	2158	LF001	scene01	-0.0535426	CME038
13256	1275.5	2057	LF001	scene01	-0.228641	CME038
13257	1514	1950	LF001	scene01	-0.228641	CME038
13259	1306	2361	LF001	scene01	-0.228641	CME038
13261	1299	2237	LF001	scene01	-0.228641	CME038
13263	1464	1943	LF001	scene01	-0.228641	CME038
13267	1187	2209	LF001	scene01	-0.0840682	CME038
13268	1387	1992	LF001	scene01	-0.228641	CME038
13274	1128	2075	LF001	scene01	-0.077211	CME038
13279	1075	1924	LF001	scene01	-0.0799811	CME038
13282	1131	1935	LF001	scene01	-0.228641	CME038
13284	1128	2314	LF001	scene01	-0.228641	CME038
13288	1456	2146	LF001	scene01	-0.228641	CME038
13290	1193	2103	LF001	scene01	-0.228641	CME038
13299	1363	1969	LF001	scene01	-0.228641	CME038
13302	1340	2258	LF001	scene01	-0.058269	CME038
13306	1199	2287	LF001	scene01	-0.228641	CME038
13307	1327	2236	LF001	scene01	0.350276	CME038
13308	1497	1984	LF001	scene01	-0.228641	CME038
13311	1082	2298	LF001	scene01	-0.228641	CME038
13314	1399	2282	LF001	scene01	-0.228641	CME038
13317	1185	2276	LF001	scene01	0.506172	CME038
13319	1498	2146	LF001	scene01	-0.0836699	CME038
13321	1334	2194	LF001	scene01	-0.228641	CME038
13323	1204	2268	LF001	scene01	-0.228641	CME038
13326	1436	2197	LF001	scene01	0.100369	CME038
13329	1485	2071	LF001	scene01	-0.228641	CME038
13330	1167	2049	LF001	scene01	-0.228641	CME038
13333	1452.5	2206	LF001	scene01	0.231364	CME038
13335	1255	2221	LF001	scene01	-0.228641	CME038
13340	1351	2277	LF001	scene01	-0.228641	CME038
13345	1489	1913	LF001	scene01	-0.228641	CME038
13346	1159	2274	LF001	scene01	-0.228641	CME038
13350	1310	2179	LF001	scene01	0.602073	CME038
13352	1324	2036	LF001	scene01	-0.228641	CME038
13356	1457	2161.5	LF001	scene01	0.0759566	CME038
13357	1467	2161	LF001	scene01	-0.228641	CME038
13358	1241	2257	LF001	scene01	-0.228641	CME038
13359	1267	2170	LF001	scene01	-0.0349549	CME038
13360	1114	2152	LF001	scene01	-0.026239	CME038
13361	1211	2158	LF001	scene01	-0.228641	CME038
13362	1313	1913	LF001	scene01	0.150599	CME038
13369	1160	1988	LF001	scene01	-0.228641	CME038
13373	1372	2264	LF001	scene01	-0.228641	CME038
13375	1399	1953	LF001	scene01	-0.228641	CME038
13376	1209	2145	LF001	scene01	-0.228641	CME038
13377	1324	2248	LF001	scene01	-0.228641	CME038
13380	1186	2358	LF001	scene01	-0.228641	CME038
13381	1124	1988	LF001	scene01	-0.228641	CME038
13384	1097	1936	LF001	scene01	-0.228641	CME038
13391	1278	2290	LF001	scene01	-0.228641	CME038
13392	1178.5	2055	LF001	scene01	-0.0896814	CME038
13395	1512	2209	LF001	scene01	-0.0742974	CME038
13396	1124	2352	LF001	scene01	0.00578436	CME038
13397	1457	1983	LF001	scene01	-0.228641	CME038
13399	1086	2049	LF001	scene01	-0.228641	CME038
13414	1117	2002	LF001	scene01	0.183224	CME038
13415	1201	2310	LF001	scene01	-0.228641	CME038
13417	1336	2175	LF001	scene01	0.0455031	CME038
13418	1144	2279	LF001	scene01	-0.228641	CME038
13420	1357	2042	LF001	scene01	-0.228641	CME038
13421	1371	2007	LF001	scene01	-0.0733149	CME038
13430	1109	2119	LF001	scene01	-0.0783729	CME038
13432	1110	1934	LF001	scene01	-0.228641	CME038
13435	1086	2177	LF001	scene01	-0.228641	CME038
13436	1323	2212	LF001	scene01	-0.228641	CME038
13441	1139	2111	LF001	scene01	-0.228641	CME038
13442	1110	2167	LF001	scene01	-0.228641	CME038
13443	1443	2236	LF001	scene01	-0.228641	CME038
13444	1109	2344	LF001	scene01	-0.00398765	CME038
13449	1192.5	2141	LF001	scene01	-0.0163312	CME038
13450	1172	2141	LF001	scene01	0.0916153	CME038
13452	1312	2240	LF001	scene01	-0.228641	CME038
13453	1183	2033	LF001	scene01	-0.024639	CME038
13457	1215	2106	LF001	scene01	-0.228641	CME038
1385	328	2363	LF001	scene01	0.0425196	CME038
13459	1187	2018	LF001	scene01	0.261741	CME038
13461	1466	2031	LF001	scene01	-0.228641	CME038
13465	1209	1926	LF001	scene01	0.12739	CME038
13466	1125	2162	LF001	scene01	-0.228641	CME038
1386	586	2332	LF001	scene01	-0.0337239	CME038
13469	1106	2266	LF001	scene01	-0.228641	CME038
13473	1140	2325	LF001	scene01	-0.228641	CME038
13474	1114	2335	LF001	scene01	-0.228641	CME038
13476	1435	1924	LF001	scene01	-0.228641	CME038
13479	1327	2357	LF001	scene01	-0.228641	CME038
13482	1304	2207	LF001	scene01	-0.0199165	CME038
13484	1363.5	2017	LF001	scene01	-0.228641	CME038
13487	1316	1986	LF001	scene01	-0.228641	CME038
13488	1223	1916	LF001	scene01	0.105375	CME038
13489	1277	2019	LF001	scene01	-0.228641	CME038
13490	1172	2337	LF001	scene01	-0.121163	CME038
13491	1459	2042	LF001	scene01	-0.228641	CME038
13492	1156	2224	LF001	scene01	-0.0700188	CME038
1389	443	1997	LF001	scene01	-0.228641	CME038
13494	1080	1934	LF001	scene01	-0.228641	CME038
13505	1338	1959	LF001	scene01	0.478866	CME038
13508	1378	2230	LF001	scene01	-0.228641	CME038
13509	1265	2049	LF001	scene01	0.0499173	CME038
13510	1487	2035	LF001	scene01	-0.228641	CME038
13512	1494	1922	LF001	scene01	-0.228641	CME038
13514	1467	2180	LF001	scene01	-0.228641	CME038
13517	1128	2337	LF001	scene01	-0.228641	CME038
13523	1248	2060	LF001	scene01	-0.228641	CME038
13527	1455	2229	LF001	scene01	-0.228641	CME038
13535	1330	2206	LF001	scene01	-0.0373117	CME038
13538	1445	1958	LF001	scene01	-0.228641	CME038
1393	350	2029	LF001	scene01	-0.228641	CME038
13542	1127	2092	LF001	scene01	-0.228641	CME038
13544	1280	2310	LF001	scene01	-0.008496	CME038
13546	1240	2292	LF001	scene01	-0.0941368	CME038
13548	1178	2023	LF001	scene01	-0.0409592	CME038
13556	1399.5	2236	LF001	scene01	-0.228641	CME038
13557	1204	2021	LF001	scene01	-0.228641	CME038
13567	1065	2357	LF001	scene01	-0.228641	CME038
13572	1092	2336	LF001	scene01	-0.0641139	CME038
13574	1325	1966	LF001	scene01	-0.228641	CME038
13575	1315	2351	LF001	scene01	-0.228641	CME038
13576	1146	2239	LF001	scene01	-0.228641	CME038
1398	580	2350	LF001	scene01	-0.228641	CME038
13584	1077	2358	LF001	scene01	-0.228641	CME038
13585	1495	2092	LF001	scene01	-0.228641	CME038
13586	1153	1915	LF001	scene01	-0.228641	CME038
13590	1484	1936	LF001	scene01	-0.228641	CME038
13591	1136	2063	LF001	scene01	-0.228641	CME038
13598	1256	2161	LF001	scene01	-0.228641	CME038
13600	1189.5	2319	LF001	scene01	-0.228641	CME038
13601	1504	2037	LF001	scene01	-0.0681026	CME038
13602	1230	2122	LF001	scene01	1.06591	CME038
13605	1273	2219	LF001	scene01	-0.228641	CME038
13606	1240	2176	LF001	scene01	-0.228641	CME038
13607	1172	2069	LF001	scene01	-0.228641	CME038
13609	1430.5	2000	LF001	scene01	-0.0805574	CME038
13611	1111	1914	LF001	scene01	-0.228641	CME038
13612	1090	2346	LF001	scene01	-0.228641	CME038
13613	1068	2268	LF001	scene01	-0.228641	CME038
13619	1099	2145	LF001	scene01	-0.115374	CME038
13620	1133	1996	LF001	scene01	-0.228641	CME038
13624	1478	1967	LF001	scene01	-0.228641	CME038
13625	1188	2148	LF001	scene01	-0.228641	CME038
13629	1181.5	2007	LF001	scene01	-0.228641	CME038
13630	1080	1945	LF001	scene01	-0.0330486	CME038
13632	1332	2077	LF001	scene01	-0.228641	CME038
13636	1512	2018	LF001	scene01	-0.228641	CME038
13643	1179	1991	LF001	scene01	0.111213	CME038
13644	1068	2324	LF001	scene01	-0.228641	CME038
13652	1471	2055	LF001	scene01	-0.228641	CME038
13654	1116	2303	LF001	scene01	-0.228641	CME038
13656	1482	2104	LF001	scene01	-0.228641	CME038
13657	1376	1993	LF001	scene01	-0.228641	CME038
13661	1372	2196	LF001	scene01	-0.228641	CME038
13663	1196	2275	LF001	scene01	-0.0599727	CME038
13667	1286	2213	LF001	scene01	-0.0988962	CME038
13682	1463	2197	LF001	scene01	-0.228641	CME038
13683	1238.5	2303	LF001	scene01	-0.228641	CME038
13686	1147	1986	LF001	scene01	-0.228641	CME038
13691	1144	2154	LF001	scene01	0.0440563	CME038
13693	1228	2306	LF001	scene01	-0.0863375	CME038
13695	1456.5	1951	LF001	scene01	-0.228641	CME038
13700	1241	2246	LF001	scene01	-0.228641	CME038
13703	1478	1915	LF001	scene01	-0.228641	CME038
13704	1505.5	2000	LF001	scene01	-0.228641	CME038
13706	1345	2194	LF001	scene01	-0.228641	CME038
13711	1508	1922	LF001	scene01	-0.0416473	CME038
13714	1428	1963	LF001	scene01	-0.228641	CME038
13717	1502	2073	LF001	scene01	-0.228641	CME038
13719	1324	2193	LF001	scene01	-0.0399212	CME038
13722	1332	2066	LF001	scene01	-0.228641	CME038
13724	1419	2218	LF001	scene01	-0.228641	CME038
13727	1343	2203	LF001	scene01	-0.228641	CME038
13729	1495	1959	LF001	scene01	-0.228641	CME038
13730	1092	1958	LF001	scene01	-0.228641	CME038
13732	1154	1931	LF001	scene01	-0.228641	CME038
13735	1515	2104	LF001	scene01	-0.228641	CME038
13737	1287	2228	LF001	scene01	-0.228641	CME038
13738	1103	1944	LF001	scene01	1.24041	CME038
13740	1141	2290	LF001	scene01	0.411053	CME038
13741	1076	2092	LF001	scene01	0.0630692	CME038
13748	1064	2300	LF001	scene01	-0.0997387	CME038
13750	1348	2079	LF001	scene01	-0.228641	CME038
1414	446	2016	LF001	scene01	-0.228641	CME038
13755	1164	2266	LF001	scene01	0.081158	CME038
13758	1358	2169	LF001	scene01	-0.228641	CME038
13760	1154	2245	LF001	scene01	0.0849985	CME038
13768	1264	1994	LF001	scene01	-0.0851534	CME038
13774	1128	1959	LF001	scene01	-0.228641	CME038
13775	1264.5	1981	LF001	scene01	-0.114877	CME038
13779	1281	2240	LF001	scene01	-0.228641	CME038
13781	1110	2094.5	LF001	scene01	-0.228641	CME038
13787	1198	2120	LF001	scene01	-0.228641	CME038
1418	602	2359	LF001	scene01	-0.228641	CME038
13793	1101	2100	LF001	scene01	-0.228641	CME038
13801	1258	2183	LF001	scene01	-0.228641	CME038
13807	1159	1997	LF001	scene01	-0.228641	CME038
13811	1328	1945	LF001	scene01	0.1553	CME038
13813	1156	2354	LF001	scene01	-0.228641	CME038
13822	1273	2162	LF001	scene01	-0.00267389	CME038
13824	1357	2052	LF001	scene01	-0.228641	CME038
13827	1143	2137	LF001	scene01	-0.0355094	CME038
13830	1417	1993	LF001	scene01	-0.0784355	CME038
13831	1507	2154	LF001	scene01	-0.228641	CME038
13834	1151	2130	LF001	scene01	-0.0945826	CME038
13840	1232	2144	LF001	scene01	-0.228641	CME038
13842	1507	1965	LF001	scene01	-0.0888929	CME038
13844	1250	2146	LF001	scene01	1.42257	CME038
13845	1165	2350	LF001	scene01	-0.228641	CME038
1424	591	2214	LF001	scene01	-0.228641	CME038
13850	1252	2204	LF001	scene01	-0.228641	CME038
13851	1194	2169	LF001	scene01	-0.228641	CME038
13853	1104	2057	LF001	scene01	-0.228641	CME038
13857	1181	2087	LF001	scene01	-0.228641	CME038
13858	1303	2011	LF001	scene01	-0.228641	CME038
13864	1230	2060	LF001	scene01	-0.228641	CME038
13868	1117	2097	LF001	scene01	-0.228641	CME038
13870	1276	2231.5	LF001	scene01	0.0742888	CME038
13876	1108	1924	LF001	scene01	-0.228641	CME038
13883	1126	2142	LF001	scene01	-0.0998398	CME038
13895	1327	2225	LF001	scene01	0.056508	CME038
13897	1502	2086	LF001	scene01	-0.228641	CME038
1430	562	2198	LF001	scene01	-0.228641	CME038
13903	1129	2130	LF001	scene01	-0.228641	CME038
13906	1173	2105	LF001	scene01	0.139363	CME038
13907	1040	1928	LF001	scene01	-0.228641	CME038
13913	1331	2058	LF001	scene01	-0.228641	CME038
13915	1324	2054	LF001	scene01	-0.228641	CME038
13916	1389	2281	LF001	scene01	-0.228641	CME038
13925	1191	2071	LF001	scene01	-0.228641	CME038
13928	1132.5	2366	LF001	scene01	0.0618882	CME038
13931	1246	2187	LF001	scene01	-0.228641	CME038
13938	1281	2169	LF001	scene01	-0.228641	CME038
13939	1214	2136	LF001	scene01	-0.228641	CME038
13941	1401	2214	LF001	scene01	-0.103185	CME038
13943	1105	2081	LF001	scene01	-0.228641	CME038
13949	1127	2306	LF001	scene01	-0.228641	CME038
13951	1282	1987	LF001	scene01	-0.0794504	CME038
13953	1410	2234	LF001	scene01	-0.228641	CME038
13961	1122	2365	LF001	scene01	0.836089	CME038
13962	1138	1925	LF001	scene01	-0.228641	CME038
13963	1116	2256	LF001	scene01	-0.228641	CME038
13965	1033.5	1930.5	LF001	scene01	-0.228641	CME038
13969	1182	2076	LF001	scene01	-0.228641	CME038
13973	1376	2211	LF001	scene01	-0.228641	CME038
13990	1305	2021	LF001	scene01	-0.228641	CME038
13992	1046.5	1923.5	LF001	scene01	-0.228641	CME038
13995	1444	2181	LF001	scene01	-0.228641	CME038
13999	1213	2073	LF001	scene01	-0.228641	CME038
14001	1237.5	2135	LF001	scene01	0.0103809	CME038
14004	1343	2228	LF001	scene01	-0.228641	CME038
14008	1094	2136	LF001	scene01	-0.228641	CME038
14012	1318	2200.5	LF001	scene01	-0.228641	CME038
14030	1144	1993	LF001	scene01	-0.228641	CME038
14041	1199	2130	LF001	scene01	-0.0303632	CME038
14045	1239	2162	LF001	scene01	-0.228641	CME038
14057	1289	2011	LF001	scene01	-0.228641	CME038
14058	1172	2030	LF001	scene01	-0.228641	CME038
14070	1153	1923	LF001	scene01	0.610191	CME038
14072	1389	2235	LF001	scene01	-0.228641	CME038
14086	1317	2735	LF001	scene01	-0.228641	CME038
14091	1082	2523	LF001	scene01	0.733737	CME038
14098	1457	2773	LF001	scene01	0.0183985	CME038
14100	1173	2397	LF001	scene01	-0.228641	CME038
14101	1425	2819	LF001	scene01	-0.228641	CME038
14110	1319	2705	LF001	scene01	-0.228641	CME038
14111	1329	2790	LF001	scene01	-0.0578818	CME038
14113	1088	2628	LF001	scene01	0.0506475	CME038
14114	1475	2761	LF001	scene01	-0.0839205	CME038
14117	1156	2734	LF001	scene01	-0.228641	CME038
14120	1501	2547	LF001	scene01	-0.228641	CME038
14121	1435	2811	LF001	scene01	-0.228641	CME038
14122	1357	2696	LF001	scene01	-0.228641	CME038
1456	583	2271	LF001	scene01	-0.228641	CME038
14127	1443	2505.5	LF001	scene01	-0.228641	CME038
14129	1132	2549	LF001	scene01	-0.0171873	CME038
14130	1078.5	2371	LF001	scene01	-0.0111843	CME038
14135	1425	2804	LF001	scene01	-0.228641	CME038
14138	1085	2617.5	LF001	scene01	0.611572	CME038
14139	1191	2808	LF001	scene01	-0.228641	CME038
14141	1127	2541	LF001	scene01	0.00847472	CME038
14143	1133	2509	LF001	scene01	0.222765	CME038
14146	1356	2759	LF001	scene01	0.294092	CME038
14151	1507	2814	LF001	scene01	-0.228641	CME038
14153	1506	2798	LF001	scene01	-0.0497504	CME038
14155	1073	2803.5	LF001	scene01	-0.228641	CME038
14156	1316	2655	LF001	scene01	-0.228641	CME038
14159	1397	2827	LF001	scene01	-0.228641	CME038
14160	1351	2793	LF001	scene01	0.380052	CME038
14164	1317	2566.5	LF001	scene01	-0.228641	CME038
14166	1375	2644	LF001	scene01	0.0679974	CME038
14167	1323	2745	LF001	scene01	-0.0773644	CME038
14169	1282	2699	LF001	scene01	-0.228641	CME038
14174	1416	2455	LF001	scene01	-0.228641	CME038
14175	1308	2662	LF001	scene01	-0.0310095	CME038
14177	1436	2515	LF001	scene01	0.00987985	CME038
14183	1317	2815	LF001	scene01	-0.228641	CME038
14194	1366	2705	LF001	scene01	-0.0423582	CME038
14197	1291	2765	LF001	scene01	-0.0669207	CME038
14202	1493	2817	LF001	scene01	-0.228641	CME038
14203	1407	2624	LF001	scene01	0.10035	CME038
14205	1329	2560	LF001	scene01	-0.0600898	CME038
14206	1421.5	2461	LF001	scene01	-0.0412318	CME038
14209	1305	2756	LF001	scene01	0.0258296	CME038
14211	1330	2771	LF001	scene01	-0.228641	CME038
14214	1325	2525	LF001	scene01	-0.228641	CME038
14216	1088	2544	LF001	scene01	0.192047	CME038
14218	1196	2819	LF001	scene01	-0.228641	CME038
1465	460	1989	LF001	scene01	-0.228641	CME038
14220	1288	2724	LF001	scene01	0.21508	CME038
14222	1383	2697	LF001	scene01	0.588382	CME038
14223	1257	2553	LF001	scene01	-0.228641	CME038
14224	1343.5	2523	LF001	scene01	-0.228641	CME038
14228	1506	2753	LF001	scene01	-0.228641	CME038
14233	1383.5	2581	LF001	scene01	-0.0519726	CME038
14235	1493	2735	LF001	scene01	-0.228641	CME038
14236	1260	2655	LF001	scene01	-0.228641	CME038
14237	1323	2626	LF001	scene01	-0.228641	CME038
14238	1290.5	2712	LF001	scene01	-0.228641	CME038
14241	1221	2687	LF001	scene01	-0.228641	CME038
14242	1127	2750	LF001	scene01	0.920128	CME038
14247	1230	2675	LF001	scene01	-0.228641	CME038
14248	1390	2805	LF001	scene01	-0.0761824	CME038
14253	1325	2649	LF001	scene01	-0.228641	CME038
14257	1289	2459	LF001	scene01	-0.228641	CME038
14259	1090	2565	LF001	scene01	-0.228641	CME038
14265	1397	2692.5	LF001	scene01	-0.228641	CME038
14267	1385	2686	LF001	scene01	0.260417	CME038
14270	1448	2715	LF001	scene01	-0.0777794	CME038
14272	1076	2537	LF001	scene01	-0.228641	CME038
14273	1121	2473	LF001	scene01	0.0670762	CME038
14281	1092	2714	LF001	scene01	0.106362	CME038
14283	1404	2679.5	LF001	scene01	0.323365	CME038
14284	1355	2600	LF001	scene01	-0.228641	CME038
14289	1398	2518	LF001	scene01	-0.228641	CME038
14291	1105	2591	LF001	scene01	-0.0116578	CME038
14295	1433	2754	LF001	scene01	-0.228641	CME038
14296	1276	2681	LF001	scene01	-0.0314962	CME038
14297	1341	2702	LF001	scene01	0.162766	CME038
14300	1225	2703	LF001	scene01	-0.228641	CME038
14304	1414	2445	LF001	scene01	-0.228641	CME038
14306	1362	2769	LF001	scene01	-0.228641	CME038
14307	1410	2673	LF001	scene01	-0.228641	CME038
14310	1356	2512	LF001	scene01	-0.228641	CME038
14312	1454	2814	LF001	scene01	-0.142029	CME038
14314	1329	2537	LF001	scene01	0.410254	CME038
14317	1361	2470	LF001	scene01	-0.083539	CME038
14319	1308	2716	LF001	scene01	-0.228641	CME038
14322	1376.5	2595	LF001	scene01	-0.0741619	CME038
14324	1204	2810	LF001	scene01	-0.11134	CME038
14325	1516	2739	LF001	scene01	-0.10364	CME038
14326	1154	2529	LF001	scene01	-0.0619727	CME038
14328	1322	2801	LF001	scene01	-0.228641	CME038
14335	1440	2708	LF001	scene01	-0.0347548	CME038
14343	1170	2806	LF001	scene01	-0.0878234	CME038
14344	1188	2727	LF001	scene01	0.12914	CME038
14345	1368	2596	LF001	scene01	-0.228641	CME038
14355	1071	2636	LF001	scene01	-0.228641	CME038
14357	1443	2821	LF001	scene01	-0.0314962	CME038
14360	1310	2673	LF001	scene01	-0.228641	CME038
14364	1086	2400	LF001	scene01	0.31229	CME038
14365	1328	2731	LF001	scene01	-0.228641	CME038
14367	1179	2440	LF001	scene01	0.0940011	CME038
14376	1445	2768	LF001	scene01	-0.228641	CME038
14380	1171.5	2408	LF001	scene01	-0.228641	CME038
14384	1311	2556	LF001	scene01	-0.228641	CME038
14387	1174	2376	LF001	scene01	-0.228641	CME038
14389	1076	2783	LF001	scene01	-0.228641	CME038
14401	1107	2606	LF001	scene01	0.28567	CME038
14403	1368	2761	LF001	scene01	-0.228641	CME038
14409	1334	2687	LF001	scene01	-0.228641	CME038
14412	1142	2631	LF001	scene01	0.620959	CME038
14413	1404	2690	LF001	scene01	-0.228641	CME038
14414	1275	2744	LF001	scene01	0.0345986	CME038
14416	1291.5	2792	LF001	scene01	-0.10364	CME038
14417	1288	2631	LF001	scene01	-0.228641	CME038
14418	1300	2541	LF001	scene01	0.0125264	CME038
14419	1382	2816	LF001	scene01	-0.228641	CME038
14422	1117	2523	LF001	scene01	-0.228641	CME038
14425	1068	2410	LF001	scene01	0.717163	CME038
14426	1114	2555	LF001	scene01	-0.228641	CME038
14428	1241	2527	LF001	scene01	-0.228641	CME038
14432	1379	2624	LF001	scene01	-0.228641	CME038
14433	1230	2729	LF001	scene01	-0.228641	CME038
14437	1301.5	2579	LF001	scene01	-0.0561394	CME038
14438	1383	2661	LF001	scene01	-0.109381	CME038
14442	1302	2447	LF001	scene01	-0.112478	CME038
14446	1397	2796	LF001	scene01	-0.0259272	CME038
14451	1468	2749	LF001	scene01	-0.102942	CME038
14452	1358	2576	LF001	scene01	-0.228641	CME038
14463	1459.5	2799	LF001	scene01	0.155894	CME038
14473	1091	2531	LF001	scene01	-0.0545853	CME038
14481	1324.5	2579	LF001	scene01	-0.112318	CME038
14483	1131.5	2343	LF001	scene01	-0.228641	CME038
14484	1369	2582	LF001	scene01	0.2508	CME038
14486	1300	2684	LF001	scene01	0.147088	CME038
1495	314	2118	LF001	scene01	-0.228641	CME038
14491	1125	2795	LF001	scene01	-0.11305	CME038
14500	1114	2702	LF001	scene01	-0.104316	CME038
14501	1500	2524	LF001	scene01	-0.228641	CME038
14502	1218	2758	LF001	scene01	-0.0446392	CME038
14507	1069	2448	LF001	scene01	-0.228641	CME038
14508	1357	2786	LF001	scene01	0.0335616	CME038
14511	1126	2604	LF001	scene01	-0.228641	CME038
14513	1385	2599	LF001	scene01	-0.228641	CME038
14517	1119	2710	LF001	scene01	-0.228641	CME038
14520	1344	2722	LF001	scene01	-0.228641	CME038
14522	1430	2623	LF001	scene01	-0.228641	CME038
14524	1272.5	2722	LF001	scene01	0.0531118	CME038
14525	1164	2420	LF001	scene01	-0.228641	CME038
14527	1370	2543	LF001	scene01	-0.228641	CME038
14529	1100	2443	LF001	scene01	0.582215	CME038
14533	1102	2539.5	LF001	scene01	1.47608	CME038
14536	1069	2619	LF001	scene01	0.100915	CME038
14539	1298	2553	LF001	scene01	-0.228641	CME038
14545	1300	2722	LF001	scene01	-0.0915536	CME038
14546	1137	2407	LF001	scene01	0.647789	CME038
14547	1408	2778	LF001	scene01	-0.0753062	CME038
14549	1157	2472	LF001	scene01	-0.228641	CME038
14550	1142	2528	LF001	scene01	-0.228641	CME038
14553	1156	2499	LF001	scene01	0.300899	CME038
14554	1374.5	2611	LF001	scene01	-0.228641	CME038
14555	1484	2775	LF001	scene01	-0.228641	CME038
14558	1482	2512	LF001	scene01	-0.228641	CME038
14560	1469	2806	LF001	scene01	-0.228641	CME038
14561	1132	2475	LF001	scene01	-0.228641	CME038
14564	1503	2723	LF001	scene01	0.0898237	CME038
14565	1331	2699	LF001	scene01	-0.0803501	CME038
14566	1232	2689	LF001	scene01	-0.228641	CME038
14571	1428	2765	LF001	scene01	-0.228641	CME038
14572	1374	2471	LF001	scene01	-0.228641	CME038
14573	1466	2782	LF001	scene01	-0.228641	CME038
14574	1437	2789	LF001	scene01	0.0142827	CME038
14575	1432	2797	LF001	scene01	-0.228641	CME038
14585	1396	2488	LF001	scene01	-0.228641	CME038
14586	1159	2412	LF001	scene01	0.136442	CME038
14590	1305	2640	LF001	scene01	1.27837	CME038
14592	1136	2518	LF001	scene01	-0.228641	CME038
14594	1319	2716	LF001	scene01	-0.228641	CME038
14600	1283	2774	LF001	scene01	-0.228641	CME038
14601	1174	2518	LF001	scene01	-0.0763217	CME038
14603	1118	2405	LF001	scene01	0.115535	CME038
14604	1302	2803	LF001	scene01	-0.228641	CME038
14607	1135	2535	LF001	scene01	-0.228641	CME038
14609	1311	2542	LF001	scene01	-0.228641	CME038
14612	1129	2701	LF001	scene01	0.140871	CME038
14613	1324	2638	LF001	scene01	-0.228641	CME038
14618	1277	2653	LF001	scene01	0.0213614	CME038
14623	1333	2819	LF001	scene01	-0.228641	CME038
1509	264.5	2120	LF001	scene01	-0.228641	CME038
14626	1238	2669	LF001	scene01	-0.228641	CME038
14629	1408	2607	LF001	scene01	0.0335121	CME038
14634	1313	2752	LF001	scene01	0.13418	CME038
14635	1363	2480	LF001	scene01	-0.228641	CME038
14639	1134	2732	LF001	scene01	0.0350201	CME038
14642	1329	2677	LF001	scene01	-0.228641	CME038
14649	1225	2805	LF001	scene01	0.00599216	CME038
14652	1384	2615	LF001	scene01	-0.228641	CME038
1512	448	1988	LF001	scene01	-0.228641	CME038
14653	1483	2799	LF001	scene01	-0.0883958	CME038
14654	1198	2794	LF001	scene01	-0.228641	CME038
14655	1460	2515	LF001	scene01	-0.228641	CME038
1513	311	2220	LF001	scene01	-0.228641	CME038
14667	1107	2803	LF001	scene01	-0.228641	CME038
14676	1296.5	2379	LF001	scene01	-0.0514262	CME038
14682	1112	2414	LF001	scene01	-0.0664812	CME038
14684	1066	2462	LF001	scene01	0.14654	CME038
14686	1413	2770	LF001	scene01	-0.228641	CME038
14691	1228	2666	LF001	scene01	0.0236195	CME038
14692	1109	2430	LF001	scene01	0.17222	CME038
14694	1128.5	2668	LF001	scene01	0.144641	CME038
14696	1487	2752	LF001	scene01	0.126323	CME038
14703	1115	2424	LF001	scene01	-0.228641	CME038
14704	1086	2592	LF001	scene01	0.013727	CME038
14706	1158	2745	LF001	scene01	-0.228641	CME038
14708	1312.5	2727	LF001	scene01	-0.228641	CME038
14716	1072	2554	LF001	scene01	-0.228641	CME038
14720	1503	2763	LF001	scene01	-0.228641	CME038
14721	1293	2534.5	LF001	scene01	-0.228641	CME038
14725	1406	2820	LF001	scene01	-0.0850728	CME038
14726	1098	2399	LF001	scene01	-0.228641	CME038
14728	1348	2588	LF001	scene01	-0.134596	CME038
14729	1469	2794	LF001	scene01	-0.228641	CME038
14730	1308	2741	LF001	scene01	-0.101344	CME038
14735	1519.5	2790	LF001	scene01	-0.138715	CME038
14737	1352	2685	LF001	scene01	0.0213036	CME038
14740	1108	2405.5	LF001	scene01	-0.228641	CME038
14743	1285	2384	LF001	scene01	-0.228641	CME038
14744	1152	2707	LF001	scene01	-0.228641	CME038
14747	1289	2565	LF001	scene01	-0.228641	CME038
14748	1240	2720.5	LF001	scene01	-0.00363881	CME038
14760	1139	2673	LF001	scene01	-0.228641	CME038
14763	1308	2514	LF001	scene01	-0.228641	CME038
14769	1343	2677	LF001	scene01	-0.228641	CME038
14773	1416	2682	LF001	scene01	0.214935	CME038
14781	1391	2820	LF001	scene01	-0.228641	CME038
14783	1277	2782	LF001	scene01	-0.228641	CME038
14795	1315	2603	LF001	scene01	0.109544	CME038
14806	1100	2391	LF001	scene01	0.101785	CME038
1528	348	2200.5	LF001	scene01	-0.228641	CME038
14814	1093	2592	LF001	scene01	-0.228641	CME038
14817	1227	2561	LF001	scene01	-0.131332	CME038
14821	1137	2596	LF001	scene01	0.105335	CME038
14824	1300	2531	LF001	scene01	-0.00386609	CME038
14825	1318	2507	LF001	scene01	-0.228641	CME038
14840	1296	2505	LF001	scene01	0.178907	CME038
14844	1457	2725	LF001	scene01	0.00136124	CME038
14852	1340	2751	LF001	scene01	-0.228641	CME038
14854	1108	2527.5	LF001	scene01	-0.228641	CME038
14855	1497	2751	LF001	scene01	-0.228641	CME038
1533	506.5	2129	LF001	scene01	-0.228641	CME038
14865	1115	2592	LF001	scene01	-0.228641	CME038
1534	266	2129	LF001	scene01	-0.228641	CME038
14872	1312	2778	LF001	scene01	0.00383439	CME038
14874	1431	2774	LF001	scene01	-0.228641	CME038
14876	1513	2767	LF001	scene01	-0.228641	CME038
14881	1310	2523	LF001	scene01	0.00406715	CME038
14884	1216	2568	LF001	scene01	-0.0911397	CME038
14885	1141	2585	LF001	scene01	-0.0519726	CME038
14887	1285	2513	LF001	scene01	-0.228641	CME038
14892	1388	2644	LF001	scene01	0.0723496	CME038
14896	1202	2747	LF001	scene01	-0.0594567	CME038
14897	1326	2756	LF001	scene01	-0.228641	CME038
14907	1333	2757	LF001	scene01	-0.228641	CME038
14908	1163	2569	LF001	scene01	-0.00765846	CME038
14911	1369	2669	LF001	scene01	0.244142	CME038
14912	1339	2733	LF001	scene01	-0.228641	CME038
14921	1497	2781	LF001	scene01	-0.228641	CME038
14925	1299	2522	LF001	scene01	-0.228641	CME038
14926	1161	2558	LF001	scene01	0.436655	CME038
14927	1165	2503	LF001	scene01	-0.0183532	CME038
14929	1442	2759	LF001	scene01	0.264819	CME038
14933	1396	2672	LF001	scene01	-0.0636013	CME038
14937	1207.5	2598	LF001	scene01	-0.228641	CME038
14940	1514	2780	LF001	scene01	-0.228641	CME038
14943	1333	2581	LF001	scene01	0.748869	CME038
14947	1336	2647	LF001	scene01	-0.228641	CME038
14976	1212	2733	LF001	scene01	-0.228641	CME038
14980	1342	2669	LF001	scene01	-0.228641	CME038
14987	1379	2777	LF001	scene01	-0.228641	CME038
1546	392	2054	LF001	scene01	-0.228641	CME038
14989	1358	2587.5	LF001	scene01	-0.228641	CME038
14994	1108	2715	LF001	scene01	-0.228641	CME038
15002	1338	2662	LF001	scene01	-0.228641	CME038
15011	1174	2501	LF001	scene01	-0.228641	CME038
15012	1383	2871	LF001	scene01	-0.228641	CME038
15013	1217	3059	LF001	scene01	-0.00938653	CME038
15014	1485	2936	LF001	scene01	-0.228641	CME038
15019	1500.5	3174	LF001	scene01	0.0388035	CME038
15021	1439	3080	LF001	scene01	-0.228641	CME038
15024	1407	3205	LF001	scene01	0.00136124	CME038
15027	1101	2901	LF001	scene01	-0.228641	CME038
15029	1478	3114	LF001	scene01	-0.228641	CME038
15030	1372	2877	LF001	scene01	0.118918	CME038
15034	1519	2987	LF001	scene01	-0.228641	CME038
15035	1354	3093	LF001	scene01	-0.00731809	CME038
15036	1373	2867	LF001	scene01	-0.228641	CME038
15037	1381	3141	LF001	scene01	-0.228641	CME038
1552	348	2083	LF001	scene01	-0.228641	CME038
15039	1428	2955	LF001	scene01	-0.228641	CME038
15041	1245	2895	LF001	scene01	0.0279	CME038
15045	1473	2939	LF001	scene01	-0.0636013	CME038
15049	1388	3003	LF001	scene01	-0.082276	CME038
15050	1427	3214	LF001	scene01	-0.228641	CME038
15056	1306	3057	LF001	scene01	-0.228641	CME038
1555	528	2023	LF001	scene01	-0.228641	CME038
15065	1512	2897	LF001	scene01	-0.0892458	CME038
15066	1508	2907	LF001	scene01	-0.228641	CME038
15071	1445	2894	LF001	scene01	-0.228641	CME038
15073	1327	2946.5	LF001	scene01	-0.0171873	CME038
15076	1107	2929	LF001	scene01	-0.228641	CME038
15079	1327	3019	LF001	scene01	-0.228641	CME038
15086	1428	2840	LF001	scene01	-0.228641	CME038
15088	1139	2867	LF001	scene01	-0.228641	CME038
1557	458.5	1910	LF001	scene01	-0.228641	CME038
15090	1509	2993	LF001	scene01	-0.228641	CME038
15092	1203	2863	LF001	scene01	-0.228641	CME038
15093	1209	2843	LF001	scene01	-0.0171873	CME038
15094	1388	2895	LF001	scene01	-0.0598624	CME038
15100	1070	2914	LF001	scene01	-0.055306	CME038
15101	1183	2905	LF001	scene01	-0.228641	CME038
15102	1428	3096	LF001	scene01	-0.228641	CME038
15106	1335	3047	LF001	scene01	-0.228641	CME038
15107	1380	2903.5	LF001	scene01	-0.228641	CME038
15108	1203	2849	LF001	scene01	-0.228641	CME038
15114	1521	2970	LF001	scene01	0.0429279	CME038
15119	1374	3111	LF001	scene01	-0.228641	CME038
15120	1351	2877	LF001	scene01	-0.228641	CME038
15121	1201	3052	LF001	scene01	-0.228641	CME038
15122	1478	3000	LF001	scene01	-0.228641	CME038
15125	1371	2895	LF001	scene01	-0.228641	CME038
15130	1444	3107	LF001	scene01	-0.228641	CME038
15131	1279	3162	LF001	scene01	-0.228641	CME038
15135	1067	2929	LF001	scene01	0.0244976	CME038
15136	1233	3015	LF001	scene01	-0.0818912	CME038
15138	1484	2956	LF001	scene01	-0.228641	CME038
15139	1179	2841	LF001	scene01	-0.228641	CME038
15141	1265	2944	LF001	scene01	-0.228641	CME038
15144	1317	2932	LF001	scene01	-0.228641	CME038
15145	1319	3281	LF001	scene01	-0.228641	CME038
15148	1398	2877	LF001	scene01	-0.228641	CME038
15149	1215	2902	LF001	scene01	-0.228641	CME038
15150	1460	2994	LF001	scene01	-0.228641	CME038
15151	1393	2852	LF001	scene01	-0.228641	CME038
15152	1179	2864	LF001	scene01	-0.228641	CME038
15154	1501	2872	LF001	scene01	-0.228641	CME038
15156	1510	2884	LF001	scene01	-0.228641	CME038
15161	1412	2854	LF001	scene01	0.124916	CME038
15168	1153	3076	LF001	scene01	-0.228641	CME038
15169	1259	3025	LF001	scene01	-0.228641	CME038
15173	1438	3159	LF001	scene01	-0.228641	CME038
15176	1508	2860	LF001	scene01	-0.074256	CME038
15177	1150	2870	LF001	scene01	-0.228641	CME038
15180	1455	3105	LF001	scene01	-0.228641	CME038
15185	1438	2965	LF001	scene01	-0.228641	CME038
15187	1191	2857	LF001	scene01	-0.228641	CME038
15188	1407	3147	LF001	scene01	-0.228641	CME038
15189	1267	3169	LF001	scene01	-0.228641	CME038
15190	1196	2905	LF001	scene01	0.228489	CME038
15192	1332	2830	LF001	scene01	-0.228641	CME038
15195	1323	2837	LF001	scene01	-0.228641	CME038
15196	1414	3010	LF001	scene01	-0.228641	CME038
15200	1281	2971	LF001	scene01	0.0330857	CME038
15203	1072	3144	LF001	scene01	-0.228641	CME038
15204	1241	2914	LF001	scene01	-0.0944731	CME038
15205	1420	2943	LF001	scene01	-0.228641	CME038
15218	1481	3237	LF001	scene01	-0.0505748	CME038
15219	1456	2838	LF001	scene01	-0.228641	CME038
15220	1434	2929	LF001	scene01	-0.228641	CME038
15222	1376	2983	LF001	scene01	-0.228641	CME038
15223	1195	2843	LF001	scene01	0.301875	CME038
15230	1404	2862	LF001	scene01	-0.228641	CME038
15232	1321	3128	LF001	scene01	-0.228641	CME038
15233	1236	2883	LF001	scene01	-0.228641	CME038
15234	1365	3121	LF001	scene01	-0.228641	CME038
15236	1159	2864	LF001	scene01	-0.105097	CME038
15238	1422	2931	LF001	scene01	-0.0909327	CME038
15239	1116	2896	LF001	scene01	-0.228641	CME038
15241	1501	3020	LF001	scene01	-0.228641	CME038
15248	1488	2997	LF001	scene01	-0.228641	CME038
15249	1439	3217	LF001	scene01	-0.228641	CME038
15251	1389	2884	LF001	scene01	-0.228641	CME038
15253	1506	3006	LF001	scene01	-0.228641	CME038
15256	1128	3109	LF001	scene01	-0.228641	CME038
15257	1347	3285	LF001	scene01	-0.0857018	CME038
15262	1419	3024	LF001	scene01	-0.0314962	CME038
15263	1519	2852	LF001	scene01	-0.228641	CME038
15264	1432	3066	LF001	scene01	-0.228641	CME038
15269	1488	2853	LF001	scene01	-0.228641	CME038
15272	1344	2906	LF001	scene01	-0.228641	CME038
15274	1143	2902	LF001	scene01	-0.228641	CME038
15275	1439	3122	LF001	scene01	-0.228641	CME038
15281	1156	2880	LF001	scene01	0.160594	CME038
15283	1523	2915	LF001	scene01	-0.228641	CME038
15290	1401	3160	LF001	scene01	-0.228641	CME038
15291	1196	2870	LF001	scene01	-0.228641	CME038
1579	337	2252	LF001	scene01	-0.0720438	CME038
15296	1319	2960	LF001	scene01	-0.228641	CME038
15298	1347	3126	LF001	scene01	-0.228641	CME038
15300	1414	2831	LF001	scene01	-0.228641	CME038
15302	1441	3168	LF001	scene01	0.0621166	CME038
15316	1442	3230	LF001	scene01	-0.228641	CME038
15320	1239	2903.5	LF001	scene01	-0.0431553	CME038
15332	1353	3118	LF001	scene01	-0.228641	CME038
15334	1142	2941	LF001	scene01	-0.228641	CME038
15335	1306	2919	LF001	scene01	-0.228641	CME038
15339	1406	3061	LF001	scene01	-0.228641	CME038
15341	1362	2837	LF001	scene01	-0.228641	CME038
15342	1504	2941	LF001	scene01	0.0226578	CME038
15346	1477	3192	LF001	scene01	0.0169546	CME038
15347	1475	2809	LF001	scene01	-0.228641	CME038
15351	1412	3182	LF001	scene01	-0.228641	CME038
15358	1390	3094	LF001	scene01	-0.228641	CME038
15360	1489	3109.5	LF001	scene01	-0.228641	CME038
15362	1448	2921	LF001	scene01	-0.111293	CME038
15365	1188.5	3071	LF001	scene01	-0.228641	CME038
15367	1491	3127	LF001	scene01	-0.228641	CME038
15370	1166	2837	LF001	scene01	-0.228641	CME038
15374	1514	3240	LF001	scene01	-0.228641	CME038
15375	1405	3262	LF001	scene01	-0.228641	CME038
15377	1370	3158	LF001	scene01	-0.228641	CME038
15382	1500.5	2980	LF001	scene01	-0.0369725	CME038
15388	1252	2920	LF001	scene01	-0.228641	CME038
15392	1478	3203	LF001	scene01	-0.228641	CME038
15395	1132	2880	LF001	scene01	0.18401	CME038
15404	1512	2971	LF001	scene01	-0.228641	CME038
15408	1278	3021	LF001	scene01	-0.228641	CME038
15409	1290	3094	LF001	scene01	-0.228641	CME038
15416	1063	2861	LF001	scene01	-0.228641	CME038
1593	592	2162	LF001	scene01	-0.00959125	CME038
15417	1289	2986	LF001	scene01	-0.070126	CME038
15419	1154	3064	LF001	scene01	-0.228641	CME038
15422	1506	2918	LF001	scene01	-0.0446392	CME038
15423	1385	2848	LF001	scene01	-0.228641	CME038
15424	1164	2936	LF001	scene01	0.00343333	CME038
1594	282	2084	LF001	scene01	-0.228641	CME038
15426	1244	3023	LF001	scene01	0.112947	CME038
15428	1438	2948	LF001	scene01	-0.228641	CME038
15429	1298	3064	LF001	scene01	-0.228641	CME038
15431	1157	2904	LF001	scene01	0.0180887	CME038
15433	1423.5	3068	LF001	scene01	-0.228641	CME038
15434	1427	3233.5	LF001	scene01	-0.228641	CME038
15436	1392	3226	LF001	scene01	-0.228641	CME038
15440	1395	3134.5	LF001	scene01	-0.228641	CME038
15445	1316	2911	LF001	scene01	-0.228641	CME038
15455	1304	3075	LF001	scene01	-0.228641	CME038
15457	1173	2927	LF001	scene01	-0.228641	CME038
15464	1338	3175	LF001	scene01	-0.228641	CME038
15471	1372	2886	LF001	scene01	0.00625491	CME038
15474	1366	3104	LF001	scene01	-0.228641	CME038
15475	1119	2885	LF001	scene01	-0.228641	CME038
15487	1378	2844	LF001	scene01	-0.228641	CME038
15488	1404	3107	LF001	scene01	-0.228641	CME038
15493	1420	3077	LF001	scene01	-0.228641	CME038
15499	1331	3082	LF001	scene01	-0.228641	CME038
15502	1181	3077	LF001	scene01	-0.228641	CME038
15504	1035	3168	LF001	scene01	-0.228641	CME038
15506	1470	3124	LF001	scene01	-0.228641	CME038
15510	1177.5	2877	LF001	scene01	-0.228641	CME038
15511	1523	3264	LF001	scene01	-0.228641	CME038
15513	1498.5	2894	LF001	scene01	-0.228641	CME038
15519	1100	2834	LF001	scene01	-0.228641	CME038
15520	1308	2938	LF001	scene01	-0.228641	CME038
15525	1420	3204	LF001	scene01	-0.228641	CME038
15527	1455	3094	LF001	scene01	-0.228641	CME038
15531	1414	3069	LF001	scene01	-0.228641	CME038
15536	1117	3079	LF001	scene01	-0.228641	CME038
15537	1473	2928	LF001	scene01	-0.0672962	CME038
1606	334.5	2197	LF001	scene01	-0.228641	CME038
15548	1490	2893	LF001	scene01	-0.0613667	CME038
15549	1444	3198	LF001	scene01	-0.228641	CME038
15552	1088	2918	LF001	scene01	0.203763	CME038
15565	1523	2955	LF001	scene01	-0.228641	CME038
1609	341	2111	LF001	scene01	-0.228641	CME038
15580	1501	2886	LF001	scene01	-0.228641	CME038
15584	1398	3179	LF001	scene01	-0.228641	CME038
15585	1081	2926	LF001	scene01	-0.228641	CME038
15587	1288	3001	LF001	scene01	-0.228641	CME038
15589	1436.5	3264	LF001	scene01	-0.228641	CME038
15592	1089.5	2891	LF001	scene01	-0.228641	CME038
15598	1342	2922	LF001	scene01	-0.228641	CME038
15605	1466	3195	LF001	scene01	-0.228641	CME038
15611	1099	2917	LF001	scene01	0.068679	CME038
15612	1150	2926	LF001	scene01	-0.228641	CME038
15624	1185	2935	LF001	scene01	0.0741468	CME038
15625	1391	3189	LF001	scene01	-0.228641	CME038
15630	1522	3277	LF001	scene01	-0.228641	CME038
15632	1383	3186	LF001	scene01	-0.228641	CME038
15635	1093	2906	LF001	scene01	-0.228641	CME038
15636	1421	3267	LF001	scene01	-0.228641	CME038
15640	1303	3177	LF001	scene01	-0.228641	CME038
15642	1345	3050	LF001	scene01	-0.228641	CME038
15646	1472	3245	LF001	scene01	-0.228641	CME038
15651	1303.5	2904	LF001	scene01	-0.0942577	CME038
15653	1450	3220	LF001	scene01	-0.228641	CME038
1617	558	2073	LF001	scene01	-0.0584032	CME038
15659	1385	3131	LF001	scene01	-0.228641	CME038
15660	1293	3147	LF001	scene01	-0.228641	CME038
15667	1454	3180	LF001	scene01	-0.228641	CME038
15672	1268.5	3272	LF001	scene01	-0.228641	CME038
15674	1126	2916	LF001	scene01	-0.228641	CME038
15680	1468	3111	LF001	scene01	-0.228641	CME038
15684	1252	3162	LF001	scene01	-0.228641	CME038
15685	1179	2885	LF001	scene01	0.0157364	CME038
15693	1438	3096	LF001	scene01	-0.228641	CME038
15696	1144	2917	LF001	scene01	0.0246199	CME038
15700	1484	3226	LF001	scene01	-0.228641	CME038
1622	311	2363	LF001	scene01	-0.228641	CME038
15711	1360	3077	LF001	scene01	-0.228641	CME038
1623	360	1915	LF001	scene01	-0.228641	CME038
15715	1463	3237	LF001	scene01	-0.228641	CME038
15726	1330	2927	LF001	scene01	-0.228641	CME038
15729	1029.5	2961.5	LF001	scene01	-0.228641	CME038
15730	1414	3196	LF001	scene01	-0.228641	CME038
15733	1426	3146	LF001	scene01	-0.228641	CME038
15739	1296	3155.5	LF001	scene01	-0.228641	CME038
1626	475	2052	LF001	scene01	-0.228641	CME038
15761	1396	3074	LF001	scene01	-0.228641	CME038
15765	1421	3163	LF001	scene01	-0.228641	CME038
15766	1457	3201	LF001	scene01	0.452166	CME038
15770	1378	3180	LF001	scene01	-0.228641	CME038
15772	1464	3248	LF001	scene01	-0.228641	CME038
168	596	1357	LF001	scene01	-0.228641	CME038
15779	1320	3166	LF001	scene01	-0.228641	CME038
15782	1429	3260	LF001	scene01	-0.228641	CME038
1631	474	1936	LF001	scene01	-0.228641	CME038
15798	1184	2895	LF001	scene01	0.168636	CME038
15800	1470.5	3223	LF001	scene01	-0.0694087	CME038
15801	1213	3413	LF001	scene01	0.0148908	CME038
15802	1381	3325	LF001	scene01	-0.228641	CME038
15807	1242	3389	LF001	scene01	-0.228641	CME038
15808	1461	3415	LF001	scene01	0.0162001	CME038
15810	1241.5	3444	LF001	scene01	-0.228641	CME038
15812	1355	3301	LF001	scene01	-0.228641	CME038
15813	1353	3321	LF001	scene01	-0.228641	CME038
15821	1198	3389	LF001	scene01	-0.228641	CME038
15822	1129	3325	LF001	scene01	-0.228641	CME038
15828	1191	3347	LF001	scene01	-0.228641	CME038
15829	1251	3334	LF001	scene01	-0.228641	CME038
15831	1293	3376	LF001	scene01	-0.228641	CME038
15839	1309	3376	LF001	scene01	-0.228641	CME038
15843	1130	3390	LF001	scene01	0.190655	CME038
15847	1501	3299	LF001	scene01	-0.228641	CME038
15848	1348	3335	LF001	scene01	-0.228641	CME038
15851	1204	3409	LF001	scene01	0.0291637	CME038
15852	1403	3487	LF001	scene01	-0.228641	CME038
15860	1116	3369	LF001	scene01	-0.228641	CME038
15862	1232	3369	LF001	scene01	-0.228641	CME038
15864	1416	3493	LF001	scene01	-0.228641	CME038
15866	1352	3351	LF001	scene01	-0.228641	CME038
15867	1134	3365	LF001	scene01	-0.228641	CME038
15868	1365	3516	LF001	scene01	-0.228641	CME038
15872	1386	3513	LF001	scene01	-0.228641	CME038
15878	1221	3351	LF001	scene01	-0.228641	CME038
15881	1435	3472	LF001	scene01	-0.228641	CME038
15882	1487	3405	LF001	scene01	-0.228641	CME038
15883	1158	3375	LF001	scene01	-0.228641	CME038
15886	1359	3342	LF001	scene01	0.695628	CME038
15887	1136	3375	LF001	scene01	-0.0116578	CME038
15888	1157	3291	LF001	scene01	-0.228641	CME038
15889	1342	3543	LF001	scene01	-0.228641	CME038
15890	1246	3456	LF001	scene01	-0.228641	CME038
15891	1252	3412	LF001	scene01	-0.0895039	CME038
15893	1260	3308	LF001	scene01	-0.228641	CME038
15904	1206.5	3426	LF001	scene01	-0.228641	CME038
15908	1403	3501	LF001	scene01	-0.228641	CME038
15914	1212	3457	LF001	scene01	-0.228641	CME038
15917	1362	3451	LF001	scene01	-0.13664	CME038
15919	1426	3402	LF001	scene01	-0.228641	CME038
15920	1296	3339	LF001	scene01	-0.228641	CME038
15921	1190	3419	LF001	scene01	-0.00822219	CME038
15922	1446	3420	LF001	scene01	-0.228641	CME038
15925	1443	3477	LF001	scene01	-0.228641	CME038
15927	1107	3390.5	LF001	scene01	-0.121307	CME038
15929	1138	3340	LF001	scene01	-0.228641	CME038
15935	1215	3363	LF001	scene01	0.240296	CME038
15937	1120	3378	LF001	scene01	-0.228641	CME038
15938	1221	3389	LF001	scene01	-0.228641	CME038
15943	1353.5	3549	LF001	scene01	-0.228641	CME038
15944	1266	3483	LF001	scene01	-0.228641	CME038
15950	1078	3339	LF001	scene01	-0.228641	CME038
15952	1405	3263	LF001	scene01	-0.228641	CME038
15953	1219	3373	LF001	scene01	-0.228641	CME038
15957	1133	3413	LF001	scene01	-0.228641	CME038
15959	1284	3457	LF001	scene01	-0.228641	CME038
15963	1160	3439	LF001	scene01	-0.228641	CME038
15976	1105	3376	LF001	scene01	-0.228641	CME038
15977	1386	3524	LF001	scene01	-0.228641	CME038
15978	1199	3399	LF001	scene01	-0.228641	CME038
15979	1260	3422	LF001	scene01	-0.228641	CME038
15982	1475	3498	LF001	scene01	-0.228641	CME038
15985	1383	3567	LF001	scene01	-0.228641	CME038
15989	1423	3474	LF001	scene01	-0.228641	CME038
15990	1175	3425	LF001	scene01	-0.228641	CME038
15991	1191	3382	LF001	scene01	-0.228641	CME038
15994	1312	3400.5	LF001	scene01	-0.228641	CME038
16004	1362	3537	LF001	scene01	-0.228641	CME038
16005	1086	3349	LF001	scene01	-0.228641	CME038
16029	1501	3494	LF001	scene01	-0.228641	CME038
16037	1197.5	3422.5	LF001	scene01	-0.228641	CME038
16038	1307	3286	LF001	scene01	-0.228641	CME038
16045	1332	3524	LF001	scene01	-0.228641	CME038
16048	1097	3357	LF001	scene01	-0.228641	CME038
16051	1385	3479	LF001	scene01	-0.228641	CME038
16052	1409	3515	LF001	scene01	0.124029	CME038
16055	1511	3456	LF001	scene01	-0.228641	CME038
16088	1454	3503	LF001	scene01	-0.228641	CME038
16092	1382	3540	LF001	scene01	-0.228641	CME038
16094	1110	3330	LF001	scene01	-0.228641	CME038
16095	1202	3435	LF001	scene01	-0.228641	CME038
16096	1036	3339	LF001	scene01	-0.228641	CME038
16102	1464	3470	LF001	scene01	-0.228641	CME038
16110	1398	3481	LF001	scene01	0.12645	CME038
1673	419	2051	LF001	scene01	-0.228641	CME038
16321	1527	517	LF001	scene01	-0.228641	CME038
1705	588	2178	LF001	scene01	-0.228641	CME038
16567	1606.5	487	LF001	scene01	-0.228641	CME038
1709	459	2032	LF001	scene01	-0.228641	CME038
1721	262	2253	LF001	scene01	-0.228641	CME038
1730	484	2103	LF001	scene01	-0.228641	CME038
16823	1625	903	LF001	scene01	-0.228641	CME038
16837	1970	936	LF001	scene01	-0.0358772	CME038
16844	1915	869	LF001	scene01	-0.228641	CME038
16896	1590	868	LF001	scene01	-0.228641	CME038
16907	1844	961	LF001	scene01	-0.228641	CME038
16938	1805	694	LF001	scene01	-0.0990265	CME038
16951	1848	953	LF001	scene01	-0.228641	CME038
16969	1847	974	LF001	scene01	-0.228641	CME038
16981	1869	957	LF001	scene01	-0.08307	CME038
17003	1648	924	LF001	scene01	-0.228641	CME038
17069	1759	966	LF001	scene01	-0.228641	CME038
17070	1578	953	LF001	scene01	-0.228641	CME038
17170	1620	870	LF001	scene01	-0.228641	CME038
17201	1958	839	LF001	scene01	0.00847472	CME038
17220	1976	963	LF001	scene01	-0.228641	CME038
17222	1563	909	LF001	scene01	-0.228641	CME038
17267	1581	934	LF001	scene01	-0.228641	CME038
17285	1888	907	LF001	scene01	-0.228641	CME038
17326	1669	758	LF001	scene01	-0.228641	CME038
17364	1957	976	LF001	scene01	-0.0519993	CME038
17373	1544.5	954	LF001	scene01	0.0148908	CME038
17404	1882	928	LF001	scene01	-0.228641	CME038
17412	1540	926	LF001	scene01	-0.0439148	CME038
17416	1924	849	LF001	scene01	-0.228641	CME038
17496	1974	909	LF001	scene01	-0.228641	CME038
1796	553.5	2158	LF001	scene01	-0.228641	CME038
17533	1543	942	LF001	scene01	-0.228641	CME038
1800	313	2074	LF001	scene01	-0.228641	CME038
17551	1976	945	LF001	scene01	-0.228641	CME038
17599	1884	881	LF001	scene01	-0.228641	CME038
17636	1746	961	LF001	scene01	-0.228641	CME038
17662	1884	898	LF001	scene01	-0.228641	CME038
17690	1945	968	LF001	scene01	-0.228641	CME038
1816	313	2130	LF001	scene01	-0.228641	CME038
17728	1904	905	LF001	scene01	-0.228641	CME038
17737	1900	859	LF001	scene01	-0.228641	CME038
17757	1559	700	LF001	scene01	-0.136247	CME038
17779	1557	606	LF001	scene01	-0.228641	CME038
17793	1545	934	LF001	scene01	-0.228641	CME038
17802	1524	917	LF001	scene01	-0.11824	CME038
17822	1532	909	LF001	scene01	-0.228641	CME038
1829	464	1946	LF001	scene01	-0.228641	CME038
17882	1964	845	LF001	scene01	-0.228641	CME038
17895	1624	940	LF001	scene01	-0.228641	CME038
17970	1775	750	LF001	scene01	-0.228641	CME038
18001	1982	932	LF001	scene01	0.221976	CME038
18005	1546	805	LF001	scene01	-0.228641	CME038
18037	1486.5	937.5	LF001	scene01	-0.228641	CME038
18060	1811	549.5	LF001	scene01	-0.228641	CME038
18080	1804	625	LF001	scene01	-0.228641	CME038
18145	1619	1441	LF001	scene01	-0.228641	CME038
18148	1801	1168.5	LF001	scene01	-0.228641	CME038
18150	1981	1385	LF001	scene01	-0.228641	CME038
18152	1533	1309	LF001	scene01	0.0711372	CME038
18156	1694	1423	LF001	scene01	-0.228641	CME038
18157	1957	1035	LF001	scene01	-0.228641	CME038
18162	1943	1033	LF001	scene01	0.0964289	CME038
18163	1695	1375	LF001	scene01	-0.228641	CME038
18167	1793	1141	LF001	scene01	0.0389127	CME038
18169	1589	1391	LF001	scene01	-0.228641	CME038
18171	1673	1265	LF001	scene01	-0.228641	CME038
18176	1609	1423	LF001	scene01	-0.228641	CME038
18177	1907	1231	LF001	scene01	-0.228641	CME038
18178	1697	1222	LF001	scene01	-0.228641	CME038
18182	1901	1331	LF001	scene01	-0.228641	CME038
18185	1757	1173	LF001	scene01	-0.228641	CME038
18186	1711	1141	LF001	scene01	-0.228641	CME038
18187	1890	1117.5	LF001	scene01	-0.228641	CME038
18193	1767	1181	LF001	scene01	0.00136124	CME038
18204	1578	1156.5	LF001	scene01	-0.228641	CME038
18206	1966	1047	LF001	scene01	-0.00314861	CME038
18208	1967	1200	LF001	scene01	-0.228641	CME038
18211	1613	1316	LF001	scene01	-0.228641	CME038
18212	1941	1227	LF001	scene01	-0.228641	CME038
18219	1662	1191	LF001	scene01	0.00355174	CME038
18228	1605	1374	LF001	scene01	-0.228641	CME038
18230	1918	1093	LF001	scene01	0.119037	CME038
18231	1939	1119	LF001	scene01	-0.0183532	CME038
18236	1615	1433	LF001	scene01	-0.228641	CME038
18246	1854	1336	LF001	scene01	-0.228641	CME038
18252	1945	1217.5	LF001	scene01	-0.228641	CME038
18254	1643	1104	LF001	scene01	-0.228641	CME038
18256	1746	1178	LF001	scene01	-0.228641	CME038
18258	1694	1082	LF001	scene01	-0.228641	CME038
18265	1770.5	1241	LF001	scene01	-0.228641	CME038
18269	1983	1115	LF001	scene01	-0.228641	CME038
18271	1826	1035	LF001	scene01	-0.228641	CME038
18283	1727	1218	LF001	scene01	-0.228641	CME038
18285	1600	1351	LF001	scene01	-0.228641	CME038
18286	1867	1333	LF001	scene01	-0.228641	CME038
18287	1559	1075	LF001	scene01	-0.228641	CME038
18288	1930	1252	LF001	scene01	-0.228641	CME038
18289	1859	1295	LF001	scene01	-0.228641	CME038
18290	1960	1347	LF001	scene01	-0.228641	CME038
18297	1715	1439	LF001	scene01	-0.228641	CME038
18300	1560	1435.5	LF001	scene01	-0.228641	CME038
18303	1663	1403.5	LF001	scene01	-0.228641	CME038
18306	1603	1329	LF001	scene01	-0.228641	CME038
18308	1911	1131	LF001	scene01	-0.228641	CME038
18314	1967	1020	LF001	scene01	-0.228641	CME038
18320	1657	1129	LF001	scene01	-0.228641	CME038
18325	1598	1142	LF001	scene01	-0.228641	CME038
18328	1574.5	1345	LF001	scene01	-0.228641	CME038
18329	1969	1350	LF001	scene01	-0.228641	CME038
18332	1974	1075	LF001	scene01	-0.228641	CME038
18340	1975	1285	LF001	scene01	-0.228641	CME038
18344	1619	1367	LF001	scene01	-0.228641	CME038
18349	1684	1422	LF001	scene01	-0.228641	CME038
18352	1617	1350	LF001	scene01	-0.228641	CME038
18353	1686	1184	LF001	scene01	-0.228641	CME038
18357	1671	1275	LF001	scene01	0.187967	CME038
18365	1772	1088	LF001	scene01	-0.228641	CME038
18366	1886	1383	LF001	scene01	-0.228641	CME038
18368	1746	1061	LF001	scene01	-0.228641	CME038
18370	1976	1376	LF001	scene01	-0.228641	CME038
18373	1567	1255	LF001	scene01	-0.0805574	CME038
18374	1662	1318	LF001	scene01	-0.228641	CME038
18376	1796.5	1059	LF001	scene01	-0.228641	CME038
18382	1530	1387	LF001	scene01	-0.228641	CME038
18383	1968	1368.5	LF001	scene01	-0.228641	CME038
18386	1658	1090	LF001	scene01	-0.228641	CME038
18389	1756	1337	LF001	scene01	-0.228641	CME038
18397	1844	999	LF001	scene01	0.335236	CME038
18401	1953	1340	LF001	scene01	-0.228641	CME038
18402	1717	1223	LF001	scene01	-0.228641	CME038
18406	1641	1312	LF001	scene01	-0.228641	CME038
18410	1907	1309	LF001	scene01	-0.228641	CME038
18411	1879	1250	LF001	scene01	-0.074211	CME038
18418	1725	1097.5	LF001	scene01	-0.228641	CME038
18424	1887	1362	LF001	scene01	-0.228641	CME038
18425	1600	1338	LF001	scene01	-0.228641	CME038
18426	1643	1225	LF001	scene01	-0.0886397	CME038
18427	1743	1203	LF001	scene01	-0.228641	CME038
18440	1941	1247	LF001	scene01	-0.228641	CME038
18441	1647	1212	LF001	scene01	-0.228641	CME038
18449	1836	995	LF001	scene01	-0.228641	CME038
18450	1963	1232	LF001	scene01	-0.228641	CME038
18456	1540	1249	LF001	scene01	-0.228641	CME038
18462	1964	1092	LF001	scene01	-0.228641	CME038
18464	1903	1239	LF001	scene01	-0.228641	CME038
18465	1941	1129	LF001	scene01	-0.228641	CME038
18468	1739	1292	LF001	scene01	-0.228641	CME038
18476	1754	1232	LF001	scene01	-0.228641	CME038
18478	1627	1403	LF001	scene01	-0.228641	CME038
18481	1892	1109	LF001	scene01	-0.228641	CME038
1893	340	2055	LF001	scene01	-0.228641	CME038
18484	1596	1419	LF001	scene01	-0.228641	CME038
18485	1978	990	LF001	scene01	-0.228641	CME038
18488	1722	1429	LF001	scene01	-0.228641	CME038
18492	1568	1433	LF001	scene01	-0.228641	CME038
18495	1982	1212	LF001	scene01	0.0236195	CME038
18496	1813	1084	LF001	scene01	-0.228641	CME038
18499	1533	1167	LF001	scene01	-0.228641	CME038
18512	1859	1309	LF001	scene01	-0.228641	CME038
18514	1726	1384	LF001	scene01	-0.228641	CME038
18517	1758	1114	LF001	scene01	-0.228641	CME038
18518	1713	1353	LF001	scene01	-0.0809024	CME038
18524	1731	1104	LF001	scene01	-0.228641	CME038
18525	1827	1102.5	LF001	scene01	-0.228641	CME038
18527	1973	1086	LF001	scene01	0.119471	CME038
18529	1683	1274	LF001	scene01	-0.228641	CME038
18534	1561	1413	LF001	scene01	-0.109092	CME038
18544	1689	1066	LF001	scene01	-0.228641	CME038
18547	1620	1418	LF001	scene01	-0.0636013	CME038
18548	1711	1194	LF001	scene01	-0.111293	CME038
18551	1585	1362	LF001	scene01	-0.228641	CME038
18554	1672	1069	LF001	scene01	-0.228641	CME038
1899	476	1915	LF001	scene01	-0.228641	CME038
18563	1555	1366	LF001	scene01	-0.228641	CME038
18566	1921.5	1317	LF001	scene01	-0.228641	CME038
18570	1578	1315	LF001	scene01	-0.228641	CME038
18574	1570	1390	LF001	scene01	-0.228641	CME038
18579	1771	1224	LF001	scene01	-0.228641	CME038
18581	1930	1227	LF001	scene01	-0.228641	CME038
18583	1769	1116	LF001	scene01	-0.228641	CME038
18585	1600	1169	LF001	scene01	-0.228641	CME038
18591	1566	1291	LF001	scene01	-0.228641	CME038
18596	1566	1304	LF001	scene01	-0.228641	CME038
18597	1759	1220	LF001	scene01	-0.228641	CME038
18608	1619	1109	LF001	scene01	-0.228641	CME038
18614	1621	1197	LF001	scene01	-0.0799811	CME038
18615	1652	1291	LF001	scene01	-0.228641	CME038
18616	1937	1412	LF001	scene01	-0.228641	CME038
18617	1924	1337	LF001	scene01	-0.228641	CME038
18621	1981	1354	LF001	scene01	-0.228641	CME038
18624	1882	1123	LF001	scene01	-0.0461599	CME038
18626	1816	1043	LF001	scene01	-0.0625283	CME038
18627	1975	1339	LF001	scene01	-0.228641	CME038
18629	1655	1243	LF001	scene01	-0.228641	CME038
18630	1864	1349	LF001	scene01	-0.228641	CME038
18635	1770	1377	LF001	scene01	-0.0646084	CME038
18637	1956.5	1365.5	LF001	scene01	-0.0170389	CME038
18638	1765	1414	LF001	scene01	-0.228641	CME038
18643	1658.5	1170	LF001	scene01	-0.228641	CME038
18650	1949	1295	LF001	scene01	-0.228641	CME038
18652	1976	1393	LF001	scene01	-0.228641	CME038
18655	1899	1248	LF001	scene01	-0.228641	CME038
18656	1617	1335	LF001	scene01	-0.228641	CME038
18659	1827	1140	LF001	scene01	-0.228641	CME038
18663	1980	1365	LF001	scene01	-0.228641	CME038
1908	467	2469	LF001	scene01	-0.0121683	CME038
18674	1560	1156	LF001	scene01	-0.228641	CME038
18678	1660	1276	LF001	scene01	-0.0446392	CME038
18679	1737	1183	LF001	scene01	0.0751356	CME038
18684	1647	1334	LF001	scene01	-0.228641	CME038
18685	1565	1374	LF001	scene01	-0.228641	CME038
18688	1652	1379	LF001	scene01	-0.228641	CME038
18689	1928	1050	LF001	scene01	-0.228641	CME038
18693	1556	1347	LF001	scene01	0.0960681	CME038
18696	1638	1252	LF001	scene01	-0.0556793	CME038
18701	1580	1432	LF001	scene01	-0.228641	CME038
18704	1860	1435	LF001	scene01	-0.136229	CME038
18709	1725	1150	LF001	scene01	-0.228641	CME038
18714	1586	1308	LF001	scene01	-0.228641	CME038
18715	1754	1055	LF001	scene01	-0.0271152	CME038
18720	1908	1340	LF001	scene01	-0.228641	CME038
18724	1862	1420	LF001	scene01	-0.0569976	CME038
18726	1758	1189	LF001	scene01	-0.228641	CME038
18730	1754	1348	LF001	scene01	-0.228641	CME038
18734	1722	1185	LF001	scene01	-0.228641	CME038
18737	1805	1054	LF001	scene01	-0.228641	CME038
18738	1726	1176	LF001	scene01	0.0980289	CME038
18744	1924	1350	LF001	scene01	-0.228641	CME038
18747	1880.5	1354	LF001	scene01	-0.228641	CME038
1915	455	2780	LF001	scene01	-0.228641	CME038
18753	1907	1324	LF001	scene01	-0.228641	CME038
18761	1635	1333	LF001	scene01	-0.228641	CME038
18764	1563	1337	LF001	scene01	-0.228641	CME038
18770	1819	1021	LF001	scene01	-0.228641	CME038
18774	1608	1407	LF001	scene01	-0.228641	CME038
1918	487	2713	LF001	scene01	0.0246199	CME038
18777	1594	1403	LF001	scene01	-0.228641	CME038
18782	1818	1116	LF001	scene01	-0.228641	CME038
18788	1698	1201.5	LF001	scene01	-0.228641	CME038
18789	1661	1179	LF001	scene01	-0.228641	CME038
18796	1874	1227	LF001	scene01	-0.228641	CME038
18798	1573	1330	LF001	scene01	-0.228641	CME038
18799	1819	1094	LF001	scene01	-0.0251775	CME038
1921	479	2720	LF001	scene01	-0.228641	CME038
18802	1823	1413.5	LF001	scene01	-0.228641	CME038
18805	1924	1241	LF001	scene01	-0.228641	CME038
18806	1803	1085	LF001	scene01	-0.228641	CME038
18807	1984	1013	LF001	scene01	-0.228641	CME038
1922	517	2622	LF001	scene01	0.199363	CME038
18815	1687	1306	LF001	scene01	-0.228641	CME038
1923	505	2760	LF001	scene01	-0.228641	CME038
18828	1782	1002	LF001	scene01	-0.228641	CME038
18833	1954	1245	LF001	scene01	-0.228641	CME038
18837	1870	1441	LF001	scene01	-0.228641	CME038
18840	1593	1289	LF001	scene01	-0.228641	CME038
18842	1929	1405	LF001	scene01	-0.228641	CME038
1926	599	2479	LF001	scene01	-0.228641	CME038
18850	1626	1379	LF001	scene01	-0.228641	CME038
18855	1641	1378	LF001	scene01	-0.228641	CME038
18859	1689	1266	LF001	scene01	-0.228641	CME038
1927	565	2479	LF001	scene01	0.0295248	CME038
18861	1956	1019.5	LF001	scene01	-0.228641	CME038
18864	1538	1068	LF001	scene01	-0.228641	CME038
18867	1872	1126	LF001	scene01	-0.228641	CME038
18869	1737	1232	LF001	scene01	-0.228641	CME038
18878	1684	1084	LF001	scene01	-0.228641	CME038
18883	1905	1266	LF001	scene01	-0.228641	CME038
18885	1690	1280	LF001	scene01	-0.228641	CME038
18887	1671	1407.5	LF001	scene01	-0.228641	CME038
18888	1704	1236	LF001	scene01	-0.228641	CME038
18894	1670	1397	LF001	scene01	0.00929236	CME038
18897	1906	1448	LF001	scene01	-0.228641	CME038
18902	1746	1106	LF001	scene01	-0.228641	CME038
1932	523	2668	LF001	scene01	0.286935	CME038
18911	1959	1357	LF001	scene01	-0.228641	CME038
18912	1793.5	1082	LF001	scene01	-0.228641	CME038
1933	545	2776	LF001	scene01	-0.228641	CME038
18914	1528	1348	LF001	scene01	-0.228641	CME038
18916	1670	1171	LF001	scene01	-0.228641	CME038
18918	1974	1097	LF001	scene01	-0.228641	CME038
18919	1822.5	1361	LF001	scene01	-0.228641	CME038
18922	1612	1136	LF001	scene01	-0.228641	CME038
18928	1946	1203	LF001	scene01	-0.228641	CME038
1935	539	2702	LF001	scene01	0.147726	CME038
18932	1582	1416	LF001	scene01	-0.228641	CME038
18934	1761	1202	LF001	scene01	-0.228641	CME038
18936	1620	1255	LF001	scene01	-0.228641	CME038
1937	515	2530.5	LF001	scene01	-0.228641	CME038
18950	1953.5	1208	LF001	scene01	-0.228641	CME038
18953	1805	1044	LF001	scene01	-0.228641	CME038
18956	1781.5	1142	LF001	scene01	-0.228641	CME038
1938	496	2464	LF001	scene01	-0.228641	CME038
18960	1732	1092	LF001	scene01	0.0618882	CME038
18971	1544	1410	LF001	scene01	-0.228641	CME038
18973	1522	1398	LF001	scene01	-0.228641	CME038
18982	1624	1318	LF001	scene01	-0.0278454	CME038
18985	1653	1324	LF001	scene01	-0.228641	CME038
18992	1712	1130	LF001	scene01	-0.228641	CME038
18995	1556	1261	LF001	scene01	-0.228641	CME038
19013	1707	1266	LF001	scene01	-0.228641	CME038
19015	1602	1000	LF001	scene01	-0.228641	CME038
19017	1773	1105	LF001	scene01	-0.228641	CME038
19028	1970	1109	LF001	scene01	-0.228641	CME038
19029	1939	1368	LF001	scene01	-0.228641	CME038
19033	1794	1160	LF001	scene01	-0.228641	CME038
19034	1884	1406	LF001	scene01	-0.228641	CME038
19041	1557	1116	LF001	scene01	-0.228641	CME038
19044	1528	1411	LF001	scene01	0.0701248	CME038
19047	1814	1107	LF001	scene01	-0.228641	CME038
19068	1670	1382	LF001	scene01	-0.228641	CME038
19071	1943	1347	LF001	scene01	-0.228641	CME038
19079	1883	1197	LF001	scene01	-0.228641	CME038
19081	1792	1042	LF001	scene01	-0.228641	CME038
1951	498	2481	LF001	scene01	-0.228641	CME038
19085	1826	996	LF001	scene01	0.467755	CME038
19093	1650	1402	LF001	scene01	-0.228641	CME038
19099	1569	1094	LF001	scene01	-0.228641	CME038
19109	1884	1335	LF001	scene01	-0.228641	CME038
19110	1960	1443	LF001	scene01	-0.228641	CME038
19115	1976	1124	LF001	scene01	-0.0424487	CME038
19129	1524	1110	LF001	scene01	-0.228641	CME038
19132	1730.5	1205	LF001	scene01	-0.228641	CME038
19133	1551	1388	LF001	scene01	-0.228641	CME038
19136	1695	1246.5	LF001	scene01	0.0495013	CME038
1955	555	2711	LF001	scene01	-0.228641	CME038
19144	1932	1358	LF001	scene01	-0.228641	CME038
19152	1654	1351	LF001	scene01	-0.0501318	CME038
19154	1727	1084	LF001	scene01	-0.228641	CME038
19163	1687	1315	LF001	scene01	-0.228641	CME038
19165	1660	1418	LF001	scene01	-0.228641	CME038
19166	1778	1055	LF001	scene01	-0.228641	CME038
19173	1926	1327	LF001	scene01	-0.228641	CME038
19176	1913	1280	LF001	scene01	-0.228641	CME038
1960	541	2713	LF001	scene01	0.178286	CME038
19214	1688	1248	LF001	scene01	-0.228641	CME038
19221	1904	1294	LF001	scene01	-0.228641	CME038
19223	1912	1087	LF001	scene01	-0.228641	CME038
19225	1906	1204	LF001	scene01	-0.228641	CME038
19229	1721	1380	LF001	scene01	-0.228641	CME038
19233	1787	1086	LF001	scene01	-0.228641	CME038
19236	1876	1342	LF001	scene01	-0.228641	CME038
19244	1954	989	LF001	scene01	-0.228641	CME038
19248	1845	1382	LF001	scene01	-0.228641	CME038
19251	1944	1008	LF001	scene01	-0.228641	CME038
19253	1688	1127	LF001	scene01	-0.228641	CME038
1969	582	2476	LF001	scene01	-0.228641	CME038
19269	1647	1422	LF001	scene01	-0.228641	CME038
1970	469	2522	LF001	scene01	0.0198672	CME038
19291	1928	1343	LF001	scene01	-0.228641	CME038
19294	1957	1216	LF001	scene01	-0.228641	CME038
19299	1688	1257	LF001	scene01	-0.228641	CME038
19306	1696	1281.5	LF001	scene01	-0.228641	CME038
1974	587	2639	LF001	scene01	0.166735	CME038
1975	408	2704	LF001	scene01	-0.228641	CME038
19324	1962	1194	LF001	scene01	-0.228641	CME038
1976	577	2611	LF001	scene01	0.194266	CME038
1978	565.5	2759	LF001	scene01	-0.0127205	CME038
19348	1584	1765	LF001	scene01	-0.228641	CME038
1979	473	2563	LF001	scene01	-0.228641	CME038
19353	1576.5	1509	LF001	scene01	0.00562054	CME038
19358	1788	1457	LF001	scene01	-0.228641	CME038
19359	1555	1625	LF001	scene01	-0.228641	CME038
19360	1937	1633	LF001	scene01	-0.228641	CME038
19361	1621.5	1827	LF001	scene01	-0.228641	CME038
1981	595.5	2642.5	LF001	scene01	0.210454	CME038
19384	1627.5	1458	LF001	scene01	-0.228641	CME038
1982	452	2541	LF001	scene01	-0.0145795	CME038
19387	1910	1523	LF001	scene01	-0.228641	CME038
19388	1594	1741	LF001	scene01	-0.228641	CME038
19393	1572	1631	LF001	scene01	-0.228641	CME038
19396	1975	1463	LF001	scene01	-0.228641	CME038
19398	1977	1531	LF001	scene01	-0.228641	CME038
19401	1621	1525	LF001	scene01	-0.228641	CME038
19403	1690	1493	LF001	scene01	-0.228641	CME038
19415	1905	1601	LF001	scene01	-0.228641	CME038
19422	1531	1498	LF001	scene01	-0.228641	CME038
19425	1921	1683	LF001	scene01	-0.228641	CME038
19429	1706	1485	LF001	scene01	-0.228641	CME038
19431	1553	1479	LF001	scene01	-0.228641	CME038
19434	1899	1593	LF001	scene01	-0.228641	CME038
19439	1569	1754	LF001	scene01	-0.228641	CME038
1988	515	2427	LF001	scene01	-0.228641	CME038
19451	1534	1586	LF001	scene01	-0.228641	CME038
1989	484	2422	LF001	scene01	-0.228641	CME038
19453	1529	1671	LF001	scene01	-0.0753062	CME038
19454	1598	1513	LF001	scene01	-0.228641	CME038
19455	1897	1562	LF001	scene01	-0.228641	CME038
19457	1807	1539	LF001	scene01	-0.228641	CME038
19458	1531	1516	LF001	scene01	-0.228641	CME038
19466	1948	1757	LF001	scene01	-0.228641	CME038
19467	1551	1674	LF001	scene01	-0.0871012	CME038
19469	1634	1468	LF001	scene01	-0.228641	CME038
19475	1551	1657	LF001	scene01	-0.0260702	CME038
19476	1890	1546	LF001	scene01	-0.228641	CME038
19477	1884	1481	LF001	scene01	-0.228641	CME038
19479	1546	1765	LF001	scene01	-0.228641	CME038
19481	1549	1700	LF001	scene01	-0.228641	CME038
19482	1561	1467	LF001	scene01	-0.228641	CME038
19487	1532	1775	LF001	scene01	-0.228641	CME038
19490	1850	1508	LF001	scene01	-0.228641	CME038
19491	1780	1449	LF001	scene01	-0.228641	CME038
19494	1581	1905	LF001	scene01	-0.228641	CME038
19495	1820	1479	LF001	scene01	-0.228641	CME038
19498	1614	1452	LF001	scene01	-0.228641	CME038
19503	1557	1634	LF001	scene01	-0.228641	CME038
19504	1959	1499	LF001	scene01	-0.228641	CME038
19509	1960	1680	LF001	scene01	-0.228641	CME038
19514	1601	1749	LF001	scene01	-0.228641	CME038
19521	1594	1729	LF001	scene01	-0.228641	CME038
19522	1828	1671.5	LF001	scene01	-0.228641	CME038
19526	1837	1559	LF001	scene01	-0.228641	CME038
19533	1527	1684	LF001	scene01	-0.0783729	CME038
19534	1982	1656	LF001	scene01	-0.228641	CME038
19538	1545	1647	LF001	scene01	-0.0314962	CME038
19543	1975	1476	LF001	scene01	-0.228641	CME038
19547	1577	1738	LF001	scene01	-0.228641	CME038
19548	1532	1749	LF001	scene01	-0.228641	CME038
19549	1534	1453	LF001	scene01	-0.228641	CME038
19550	1570	1864	LF001	scene01	-0.228641	CME038
19551	1677	1903	LF001	scene01	-0.228641	CME038
19555	1639	1624	LF001	scene01	-0.228641	CME038
2001	462.5	2793	LF001	scene01	-0.228641	CME038
19558	1781	1594	LF001	scene01	-0.228641	CME038
19559	1529	1546	LF001	scene01	-0.228641	CME038
19563	1882	1561	LF001	scene01	-0.228641	CME038
19564	1980	1762	LF001	scene01	-0.228641	CME038
2002	467	2605	LF001	scene01	-0.228641	CME038
19566	1596	1559	LF001	scene01	-0.228641	CME038
19568	1603	1831	LF001	scene01	-0.228641	CME038
19575	1924	1770	LF001	scene01	-0.228641	CME038
2003	449	2655	LF001	scene01	-0.0191747	CME038
19577	1910	1553	LF001	scene01	-0.228641	CME038
19580	1619	1550	LF001	scene01	-0.228641	CME038
19583	1528	1469	LF001	scene01	-0.228641	CME038
19584	1953	1780	LF001	scene01	-0.228641	CME038
2004	513	2782.5	LF001	scene01	-0.228641	CME038
19591	1557	1795	LF001	scene01	-0.228641	CME038
2005	488	2727	LF001	scene01	-0.228641	CME038
19592	1967	1545	LF001	scene01	-0.228641	CME038
19597	1683	1483.5	LF001	scene01	-0.228641	CME038
19612	1966	1527	LF001	scene01	-0.228641	CME038
19613	1904	1577	LF001	scene01	-0.0706242	CME038
19615	1890	1715	LF001	scene01	-0.228641	CME038
19623	1534	1818	LF001	scene01	-0.228641	CME038
19625	1618	1632	LF001	scene01	-0.228641	CME038
2009	431	2565	LF001	scene01	-0.228641	CME038
19627	1819	1685	LF001	scene01	-0.228641	CME038
19633	1983	1782	LF001	scene01	-0.228641	CME038
2010	533	2774	LF001	scene01	-0.228641	CME038
19636	1578	1774	LF001	scene01	-0.228641	CME038
2011	448	2772	LF001	scene01	-0.228641	CME038
19647	1934	1522	LF001	scene01	-0.228641	CME038
2012	480	2623	LF001	scene01	-0.228641	CME038
19650	1909.5	1493	LF001	scene01	-0.228641	CME038
19651	1938	1698.5	LF001	scene01	-0.228641	CME038
19660	1611	1867	LF001	scene01	-0.228641	CME038
19661	1537	1483	LF001	scene01	-0.228641	CME038
19662	1935	1646	LF001	scene01	-0.0972112	CME038
2014	397	2697	LF001	scene01	-0.228641	CME038
19687	1585	1752	LF001	scene01	-0.228641	CME038
19692	1944	1737	LF001	scene01	-0.228641	CME038
19693	1803	1552	LF001	scene01	-0.228641	CME038
[truncated: 119,471 more rows]

## Sheet: README
Column A	OID	Cell ID
Column B	X	X coordinate of the cell
Column C	Y	Y coordinate of the cell
Column D	slide_id	Slide ID
Column E	scene_id	Scene ID, i.e. field of view in the tumor sample. If sufficient GBM tumor tissue was available, multiple scenes were selected per tumor sample.
Column F	LGALS1	Z-score of LGALS1 expression per cell
Column G	patient_id	Patient ID
