# Supplementary material for: Single‐cell profiling and zebrafish avatars reveal LGALS1 as immunomodulating target in glioblastoma
Source: EMBO Mol Med. 2023 Oct 4;15(11):e18144. doi: 10.15252/emmm.202318144 (PMC10630887; doi:10.15252/emmm.202318144)
Supplement: Supplementary file 30 — Source Data for Figure 8 [file EMMM-15-e18144-s002.zip › Figure 8/8C/README.txt]

Image processing: for enhanced visualization, a binary mask was generated of the SOX2+ cells and multiplied with the image of GAL1 staining in Fiji (version 2.0.0) to exclude GAL1 staining in non-tumor cells.
